# Supplementary material for: PManalyzer: A Software Facilitating the Study of Sensorimotor Control of Whole-Body Movements
Source: Front Neuroinform. 2019 Apr 5;13:24. doi: 10.3389/fninf.2019.00024 (PMC6461015; doi:10.3389/fninf.2019.00024)
Supplement: Supplementary file 1 [file Data_Sheet_1.ZIP]

Archive with 8 entries (7 files):
- exampledata_tandem/
- exampledata_tandem/PManalyzer_settings_struct.mat
- exampledata_tandem/ReadMe_TandemExampleData.txt
- exampledata_tandem/tandem_s1t1.txt
- exampledata_tandem/tandem_s2t1.txt
- exampledata_tandem/tandem_s3t1.txt
- exampledata_tandem/tandem_s4t1.txt
- exampledata_tandem/tandem_s5t1.txt
