# Supplementary material for: PManalyzer: A Software Facilitating the Study of Sensorimotor Control of Whole-Body Movements
Source: Front Neuroinform. 2019 Apr 5;13:24. doi: 10.3389/fninf.2019.00024 (PMC6461015; doi:10.3389/fninf.2019.00024)
Supplement: Supplementary file 1 [file Data_Sheet_1.ZIP › exampledata_tandem/tandem_s1t1.txt]

547.09	116.88	21.085	696.66	83.129	45.159	756.79	143.49	21.549	640.2	37.015	229.44	563.92	9.7736	454.36	554.59	-48.648	653.05	240.41	106.61	24.864	388.25	174.79	41.477	447.79	116.86	13.827	415.85	225.67	354.41	413.41	215.86	484.75	453.38	296.8	770.09	393.84	198.03	934.95	436.66	-30.367	922.18	716.89	178.98	1006.9	730.04	107.03	1002.2	329.8	89.88
547.01	116.85	21.154	696.72	83.149	45.149	756.7	143.4	21.513	640.21	36.992	229.37	563.87	9.8511	454.28	554.52	-48.69	652.89	240.38	106.64	24.831	388.25	174.79	41.477	447.74	116.97	13.799	415.73	225.64	354.39	413.41	215.86	484.75	453.38	296.87	770.03	393.7	198.21	934.94	436.74	-30.379	922.04	716.89	178.98	1006.9	730.02	106.93	1002.2	329.68	89.708
547.04	116.85	21.08	696.68	83.003	45.098	756.7	143.4	21.513	640.2	37.015	229.44	563.74	9.9032	454.29	554.65	-48.64	653.03	240.4	106.57	24.824	388.35	174.81	41.481	447.74	116.97	13.799	415.73	225.64	354.39	413.31	215.82	484.78	453.65	296.87	769.96	393.86	198.05	934.86	436.54	-30.329	922.17	716.77	178.91	1006.9	729.86	106.9	1002.2	329.59	89.798
546.99	116.91	21.157	696.69	83.014	45.245	756.72	143.43	21.573	640.06	36.973	229.47	563.79	9.8917	454.24	554.36	-48.708	652.86	240.45	106.55	24.755	388.35	174.81	41.481	447.74	116.97	13.799	415.73	225.64	354.39	413.31	215.82	484.78	453.59	296.85	770.01	393.73	198.22	934.85	436.75	-30.383	922.04	716.94	179.05	1006.9	729.89	106.91	1002.2	329.59	89.798
547.01	116.8	21.074	696.68	83.003	45.098	756.76	143.46	21.588	640.07	36.967	229.44	563.71	9.7928	454.33	554.52	-48.69	652.89	240.44	106.55	24.835	388.3	174.83	41.403	447.74	116.97	13.799	415.73	225.64	354.39	413.3	215.89	484.82	453.67	297.18	770.35	393.86	198.05	934.86	436.56	-30.15	922.22	716.84	179.14	1006.8	729.95	106.95	1002.2	329.51	89.731
547.08	116.88	21.13	696.74	83.06	45.178	756.62	143.45	21.478	639.98	36.927	229.42	563.71	9.7928	454.33	554.59	-48.648	653.05	240.33	106.53	24.774	388.35	174.81	41.481	447.74	116.97	13.799	415.85	225.67	354.41	413.31	215.82	484.78	453.54	296.83	770.16	393.73	198.22	934.85	436.56	-30.15	922.22	716.82	179.11	1006.9	729.82	107.09	1002.1	329.55	89.795
547.06	116.84	21.042	696.77	83.161	45.199	756.76	143.46	21.588	640.2	37.015	229.44	563.7	9.8941	454.34	554.52	-48.69	652.89	240.51	106.55	24.807	388.25	174.79	41.477	447.74	116.97	13.799	415.78	225.53	354.38	413.31	215.82	484.78	453.5	296.53	769.95	393.62	198.4	934.92	436.58	-30.313	922.16	716.72	179.18	1006.8	729.88	106.92	1002.1	329.51	89.731
547.09	116.78	21.119	696.66	83.069	45.191	756.76	143.34	21.571	640.06	36.973	229.47	563.72	9.8155	454.38	554.47	-48.811	652.96	240.33	106.53	24.774	388.25	174.79	41.477	447.74	116.97	13.799	415.73	225.64	354.39	413.31	215.82	484.78	453.89	297.34	770.5	393.73	198.22	934.85	436.65	-30.224	922.17	716.78	179.01	1006.9	729.67	107.01	1002.3	329.49	89.851
547.05	116.84	21.088	696.66	83.069	45.191	756.67	143.34	21.501	640.2	37.015	229.44	563.7	9.8941	454.34	554.36	-48.708	652.86	240.49	106.58	24.872	388.36	174.74	41.473	447.74	116.97	13.799	415.66	225.5	354.37	413.31	215.82	484.78	453.76	297.39	770.61	393.86	198.05	934.86	436.52	-30.202	922.08	716.7	179.04	1006.9	729.56	106.92	1002.2	329.43	89.821
547	116.92	21.129	696.71	83.114	45.124	756.68	143.39	21.537	640.2	37.015	229.44	563.7	9.8941	454.34	554.24	-48.724	652.84	240.61	106.6	24.878	388.22	174.72	41.454	447.77	116.91	13.779	415.85	225.67	354.41	413.31	215.82	484.78	453.29	296.85	770.03	393.62	198.4	934.92	436.58	-30.295	922.24	716.72	179.18	1006.8	729.65	107.16	1002.2	329.51	89.731
547.09	116.9	21.129	696.71	83.114	45.124	756.76	143.34	21.571	640.2	37.015	229.44	563.75	9.9049	454.34	554.02	-48.716	652.9	240.44	106.55	24.835	388.18	174.74	41.376	447.77	116.91	13.779	415.66	225.5	354.37	413.25	215.86	484.74	453.29	296.85	770.03	393.58	198.41	934.85	436.56	-30.168	922.14	716.65	178.95	1006.9	729.61	106.86	1002.2	329.44	89.715
547.06	116.89	21.202	696.68	83.003	45.098	756.76	143.34	21.571	640.2	37.015	229.44	563.8	9.7522	454.38	554.52	-48.69	652.89	240.39	106.53	24.746	388.35	174.83	41.249	447.69	116.75	13.719	415.66	225.5	354.37	413.3	215.89	484.82	452.85	296.83	770.12	393.47	198.61	934.97	436.52	-30.184	922.16	716.43	179.02	1006.9	729.53	107.02	1002.1	329.38	89.683
547.09	116.78	21.119	696.68	83.003	45.098	756.82	143.4	21.645	640.2	37.015	229.44	563.71	9.7928	454.33	554.52	-48.69	652.89	240.57	106.58	24.817	388.32	174.76	41.395	447.72	116.85	13.815	415.66	225.5	354.37	413.31	215.82	484.78	453.65	297.3	770.48	393.58	198.41	934.85	436.56	-30.15	922.22	716.48	178.85	1007	729.45	106.92	1002.2	329.33	89.703
546.96	116.76	21.025	696.64	82.958	45.164	756.82	143.4	21.645	640.16	37.026	229.51	563.72	9.8155	454.38	554.36	-48.708	652.86	240.52	106.53	24.783	388.22	174.72	41.454	447.77	116.91	13.779	415.78	225.53	354.38	413.31	215.82	484.78	453.33	297.22	770.41	393.35	198.74	934.91	436.56	-30.15	922.22	716.3	178.91	1007	729.59	107.21	1002.1	329.33	89.703
547.03	116.73	21.07	696.64	82.958	45.164	756.76	143.34	21.571	640.2	37.015	229.44	563.85	9.6962	454.5	554.29	-48.683	652.96	240.4	106.5	24.801	388.22	174.72	41.454	447.72	116.85	13.815	415.83	225.38	354.35	413.31	215.82	484.78	452.79	296.78	770.06	393.31	198.75	934.84	436.52	-30.184	922.16	716.41	178.9	1006.9	729.36	107.2	1002.1	329.33	89.703
546.99	116.81	21.112	696.74	83.06	45.178	756.76	143.34	21.571	640.2	37.015	229.44	563.9	9.6844	454.44	554.65	-48.64	653.03	240.52	106.49	24.756	388.25	174.79	41.477	447.78	116.84	13.812	415.71	225.35	354.33	413.31	215.82	484.78	453.17	296.89	770.1	393.35	198.74	934.91	436.56	-30.15	922.22	716.48	178.85	1007	729.53	107.02	1002.1	329.3	89.719
547.03	116.73	21.07	696.64	82.958	45.164	756.76	143.34	21.571	640.33	36.815	229.63	563.85	9.6962	454.5	554.44	-48.666	653.03	240.59	106.46	24.774	388.29	174.77	41.555	447.77	116.91	13.779	415.83	225.38	354.35	413.25	215.86	484.74	452.56	296.88	770.36	393.31	198.75	934.84	436.56	-30.15	922.22	716.41	178.9	1006.9	729.45	107.11	1002.1	329.28	89.562
546.99	116.81	21.112	696.69	83.014	45.245	756.76	143.34	21.571	640.23	36.862	229.54	563.96	9.6967	454.39	554.56	-48.614	653.17	240.46	106.5	24.773	388.25	174.72	41.294	447.77	116.91	13.779	415.71	225.35	354.33	413.31	215.82	484.78	453.04	296.73	770.24	393.31	198.75	934.84	436.4	-30.22	922.18	716.4	178.89	1006.9	729.3	107.43	1002.2	329.33	89.671
547.03	116.73	21.07	696.69	83.014	45.245	756.82	143.4	21.645	640.23	36.862	229.54	563.96	9.674	454.56	554.59	-48.648	653.05	240.53	106.47	24.791	388.18	174.74	41.376	447.75	116.81	13.683	415.67	225.24	354.35	413.31	215.82	484.78	452.83	296.39	770.09	393.31	198.75	934.84	436.4	-30.238	922.1	716.41	178.9	1006.9	729.44	107.25	1002.2	329.25	89.613
546.99	116.81	21.112	696.64	82.958	45.164	756.76	143.34	21.571	640.33	36.815	229.63	564.05	9.5601	454.53	554.67	-48.719	653.26	240.53	106.47	24.791	388.3	174.76	41.219	447.75	116.81	13.683	415.81	225.19	354.36	413.25	215.86	484.74	452.87	296.77	770.24	393.31	198.75	934.84	436.45	-30.204	922.16	716.4	178.87	1007	729.43	107.22	1002.3	329.28	89.66
547.03	116.73	21.07	696.69	83.014	45.245	756.82	143.4	21.645	640.44	36.835	229.57	564	9.572	454.58	554.52	-48.69	652.89	240.56	106.46	24.77	388.22	174.72	41.454	447.75	116.81	13.683	415.8	225.24	354.41	413.31	215.82	484.78	452.54	296.74	770.47	393.31	198.75	934.84	436.45	-30.185	922.24	716.28	178.99	1007	729.17	107.17	1002.2	329.28	89.66
547.03	116.73	21.07	696.64	82.958	45.164	756.76	143.34	21.571	640.44	36.835	229.57	564.06	9.6076	454.58	554.59	-48.648	653.05	240.59	106.46	24.774	388.18	174.54	41.399	447.77	116.85	13.634	415.78	225.05	354.43	413.25	215.86	484.74	452.48	296.43	770.04	393.31	198.75	934.84	436.45	-30.185	922.24	716.13	178.9	1007	729.21	107.31	1002.3	329.22	89.628
547.09	116.78	21.119	696.64	82.958	45.164	756.82	143.4	21.645	640.44	36.835	229.57	564.06	9.6076	454.58	554.59	-48.648	653.05	240.53	106.47	24.791	388.12	174.53	41.21	447.77	116.87	13.628	415.7	224.97	354.34	413.31	215.82	484.78	452.55	296.55	770.09	393.31	198.75	934.84	436.45	-30.185	922.24	716.23	178.86	1007.1	729.4	107.47	1002.4	329.28	89.66
547.03	116.73	21.07	696.69	83.014	45.245	756.76	143.34	21.571	640.54	36.846	229.5	563.99	9.6639	454.7	554.72	-48.598	653.19	240.57	106.45	24.753	388.15	174.6	41.233	447.77	116.91	13.779	415.89	225.08	354.45	413.31	215.82	484.78	452.38	296.52	770	393.31	198.75	934.84	436.34	-30.207	922.29	716.23	178.86	1007.1	729.31	107.47	1002.4	329.13	89.523
547.03	116.73	21.07	696.69	83.014	45.245	756.76	143.46	21.692	640.56	36.823	229.43	564.05	9.5601	454.53	554.72	-48.598	653.19	240.57	106.45	24.753	388.18	174.74	41.376	447.75	116.81	13.683	415.78	225.05	354.43	413.31	215.82	484.78	452.52	296.87	770.61	393.31	198.75	934.84	436.45	-30.185	922.24	716.08	179.07	1006.9	729.25	107.5	1002.3	329.19	89.531
547.03	116.73	21.07	696.67	82.935	45.307	756.82	143.4	21.645	640.54	36.846	229.5	564.03	9.6421	454.68	554.72	-48.598	653.19	240.63	106.44	24.736	388.18	174.74	41.376	447.77	116.91	13.779	415.78	225.05	354.43	413.31	215.82	484.78	452.44	296.78	770.18	393.31	198.75	934.84	436.34	-30.207	922.29	715.99	178.84	1007	729.15	107.36	1002.4	329.13	89.523
547.03	116.73	21.07	696.69	83.014	45.245	756.74	143.31	21.619	640.54	36.759	229.42	564.11	9.5324	454.67	554.67	-48.719	653.26	240.66	106.42	24.773	388.19	174.58	41.311	447.75	116.81	13.683	415.88	225.02	354.48	413.31	215.82	484.78	452.88	296.99	770.69	393.31	198.75	934.84	436.34	-30.207	922.29	716.19	178.97	1007	729.32	107.55	1002.5	329.21	89.507
547.03	116.73	21.07	696.67	82.935	45.307	756.76	143.34	21.571	640.54	36.759	229.42	564.04	9.6739	454.69	554.72	-48.598	653.19	240.74	106.36	24.747	388.29	174.77	41.555	447.75	116.74	13.716	415.7	224.89	354.43	413.31	215.82	484.78	452.54	296.74	770.47	393.31	198.75	934.84	436.34	-30.207	922.29	716.05	179.12	1007	729.15	107.52	1002.5	329.1	89.416
547.03	116.73	21.07	696.62	82.879	45.227	756.68	143.39	21.537	640.54	36.759	229.42	564.04	9.6739	454.69	554.72	-48.598	653.19	240.74	106.36	24.747	388.2	174.53	41.109	447.75	116.74	13.716	415.77	225	354.47	413.31	215.82	484.78	452.52	296.87	770.61	393.35	198.46	934.64	436.34	-30.207	922.29	715.83	179.11	1006.9	729.17	107.62	1002.5	329.21	89.507
547.03	116.73	21.07	696.69	83.014	45.245	756.76	143.34	21.571	640.53	36.728	229.35	564.06	9.6076	454.58	554.72	-48.598	653.19	240.73	106.44	24.758	388.25	174.72	41.294	447.7	116.8	13.603	415.77	225	354.47	413.28	215.83	484.72	452.54	296.74	770.47	393.26	198.63	934.76	436.34	-30.207	922.29	715.99	178.84	1007	729.18	107.52	1002.6	329.16	89.476
547.03	116.73	21.07	696.67	82.935	45.307	756.76	143.46	21.692	640.53	36.728	229.35	564.11	9.5324	454.67	554.67	-48.719	653.26	240.72	106.37	24.771	388.12	174.56	41.191	447.7	116.67	13.751	415.75	224.86	354.36	413.31	215.82	484.78	452.54	296.74	770.47	393.26	198.63	934.76	436.31	-30.294	922.38	715.79	178.95	1007.1	729.03	107.46	1002.7	329.13	89.523
547.03	116.73	21.07	696.67	82.935	45.307	756.7	143.39	21.619	640.59	36.549	229.5	564.16	9.5262	454.73	554.72	-48.598	653.19	240.74	106.36	24.747	388.23	174.78	41.302	447.77	116.77	13.666	415.7	224.89	354.43	413.25	215.86	484.74	452.52	296.87	770.61	393.26	198.63	934.76	436.21	-30.424	922.24	715.79	178.95	1007.1	729.02	107.56	1002.6	329.02	89.621
547.03	116.73	21.07	696.67	82.935	45.307	756.82	143.4	21.645	640.64	36.633	229.38	564.16	9.5262	454.73	554.67	-48.719	653.26	240.67	106.42	24.75	388.12	174.53	41.21	447.7	116.73	13.635	415.88	225.02	354.48	413.31	215.82	484.78	452.52	296.87	770.61	393.26	198.63	934.76	436.2	-30.331	922.38	715.79	178.95	1007.1	729.1	107.41	1002.7	329.09	89.437
547.03	116.73	21.07	696.62	82.853	45.343	756.76	143.34	21.571	640.58	36.518	229.43	564.16	9.5262	454.73	554.72	-48.598	653.19	240.77	106.34	24.784	388.2	174.53	41.109	447.68	116.69	13.685	415.7	224.89	354.43	413.34	215.68	484.73	452.52	296.87	770.61	393.28	198.29	934.56	436.29	-30.476	922.33	715.83	179.17	1007.1	729.03	107.46	1002.7	328.89	89.57
547.03	116.73	21.07	696.67	82.935	45.307	756.74	143.31	21.619	640.6	36.486	229.39	564.16	9.5262	454.73	554.67	-48.719	653.26	240.82	106.34	24.765	388.18	174.74	41.376	447.77	116.85	13.634	415.7	224.86	354.49	413.34	215.68	484.73	452.52	296.87	770.61	393.28	198.29	934.56	436.33	-30.439	922.39	715.81	179.6	1007.2	728.99	107.6	1002.7	328.95	89.496
547.03	116.73	21.07	696.67	82.935	45.307	756.76	143.4	21.676	640.6	36.486	229.39	564.16	9.5262	454.73	554.67	-48.719	653.26	240.8	106.3	24.705	388.26	174.55	41.228	447.77	116.85	13.634	415.75	224.86	354.36	413.29	215.8	484.84	452.52	296.87	770.61	393.28	198.29	934.56	436.22	-30.476	922.39	715.99	179.77	1007.3	729.01	107.61	1002.7	328.95	89.48
547.03	116.73	21.07	696.67	82.935	45.307	756.7	143.46	21.722	640.72	36.516	229.34	564.16	9.5262	454.73	554.72	-48.598	653.19	240.77	106.34	24.784	388.07	174.28	40.89	447.79	116.91	13.578	415.69	224.76	354.32	413.29	215.8	484.84	452.52	296.87	770.61	393.28	198.29	934.56	436.21	-30.424	922.24	715.45	178.84	1007.1	729.03	107.77	1002.7	328.81	89.51
547.03	116.73	21.07	696.67	82.935	45.307	756.7	143.46	21.722	640.62	36.468	229.32	564.16	9.5262	454.73	554.72	-48.598	653.19	240.8	106.3	24.705	388.06	174.35	41.015	447.77	116.77	13.666	415.69	224.76	354.32	413.31	215.82	484.78	452.52	296.87	770.61	393.12	198.35	934.55	436.18	-30.513	922.33	715.61	179.41	1007.2	728.84	107.68	1002.9	328.69	89.402
547.03	116.73	21.07	696.67	82.935	45.307	756.63	143.39	21.649	640.7	36.379	229.3	564.13	9.5686	454.79	554.67	-48.719	653.26	240.78	106.32	24.667	388.18	174.74	41.376	447.75	116.74	13.716	415.7	224.89	354.43	413.33	215.66	484.79	452.52	296.87	770.61	393.05	198.17	934.55	436.33	-30.439	922.39	715.79	179.97	1007.1	729.03	107.8	1002.8	328.64	89.377
547.03	116.73	21.07	696.61	82.943	45.362	756.7	143.46	21.722	640.7	36.379	229.3	564.13	9.5686	454.79	554.72	-48.598	653.19	240.79	106.36	24.727	388.08	174.55	41.132	447.71	116.87	13.572	415.69	224.76	354.32	413.31	215.61	484.83	452.52	296.87	770.61	393.1	198.28	934.64	436.22	-30.476	922.39	715.65	179.16	1007.2	728.61	107.81	1002.9	328.72	89.397
547.03	116.73	21.07	696.67	82.935	45.307	756.76	143.46	21.692	640.62	36.468	229.32	564.16	9.5262	454.73	554.67	-48.719	653.26	240.8	106.3	24.705	388.12	174.53	41.21	447.72	116.82	13.603	415.8	224.76	354.4	413.38	215.52	484.78	452.38	296.93	770.64	393.03	198.17	934.53	436.22	-30.476	922.39	715.97	179.73	1007.4	728.78	107.93	1002.9	328.61	89.257
547.03	116.73	21.07	696.67	82.935	45.307	756.7	143.46	21.722	640.7	36.379	229.3	564.13	9.5686	454.79	554.67	-48.719	653.26	240.78	106.32	24.667	388.14	174.46	41.085	447.79	116.83	13.61	415.8	224.86	354.42	413.31	215.82	484.78	452.3	296.95	770.75	393.05	198.17	934.55	436.22	-30.476	922.39	715.5	179.31	1007.2	728.76	107.9	1003	328.61	89.257
547.03	116.68	21.061	696.62	82.853	45.343	756.7	143.46	21.722	640.7	36.379	229.3	564.16	9.5262	454.73	554.72	-48.598	653.19	240.8	106.29	24.755	388.08	174.55	41.132	447.68	116.69	13.685	415.73	224.7	354.44	413.33	215.66	484.79	451.95	296.39	770.05	392.64	198.18	934.52	436.22	-30.476	922.39	715.37	179.17	1007.2	728.63	108.02	1002.9	328.61	89.257
547.03	116.73	21.07	696.69	83.014	45.245	756.68	143.43	21.769	640.7	36.379	229.3	564.13	9.5686	454.79	554.67	-48.719	653.26	240.78	106.19	24.674	388.35	174.68	41.509	447.75	116.74	13.716	415.79	224.7	354.38	413.34	215.68	484.73	452.38	296.93	770.64	392.7	198.17	934.58	436.22	-30.476	922.39	715.17	179.44	1007.3	728.63	108.02	1002.9	328.61	89.257
546.99	116.7	21.045	696.67	82.935	45.307	756.7	143.46	21.722	640.62	36.274	229.39	564.16	9.5262	454.73	554.67	-48.719	653.26	240.81	106.23	24.733	388.06	174.35	41.015	447.79	116.83	13.61	415.9	224.73	354.39	413.4	215.54	484.72	451.95	296.39	770.05	392.64	198.18	934.52	436.22	-30.476	922.39	715.19	179.38	1007.3	728.59	108.23	1002.8	328.63	89.28
547.03	116.73	21.07	696.67	82.935	45.307	756.68	143.43	21.769	640.8	36.291	229.23	564.16	9.5262	454.73	554.67	-48.719	653.26	240.81	106.23	24.733	388.07	174.28	40.89	447.72	116.79	13.579	415.69	224.73	354.39	413.36	215.7	484.78	451.86	296.42	770.12	392.37	198.02	934.55	436.33	-30.439	922.39	715.19	179.38	1007.3	728.47	108.17	1002.8	328.61	89.257
547.05	116.71	21.111	696.65	82.951	45.346	756.66	143.48	21.706	640.67	36.261	229.27	564.13	9.5686	454.79	554.88	-48.593	653.17	240.81	106.23	24.733	388.08	174.55	41.132	447.79	116.83	13.61	415.9	224.73	354.39	413.31	215.82	484.78	452.3	296.98	770.61	392.37	198.02	934.55	436.22	-30.476	922.39	715.25	179.44	1007.4	728.55	108.36	1002.8	328.61	89.257
547.03	116.73	21.07	696.61	82.943	45.362	756.68	143.43	21.769	640.58	36.215	229.24	564.16	9.5262	454.73	554.72	-48.598	653.19	240.87	106.26	24.741	388.21	174.29	40.911	447.79	116.83	13.61	415.62	224.73	354.45	413.34	215.68	484.73	452.3	296.98	770.61	392.44	198	934.61	436.22	-30.476	922.39	715.23	179.56	1007.2	728.55	108.36	1002.8	328.61	89.257
547.03	116.73	21.07	696.6	82.961	45.386	756.62	143.5	21.691	640.58	36.215	229.24	564.13	9.5686	454.79	554.83	-48.714	653.24	240.81	106.23	24.733	388.08	174.55	41.132	447.74	116.85	13.553	415.62	224.75	354.38	413.31	215.82	484.78	452.22	297.01	770.71	392.37	198.02	934.55	436.18	-30.513	922.33	715.17	179.69	1007.4	728.55	108.36	1002.8	328.55	89.281
547.03	116.73	21.07	696.54	82.878	45.434	756.6	143.48	21.738	640.7	36.245	229.2	564.16	9.5262	454.73	554.72	-48.598	653.19	240.78	106.19	24.674	388.12	174.26	40.968	447.79	116.83	13.61	415.69	224.73	354.39	413.34	215.68	484.73	451.93	296.78	770.54	392.37	198.02	934.55	436.18	-30.513	922.33	715	179.82	1007.4	728.43	108.3	1002.8	328.5	89.254
547.03	116.73	21.07	696.65	82.951	45.346	756.58	143.46	21.697	640.58	36.215	229.24	564.13	9.5686	454.79	554.72	-48.598	653.19	240.92	106.32	24.743	388.1	174.43	41.239	447.77	116.77	13.666	415.73	224.72	354.37	413.34	215.68	484.73	452.22	297.01	770.71	392.37	198.02	934.55	436.22	-30.476	922.39	715.12	179.77	1007.4	728.57	108.45	1002.9	328.5	89.254
547.03	116.73	21.07	696.59	82.958	45.401	756.56	143.57	21.74	640.67	36.045	229.19	564.13	9.5686	454.79	554.88	-48.593	653.17	240.81	106.17	24.711	388.28	174.48	41.106	447.79	116.83	13.61	415.64	224.88	354.49	413.31	215.82	484.78	451.86	296.42	770.12	392.37	198.02	934.55	436.22	-30.495	922.31	715	179.91	1007.5	728.55	108.36	1002.8	328.4	89.133
547.03	116.73	21.07	696.67	82.935	45.307	756.6	143.48	21.738	640.76	36.279	229.12	564.13	9.5686	454.79	554.67	-48.719	653.26	240.78	106.25	24.695	388.18	174.45	41.164	447.74	116.85	13.553	415.62	224.73	354.45	413.34	215.68	484.73	452.22	297.01	770.71	392.37	198.02	934.55	436.18	-30.513	922.33	715.01	180.2	1007.5	728.41	108.29	1002.8	328.35	89.085
547.03	116.73	21.07	696.65	82.951	45.346	756.56	143.57	21.74	640.67	36.247	229.11	564.13	9.5686	454.79	554.72	-48.598	653.19	240.88	106.16	24.801	388.08	174.55	41.132	447.72	116.86	13.547	415.62	224.75	354.38	413.07	215.65	484.71	451.93	296.78	770.54	392.37	198.02	934.55	436.18	-30.513	922.33	714.92	180.46	1007.4	728.41	108.29	1002.8	328.32	89.074
547.03	116.73	21.07	696.54	82.968	45.441	756.56	143.57	21.74	640.64	36.249	229.16	564.08	9.5813	454.85	554.72	-48.598	653.19	240.81	106.27	24.702	388.19	174.23	40.888	447.73	116.93	13.521	415.62	224.75	354.38	413.04	215.85	484.74	451.82	295.86	769.97	392.37	198.02	934.55	436.18	-30.513	922.33	714.94	180.65	1007.6	728.5	108.58	1002.9	328.32	89.074
547.03	116.73	21.07	696.59	82.958	45.401	756.64	143.53	21.771	640.82	36.395	229.1	564.13	9.5686	454.79	554.72	-48.598	653.19	240.81	106.23	24.733	388.19	174.37	40.858	447.79	116.91	13.578	415.62	224.75	354.38	412.93	215.82	484.76	451.43	296.57	770.06	392.16	198.01	934.59	436.18	-30.531	922.25	714.89	180.48	1007.5	728.43	108.3	1002.8	328.32	89.074
547.05	116.71	21.111	696.59	82.958	45.401	756.56	143.57	21.74	640.74	36.244	229.14	564.16	9.5262	454.73	554.88	-48.593	653.17	240.81	106.17	24.711	388.14	174.38	40.779	447.79	116.91	13.578	415.46	224.72	354.33	413	215.8	484.7	451.48	296.44	770.05	392.16	198.01	934.59	436.21	-30.424	922.24	714.82	180.62	1007.4	728.47	108.49	1002.9	328.37	89.074
547.03	116.73	21.07	696.59	82.958	45.401	756.56	143.57	21.74	640.64	36.249	229.16	564.13	9.5686	454.79	554.83	-48.714	653.24	240.78	106.19	24.674	388.12	174.53	41.21	447.73	116.93	13.521	415.46	224.72	354.33	412.9	215.82	484.71	451.99	297.15	770.59	391.98	198	934.67	436.21	-30.442	922.16	714.81	180.7	1007.5	728.48	108.58	1003	328.36	89.042
547.03	116.68	21.061	696.56	83.07	45.462	756.62	143.5	21.691	640.64	36.249	229.16	564.08	9.5813	454.85	554.88	-48.593	653.17	240.78	106.32	24.667	388.06	174.35	41.015	447.79	116.91	13.578	415.59	224.76	354.32	412.9	215.82	484.71	451.49	296.68	770.22	391.98	198	934.67	436.21	-30.442	922.16	714.81	180.7	1007.5	728.44	108.44	1003	328.3	89.032
547.05	116.71	21.111	696.68	83.053	45.367	756.56	143.57	21.74	640.58	36.215	229.24	564.08	9.5813	454.85	554.72	-48.598	653.19	240.81	106.23	24.733	388.14	174.46	41.085	447.79	116.91	13.578	415.48	224.85	354.43	412.9	215.82	484.71	451.46	297.32	770.48	391.82	198.01	934.64	436.18	-30.531	922.25	714.81	180.7	1007.5	728.48	108.58	1003	328.23	89.013
547.03	116.73	21.07	696.56	83.07	45.462	756.64	143.53	21.771	640.64	36.249	229.16	564.08	9.5813	454.85	554.88	-48.593	653.17	240.81	106.23	24.733	388.15	174.53	41.049	447.79	116.83	13.61	415.52	224.84	354.5	412.9	215.82	484.71	451.29	296.53	770.06	391.82	198.01	934.64	436.21	-30.442	922.16	714.96	181.36	1007.7	728.44	108.44	1003	328.23	88.997
547.03	116.73	21.07	696.54	82.968	45.441	756.59	143.6	21.692	640.7	36.379	229.3	564.13	9.5686	454.79	554.72	-48.598	653.19	240.8	106.3	24.705	388.05	174.31	41.103	447.73	116.93	13.521	415.45	224.75	354.27	412.9	215.82	484.71	451.7	297.2	770.47	391.82	198.01	934.64	436.21	-30.442	922.16	714.97	181.46	1007.6	728.48	108.58	1003	328.32	88.918
547.05	116.71	21.111	696.54	82.968	45.441	756.59	143.6	21.692	640.62	36.468	229.32	564.08	9.5813	454.85	554.88	-48.593	653.17	240.78	106.25	24.695	388.08	174.55	41.132	447.73	116.93	13.521	415.43	224.94	354.47	412.9	215.82	484.71	451.61	297.34	770.42	391.77	197.86	934.6	436.13	-30.543	922.12	714.81	180.7	1007.5	728.37	108.57	1003	328.28	88.853
547.03	116.73	21.07	696.69	83.15	45.287	756.56	143.57	21.74	640.62	36.468	229.32	564.08	9.5813	454.85	554.88	-48.593	653.17	240.79	106.36	24.727	388.19	174.51	41.011	447.79	116.91	13.578	415.29	224.92	354.44	412.85	215.8	484.62	451.46	297.32	770.48	391.77	197.86	934.6	436.13	-30.543	922.12	714.78	180.71	1007.6	728.48	108.58	1003	328.24	88.862
547.03	116.68	21.061	696.54	82.968	45.441	756.56	143.57	21.74	640.62	36.468	229.32	564.08	9.6835	454.81	554.88	-48.593	653.17	240.8	106.3	24.705	388.14	174.25	40.81	447.73	116.93	13.521	415.31	224.94	354.46	412.8	215.79	484.68	451.51	297.41	770.33	391.82	198.01	934.64	436.13	-30.543	922.12	714.96	181.36	1007.7	728.48	108.58	1003	328.27	88.887
547.03	116.73	21.07	696.59	83.152	45.396	756.56	143.57	21.74	640.6	36.486	229.39	564.05	9.6784	454.81	554.72	-48.598	653.19	240.75	106.3	24.724	388.08	174.55	41.132	447.79	116.91	13.578	415.34	224.97	354.43	412.85	215.82	484.77	451.51	297.41	770.33	391.77	197.86	934.6	436.02	-30.573	922.16	714.97	181.46	1007.6	728.48	108.58	1003	328.21	88.937
547.03	116.73	21.07	696.65	83.258	45.364	756.59	143.6	21.692	640.6	36.486	229.39	564.01	9.7987	454.89	554.72	-48.598	653.19	240.8	106.3	24.705	388.07	174.28	40.89	447.79	116.91	13.578	415.3	224.97	354.41	412.9	215.82	484.71	451.18	297.09	770.37	391.77	197.86	934.6	436.02	-30.573	922.16	714.76	180.86	1007.7	728.36	108.62	1003	328.21	88.937
547.03	116.73	21.07	696.59	83.152	45.396	756.56	143.57	21.74	640.62	36.468	229.32	564.06	9.7364	454.81	554.88	-48.593	653.17	240.8	106.3	24.705	388.32	174.32	40.915	447.79	116.91	13.578	415.15	225.03	354.53	412.85	215.8	484.62	451.26	297.2	770.23	391.77	197.86	934.6	435.93	-30.609	922.14	714.97	181.46	1007.6	728.48	108.58	1003	328.2	88.943
547.03	116.73	21.07	696.58	83.17	45.378	756.56	143.57	21.74	640.6	36.486	229.39	564.03	9.7802	454.83	554.72	-48.598	653.19	240.74	106.36	24.747	388.18	174.74	41.376	447.74	116.85	13.553	415.19	224.93	354.41	412.8	215.79	484.68	451.08	297.01	770.29	391.77	197.86	934.6	436.1	-30.651	922.1	714.88	181.48	1007.7	728.36	108.62	1003	328.2	88.943
547.03	116.73	21.07	696.64	83.139	45.36	756.56	143.57	21.74	640.62	36.468	229.32	563.98	9.7082	454.92	554.72	-48.598	653.19	240.77	106.34	24.784	388.12	174.53	41.21	447.79	116.91	13.578	415.03	224.84	354.38	412.72	215.82	484.66	450.86	296.5	769.86	391.77	197.86	934.6	435.93	-30.609	922.14	714.88	181.48	1007.7	728.25	108.61	1003	328.2	88.943
546.96	116.76	21.025	696.51	83.261	45.441	756.59	143.6	21.692	640.47	36.612	229.4	563.98	9.7884	454.76	554.72	-48.598	653.19	240.77	106.34	24.784	388.28	174.64	41.408	447.79	116.91	13.578	415.14	225.15	354.48	412.63	215.83	484.69	451.02	297.01	770.47	391.66	198.03	934.69	435.93	-30.609	922.14	714.88	181.48	1007.7	728.26	108.66	1002.9	328.18	88.953
547.03	116.73	21.07	696.6	83.271	45.4	756.59	143.6	21.692	640.58	36.518	229.43	564	9.8465	454.76	554.72	-48.598	653.19	240.75	106.37	24.766	388.08	174.55	41.132	447.79	116.91	13.578	414.97	225.23	354.51	412.63	215.83	484.69	451.26	297.2	770.23	391.77	197.86	934.6	435.93	-30.609	922.14	714.72	180.76	1007.7	728.23	108.75	1003	328.21	88.961
547.03	116.73	21.07	696.51	83.261	45.441	756.59	143.6	21.692	640.49	36.58	229.36	563.95	9.858	454.82	554.72	-48.598	653.19	240.77	106.34	24.784	388.18	174.74	41.376	447.79	116.91	13.578	414.97	225.23	354.51	412.63	215.83	484.69	451.21	297.2	770.4	391.56	197.85	934.66	435.93	-30.609	922.14	714.89	181.27	1007.7	728.23	108.75	1003	328.19	88.973
547.03	116.73	21.07	696.59	83.152	45.396	756.51	143.64	21.678	640.49	36.58	229.36	563.95	9.858	454.82	554.72	-48.598	653.19	240.73	106.36	24.823	388.14	174.38	40.779	447.72	116.89	13.57	414.87	225.26	354.51	412.56	215.83	484.74	451.08	297.01	770.29	391.45	198.03	934.75	435.77	-30.45	922.03	714.76	181.13	1007.8	728.12	108.74	1003	328.18	89.004
547.03	116.73	21.07	696.51	83.261	45.441	756.56	143.57	21.74	640.47	36.612	229.4	563.93	9.8763	454.87	554.72	-48.598	653.19	240.77	106.34	24.784	388.08	174.55	41.132	447.79	116.91	13.578	414.7	225.19	354.41	412.63	215.83	484.69	451.02	297.01	770.47	391.45	198.03	934.75	435.85	-30.563	922.08	714.6	181.58	1007.8	728.19	108.83	1003	328.25	89.037
547.03	116.73	21.07	696.6	83.271	45.4	756.56	143.57	21.74	640.38	36.565	229.37	563.95	9.9081	454.83	554.72	-48.598	653.19	240.74	106.36	24.747	388.08	174.55	41.132	447.73	116.93	13.521	414.7	225.19	354.41	412.48	215.94	484.66	450.95	296.54	769.9	391.45	198.03	934.75	435.76	-30.496	921.98	714.6	181.4	1007.8	728.23	108.75	1003	328.29	89.166
547.03	116.73	21.07	696.51	83.261	45.441	756.59	143.6	21.692	640.47	36.612	229.4	563.93	9.9264	454.89	554.72	-48.598	653.19	240.66	106.41	24.825	388.02	174.36	40.936	447.79	116.91	13.578	414.78	225.4	354.45	412.43	215.92	484.78	450.88	297.07	770.52	391.45	198.03	934.75	435.63	-30.256	921.95	714.5	180.93	1007.7	728.23	108.75	1003	328.23	89.104
547.03	116.73	21.07	696.51	83.261	45.441	756.59	143.6	21.692	640.38	36.659	229.31	563.93	9.9264	454.89	554.72	-48.598	653.19	240.56	106.46	24.77	388.3	174.76	41.219	447.81	117.01	13.674	414.67	225.38	354.43	412.35	215.96	484.77	450.88	297.07	770.52	391.45	198.03	934.75	435.74	-30.339	921.96	714.48	181.64	1007.7	728.12	108.74	1003	328.2	89.195
547.03	116.73	21.07	696.51	83.261	45.441	756.56	143.57	21.74	640.31	36.58	229.23	563.82	9.9937	454.87	554.72	-48.598	653.19	240.57	106.44	24.804	388.15	174.53	41.049	447.73	116.93	13.521	414.38	225.53	354.35	412.28	215.93	484.81	450.79	296.95	770.66	391.37	198.01	934.84	435.55	-30.203	921.9	714.41	180.96	1007.7	728	108.68	1002.9	328.3	89.315
547.03	116.73	21.07	696.51	83.261	45.441	756.56	143.57	21.74	640.29	36.612	229.27	563.69	10.133	454.83	554.72	-48.598	653.19	240.49	106.48	24.811	388.24	174.51	41.187	447.79	116.97	13.724	414.5	225.43	354.37	412.29	216.12	484.79	450.79	296.95	770.66	391.45	198.03	934.75	435.55	-30.203	921.9	714.45	180.84	1007.8	727.96	108.79	1002.9	328.3	89.315
547.03	116.73	21.07	696.51	83.261	45.441	756.59	143.6	21.692	640.29	36.612	229.27	563.69	10.151	454.77	554.72	-48.598	653.19	240.56	106.45	24.829	388.08	174.55	41.132	447.73	116.93	13.521	414.46	225.66	354.39	412.19	216.1	484.76	450.86	297.34	770.66	391.37	198.01	934.84	435.53	-30.179	921.81	714.45	180.84	1007.8	727.85	108.79	1002.9	328.12	89.335
547.03	116.73	21.07	696.51	83.261	45.441	756.56	143.57	21.74	640.34	36.728	229.23	563.44	10.277	454.8	554.72	-48.598	653.19	240.47	106.47	24.819	388.3	174.76	41.219	447.81	117.01	13.674	414.37	225.59	354.27	412.08	216.07	484.74	450.86	297.34	770.66	391.45	198.03	934.75	435.53	-30.179	921.81	714.43	181.47	1007.6	728.07	108.77	1002.9	328.3	89.336
547.03	116.73	21.07	696.51	83.261	45.441	756.56	143.57	21.74	640.29	36.612	229.27	563.42	10.386	454.79	554.72	-48.598	653.19	240.57	106.44	24.804	388.12	174.56	41.191	447.76	117.03	13.617	414.37	225.59	354.27	412.08	216.07	484.74	450.88	297.07	770.52	391.26	198.03	934.75	435.53	-30.179	921.81	714.31	181.02	1007.6	727.85	108.79	1002.9	328.21	89.322
547.03	116.73	21.07	696.51	83.261	45.441	756.56	143.57	21.74	640.17	36.595	229.34	563.42	10.386	454.79	554.34	-48.134	653.02	240.57	106.44	24.804	388.3	174.76	41.219	447.79	116.91	13.578	414.37	225.59	354.27	412.08	216.07	484.74	450.84	297.37	770.78	391.32	198.18	934.8	435.53	-30.179	921.81	714.32	180.9	1007.7	727.96	108.79	1002.9	327.97	89.614
546.96	116.76	21.025	696.55	83.343	45.423	756.56	143.57	21.74	640.29	36.612	229.27	563.32	10.436	454.74	554.55	-48.302	653	240.49	106.48	24.811	388.2	174.57	40.975	447.79	116.91	13.578	414.26	225.71	354.27	412.08	216.07	484.74	450.86	297.34	770.66	391.26	198.03	934.75	435.53	-30.179	921.81	714.32	180.9	1007.7	727.85	108.79	1002.9	328.01	89.577
547.03	116.73	21.07	696.51	83.261	45.441	756.59	143.6	21.692	640	36.652	229.36	563.33	10.494	454.8	554.17	-47.89	652.8	240.5	106.45	24.857	388.14	174.38	40.779	447.73	116.93	13.521	414.3	225.63	354.25	412.08	216.07	484.74	450.88	297.07	770.52	391.32	198.18	934.8	435.53	-30.179	921.81	714.43	181.47	1007.6	727.96	108.79	1002.9	328.05	89.534
546.96	116.76	21.025	696.51	83.261	45.441	756.56	143.57	21.74	640	36.652	229.36	563.27	10.548	454.71	554.34	-48.134	653.02	240.53	106.49	24.861	388.25	174.57	41.034	447.81	117.01	13.674	414.24	225.72	354.21	412.08	216.07	484.74	450.3	296.55	770.44	391.32	198.18	934.8	435.53	-30.179	921.81	714.22	181.22	1007.6	727.74	108.79	1003	327.91	89.595
547.03	116.73	21.07	696.51	83.261	45.441	756.51	143.64	21.678	639.88	36.616	229.39	563.25	10.566	454.77	552.8	-46.996	652.25	240.56	106.45	24.829	388.3	174.76	41.219	447.79	116.91	13.578	414.24	225.72	354.21	411.98	216.09	484.78	450.86	297.34	770.66	391.23	198.34	934.92	435.53	-30.179	921.81	714.28	181.04	1007.7	727.85	108.79	1002.9	327.82	89.808
547.03	116.73	21.07	696.55	83.343	45.423	756.53	143.66	21.635	639.97	36.806	229.26	563.25	10.566	454.77	552.61	-47.084	652.39	240.59	106.46	24.774	388.25	174.62	41.237	447.73	116.93	13.521	414.24	225.72	354.21	411.98	216.09	484.78	450.59	297.09	770.65	391.32	198.18	934.8	435.53	-30.179	921.81	714.28	181.04	1007.7	727.73	108.86	1002.9	327.92	89.621
547.03	116.73	21.07	696.55	83.343	45.423	756.59	143.6	21.692	640	36.652	229.36	563.25	10.566	454.77	552.53	-47.07	652.33	240.46	106.5	24.773	388.35	174.63	41.144	447.81	117.01	13.674	414.18	225.73	354.13	411.87	216.05	484.8	450.13	296.64	770.71	391.23	198.34	934.92	435.53	-30.179	921.81	714.41	181.61	1007.7	727.74	108.79	1003	327.74	89.787
547.03	116.73	21.07	696.55	83.343	45.423	756.53	143.66	21.635	640	36.658	229.38	563.25	10.566	454.77	552.59	-46.988	652.21	240.47	106.47	24.819	388.18	174.6	41.117	447.79	116.97	13.724	414.24	225.72	354.21	411.98	216.09	484.78	450.55	297.07	770.59	391.23	198.34	934.92	435.53	-30.179	921.81	714.25	180.93	1007.6	727.74	108.79	1003	327.67	89.865
547.09	116.78	21.119	696.55	83.343	45.423	756.53	143.66	21.635	639.97	36.806	229.26	563.25	10.566	454.77	552.41	-47.158	652.19	240.4	106.5	24.801	388.15	174.53	41.049	447.77	116.85	13.634	414.15	225.71	354.17	411.82	216.02	484.72	451.03	297.57	770.71	391.23	198.34	934.92	435.6	-30.029	921.73	714.06	181.14	1007.7	727.74	108.79	1003	327.65	89.973
547.09	116.78	21.119	696.51	83.261	45.441	756.53	143.66	21.635	639.84	36.794	229.36	563.24	10.662	454.78	552.06	-45.926	651.45	240.44	106.48	24.814	388.3	174.7	41.372	447.77	116.87	13.628	414.1	225.7	354.16	411.82	216.02	484.72	450.28	296.82	770.58	391.23	198.34	934.92	435.5	-29.945	921.76	714.2	181.21	1007.8	727.64	108.96	1003	327.54	90.032
546.99	116.81	21.112	696.6	83.39	45.355	756.56	143.69	21.681	639.93	36.902	229.4	563.24	10.662	454.78	552.19	-46.892	652.21	240.49	106.48	24.811	388.23	174.78	41.302	447.73	116.93	13.521	414.02	225.78	354.16	411.82	216.02	484.72	450.25	296.85	770.69	391.23	198.34	934.92	435.5	-29.945	921.76	714.17	181.1	1007.8	727.51	108.81	1003	327.56	89.82
547.03	116.73	21.07	696.55	83.343	45.423	756.56	143.69	21.681	639.86	36.883	229.43	563.25	10.566	454.77	551.83	-46.084	651.53	240.46	106.53	24.812	388.25	174.72	41.294	447.75	116.81	13.683	414.18	225.73	354.13	411.7	215.99	484.72	450.28	296.82	770.58	391.28	198.51	934.92	435.49	-29.915	921.67	713.99	181.29	1007.7	727.74	108.79	1003	327.4	89.984
547.01	116.8	21.074	696.51	83.261	45.441	756.51	143.64	21.678	639.86	36.883	229.43	563.24	10.662	454.78	552.19	-46.962	652.18	240.41	106.54	24.841	388.18	174.74	41.376	447.79	116.91	13.578	414.09	225.91	354.2	411.7	215.99	484.72	450.28	296.82	770.58	391.19	198.36	934.85	435.4	-29.88	921.73	713.96	181.18	1007.7	727.48	108.92	1003	327.43	90.094
547.01	116.8	21.074	696.55	83.343	45.423	756.51	143.64	21.678	639.93	36.927	229.47	563.24	10.662	454.78	552.06	-46.703	652.34	240.43	106.48	24.839	388.36	174.78	41.138	447.79	116.97	13.724	414.02	225.78	354.16	411.64	216.08	484.69	450.08	297.08	770.46	391.28	198.51	934.92	435.4	-29.85	921.64	713.84	181.15	1007.6	727.48	108.92	1003	327.5	90.124
547.03	116.73	21.07	696.64	83.353	45.382	756.59	143.66	21.601	639.9	36.939	229.54	563.29	10.803	454.71	551.83	-45.972	651.56	240.44	106.55	24.835	388.15	174.53	41.049	447.79	116.91	13.578	414.02	225.78	354.16	411.67	216	484.64	450.13	296.64	770.71	391.2	198.53	934.78	435.29	-29.886	921.64	714.02	181.27	1007.6	727.37	108.93	1003	327.42	89.873
546.99	116.81	21.112	696.55	83.343	45.423	756.53	143.58	21.638	639.9	36.939	229.54	563.29	10.803	454.71	551.83	-45.972	651.56	240.43	106.48	24.839	388.25	174.72	41.294	447.79	116.91	13.578	414.08	225.77	354.24	411.64	216.08	484.69	450.23	297.14	770.83	391.2	198.53	934.78	435.17	-29.917	921.68	714.04	181.79	1007.6	727.37	108.93	1003	327.4	89.996
547.03	116.73	21.07	696.55	83.343	45.423	756.59	143.66	21.601	639.9	36.939	229.54	563.29	10.803	454.71	552.1	-46.894	652.31	240.48	106.61	24.906	388.09	174.34	40.854	447.79	116.97	13.724	414.09	225.91	354.2	411.55	216.07	484.65	450.28	296.82	770.58	391.28	198.51	934.92	435.08	-29.955	921.66	713.87	181.26	1007.6	727.4	108.82	1003	327.35	90.185
547.09	116.78	21.119	696.55	83.343	45.423	756.48	143.73	21.666	639.9	36.987	229.56	563.19	10.796	454.75	552.1	-46.894	652.31	240.51	106.54	24.924	388.35	174.74	41.298	447.79	116.91	13.578	414.02	225.78	354.16	411.55	216.07	484.65	450.2	296.79	770.36	391.2	198.53	934.78	435.08	-29.955	921.66	713.65	181.06	1007.9	727.26	108.99	1002.9	327.35	90.04
546.96	116.76	21.025	696.55	83.343	45.423	756.54	143.74	21.629	639.9	36.939	229.54	563.08	10.778	454.76	552.1	-46.894	652.31	240.48	106.7	24.911	388.2	174.57	40.975	447.81	117.01	13.674	414.08	225.93	354.13	411.52	216.08	484.57	450.23	297.14	770.83	391.2	198.53	934.78	435.23	-29.773	921.59	713.76	181.29	1007.6	727.37	108.93	1003	327.3	90.235
546.96	116.76	21.025	696.55	83.343	45.423	756.53	143.66	21.635	639.9	36.987	229.56	563.12	10.905	454.81	551.83	-45.972	651.56	240.44	106.62	24.858	388.23	174.78	41.302	447.81	117.01	13.674	414.09	225.91	354.2	411.52	216.08	484.57	450.23	297.14	770.83	391.13	198.65	934.79	434.95	-29.752	921.52	713.84	181.15	1007.6	727.26	108.99	1002.9	327.26	90.208
546.96	116.76	21.025	696.51	83.261	45.441	756.54	143.73	21.632	639.9	36.987	229.56	562.99	10.755	454.76	551.64	-45.58	651.64	240.46	106.74	24.966	388.35	174.74	41.298	447.81	117.01	13.674	413.99	226.17	354.14	411.52	216.08	484.57	450.55	297.41	770.9	391.2	198.53	934.78	434.95	-29.752	921.52	713.68	181.1	1007.7	727.23	108.88	1002.9	327.26	90.208
547.03	116.73	21.07	696.55	83.343	45.423	756.59	143.66	21.601	639.9	36.987	229.56	562.99	10.755	454.76	551.87	-46.481	652.45	240.46	106.65	24.898	388.42	174.81	41.167	447.79	116.91	13.578	414.01	226.16	354.18	411.48	216.15	484.61	450.41	297.24	771.06	391.09	198.67	934.72	434.95	-29.752	921.52	713.5	181.02	1008	727.13	108.94	1002.9	327.19	90.193
547.09	116.78	21.119	696.55	83.343	45.423	756.56	143.64	21.644	639.77	36.945	229.57	562.99	10.755	454.76	551.61	-45.556	651.72	240.47	106.59	24.886	388.3	174.56	41.113	447.81	117.01	13.674	414.01	226.16	354.18	411.52	216.08	484.57	450.23	297.14	770.83	391.09	198.67	934.72	434.76	-29.602	921.52	713.76	181.29	1007.6	727.13	108.94	1002.9	327.16	90.236
546.92	116.83	21.066	696.55	83.343	45.423	756.56	143.76	21.586	639.9	36.987	229.56	562.82	10.707	454.73	551.61	-45.556	651.72	240.44	106.71	24.94	388.37	174.8	41.32	447.77	117.03	13.743	414.07	226.3	354.18	411.41	216.23	484.57	450.08	296.72	770.5	391.09	198.67	934.72	434.69	-29.536	921.58	713.61	181.3	1007.6	727.13	108.94	1002.9	327.13	90.178
547.09	116.78	21.119	696.55	83.343	45.423	756.59	143.66	21.601	639.77	36.945	229.57	562.82	10.707	454.73	551.46	-45.577	651.83	240.46	106.71	24.883	388.3	174.76	41.219	447.81	117.01	13.674	414	226.37	354.24	411.42	216.22	484.66	450.08	297.08	770.46	390.96	198.82	934.71	434.61	-29.491	921.52	713.55	181.09	1008	727	108.98	1002.9	327.03	90.168
547.04	116.86	21.16	696.55	83.343	45.423	756.6	143.67	21.696	639.77	36.945	229.57	562.67	10.791	454.7	551.46	-45.497	651.87	240.44	106.76	24.928	388.3	174.76	41.219	447.81	117.01	13.674	413.97	226.39	354.15	411.25	216.3	484.63	450.2	296.79	770.36	390.99	198.94	934.62	434.69	-29.536	921.58	713.52	180.98	1008	726.85	108.92	1002.8	327.03	90.156
547.01	116.8	21.074	696.55	83.343	45.423	756.51	143.75	21.623	639.77	36.945	229.57	562.72	10.807	454.64	551.49	-45.6	651.75	240.39	106.82	24.95	388.3	174.76	41.219	447.82	117.09	13.692	414.08	226.5	354.27	411.28	216.24	484.76	449.93	296.4	770.09	391.02	199.07	934.54	434.37	-29.27	921.53	713.5	181.02	1008	726.88	108.81	1002.8	327.03	90.156
546.92	116.83	21.066	696.55	83.343	45.423	756.59	143.66	21.601	639.78	37.174	229.7	562.62	10.857	454.6	551.46	-45.497	651.87	240.48	106.77	25.01	388.3	174.76	41.219	447.76	117.03	13.617	414	226.54	354.25	411.26	216.3	484.66	449.92	297.15	770.46	390.99	198.94	934.62	434.37	-29.27	921.53	713.68	181.1	1007.7	726.85	108.92	1002.8	327.03	90.156
546.96	116.76	21.025	696.55	83.343	45.423	756.59	143.66	21.601	639.74	37.13	229.62	562.54	10.924	454.63	551.46	-45.577	651.83	240.43	106.82	25.003	388.42	174.81	41.167	447.74	116.99	13.667	414	226.37	354.24	411.21	216.31	484.72	449.81	297.21	770.43	390.81	198.94	934.62	434.16	-29.181	921.59	713.5	181.02	1008	726.7	108.89	1002.8	327.03	90.156
546.99	116.91	21.157	696.55	83.343	45.423	756.59	143.66	21.601	639.85	37.286	229.63	562.39	10.896	454.72	551.46	-45.497	651.87	240.36	106.9	25.019	388.35	174.83	41.249	447.81	117.01	13.674	413.92	226.57	354.12	411.16	216.31	484.67	450.07	297.23	770.81	390.99	198.94	934.62	434.24	-29.173	921.53	713.29	180.9	1008.1	726.7	108.89	1002.8	327.09	90.171
546.96	116.76	21.025	696.55	83.343	45.423	756.65	143.6	21.659	639.78	37.174	229.7	562.39	10.896	454.72	551.38	-45.552	651.77	240.43	106.82	25.003	388.37	174.8	41.32	447.81	117.01	13.674	413.95	226.66	354.27	411.16	216.31	484.67	450.22	297.49	770.48	390.66	199.15	934.67	434.06	-29.202	921.63	713.18	180.84	1008.1	726.7	108.89	1002.8	327.04	90.232
546.96	116.76	21.025	696.55	83.343	45.423	756.54	143.73	21.632	639.85	37.286	229.63	562.54	10.932	454.61	551.46	-45.497	651.87	240.51	106.82	24.996	388.49	174.85	41.268	447.76	117	13.749	413.87	226.69	354.13	411.11	216.45	484.65	449.8	296.79	770.36	390.66	199.15	934.67	434.06	-29.202	921.63	713.18	180.84	1008.1	726.7	108.89	1002.8	327.09	90.232
547.01	116.8	21.074	696.55	83.343	45.423	756.59	143.66	21.601	639.74	37.13	229.62	562.35	10.987	454.67	551.49	-45.517	651.79	240.39	106.82	24.95	388.55	174.87	41.187	447.82	117.09	13.692	413.87	226.69	354.13	411.11	216.45	484.65	449.69	296.84	770.33	390.66	199.15	934.67	434.06	-29.202	921.63	713.28	180.92	1008	726.7	108.89	1002.8	327.04	90.232
547.04	116.86	21.16	696.55	83.343	45.423	756.56	143.76	21.589	639.7	37.272	229.5	562.33	10.975	454.64	551.38	-45.552	651.77	240.35	106.91	25.036	388.48	174.72	41.123	447.79	117.14	13.711	413.94	226.84	354.14	411.06	216.6	484.66	449.81	297.21	770.43	390.6	199.27	934.69	434.06	-29.202	921.63	713.15	180.72	1008.1	726.7	108.89	1002.8	327.11	90.264
546.92	116.83	21.066	696.55	83.343	45.423	756.54	143.73	21.632	639.78	37.174	229.7	562.14	11.123	454.66	551.3	-46.466	652.13	240.47	106.94	25.084	388.61	174.85	41.266	447.73	117.09	13.636	413.76	226.87	354.24	411	216.69	484.7	449.56	296.77	770.46	390.57	199.14	934.76	434.06	-29.202	921.63	713.03	180.77	1008.1	726.7	108.89	1002.8	327.12	90.341
547.04	116.86	21.16	696.61	83.42	45.381	756.56	143.76	21.586	639.74	37.13	229.62	561.95	11.088	454.56	551.2	-45.602	651.81	240.41	106.95	25.136	388.49	174.85	41.268	447.77	117.03	13.743	413.51	227.05	354.24	410.89	216.71	484.72	449.81	297.21	770.43	390.57	199.14	934.76	433.94	-29.238	921.65	713.18	180.84	1008.1	726.61	108.89	1002.8	327.12	90.341
547	116.8	21.039	696.55	83.343	45.423	756.59	143.66	21.601	639.56	37.233	229.54	562	11.105	454.51	551.3	-46.466	652.13	240.42	106.98	25.159	388.49	174.85	41.268	447.79	117.14	13.711	413.63	226.94	354.15	410.7	216.63	484.8	449.62	297.29	770.6	390.43	199.32	934.77	433.85	-29.159	921.71	713.15	180.82	1008	726.61	108.89	1002.8	327.09	90.471
547.01	116.85	21.154	696.55	83.343	45.423	756.56	143.76	21.586	639.56	37.233	229.54	561.93	11.183	454.42	551.3	-46.517	652.09	240.38	106.92	25.089	388.49	174.85	41.268	447.79	117.14	13.711	413.51	227.05	354.24	410.74	216.67	484.81	449.55	297.15	770.51	390.57	199.14	934.76	433.91	-29.102	921.61	713.11	181.04	1008.1	726.49	108.9	1002.9	327.16	90.502
546.98	116.87	21.043	696.55	83.343	45.423	756.51	143.75	21.62	639.49	37.19	229.49	561.93	11.183	454.42	552.4	-47.455	652.23	240.41	107.08	25.164	388.55	174.87	41.187	447.74	117.16	13.654	413.47	227.17	354.2	410.64	216.63	484.86	449.5	296.92	770.51	390.46	199.45	934.69	433.82	-29.138	921.6	713.01	180.84	1008.2	726.42	109.01	1002.8	327.06	90.412
546.95	116.88	21.081	696.55	83.343	45.423	756.56	143.76	21.586	639.49	37.19	229.49	561.88	11.188	454.34	552.38	-47.385	652.29	240.45	107.11	25.237	388.49	174.85	41.268	447.78	117.1	13.761	413.47	227.17	354.2	410.63	216.65	484.81	449.75	297.36	770.48	390.46	199.45	934.69	433.61	-29.051	921.53	713.09	180.87	1008.2	726.48	109.08	1002.8	327.05	90.469
546.94	116.94	21.084	696.55	83.343	45.423	756.59	143.66	21.601	639.49	37.19	229.49	561.88	11.188	454.34	552.4	-47.455	652.23	240.46	107.08	25.205	388.61	174.85	41.266	447.78	117.1	13.761	413.4	227.16	354.27	410.62	216.79	484.88	449.75	297.57	770.79	390.46	199.45	934.69	433.39	-29.004	921.53	713.18	180.84	1008.1	726.48	109.09	1002.8	327.18	90.673
547	116.8	21.039	696.55	83.343	45.423	756.59	143.66	21.601	639.49	37.19	229.49	561.88	11.188	454.34	552.41	-47.543	652.19	240.4	107.07	25.168	388.49	174.85	41.268	447.78	117.1	13.761	413.47	227.17	354.2	410.62	216.79	484.88	449.75	297.57	770.79	390.46	199.45	934.69	433.51	-29.088	921.53	713.12	180.68	1008.1	726.32	109.06	1002.8	327.09	90.671
546.92	116.83	21.066	696.55	83.343	45.423	756.62	143.58	21.707	639.49	37.19	229.49	561.71	11.182	454.42	552.24	-47.416	652.21	240.42	107.07	25.2	388.6	174.9	41.219	447.78	117.1	13.761	413.39	227.19	354.22	410.52	216.81	484.88	449.88	297.64	770.67	390.52	199.57	934.77	433.51	-29.088	921.53	712.87	180.62	1008.2	726.17	109.19	1002.8	327.02	90.686
546.91	116.93	21.078	696.6	83.39	45.355	756.53	143.85	21.574	639.39	37.244	229.4	561.76	11.172	454.37	552.27	-47.486	652.16	240.41	107.04	25.175	388.55	174.87	41.187	447.85	117.19	13.803	413.4	227.16	354.27	410.52	216.81	484.88	449.57	297.65	770.83	390.52	199.57	934.77	433.42	-28.925	921.45	712.97	180.6	1008.1	726.17	109.12	1002.7	327.07	90.75
546.93	116.82	20.994	696.55	83.343	45.423	756.56	143.76	21.589	639.39	37.244	229.4	561.71	11.182	454.42	552.24	-47.416	652.21	240.46	107.05	25.286	388.55	174.87	41.187	447.79	117.14	13.711	413.35	227.24	354.3	410.52	216.81	484.88	449.75	297.57	770.79	390.52	199.57	934.77	433.39	-29.004	921.53	712.97	180.91	1008.2	726.09	109.15	1002.7	327.07	90.75
546.94	116.94	21.084	696.55	83.343	45.423	756.51	143.75	21.62	639.27	37.214	229.44	561.53	11.14	454.19	552.38	-47.385	652.29	240.39	107.05	25.233	388.61	174.85	41.266	447.78	117.1	13.761	413.34	227.27	354.25	410.52	216.81	484.88	449.75	297.57	770.79	390.52	199.57	934.77	433.42	-28.925	921.45	712.76	180.58	1008.1	726.17	109.12	1002.7	327.07	90.75
547	116.92	21.129	696.55	83.343	45.423	756.56	143.76	21.589	639.27	37.214	229.44	561.55	11.132	454.38	552.27	-47.486	652.16	240.49	107.08	25.254	388.55	174.87	41.187	447.83	117.15	13.852	413.27	227.26	354.31	410.52	216.81	484.88	449.75	297.57	770.79	390.52	199.57	934.77	433.3	-28.955	921.48	712.75	180.67	1008.1	726.17	109.12	1002.7	327.07	90.75
546.92	116.83	21.066	696.55	83.343	45.423	756.56	143.76	21.586	639.27	37.214	229.44	561.55	11.132	454.38	552.24	-47.416	652.21	240.46	107.08	25.205	388.49	174.85	41.268	447.78	117.1	13.761	413.34	227.27	354.25	410.52	216.81	484.88	449.52	297.81	770.84	390.52	199.57	934.77	433.3	-28.955	921.48	712.67	180.47	1008.2	726.04	109.13	1002.8	327.06	90.76
547	116.92	21.129	696.55	83.343	45.423	756.54	143.73	21.632	639.18	37.323	229.39	561.55	11.132	454.38	552.1	-47.492	652.17	240.42	107.08	25.27	388.51	174.98	41.195	447.78	117.1	13.761	413.27	227.26	354.31	410.52	216.81	484.88	449.75	297.57	770.79	390.52	199.57	934.77	433.3	-28.955	921.48	712.49	180.38	1008.2	726.04	109.13	1002.8	327.06	90.729
547.04	116.86	21.16	696.55	83.343	45.423	756.6	143.67	21.696	639.27	37.214	229.44	561.55	11.132	454.38	552.08	-47.421	652.23	240.49	107.08	25.254	388.54	174.95	41.176	447.78	117.1	13.761	413.27	227.26	354.31	410.52	216.81	484.88	449.52	297.81	770.84	390.52	199.57	934.77	433.27	-28.708	921.48	712.7	180.49	1008.1	726.09	109.15	1002.7	327.1	90.782
546.96	116.85	21.124	696.55	83.343	45.423	756.54	143.74	21.629	639.17	37.169	229.42	561.48	11.151	454.24	552.08	-47.421	652.23	240.47	107.01	25.19	388.6	174.9	41.219	447.75	117.04	13.816	413.22	227.3	354.37	410.52	216.81	484.88	449.44	297.93	770.94	390.52	199.57	934.77	433.26	-28.735	921.38	712.49	180.24	1008.1	726	109.12	1002.8	327.03	90.903
546.88	116.89	21.036	696.55	83.343	45.423	756.53	143.85	21.574	639.27	37.214	229.44	561.48	11.151	454.24	551.82	-47.418	652.29	240.44	107	25.141	388.55	174.87	41.187	447.72	117.13	13.703	413.22	227.3	354.37	410.4	216.78	484.89	449.7	297.74	770.81	390.52	199.57	934.77	433.15	-28.544	921.38	712.66	180.74	1008.1	726.02	109.08	1002.6	327.06	91.129
546.94	116.94	21.084	696.55	83.343	45.423	756.56	143.76	21.589	639.07	37.124	229.39	561.55	11.132	454.38	551.73	-47.379	652.43	240.42	107.07	25.2	388.55	174.84	41.348	447.83	117.15	13.852	413.24	227.27	354.23	410.4	216.78	484.89	449.52	297.81	770.84	390.52	199.57	934.77	433.12	-28.737	921.33	712.52	180.64	1008.2	725.93	108.97	1002.7	327.03	90.832
546.99	116.91	21.157	696.55	83.343	45.423	756.53	143.85	21.574	639.18	37.323	229.39	561.48	11.151	454.24	551.82	-47.418	652.29	240.41	106.97	25.089	388.42	174.88	41.35	447.75	117.04	13.816	413.28	227.31	354.31	410.4	216.78	484.89	449.52	297.81	770.84	390.22	199.66	934.73	433.02	-28.665	921.3	712.63	180.75	1008.1	725.91	109.09	1002.6	326.99	91.013
546.97	116.87	21.115	696.6	83.39	45.355	756.47	143.76	21.519	639.06	37.459	229.3	561.48	11.151	454.24	551.83	-47.282	652.3	240.39	107.07	25.152	388.61	174.85	41.266	447.75	117.04	13.816	413.27	227.26	354.31	410.4	216.78	484.89	449.4	297.91	770.88	390.21	199.65	934.76	433.02	-28.665	921.3	712.43	180.34	1008	725.99	109.08	1002.5	327.04	91.074
546.88	116.89	21.036	696.6	83.39	45.355	756.44	143.94	21.613	639.08	37.278	229.37	561.48	11.151	454.24	551.82	-47.418	652.29	240.38	106.94	25.088	388.51	174.98	41.195	447.83	117.15	13.852	413.22	227.3	354.37	410.4	216.78	484.89	449.38	297.53	770.65	390.08	199.85	934.76	433.02	-28.665	921.3	712.57	180.58	1008.1	725.81	108.88	1002.5	327.08	91.121
546.91	116.97	21.097	696.55	83.343	45.423	756.53	143.66	21.635	639.08	37.278	229.37	562.04	11.753	454.43	551.73	-47.379	652.43	240.41	106.95	25.136	388.55	174.87	41.187	447.75	117.04	13.816	413.27	227.26	354.31	410.4	216.78	484.89	449.4	297.91	770.88	389.71	200.07	934.9	433.02	-28.665	921.3	712.35	180.28	1008.1	725.87	109.02	1002.4	326.94	91.216
546.98	116.87	21.043	696.55	83.343	45.423	756.54	143.74	21.629	639.08	37.278	229.37	561.39	11.191	454.19	551.74	-47.243	652.44	240.43	107.04	25.173	388.49	174.85	41.268	447.72	117.05	13.792	413.24	227.27	354.23	410.4	216.78	484.89	449.35	297.46	770.7	389.86	199.85	934.87	433.02	-28.665	921.3	712.34	180.41	1008.2	725.72	108.87	1002.4	327	91.268
546.96	116.98	21.126	696.55	83.343	45.423	756.48	143.85	21.608	639.06	37.459	229.3	561.48	11.151	454.24	551.62	-46.998	652.38	240.28	106.98	25.077	388.55	174.87	41.187	447.78	117.1	13.761	413.27	227.26	354.31	410.4	216.78	484.89	449.4	297.91	770.88	389.71	200.07	934.9	433.02	-28.665	921.3	712.14	180.16	1008.2	725.76	108.86	1002.6	327	91.268
546.92	116.83	21.066	696.55	83.343	45.423	756.48	143.85	21.608	639.08	37.278	229.37	562.03	11.794	454.47	551.63	-46.862	652.39	240.33	106.91	25.064	388.49	174.85	41.268	447.75	117.04	13.816	413.27	227.26	354.31	410.18	216.77	484.91	449.45	297.46	770.76	389.59	200.26	935	433	-28.519	921.31	712.37	180.53	1008	725.73	109.16	1002.4	326.96	91.289
546.94	116.91	21.128	696.55	83.343	45.423	756.45	143.82	21.651	639.06	37.459	229.3	561.46	11.171	454.33	551.62	-46.998	652.38	240.37	107.01	25.156	388.49	174.85	41.268	447.75	117.04	13.816	413.27	227.26	354.31	410.18	216.77	484.91	449.39	297.98	770.87	389.59	200.26	935	432.79	-28.47	921.37	712.45	180.64	1008.1	725.72	108.93	1002.5	326.93	91.42
546.93	116.91	21.093	696.55	83.343	45.423	756.53	143.85	21.574	639.07	37.124	229.39	561.37	11.224	454.22	551.74	-47.243	652.44	240.38	106.94	25.088	388.55	174.87	41.187	447.78	117.1	13.761	413.18	227.3	354.28	410.18	216.77	484.91	449.46	297.85	770.77	389.54	200.36	935.11	432.79	-28.483	921.31	712.62	180.64	1008.1	725.69	108.88	1002.5	326.93	91.42
546.86	116.93	21.048	696.55	83.343	45.423	756.54	143.74	21.629	639.06	37.459	229.3	561.58	11.293	454.24	551.62	-46.998	652.38	240.34	106.96	25.151	388.49	174.85	41.268	447.75	117.04	13.816	413.25	227.31	354.23	410.28	216.8	484.83	449.63	298.2	770.92	389.54	200.36	935.11	432.79	-28.47	921.37	712.06	180.2	1008.1	725.64	109.04	1002.5	327.08	91.613
546.92	116.83	21.066	696.5	83.321	45.48	756.47	143.92	21.622	639.08	37.278	229.37	561.39	11.191	454.19	551.62	-46.998	652.38	240.26	106.91	24.995	388.55	174.87	41.187	447.78	117.1	13.761	413.24	227.27	354.23	410.18	216.77	484.91	449.12	297.68	770.76	389.54	200.36	935.11	432.7	-28.393	921.4	712.25	180.41	1008.1	725.69	108.7	1002.5	327.05	91.589
546.97	116.87	21.115	696.55	83.343	45.423	756.59	143.79	21.633	639.07	37.124	229.39	561.46	11.185	454.28	551.62	-46.998	652.38	240.32	106.91	25.076	388.55	174.9	41.224	447.83	117.15	13.852	413.27	227.33	354.28	410.18	216.77	484.91	449.46	297.85	770.77	389.54	200.36	935.11	432.58	-28.305	921.28	712.14	180.2	1008.2	725.69	109.01	1002.4	327	91.57
546.91	116.97	21.097	696.55	83.343	45.423	756.56	143.76	21.589	639.08	37.278	229.37	561.55	11.132	454.38	550.34	-45.864	651.99	240.3	106.9	25.053	388.55	174.87	41.187	447.81	117.09	13.908	413.24	227.27	354.23	410.11	216.8	484.89	449.4	297.91	770.88	389.59	200.47	935.2	432.47	-28.342	921.29	712.17	180.09	1008	725.65	108.92	1002.5	327	91.584
546.91	116.97	21.097	696.55	83.343	45.423	756.51	143.76	21.713	639.07	37.124	229.39	561.48	11.151	454.24	550.3	-45.975	651.99	240.33	106.91	25.064	388.55	174.87	41.187	447.75	117.04	13.816	413.22	227.3	354.37	410.12	216.78	484.83	449.39	297.83	770.6	389.54	200.36	935.11	432.47	-28.342	921.29	712.3	180.3	1008	725.65	108.92	1002.5	326.97	91.56
546.89	116.86	21.079	696.55	83.343	45.423	756.54	143.73	21.632	639.07	37.124	229.39	561.53	11.165	454.42	550.34	-46.15	652.03	240.36	106.91	25.113	388.37	174.8	41.32	447.78	117.1	13.761	413.22	227.3	354.37	410.18	216.77	484.91	449.32	297.57	770.58	389.54	200.36	935.11	432.39	-28.348	921.35	712.22	180.22	1008.1	725.65	108.78	1002.7	326.97	91.56
546.92	116.83	21.066	696.55	83.343	45.423	756.48	143.73	21.663	639.07	37.124	229.39	561.55	11.132	454.38	550.34	-46.15	652.03	240.37	106.88	25.02	388.61	174.85	41.266	447.75	117.04	13.816	413.27	227.26	354.31	410.18	216.77	484.91	449.39	297.98	770.87	389.54	200.36	935.11	432.39	-28.348	921.35	712.1	180.08	1007.9	725.64	108.68	1002.6	327	91.584
546.91	116.97	21.097	696.55	83.343	45.423	756.51	143.75	21.62	639	37.035	229.47	561.53	11.165	454.42	550.34	-46.15	652.03	240.33	106.87	24.967	388.55	174.87	41.187	447.75	117.04	13.816	413.22	227.3	354.37	410.18	216.77	484.91	449.46	297.85	770.77	389.24	200.51	935.09	432.47	-28.342	921.29	712.14	180.16	1008.2	725.64	108.68	1002.6	327	91.584
546.88	116.89	21.036	696.55	83.343	45.423	756.53	143.85	21.574	639	37.035	229.47	561.53	11.165	454.42	550.3	-45.975	651.99	240.33	106.87	24.967	388.55	174.87	41.187	447.75	117.04	13.816	413.27	227.26	354.31	410.28	216.75	484.89	449.39	297.98	770.87	389.24	200.51	935.09	432.39	-28.348	921.35	712.14	180.16	1008.2	725.64	108.68	1002.6	326.97	91.56
546.91	116.93	21.078	696.55	83.343	45.423	756.45	143.82	21.651	639	37.035	229.47	561.53	11.165	454.42	550.34	-46.15	652.03	240.27	106.85	25.053	388.55	174.87	41.187	447.78	117.1	13.761	413.27	227.26	354.31	410.18	216.77	484.91	449.39	297.98	770.87	389.29	200.62	935.17	432.28	-28.264	921.34	712.22	180.22	1008.1	725.46	108.47	1002.5	327.04	91.579
546.88	116.89	21.036	696.55	83.343	45.423	756.59	143.66	21.601	639.07	37.124	229.39	561.53	11.165	454.42	550.34	-46.15	652.03	240.32	106.88	24.978	388.62	175.03	41.146	447.75	117.04	13.816	413.27	227.26	354.31	410.18	216.77	484.91	449.39	297.98	770.87	389.29	200.62	935.17	432.39	-28.348	921.35	712.22	180.22	1008.1	725.64	108.68	1002.6	327	91.584
546.94	116.94	21.084	696.55	83.343	45.423	756.51	143.75	21.62	639	37.035	229.47	561.54	11.22	454.43	550.34	-46.15	652.03	240.27	106.84	24.955	388.49	174.85	41.268	447.75	117.04	13.816	413.24	227.27	354.23	410.18	216.77	484.91	449.46	297.85	770.77	389.59	200.47	935.2	432.37	-28.236	921.28	712.22	180.22	1008.1	725.59	108.44	1002.8	327	91.584
546.94	116.91	21.128	696.55	83.343	45.423	756.53	143.67	21.728	639	37.035	229.47	561.53	11.165	454.42	550.34	-46.15	652.03	240.33	106.87	24.967	388.55	174.87	41.187	447.75	117.04	13.816	413.24	227.27	354.23	410.4	216.78	484.89	449.5	298.36	770.94	389.29	200.62	935.17	432.26	-28.152	921.28	712.12	180.18	1008.1	725.46	108.43	1002.6	327.04	91.579
546.94	116.94	21.084	696.55	83.343	45.423	756.62	143.58	21.707	639	37.035	229.47	561.53	11.165	454.42	550.31	-46.261	652.03	240.33	106.87	24.967	388.43	174.89	41.057	447.75	117.04	13.816	413.27	227.26	354.31	410.4	216.78	484.89	449.46	297.85	770.77	389.29	200.62	935.17	432.36	-28.274	921.22	712.12	180.18	1008.1	725.46	108.43	1002.6	326.93	91.788
546.94	116.94	21.084	696.55	83.343	45.423	756.48	143.73	21.663	639.07	37.124	229.39	561.53	11.165	454.42	550.31	-46.261	652.03	240.29	106.9	24.95	388.55	174.87	41.187	447.75	117.04	13.816	413.24	227.27	354.23	410.24	216.78	484.85	449.44	298.42	771.04	389.29	200.62	935.17	432.26	-28.152	921.28	712.08	180.03	1008.1	725.46	108.43	1002.6	326.97	91.705
546.99	116.91	21.157	696.55	83.343	45.423	756.53	143.66	21.635	639.08	36.987	229.5	561.53	11.165	454.42	550.34	-46.15	652.03	240.36	106.9	25.019	388.37	174.88	41.138	447.78	117.1	13.761	413.34	227.27	354.25	410.4	216.78	484.89	449.44	297.93	770.94	389.24	200.51	935.09	432.26	-28.152	921.28	712.08	180.03	1008.1	725.5	108.3	1002.6	326.97	91.705
546.94	116.94	21.084	696.55	83.343	45.423	756.59	143.6	21.692	639.1	37.079	229.49	561.61	11.246	454.45	550.31	-46.261	652.03	240.29	106.9	24.95	388.49	174.85	41.268	447.75	117.04	13.816	413.34	227.27	354.25	410.4	216.78	484.89	449.52	297.81	770.84	389.29	200.62	935.17	432.26	-28.152	921.28	711.99	180.04	1008.2	725.52	108.19	1002.8	326.96	91.898
546.94	116.94	21.084	696.55	83.343	45.423	756.59	143.6	21.692	639.24	37.122	229.45	561.53	11.165	454.42	550.29	-46.19	652.11	240.4	106.82	25.031	388.48	174.82	41.086	447.75	117.04	13.816	413.3	227.27	354.17	410.52	216.87	484.83	449.56	298.32	771.01	389.7	200.49	935.1	432.26	-28.152	921.28	711.92	179.99	1008.2	725.52	108.19	1002.8	326.91	91.903
547.04	116.86	21.16	696.55	83.343	45.423	756.59	143.6	21.692	639	37.035	229.47	561.54	11.22	454.43	550.31	-46.261	652.03	240.33	106.87	24.967	388.55	174.87	41.187	447.78	117.1	13.761	413.39	227.19	354.22	410.52	216.81	484.88	449.63	298.2	770.92	389.7	200.49	935.1	432.26	-28.152	921.28	712	180.05	1008.1	725.52	108.15	1002.7	326.93	91.865
547	116.92	21.129	696.55	83.343	45.423	756.53	143.66	21.635	639.19	37.125	229.52	561.55	11.132	454.38	550.34	-46.15	652.03	240.31	106.75	24.898	388.66	174.92	41.138	447.78	117.1	13.761	413.39	227.19	354.22	410.52	216.81	484.88	449.46	297.87	770.95	389.59	200.47	935.2	432.26	-28.109	921.34	712.11	180	1008.3	725.52	108.19	1002.8	326.91	91.893
546.94	116.87	21.152	696.55	83.343	45.423	756.65	143.6	21.659	639.1	37.079	229.49	561.61	11.191	454.44	550.31	-46.261	652.03	240.33	106.79	24.938	388.66	174.92	41.138	447.78	117.1	13.761	413.39	227.19	354.22	410.4	216.78	484.89	449.52	297.81	770.84	389.4	200.57	935.16	432.26	-28.152	921.28	712.05	179.93	1008.3	725.47	108.06	1002.7	326.98	91.999
546.94	116.94	21.084	696.55	83.343	45.423	756.59	143.6	21.692	639	37.035	229.47	561.55	11.132	454.38	550.34	-46.15	652.03	240.33	106.79	24.938	388.55	174.87	41.187	447.78	117.1	13.761	413.45	227.2	354.15	410.52	216.81	484.88	449.52	297.81	770.84	389.47	200.6	935.09	432.18	-28.106	921.22	712.11	180.01	1008.1	725.47	107.99	1002.7	326.93	91.865
546.96	116.76	21.025	696.55	83.343	45.423	756.59	143.6	21.692	638.97	36.942	229.48	561.55	11.132	454.38	550.34	-46.15	652.03	240.33	106.87	24.967	388.65	174.86	41.11	447.78	117.1	13.761	413.45	227.2	354.15	410.52	216.81	484.88	449.57	298.26	771.02	389.47	200.6	935.09	432.26	-28.152	921.28	712.04	179.93	1008.4	725.42	107.88	1002.8	326.93	91.865
547.04	116.86	21.16	696.55	83.343	45.423	756.59	143.6	21.692	639.05	37.031	229.4	561.55	11.132	454.38	550.26	-46.295	652.1	240.37	106.78	24.909	388.49	174.85	41.268	447.78	117.1	13.761	413.45	227.2	354.15	410.52	216.81	484.88	449.63	298.2	770.92	389.4	200.57	935.16	432.18	-28.106	921.22	712.05	179.93	1008.3	725.36	107.86	1002.8	326.95	91.975
546.97	116.87	21.115	696.55	83.343	45.423	756.59	143.6	21.692	639.2	37.016	229.45	561.61	11.191	454.44	550.3	-46.329	652	240.42	106.73	24.887	388.48	174.82	41.086	447.72	117.13	13.703	413.45	227.2	354.15	410.52	216.81	484.88	449.63	298.2	770.92	389.47	200.6	935.09	432.19	-28.064	921.28	712.05	179.93	1008.3	725.51	107.86	1002.7	326.95	91.975
546.97	116.87	21.115	696.55	83.343	45.423	756.56	143.57	21.74	638.97	36.942	229.48	561.5	11.096	454.44	550.3	-46.329	652	240.41	106.77	24.907	388.45	175.02	41.153	447.78	117.1	13.761	413.47	227.17	354.2	410.52	216.81	484.88	449.44	297.93	770.94	389.6	200.77	935.14	432.18	-28.106	921.22	712.05	179.93	1008.3	725.31	107.71	1002.8	326.87	92.066
547.04	116.86	21.16	696.55	83.343	45.423	756.56	143.57	21.74	639.2	37.016	229.45	561.71	11.182	454.42	550.28	-46.255	652.08	240.46	106.71	24.883	388.55	174.87	41.187	447.75	117.04	13.816	413.45	227.2	354.15	410.52	216.81	484.88	449.52	297.81	770.84	389.53	200.76	935.11	432.26	-28.152	921.28	712.05	179.93	1008.3	725.46	107.75	1002.8	326.95	91.957
546.99	116.81	21.112	696.55	83.343	45.423	756.59	143.6	21.692	639.2	37.016	229.45	561.55	11.132	454.38	550.25	-46.361	652.08	240.47	106.74	24.932	388.55	174.87	41.187	447.78	117.1	13.761	413.56	227.19	354.23	410.52	216.81	484.88	449.7	297.74	770.81	389.66	200.8	935.08	432.18	-28.106	921.22	712.04	179.93	1008.4	725.46	107.75	1002.8	326.87	92.066
547.09	116.78	21.119	696.51	83.261	45.441	756.56	143.57	21.74	639.15	36.879	229.39	561.63	11.158	454.41	550.25	-46.361	652.08	240.45	106.79	24.972	388.53	174.92	40.994	447.78	117.1	13.761	413.47	227.17	354.2	410.71	216.83	484.83	449.52	297.81	770.84	389.66	200.82	935.01	432.26	-28.152	921.28	712.25	179.77	1008.2	725.59	107.81	1002.9	326.88	92.036
547.01	116.8	21.074	696.45	83.239	45.498	756.64	143.53	21.771	639.26	36.926	229.41	561.58	11.122	454.46	550.25	-46.361	652.08	240.5	106.74	24.952	388.53	174.92	40.994	447.75	117.04	13.816	413.49	227.13	354.29	410.81	216.86	484.8	449.52	297.81	770.84	389.66	200.8	935.08	432.19	-28.064	921.28	712.11	179.82	1008.2	725.46	107.75	1002.8	326.81	92.057
546.99	116.81	21.112	696.51	83.261	45.441	756.59	143.6	21.692	639.4	36.729	229.61	561.63	11.158	454.41	550.3	-46.329	652	240.42	106.73	24.887	388.62	175.03	41.146	447.78	117.1	13.761	413.69	227.14	354.27	410.87	216.87	484.74	449.7	297.74	770.81	389.46	200.73	935.17	432.26	-28.109	921.34	712.01	179.79	1008.3	725.47	107.73	1002.7	326.87	92.017
547.04	116.86	21.16	696.49	83.142	45.437	756.56	143.57	21.74	639.4	36.729	229.61	561.63	11.158	454.41	550.3	-46.329	652	240.44	106.67	24.841	388.55	174.87	41.187	447.78	117.1	13.761	413.7	227.09	354.17	410.87	216.87	484.74	449.52	297.81	770.84	389.66	200.82	935.01	432.18	-28.106	921.22	712.29	179.82	1008.1	725.46	107.75	1002.8	326.93	92.073
547.01	116.85	21.197	696.51	83.261	45.441	756.56	143.57	21.74	639.4	36.682	229.58	561.71	11.182	454.42	550.25	-46.361	652.08	240.52	106.68	24.91	388.48	174.82	41.086	447.78	117.1	13.761	413.94	226.99	354.23	410.81	216.86	484.8	449.87	297.96	770.87	389.66	200.8	935.08	432.26	-28.152	921.28	712.1	179.77	1008.2	725.43	107.55	1002.8	326.94	92.047
547.03	116.73	21.07	696.51	83.261	45.441	756.64	143.53	21.771	639.4	36.682	229.58	561.68	11.052	454.63	550.25	-46.361	652.08	240.5	106.65	24.869	388.42	174.87	41.043	447.75	117.04	13.816	413.94	226.99	354.23	410.87	216.87	484.74	449.75	297.57	770.79	389.78	200.85	935	432.18	-28.106	921.22	712.07	179.68	1008.2	725.54	107.62	1002.8	326.87	92.017
547.03	116.73	21.07	696.49	83.142	45.437	756.59	143.6	21.692	639.3	36.635	229.57	561.66	11.147	454.48	550.18	-46.435	652.17	240.51	106.58	24.846	388.42	174.87	41.043	447.78	117.1	13.761	413.91	227.03	354.15	410.87	216.87	484.74	449.81	298.12	770.88	389.83	200.99	934.98	432.19	-28.064	921.28	712.01	179.79	1008.3	725.46	107.75	1002.8	327.01	91.977
546.99	116.81	21.112	696.51	83.261	45.441	756.56	143.57	21.74	639.4	36.682	229.58	561.73	11.047	454.7	550.18	-46.435	652.17	240.44	106.55	24.835	388.55	174.87	41.187	447.78	117.1	13.761	413.96	226.81	354.22	410.87	216.87	484.74	450	298.03	770.75	389.66	200.82	935.01	432.18	-28.106	921.22	712.35	179.78	1007.9	725.41	107.63	1002.8	326.97	92.073
547.03	116.73	21.07	696.49	83.142	45.437	756.6	143.48	21.738	639.5	36.728	229.62	561.73	11.047	454.7	550.11	-46.566	652.22	240.5	106.65	24.869	388.48	174.82	41.086	447.74	116.97	13.799	414	226.84	354.19	410.99	216.99	484.89	449.88	297.64	770.67	389.66	200.82	935.01	432.26	-28.152	921.28	712.25	179.77	1008.2	725.38	107.52	1002.8	327.05	91.977
547.01	116.8	21.074	696.51	83.261	45.441	756.64	143.53	21.771	639.63	36.766	229.58	561.8	10.821	454.88	550.18	-46.494	652.13	240.44	106.56	24.816	388.48	174.82	41.086	447.78	117.1	13.761	414.02	226.83	354.22	411.04	216.73	484.72	450	298.03	770.75	389.66	200.82	935.01	432.09	-28.114	921.27	712.25	179.77	1008.2	725.39	107.52	1002.9	327.05	91.977
547.09	116.78	21.119	696.44	83.062	45.47	756.6	143.48	21.738	639.63	36.766	229.58	561.8	10.821	454.88	550.18	-46.494	652.13	240.4	106.5	24.801	388.42	174.87	41.043	447.74	116.97	13.799	414.09	226.77	354.3	411.05	216.82	484.81	449.87	297.96	770.87	389.78	200.85	935	432.26	-28.152	921.28	712.27	179.72	1008.1	725.37	107.54	1002.9	327.05	91.977
547.03	116.73	21.07	696.44	82.958	45.482	756.5	143.51	21.666	639.57	36.65	229.63	561.89	10.722	454.99	551.58	-47.71	652.65	240.49	106.51	24.849	388.59	174.84	41.191	447.75	117.04	13.816	414.15	226.67	354.22	411.05	216.71	484.78	449.87	297.96	770.87	389.71	200.96	934.99	432.26	-28.152	921.28	712.24	179.81	1008.2	725.53	107.56	1003.1	327.05	91.977
547.09	116.78	21.119	696.42	82.98	45.536	756.64	143.53	21.771	639.56	36.574	229.63	561.92	10.746	455.03	551.58	-47.71	652.65	240.52	106.53	24.783	388.48	174.82	41.086	447.77	117.03	13.743	414.14	226.65	354.28	410.99	216.82	484.77	449.97	297.91	770.9	389.78	200.77	934.98	432.28	-28.264	921.34	712.24	179.76	1008.2	725.45	107.49	1002.9	327	91.962
547.03	116.73	21.07	696.54	82.968	45.441	756.64	143.53	21.771	639.56	36.574	229.63	562.19	10.601	454.99	551.76	-47.665	652.76	240.51	106.55	24.807	388.55	174.87	41.187	447.77	117.03	13.743	414.14	226.65	354.28	411.19	216.68	484.82	449.97	297.91	770.9	389.78	200.85	935	432.28	-28.264	921.34	712.21	179.74	1008.4	725.45	107.5	1003.1	326.92	92.057
547.03	116.73	21.07	696.39	82.878	45.515	756.6	143.48	21.738	639.58	36.56	229.56	562.29	10.62	454.98	551.83	-47.597	652.66	240.57	106.51	24.825	388.48	174.82	41.086	447.78	117.07	13.693	414.14	226.65	354.28	411.19	216.68	484.82	449.86	297.52	770.82	389.78	200.69	934.91	432.19	-28.275	921.4	712.21	179.85	1008.5	725.48	107.54	1003.2	327	91.962
547.03	116.73	21.07	696.39	82.878	45.515	756.7	143.46	21.722	639.62	36.406	229.66	562.47	10.503	454.99	550.77	-46.872	652.46	240.52	106.53	24.783	388.44	174.93	41.094	447.77	117.03	13.743	414.14	226.65	354.28	411.19	216.68	484.82	450.15	297.51	770.7	389.84	200.64	934.97	432.33	-28.323	921.55	712.27	179.71	1008.3	725.62	107.59	1003.2	326.92	92.057
547.03	116.73	21.07	696.39	82.878	45.515	756.68	143.43	21.769	639.62	36.406	229.66	562.47	10.503	454.99	550.81	-46.083	652.33	240.52	106.53	24.783	388.59	174.84	41.191	447.78	117.07	13.693	414.08	226.5	354.27	411.29	216.67	484.78	449.97	297.91	770.9	389.72	200.62	934.97	432.3	-28.28	921.43	712.25	179.78	1008.4	725.52	107.51	1003.3	327	91.962
547.09	116.78	21.119	696.49	82.889	45.474	756.68	143.43	21.769	639.74	36.449	229.65	562.47	10.546	454.99	550.92	-46.031	652.38	240.46	106.5	24.773	388.55	174.87	41.187	447.77	117.03	13.743	414.14	226.65	354.28	411.34	216.67	484.79	449.97	297.91	770.9	389.84	200.64	934.97	432.3	-28.28	921.43	712.21	179.85	1008.5	725.48	107.55	1003.4	327.09	92.102
547.03	116.73	21.07	696.49	82.889	45.474	756.6	143.48	21.738	639.87	36.493	229.65	562.58	10.514	454.96	550.71	-45.834	652.46	240.59	106.5	24.801	388.55	174.87	41.187	447.78	117.07	13.693	414.21	226.59	354.22	411.29	216.67	484.78	450.1	297.98	770.77	389.73	200.69	934.99	432.41	-28.364	921.43	712.45	179.89	1008.2	725.48	107.55	1003.4	326.99	91.989
547.03	116.73	21.07	696.55	82.881	45.419	756.68	143.43	21.769	640.09	36.582	229.66	562.64	10.541	455	550.83	-45.782	652.51	240.6	106.5	24.863	388.55	174.87	41.187	447.78	117.07	13.693	414.14	226.44	354.21	411.38	216.69	484.82	450.09	297.29	770.77	389.67	200.5	934.9	432.33	-28.323	921.55	712.31	179.78	1008.1	725.44	107.45	1003.4	327	92.005
547.03	116.73	21.07	696.54	82.878	45.434	756.68	143.43	21.769	640.09	36.434	229.58	562.64	10.541	455	550.88	-46.186	652.44	240.57	106.51	24.825	388.54	174.81	41.165	447.81	117.01	13.674	414.24	226.48	354.17	411.38	216.69	484.82	449.92	297.37	770.77	389.79	200.53	934.89	432.42	-28.312	921.49	712.31	179.98	1008.2	725.48	107.55	1003.4	327.03	92.07
547.04	116.66	21.101	696.59	82.958	45.401	756.6	143.48	21.738	640.18	36.48	229.62	562.74	10.564	455	550.88	-46.186	652.44	240.63	106.54	24.835	388.49	174.91	41.144	447.79	116.97	13.724	414.35	226.62	354.34	411.49	216.58	484.71	450.1	296.97	770.58	389.79	200.53	934.89	432.42	-28.312	921.49	712.25	179.82	1008.6	725.43	107.52	1003.4	327.05	91.977
547.03	116.73	21.07	696.39	82.878	45.515	756.68	143.43	21.769	640.19	36.511	229.69	562.75	10.469	454.98	550.88	-46.186	652.44	240.62	106.48	24.838	388.55	174.87	41.187	447.76	117	13.749	414.25	226.44	354.32	411.48	216.45	484.78	450.05	297.44	770.65	389.67	200.4	934.81	432.41	-28.364	921.43	712.18	179.82	1008.5	725.35	107.52	1003.6	327.1	92.117
547.03	116.68	21.061	696.49	82.889	45.474	756.68	143.43	21.769	640.29	36.523	229.62	562.84	10.587	455	550.97	-46.058	652.23	240.68	106.47	24.818	388.59	174.87	41.037	447.76	117.03	13.617	414.25	226.44	354.32	411.6	216.49	484.76	450.09	297.29	770.77	389.67	200.4	934.81	432.42	-28.312	921.49	712.25	179.82	1008.6	725.48	107.49	1003.7	327.05	91.977
547.04	116.66	21.101	696.6	82.871	45.379	756.68	143.43	21.769	640.4	36.512	229.48	562.96	10.51	454.97	551.2	-47.024	652.91	240.57	106.55	24.859	388.55	174.87	41.187	447.78	117.07	13.693	414.25	226.44	354.32	411.55	216.42	484.78	450.34	297.37	770.79	389.8	200.43	934.8	432.42	-28.312	921.49	712.25	179.82	1008.6	725.44	107.53	1003.6	327.05	91.977
547.03	116.73	21.07	696.54	82.878	45.434	756.68	143.43	21.769	640.4	36.512	229.48	562.96	10.51	454.97	551.09	-47.106	653.07	240.57	106.51	24.825	388.55	174.87	41.187	447.78	117.07	13.693	414.31	226.43	354.33	411.48	216.45	484.78	449.92	297.37	770.77	389.8	200.43	934.8	432.42	-28.312	921.49	712.35	179.78	1008.7	725.38	107.48	1003.7	327.05	91.962
547.04	116.66	21.101	696.54	82.878	45.434	756.7	143.46	21.722	640.53	36.412	229.54	563.05	10.507	454.92	551.2	-47.024	652.91	240.63	106.54	24.835	388.53	174.86	41.118	447.81	117.01	13.674	414.37	226.58	354.34	411.48	216.45	484.78	449.95	297.01	770.58	389.72	200.24	934.73	432.41	-28.364	921.43	712.22	179.78	1008.7	725.6	107.56	1003.7	327.05	91.977
547.03	116.73	21.07	696.6	82.824	45.532	756.68	143.43	21.769	640.51	36.448	229.58	563.12	10.315	455.01	551.24	-46.886	652.99	240.65	106.49	24.784	388.48	174.82	41.086	447.81	117.01	13.674	414.14	226.44	354.21	411.65	216.47	484.72	450.09	297.29	770.77	389.72	200.24	934.73	432.41	-28.364	921.43	712.33	179.77	1008.8	725.57	107.49	1003.8	327.05	91.977
547.04	116.66	21.101	696.54	82.878	45.434	756.68	143.43	21.769	640.52	36.381	229.47	563.37	10.197	455.09	551.2	-47.024	652.91	240.62	106.48	24.838	388.66	174.92	41.138	447.81	117.01	13.674	414.25	226.44	354.32	411.65	216.47	484.72	450.09	297.29	770.77	389.72	200.24	934.73	432.42	-28.312	921.49	712.27	179.81	1008.7	725.57	107.49	1003.8	327.1	92.117
547.03	116.68	21.061	696.54	82.878	45.434	756.68	143.43	21.769	640.5	36.417	229.51	563.33	10.272	455.02	551.14	-47.123	652.95	240.57	106.61	24.887	388.48	174.82	41.086	447.76	116.97	13.597	414.32	226.58	354.32	411.72	216.4	484.76	450.09	297.29	770.77	389.71	200.22	934.8	432.6	-28.69	921.57	712.5	179.89	1008.6	725.57	107.49	1003.8	327.05	91.977
547.03	116.68	21.061	696.55	82.881	45.419	756.68	143.43	21.769	640.5	36.417	229.51	563.45	10.115	455.06	551.32	-46.837	653.06	240.63	106.54	24.835	388.48	174.82	41.086	447.76	116.97	13.597	414.35	226.48	354.28	411.65	216.47	484.72	449.95	297.01	770.58	389.77	200.03	934.74	432.6	-28.69	921.57	712.37	179.56	1009.2	725.57	107.49	1003.8	327.1	92.117
547.04	116.66	21.101	696.56	82.861	45.398	756.68	143.43	21.769	640.52	36.381	229.47	563.4	10.08	455.11	551.37	-46.977	652.86	240.69	106.53	24.818	388.62	174.84	41.192	447.78	117.07	13.693	414.35	226.46	354.41	411.6	216.49	484.78	450.09	297.29	770.77	389.82	200.03	934.67	432.6	-28.747	921.51	712.5	179.9	1008.4	725.57	107.49	1003.8	327.07	91.967
547.03	116.68	21.061	696.54	82.878	45.434	756.68	143.43	21.769	640.54	36.337	229.62	563.4	10.08	455.11	551.56	-47.198	652.75	240.66	106.52	24.872	388.59	174.87	41.037	447.78	117.07	13.693	414.25	226.44	354.32	411.69	216.39	484.89	449.95	297.01	770.58	389.92	199.82	934.75	432.71	-28.708	921.51	712.15	179.66	1009	725.65	107.55	1003.9	327.05	91.977
547.03	116.68	21.061	696.54	82.878	45.434	756.6	143.48	21.738	640.56	36.3	229.58	563.4	10.08	455.11	551.32	-47.075	652.9	240.66	106.49	24.846	388.55	174.87	41.187	447.78	117.07	13.693	414.3	226.47	354.4	411.67	216.41	484.82	449.79	297.09	770.58	389.98	199.72	934.67	432.83	-28.879	921.56	712.33	179.71	1009	725.65	107.55	1003.9	327.22	91.909
547.02	116.59	21.173	696.54	82.878	45.434	756.68	143.43	21.769	640.56	36.3	229.58	563.4	10.08	455.11	551.58	-47.253	652.86	240.8	106.47	24.914	388.49	174.85	41.268	447.76	116.97	13.597	414.46	226.49	354.43	411.72	216.4	484.76	450.23	297.14	770.83	389.9	199.77	934.65	432.83	-28.923	921.5	712.49	179.87	1008.7	725.65	107.55	1003.9	327.22	91.909
547.04	116.66	21.101	696.6	82.871	45.379	756.68	143.43	21.769	640.56	36.3	229.58	563.4	10.08	455.11	551.51	-47.297	652.79	240.75	106.51	24.933	388.65	174.86	41.11	447.81	117.01	13.674	414.41	226.46	354.35	411.72	216.4	484.76	450.08	296.96	770.96	389.98	199.72	934.67	432.85	-29.007	921.57	712.37	179.56	1009.2	725.76	107.57	1003.9	327.22	91.909
547.04	116.66	21.101	696.6	82.824	45.532	756.6	143.48	21.738	640.56	36.3	229.58	563.45	10.115	455.06	551.56	-47.198	652.75	240.78	106.49	24.97	388.48	174.82	41.086	447.81	117.01	13.674	414.41	226.46	354.35	411.69	216.39	484.89	449.92	297.05	770.95	389.93	199.7	934.73	432.86	-29.126	921.56	712.27	179.61	1009.1	725.7	107.53	1003.9	327.29	91.942
547.01	116.64	21.14	696.49	82.889	45.474	756.6	143.48	21.738	640.52	36.381	229.47	563.5	10.011	455.11	551.66	-47.112	652.91	240.72	106.58	24.878	388.55	174.87	41.187	447.78	117.07	13.693	414.3	226.47	354.4	411.69	216.39	484.89	449.92	297.05	770.95	389.98	199.72	934.67	432.86	-29.126	921.56	712.27	179.61	1009.1	725.65	107.55	1003.9	327.22	91.909
547	116.68	21.086	696.45	82.824	45.613	756.7	143.46	21.722	640.56	36.3	229.58	563.45	10.115	455.06	551.65	-47.257	653.17	240.72	106.58	24.878	388.61	174.85	41.266	447.81	117.01	13.674	414.36	226.6	354.41	411.67	216.41	484.82	449.92	297.05	770.95	389.98	199.72	934.67	432.86	-29.126	921.56	712.41	179.79	1008.8	725.65	107.55	1003.9	327.29	91.942
547.04	116.66	21.101	696.54	82.878	45.434	756.6	143.48	21.738	640.56	36.3	229.58	563.55	10.046	455.05	551.62	-47.128	652.91	240.77	106.49	24.866	388.48	174.82	41.086	447.74	117.16	13.654	414.48	226.6	354.36	411.69	216.39	484.89	449.92	297.05	770.95	389.86	199.69	934.7	432.86	-29.126	921.56	712.42	179.56	1009.1	725.8	107.69	1003.9	327.22	91.909
547.04	116.66	21.101	696.45	82.868	45.476	756.68	143.43	21.769	640.56	36.3	229.58	563.4	10.08	455.11	551.62	-47.128	652.91	240.77	106.48	24.869	388.55	174.87	41.187	447.78	117.07	13.693	414.41	226.46	354.35	411.62	216.35	484.83	449.92	297.05	770.95	389.71	199.56	934.84	432.96	-29.197	921.59	712.5	179.89	1008.6	725.77	107.59	1004	327.29	91.933
547.01	116.62	21.141	696.54	82.878	45.434	756.6	143.48	21.738	640.52	36.381	229.47	563.5	10.011	455.11	551.63	-47.154	652.82	240.72	106.51	24.855	388.55	174.87	41.187	447.78	117.07	13.693	414.29	226.55	354.36	411.65	216.29	484.92	450.08	296.96	770.96	389.85	199.6	934.81	433.03	-29.193	921.53	712.22	179.78	1008.7	725.85	107.67	1003.8	327.35	91.951
546.96	116.59	21.116	696.49	82.889	45.474	756.68	143.43	21.769	640.54	36.363	229.4	563.4	10.08	455.11	551.63	-47.154	652.82	240.72	106.51	24.855	388.48	174.82	41.086	447.81	117.01	13.674	414.37	226.45	354.47	411.65	216.29	484.92	449.92	297.05	770.95	389.63	199.51	934.83	433.03	-29.193	921.53	712.21	179.76	1008.9	725.88	107.61	1004	327.29	91.933
547.04	116.66	21.101	696.49	82.889	45.474	756.6	143.48	21.738	640.52	36.381	229.47	563.4	10.08	455.11	551.56	-47.198	652.75	240.76	106.59	24.931	388.48	174.82	41.086	447.82	117.09	13.692	414.37	226.45	354.47	411.69	216.39	484.89	450.08	296.96	770.96	389.82	199.48	934.86	432.96	-29.197	921.59	712.47	179.66	1009	725.81	107.55	1003.9	327.43	91.947
547.01	116.62	21.141	696.49	82.889	45.474	756.51	143.63	21.793	640.52	36.381	229.47	563.4	10.08	455.11	551.6	-47.06	652.84	240.66	106.52	24.872	388.48	174.82	41.086	447.78	117.07	13.693	414.37	226.65	354.54	411.68	216.29	484.79	449.92	297.05	770.95	389.82	199.48	934.86	433.03	-29.193	921.53	712.27	179.81	1008.7	725.83	107.52	1003.8	327.54	91.857
547.05	116.71	21.111	696.49	82.889	45.474	756.56	143.57	21.74	640.52	36.381	229.47	563.4	10.08	455.11	551.59	-47.285	652.81	240.75	106.5	24.9	388.55	174.87	41.187	447.79	117.14	13.711	414.25	226.44	354.32	411.53	216.25	484.92	449.92	297.05	770.95	389.68	199.44	934.89	433.03	-29.193	921.53	712.32	179.74	1008.8	725.85	107.65	1003.8	327.6	91.772
546.93	116.6	21.139	696.39	82.878	45.515	756.56	143.57	21.74	640.52	36.381	229.47	563.4	10.08	455.11	551.65	-47.457	652.97	240.68	106.51	24.847	388.48	174.82	41.086	447.78	117.07	13.693	414.16	226.42	354.28	411.53	216.25	484.92	449.92	297.05	770.95	389.68	199.44	934.89	433.03	-29.193	921.53	712.37	179.77	1008.7	725.88	107.79	1003.6	327.64	91.701
547.02	116.67	21.151	696.47	82.97	45.497	756.6	143.48	21.738	640.52	36.381	229.47	563.4	10.08	455.11	551.51	-47.297	652.79	240.68	106.63	24.934	388.48	174.82	41.086	447.82	117.09	13.692	414.09	226.49	354.34	411.53	216.25	484.92	449.92	297.05	770.95	389.66	199.34	934.95	433.03	-29.193	921.53	712.37	179.77	1008.7	725.89	107.77	1003.8	327.6	91.772
547.04	116.66	21.101	696.39	82.878	45.515	756.6	143.48	21.738	640.43	36.333	229.44	563.4	10.08	455.11	551.59	-47.285	652.81	240.74	106.58	24.909	388.55	174.87	41.187	447.77	117.04	13.615	414.08	226.5	354.27	411.53	216.25	484.92	449.92	297.05	770.95	389.66	199.34	934.95	433.03	-29.193	921.53	712.25	179.82	1008.6	725.85	107.65	1003.8	327.63	91.699
546.98	116.64	21.172	696.39	82.878	45.515	756.6	143.48	21.738	640.57	36.174	229.42	563.45	10.115	455.06	551.63	-47.425	653.01	240.79	106.61	24.947	388.55	174.87	41.187	447.78	117.07	13.693	414.08	226.5	354.27	411.53	216.25	484.92	450.08	297.17	771.1	390.11	199.01	934.94	433.03	-29.193	921.53	712.25	179.82	1008.6	725.87	107.62	1003.7	327.63	91.699
547.03	116.68	21.061	696.49	82.889	45.474	756.64	143.53	21.771	640.54	36.363	229.4	563.4	10.08	455.11	551.58	-47.235	652.71	240.66	106.52	24.872	388.54	174.81	41.165	447.81	117.01	13.674	414.09	226.49	354.34	411.53	216.25	484.92	450.08	296.96	770.96	390.11	199.01	934.94	433.06	-29.329	921.57	712.25	179.82	1008.6	725.89	107.77	1003.8	327.76	91.723
546.98	116.6	21.18	696.34	82.859	45.571	756.6	143.48	21.738	640.52	36.381	229.47	563.38	10.018	455.12	551.58	-47.235	652.71	240.76	106.62	25.027	388.48	174.82	41.086	447.78	117.07	13.693	414.08	226.5	354.27	411.53	216.25	484.92	449.92	297.05	770.95	390.11	199.01	934.94	433.17	-29.3	921.54	712.25	179.82	1008.6	725.91	107.74	1003.7	327.75	91.634
547.01	116.62	21.141	696.42	82.98	45.536	756.56	143.57	21.74	640.54	36.363	229.4	563.38	10.018	455.12	551.59	-47.285	652.81	240.57	106.64	24.839	388.55	174.9	41.224	447.81	117.01	13.674	414.08	226.5	354.27	411.44	216.26	484.96	449.92	297.05	770.95	390.11	199.01	934.94	433.06	-29.329	921.57	712.25	179.82	1008.6	725.85	107.65	1003.8	327.78	91.5
546.95	116.61	21.078	696.49	82.889	45.474	756.56	143.57	21.74	640.45	36.278	229.54	563.99	10.897	455.09	551.38	-46.557	652.2	240.68	106.51	24.847	388.55	174.87	41.187	447.81	117.01	13.674	414.08	226.5	354.27	411.44	216.26	484.96	449.92	297.05	770.95	390.11	199.01	934.94	433.06	-29.329	921.57	712.25	179.82	1008.6	725.73	107.75	1003.7	327.86	91.543
547.06	116.67	21.19	696.39	82.878	45.515	756.56	143.57	21.74	640.52	36.246	229.36	563.4	10.08	455.11	551.52	-47.328	652.75	240.74	106.55	24.894	388.42	174.81	41.167	447.78	117.07	13.693	414.09	226.49	354.34	411.35	216.25	484.92	449.92	297.05	770.95	390.11	199.01	934.94	433.17	-29.3	921.54	712.3	179.72	1008.6	725.86	107.74	1003.5	327.93	91.554
547.06	116.68	21.143	696.39	82.878	45.515	756.51	143.63	21.793	640.38	36.215	229.44	563.95	10.805	455.11	551.66	-47.509	652.78	240.5	106.65	24.869	388.48	174.82	41.086	447.79	116.91	13.578	414.09	226.49	354.34	411.45	216.17	484.83	449.92	297.05	770.95	390.11	199.01	934.94	433.17	-29.3	921.54	712.23	179.71	1008.5	725.88	107.79	1003.6	327.93	91.554
547.04	116.66	21.101	696.42	82.98	45.536	756.56	143.57	21.74	640.43	36.008	229.4	563.95	10.805	455.11	551.59	-47.285	652.81	240.71	106.57	24.963	388.49	174.85	41.268	447.81	117.01	13.674	414	226.37	354.24	411.3	216.22	484.84	449.92	297.05	770.95	390.11	199.01	934.94	433.17	-29.3	921.54	712.25	179.82	1008.6	725.88	107.79	1003.6	328	91.47
547	116.64	21.103	696.39	82.878	45.515	756.51	143.63	21.793	640.45	36.317	229.37	563.38	10.018	455.12	551.38	-46.557	652.2	240.7	106.53	24.924	388.48	174.79	41.247	447.81	117.01	13.674	414.02	226.35	354.31	411.32	216.23	484.98	449.92	297.05	770.95	390.11	199.01	934.94	433.17	-29.3	921.54	712.18	179.82	1008.5	725.84	107.76	1003.6	328	91.47
547.04	116.66	21.101	696.39	82.878	45.515	756.56	143.57	21.74	640.43	36.333	229.44	563.95	10.805	455.11	551.38	-46.557	652.2	240.66	106.52	24.872	388.61	174.85	41.266	447.73	116.93	13.521	414.02	226.35	354.31	411.1	216.14	484.92	449.92	297.05	770.95	390.26	198.8	934.89	433	-29.467	921.66	712.21	179.75	1008.5	725.86	107.74	1003.5	327.99	91.482
547.02	116.71	21.148	696.47	82.924	45.628	756.56	143.57	21.74	640.43	36.2	229.33	563.95	10.805	455.11	551.52	-47.328	652.75	240.74	106.5	24.832	388.49	174.85	41.268	447.79	116.91	13.578	413.88	226.07	354.27	411.1	216.14	484.92	449.92	297.05	770.95	390.11	199.01	934.94	433.11	-29.438	921.62	712.21	179.85	1008.5	725.78	107.79	1003.5	328.06	91.385
547.04	116.66	21.101	696.39	82.878	45.515	756.51	143.57	21.864	640.38	36.215	229.44	563.14	9.8443	455.12	551.38	-46.557	652.2	240.72	106.58	24.878	388.42	174.81	41.167	447.79	116.91	13.578	413.96	226.2	354.31	411.1	216.14	484.92	449.92	297.05	770.95	390.26	198.8	934.89	433.17	-29.3	921.54	712.26	179.75	1008.4	725.86	107.8	1003.5	328.14	91.428
547.03	116.68	21.061	696.49	82.889	45.474	756.56	143.57	21.74	640.43	36.2	229.33	563.95	10.805	455.11	551.45	-46.572	652.07	240.68	106.51	24.847	388.54	174.81	41.165	447.79	116.91	13.578	414.01	225.91	354.23	411.03	216.02	484.89	449.92	297.05	770.95	390.26	198.8	934.89	433.18	-29.504	921.56	712.19	179.87	1008.4	725.78	107.79	1003.5	328.14	91.428
547.01	116.62	21.141	696.39	82.878	45.515	756.51	143.57	21.864	640.45	36.317	229.37	563.24	9.7945	455.16	551.45	-46.572	652.07	240.61	106.52	24.877	388.36	174.78	41.138	447.79	116.91	13.578	413.89	225.93	354.19	411.04	216.14	484.98	449.92	297.05	770.95	390.2	198.64	934.89	433.11	-29.438	921.62	712.26	179.75	1008.4	725.74	107.67	1003.5	328.14	91.385
546.99	116.67	21.187	696.4	82.805	45.669	756.51	143.63	21.793	640.35	36.098	229.41	563.24	9.7945	455.16	551.59	-47.269	652.67	240.66	106.52	24.872	388.48	174.82	41.086	447.79	116.91	13.578	413.89	225.93	354.19	410.97	216.01	484.94	449.92	297.05	770.95	390.2	198.64	934.89	433.11	-29.438	921.62	712.16	179.84	1008.5	725.78	107.79	1003.5	328.2	91.463
547.01	116.64	21.14	696.54	82.834	45.572	756.56	143.57	21.74	640.45	36.317	229.37	563.24	9.7945	455.16	551.6	-47.337	652.63	240.83	106.48	24.966	388.3	174.76	41.219	447.73	116.93	13.521	413.95	225.84	354.22	411.02	215.99	484.95	449.57	296.41	770.43	390.2	198.64	934.89	433.11	-29.438	921.62	712.21	179.74	1008.4	725.78	107.79	1003.5	328.2	91.421
546.99	116.63	21.076	696.36	82.961	45.592	756.56	143.57	21.74	640.43	36.2	229.33	563.24	9.7945	455.16	551.65	-47.457	652.97	240.69	106.46	24.797	388.48	174.79	41.247	447.79	116.91	13.578	413.95	225.84	354.22	410.97	216.01	484.94	449.92	297.05	770.95	390.2	198.64	934.89	433.11	-29.438	921.62	712.29	179.61	1008.5	725.8	107.85	1003.3	328.14	91.385
547.01	116.64	21.14	696.39	82.878	45.515	756.51	143.63	21.793	640.43	36.2	229.33	564.01	10.868	455.03	551.67	-47.291	652.7	240.8	106.49	24.921	388.3	174.76	41.219	447.8	116.88	13.592	413.92	225.76	354.12	411.07	215.93	484.9	449.92	297.05	770.95	390.2	198.64	934.89	433.3	-29.596	921.56	712.19	179.87	1008.4	725.78	107.85	1003.4	328.27	91.446
547	116.61	21.185	696.45	82.824	45.613	756.51	143.63	21.793	640.43	36.2	229.33	564.01	10.795	455.01	551.67	-47.291	652.7	240.63	106.47	24.813	388.42	174.81	41.167	447.73	116.93	13.521	413.95	225.87	354.13	411.01	215.92	484.95	449.94	296.77	770.81	390.2	198.64	934.89	433.18	-29.504	921.56	712.19	179.87	1008.4	725.82	107.81	1003.3	328.27	91.446
546.93	116.59	21.152	696.39	82.878	45.515	756.51	143.63	21.793	640.43	36.2	229.33	563.24	9.7945	455.16	551.45	-46.572	652.07	240.66	106.45	24.85	388.35	174.72	41.291	447.79	116.91	13.578	414.02	225.78	354.16	411.01	215.92	484.95	449.92	297.05	770.95	390.2	198.64	934.89	433.24	-29.668	921.64	712.24	179.77	1008.3	725.77	107.92	1003.4	328.27	91.446
547.01	116.64	21.14	696.34	82.859	45.571	756.51	143.57	21.864	640.43	36.2	229.33	563.95	10.805	455.11	551.73	-47.463	652.85	240.61	106.45	24.855	388.42	174.81	41.167	447.73	116.93	13.521	413.92	225.76	354.12	410.95	215.99	485.01	449.92	297.05	770.95	390.2	198.64	934.89	433.16	-29.669	921.7	712.11	179.82	1008.2	725.79	107.91	1003.3	328.27	91.446
546.91	116.57	21.191	696.39	82.878	45.515	756.57	143.51	21.811	640.35	36.098	229.41	563.34	9.7254	455.15	551.6	-47.337	652.63	240.72	106.44	24.835	388.3	174.76	41.219	447.79	116.91	13.578	413.88	225.76	354.03	410.95	215.79	484.95	449.92	297.05	770.95	390.2	198.64	934.89	433.25	-29.889	921.65	712.19	179.87	1008.4	725.83	107.93	1003.2	328.27	91.446
547.01	116.64	21.147	696.39	82.878	45.515	756.51	143.63	21.793	640.45	36.317	229.37	564.05	10.718	455.11	551.78	-47.37	652.81	240.71	106.5	24.884	388.25	174.55	41.053	447.79	116.91	13.578	414.02	225.78	354.16	411.01	215.92	484.95	449.92	297.05	770.95	390.15	198.49	934.85	433.17	-29.816	921.71	712.24	179.77	1008.3	725.82	107.87	1003.3	328.27	91.446
546.96	116.62	21.222	696.49	82.889	45.474	756.51	143.57	21.864	640.35	36.098	229.41	564.04	10.65	455.09	551.59	-47.285	652.81	240.66	106.45	24.85	388.2	174.57	40.975	447.79	116.91	13.578	414.02	225.78	354.16	410.95	215.79	484.95	449.81	297.12	770.9	390.15	198.49	934.85	433.32	-29.742	921.58	712.24	179.77	1008.3	725.86	107.9	1003.2	328.27	91.446
546.95	116.58	21.226	696.45	82.824	45.613	756.51	143.63	21.793	640.43	36.008	229.4	564.02	10.722	455.08	551.63	-47.425	653.01	240.71	106.45	24.855	388.32	174.62	40.922	447.79	116.91	13.578	413.98	225.78	354.07	410.95	215.79	484.95	449.71	297.16	770.98	390.2	198.64	934.89	433.25	-29.889	921.65	712.2	179.88	1008.3	725.78	107.85	1003.4	328.27	91.446
546.98	116.6	21.18	696.45	82.824	45.613	756.51	143.63	21.793	640.43	36.008	229.4	563.25	9.7447	455.14	551.7	-47.669	653.11	240.73	106.44	24.842	388.2	174.57	40.975	447.79	116.91	13.578	413.95	225.84	354.22	411.01	215.92	484.95	449.71	297.16	770.98	390.15	198.49	934.85	433.32	-29.742	921.58	712.19	179.87	1008.4	725.81	107.94	1003.3	328.27	91.446
547.01	116.62	21.141	696.39	82.878	45.515	756.51	143.63	21.793	640.38	36.215	229.44	564.04	10.65	455.09	551.74	-47.574	653.07	240.73	106.44	24.832	388.42	174.81	41.167	447.79	116.91	13.578	413.87	225.79	354.11	410.95	215.79	484.95	449.83	296.84	770.76	390.08	198.47	934.94	433.32	-29.742	921.58	712.04	179.93	1008.4	725.85	108.07	1003.3	328.27	91.446
547.01	116.62	21.141	696.34	82.859	45.571	756.51	143.63	21.793	640.43	36.008	229.4	563.34	9.7254	455.15	551.65	-47.711	653	240.7	106.4	24.859	388.21	174.54	40.968	447.79	116.91	13.578	414.02	225.78	354.16	410.95	215.79	484.95	449.81	297.12	770.9	390.08	198.47	934.94	433.34	-29.94	921.71	712.14	179.97	1008.4	725.77	107.92	1003.4	328.37	91.349
546.98	116.6	21.186	696.39	82.878	45.515	756.51	143.63	21.793	640.53	36.228	229.36	563.43	9.6087	455.1	551.59	-47.285	652.81	240.7	106.38	24.785	388.36	174.78	41.138	447.77	116.87	13.628	413.95	225.84	354.22	410.88	215.75	485	449.81	297.12	770.9	390.08	198.47	934.94	433.34	-29.94	921.71	712.04	179.93	1008.4	725.81	108.05	1003.4	328.37	91.336
546.98	116.6	21.18	696.45	82.824	45.613	756.56	143.57	21.74	640.43	36.008	229.4	564.05	10.517	455.14	551.73	-47.463	652.85	240.73	106.44	24.758	388.38	174.63	40.841	447.73	116.93	13.521	414.02	225.78	354.16	411	215.72	484.91	449.71	297.16	770.98	390.15	198.49	934.85	433.34	-29.94	921.71	712.04	179.93	1008.4	725.82	107.99	1003.4	328.27	91.446
546.96	116.59	21.116	696.36	82.961	45.592	756.51	143.63	21.793	640.46	36.126	229.43	564.11	10.568	455.06	551.73	-47.539	653.11	240.65	106.47	24.875	388.42	174.81	41.167	447.79	116.91	13.578	413.96	225.74	354.12	410.95	215.79	484.95	449.56	296.29	770.35	390.08	198.47	934.94	433.34	-29.94	921.71	712.06	179.79	1008.4	725.77	107.92	1003.4	328.47	91.137
547.01	116.64	21.14	696.39	82.878	45.515	756.51	143.63	21.793	640.38	36.215	229.44	564.04	10.65	455.09	551.65	-47.457	652.97	240.79	106.43	24.932	388.49	174.91	41.144	447.79	116.91	13.578	413.95	225.84	354.22	410.82	215.82	485.06	449.81	297.12	770.9	390.08	198.47	934.94	433.36	-30.058	921.76	712.09	179.83	1008.3	725.99	108.27	1003.4	328.36	91.457
547	116.57	21.212	696.39	82.878	45.515	756.57	143.51	21.811	640.53	36.228	229.36	564.12	10.636	455.08	551.68	-47.315	653.03	240.78	106.51	24.835	388.3	174.76	41.219	447.79	116.91	13.578	413.82	225.77	354.17	410.95	215.79	484.95	449.81	297.12	770.9	390.08	198.47	934.94	433.42	-30.026	921.79	712.04	179.93	1008.4	726	108.32	1003.5	328.46	91.259
546.95	116.6	21.222	696.34	82.859	45.571	756.59	143.53	21.817	640.43	36.008	229.4	564.04	10.65	455.09	551.65	-47.457	652.97	240.79	106.39	24.832	388.3	174.76	41.219	447.79	116.91	13.578	413.97	225.72	354.06	411.01	215.92	484.95	449.81	297.12	770.9	390.08	198.47	934.94	433.42	-30.026	921.79	712.04	179.93	1008.4	725.99	108.27	1003.4	328.55	91.16
546.95	116.58	21.226	696.41	82.998	45.518	756.51	143.63	21.793	640.5	36.11	229.32	564.12	10.636	455.08	551.63	-47.425	653.01	240.73	106.4	24.848	388.3	174.76	41.219	447.79	116.91	13.578	413.95	225.87	354.13	410.95	215.79	484.95	449.81	297.12	770.9	390.08	198.47	934.94	433.42	-30.026	921.79	712.04	179.93	1008.4	725.95	108.16	1003.5	328.52	91.33
546.99	116.63	21.076	696.39	82.878	45.515	756.51	143.57	21.864	640.43	36.008	229.4	564.12	10.636	455.08	551.88	-47.479	653.08	240.72	106.44	24.835	388.35	174.74	41.298	447.79	116.91	13.578	413.95	225.72	354.27	410.95	215.99	485.01	449.81	297.12	770.9	390.08	198.47	934.94	433.42	-30.026	921.79	712.09	180.1	1008.4	725.95	108.16	1003.5	328.56	91.264
547	116.64	21.103	696.34	82.859	45.571	756.51	143.63	21.793	640.47	36.261	229.47	563.53	9.9832	455.06	551.98	-47.806	653.03	240.7	106.42	24.81	388.2	174.57	40.975	447.73	116.93	13.521	413.76	225.74	354.31	410.95	215.79	484.95	449.37	296.2	770.25	390.27	198.33	934.86	433.42	-30.026	921.79	712.06	180.06	1008.5	725.99	108.32	1003.6	328.55	91.196
547.05	116.63	21.134	696.42	82.98	45.536	756.51	143.63	21.793	640.55	36.171	229.46	564.23	10.55	455.12	551.89	-47.496	653.08	240.69	106.46	24.797	388.25	174.55	41.053	447.73	116.93	13.521	414.02	225.78	354.16	410.95	215.99	485.01	449.81	297.12	770.9	390.2	198.32	934.96	433.42	-30.026	921.79	711.99	180.05	1008.4	726.05	108.46	1003.5	328.69	91.149
546.99	116.63	21.176	696.39	82.878	45.515	756.51	143.63	21.793	640.54	36.363	229.4	564.05	10.718	455.11	551.9	-47.839	653.21	240.76	106.34	24.868	388.23	174.78	41.302	447.79	116.91	13.578	414.02	225.78	354.16	410.95	215.79	484.95	449.57	296.94	770.72	390.2	198.32	934.96	433.42	-30.026	921.79	712.12	180.12	1008.4	726.04	108.47	1003.5	328.77	91.169
546.91	116.59	21.197	696.39	82.878	45.515	756.55	143.47	21.862	640.52	36.381	229.47	564.32	10.627	455.19	552.1	-47.794	653.13	240.83	106.37	24.792	388.2	174.57	40.975	447.79	116.91	13.578	413.99	225.74	354.21	411.06	215.85	484.92	449.81	297.12	770.9	390.2	198.32	934.96	433.46	-30.007	921.87	712.14	179.97	1008.4	726.05	108.46	1003.5	328.75	91.06
547.01	116.64	21.147	696.42	82.98	45.536	756.51	143.57	21.864	640.52	36.381	229.47	563.61	9.9434	455.13	552.11	-47.319	653.12	240.76	106.42	24.795	388.3	174.76	41.219	447.79	116.91	13.578	414.02	225.78	354.16	411.01	215.92	484.95	449.63	297.21	770.93	390.2	198.32	934.96	433.55	-30.124	921.8	712.09	180.1	1008.4	726.15	108.68	1003.6	328.77	91.21
546.98	116.6	21.18	696.38	83.08	45.597	756.51	143.63	21.793	640.6	36.291	229.46	564.24	10.681	455.09	552.11	-47.583	653.28	240.82	106.4	24.884	388.2	174.57	40.975	447.79	116.91	13.578	414.02	225.78	354.16	411.06	215.85	484.92	449.39	296.31	770.37	390.2	198.32	934.96	433.46	-30.007	921.87	711.99	180.05	1008.4	726.09	108.86	1003.5	328.77	90.996
546.98	116.6	21.18	696.39	82.878	45.515	756.51	143.63	21.793	640.5	36.072	229.5	564.11	10.781	455.04	552.16	-47.488	653.25	240.72	106.44	24.835	388.2	174.57	40.975	447.79	116.91	13.578	414.02	225.78	354.16	410.95	215.79	484.95	449.39	296.31	770.37	390.27	198.33	934.86	433.42	-30.026	921.79	711.99	180.05	1008.4	726.06	108.83	1003.6	328.85	91.11
547	116.57	21.212	696.36	82.961	45.592	756.51	143.63	21.793	640.6	36.291	229.46	563.72	9.9674	455.14	552.03	-47.241	653.14	240.71	106.4	24.784	388.36	174.67	41.175	447.79	116.91	13.578	414.02	225.78	354.16	411.07	215.83	484.98	449.39	296.31	770.37	390.2	198.32	934.96	433.42	-30.026	921.79	712.09	180.1	1008.4	726.17	108.91	1003.6	328.85	91.11
546.98	116.6	21.186	696.4	82.805	45.669	756.51	143.63	21.793	640.64	36.211	229.57	563.74	9.8683	455.16	552.23	-47.507	653.31	240.88	106.43	24.847	388.38	174.53	40.878	447.79	116.91	13.578	414.02	225.78	354.16	411.01	215.92	484.95	449.63	297.21	770.93	389.96	198.31	935	433.42	-30.026	921.79	712.13	180.24	1008.4	726.17	108.91	1003.6	328.93	91.101
546.95	116.6	21.222	696.45	82.824	45.613	756.51	143.63	21.793	640.62	36.274	229.39	563.78	9.8308	455.24	552.21	-47.381	653.2	240.79	106.41	24.84	388.32	174.62	40.922	447.81	117.01	13.674	414.02	225.78	354.16	411.01	215.92	484.95	449.81	297.12	770.9	390.27	198.33	934.86	433.7	-30.075	921.84	711.96	180.13	1008.3	726.06	108.83	1003.6	329.01	91.056
546.98	116.6	21.18	696.45	82.824	45.613	756.51	143.63	21.793	640.59	36.156	229.35	563.61	10.033	455.12	551.94	-47.292	653.24	240.83	106.37	24.792	388.37	174.62	40.982	447.79	116.91	13.578	414.02	225.78	354.16	411.07	215.93	484.9	449.63	297.21	770.93	390.2	198.32	934.96	433.57	-29.978	921.84	712.1	180.34	1008.4	726.1	108.86	1003.5	329.09	90.965
547.01	116.62	21.141	696.45	82.824	45.613	756.54	143.72	21.879	640.59	36.283	229.51	563.79	9.9037	455.1	552.08	-47.463	653.05	240.79	106.39	24.832	388.2	174.57	40.975	447.79	116.91	13.578	414.04	225.76	354.22	411.01	215.92	484.95	449.81	297.12	770.9	390.2	198.32	934.96	433.7	-30.075	921.84	712.29	180.57	1008.4	726.13	108.89	1003.7	328.93	91.134
546.93	116.57	21.162	696.39	82.878	45.515	756.51	143.63	21.793	640.54	36.363	229.4	563.76	9.93	455.22	553.65	-48.182	653.96	240.79	106.39	24.832	388.2	174.57	40.975	447.79	116.91	13.578	414.02	225.78	354.16	411.06	215.85	484.92	449.81	297.12	770.9	390.27	198.33	934.86	433.7	-30.075	921.84	712.29	180.57	1008.4	726.17	108.91	1003.6	329.01	91.056
546.98	116.6	21.186	696.49	82.949	45.497	756.51	143.63	21.793	640.54	36.363	229.4	563.72	9.9674	455.14	553.59	-48.25	654.07	240.78	106.4	24.779	388.48	174.82	41.086	447.79	116.91	13.578	414.02	225.78	354.16	411.06	215.85	484.92	449.19	296.22	770.28	390.2	198.32	934.96	433.64	-29.824	921.76	712.29	180.57	1008.4	726.19	108.94	1003.5	328.93	91.101
546.91	116.57	21.191	696.43	83.099	45.54	756.51	143.63	21.793	640.54	36.363	229.4	563.74	9.8683	455.16	553.65	-48.182	653.96	240.91	106.35	24.818	388.32	174.62	40.922	447.79	116.91	13.578	414.02	225.78	354.16	411.12	215.86	484.86	449.57	296.94	770.72	390.27	198.33	934.86	433.77	-29.922	921.76	712.18	180.52	1008.4	726.13	108.89	1003.7	328.93	91.134
547	116.57	21.212	696.51	82.99	45.495	756.51	143.63	21.793	640.6	36.291	229.46	563.72	9.9674	455.14	552.31	-47.169	653.05	240.81	106.4	24.775	388.3	174.76	41.219	447.79	116.91	13.578	414.02	225.78	354.16	411.07	215.93	484.9	449.63	297.21	770.93	390.2	198.32	934.96	433.81	-30.038	921.83	712.29	180.57	1008.4	726.17	108.91	1003.6	329.1	90.82
546.95	116.54	21.187	696.47	83.139	45.597	756.54	143.72	21.879	640.52	36.381	229.47	563.83	9.8662	455.18	552.24	-47.24	653.14	240.79	106.39	24.832	388.38	174.63	40.841	447.79	116.91	13.578	414.02	225.78	354.16	411.01	215.92	484.95	449.81	297.12	770.9	390.27	198.33	934.86	433.9	-30.002	921.85	712.29	180.57	1008.4	726.05	109.13	1003.6	329.03	90.892
547.01	116.62	21.141	696.41	82.998	45.518	756.51	143.63	21.793	640.6	36.291	229.46	563.61	9.9434	455.13	551.97	-47.143	653.17	240.82	106.34	24.765	388.48	174.79	41.247	447.79	116.91	13.578	414.02	225.78	354.16	410.97	216.01	484.94	449.57	296.94	770.72	390.15	198.49	934.85	433.88	-29.884	921.76	712.49	180.79	1008.4	726.05	109.13	1003.6	329.08	90.932
546.96	116.63	21.235	696.39	82.878	45.515	756.56	143.57	21.74	640.6	36.291	229.46	563.72	9.9674	455.14	552.28	-47.409	653.27	240.88	106.44	24.793	388.3	174.76	41.219	447.79	116.91	13.578	413.95	225.84	354.22	410.95	215.99	485.01	449.39	297.03	770.75	390.27	198.33	934.86	433.97	-29.848	921.77	712.42	180.63	1008.4	726.12	109.26	1003.6	329.18	90.73
546.98	116.6	21.186	696.38	83.08	45.597	756.51	143.57	21.864	640.56	36.3	229.58	563.72	9.9674	455.14	552.09	-46.973	653.04	240.88	106.37	24.773	388.38	174.63	40.841	447.73	116.93	13.521	414.02	225.78	354.16	410.92	216	484.93	449.81	297.12	770.9	390.27	198.33	934.86	433.97	-29.848	921.77	712.49	180.8	1008.3	726.15	109.29	1003.6	329.2	90.847
546.98	116.6	21.18	696.42	82.98	45.536	756.51	143.63	21.793	640.52	36.381	229.47	563.61	10.033	455.12	552.14	-46.946	652.96	240.83	106.37	24.792	388.32	174.62	40.922	447.82	116.94	13.536	413.95	225.84	354.22	410.92	216	484.93	449.39	297.03	770.75	390.15	198.49	934.85	433.97	-29.848	921.77	712.49	180.79	1008.4	726.02	109.24	1003.6	329.2	90.847
547.01	116.62	21.141	696.46	82.971	45.551	756.51	143.63	21.793	640.52	36.381	229.47	563.61	10.033	455.12	552.36	-47.38	653.13	240.77	106.34	24.784	388.48	174.79	41.247	447.79	116.91	13.578	413.98	225.78	354.07	410.97	216.01	484.94	449.57	296.94	770.72	390.15	198.49	934.85	433.97	-29.848	921.77	712.55	180.97	1008.4	726.16	109.15	1003.6	329.27	90.865
547	116.57	21.219	696.38	83.08	45.597	756.51	143.63	21.793	640.52	36.381	229.47	563.55	10.046	455.05	553.65	-48.182	653.96	240.77	106.43	24.792	388.42	174.81	41.167	447.79	116.91	13.578	413.91	225.87	354.04	411.03	216.02	484.89	449.57	296.94	770.72	390.15	198.49	934.85	433.97	-29.848	921.77	712.52	181	1008.3	726.3	109.32	1003.6	329.27	90.852
546.96	116.62	21.222	696.36	82.961	45.592	756.51	143.63	21.793	640.52	36.381	229.47	563.55	10.046	455.05	553.58	-47.858	653.67	240.86	106.36	24.837	388.42	174.81	41.167	447.79	116.91	13.578	413.87	225.95	354.12	410.97	216.01	484.94	449.81	297.12	770.9	390.15	198.49	934.85	434.09	-29.812	921.75	712.56	180.98	1008.3	726.15	109.29	1003.6	329.34	90.869
546.99	116.65	21.19	696.47	83.06	45.503	756.51	143.63	21.793	640.52	36.381	229.47	563.55	10.046	455.05	553.55	-47.793	653.73	240.79	106.39	24.832	388.2	174.57	40.975	447.82	116.94	13.536	413.89	225.93	354.19	410.95	215.99	485.01	449.81	297.12	770.9	390.15	198.49	934.85	433.97	-29.848	921.77	712.55	180.97	1008.4	726.15	109.29	1003.6	329.36	90.764
546.98	116.6	21.18	696.43	83.099	45.54	756.51	143.63	21.793	640.43	36.333	229.44	563.55	10.046	455.05	553.65	-48.182	653.96	240.88	106.37	24.773	388.35	174.74	41.298	447.82	116.94	13.536	413.78	226.08	354.31	410.99	216.02	484.84	449.63	297.21	770.93	390.15	198.49	934.85	433.97	-29.848	921.77	712.52	181	1008.3	726.3	109.32	1003.6	329.36	90.751
546.98	116.56	21.149	696.47	83.06	45.503	756.51	143.63	21.793	640.43	36.333	229.44	563.55	10.046	455.05	552.43	-47.003	652.92	240.83	106.43	24.866	388.42	174.81	41.167	447.79	116.91	13.578	413.89	225.93	354.19	411.03	216.02	484.89	449.57	296.94	770.72	390.15	198.49	934.85	434.09	-29.812	921.75	712.7	181.15	1008.3	726.05	109.27	1003.6	329.36	90.764
546.99	116.7	21.045	696.38	83.08	45.597	756.48	143.68	21.829	640.43	36.333	229.44	563.45	10.115	455.06	552.36	-47.142	652.97	240.74	106.45	24.778	388.3	174.76	41.219	447.73	116.93	13.521	413.87	225.95	354.12	410.91	216.09	484.9	449.81	297.12	770.9	390.06	198.57	934.76	433.97	-29.848	921.77	712.56	181.13	1008.2	726.15	109.29	1003.6	329.44	90.672
547.04	116.66	21.101	696.4	83	45.649	756.51	143.63	21.793	640.43	36.333	229.44	563.45	10.115	455.06	552.11	-46.671	652.87	240.73	106.44	24.758	388.42	174.81	41.167	447.73	116.93	13.521	413.74	225.93	354	410.88	216	484.88	449.56	296.29	770.35	390.15	198.49	934.85	433.96	-29.714	921.75	712.61	181.31	1008.2	726.15	109.29	1003.6	329.33	90.862
546.99	116.63	21.076	696.43	83.159	45.564	756.51	143.63	21.793	640.52	36.381	229.47	563.45	10.115	455.06	552.17	-46.639	652.79	240.67	106.47	24.821	388.42	174.81	41.167	447.79	116.91	13.578	413.77	225.93	354.09	410.96	216.03	484.76	449.57	296.94	770.72	390.2	198.64	934.89	434.09	-29.812	921.75	712.78	181.22	1008.2	726.29	109.38	1003.4	329.44	90.672
546.99	116.63	21.076	696.43	83.099	45.54	756.51	143.63	21.793	640.43	36.333	229.44	563.53	10.231	455.05	552.17	-46.639	652.79	240.68	106.48	24.822	388.48	174.82	41.086	447.79	116.91	13.578	413.74	225.93	354	410.86	216.09	484.85	449.57	296.94	770.72	390.2	198.64	934.89	434.09	-29.812	921.75	712.66	181.17	1008.2	726.4	109.54	1003.4	329.33	90.862
547.03	116.73	21.07	696.38	83.08	45.597	756.51	143.63	21.793	640.52	36.381	229.47	563.53	10.231	455.05	552.17	-46.639	652.79	240.77	106.48	24.869	388.3	174.76	41.219	447.79	116.91	13.578	413.74	225.93	354	410.81	216.1	484.86	449.39	297.03	770.75	390.15	198.49	934.85	434.09	-29.812	921.75	712.61	181	1008.2	726.17	109.53	1003.5	329.33	90.862
547.04	116.66	21.101	696.43	83.159	45.564	756.51	143.63	21.793	640.52	36.381	229.47	563.45	10.115	455.06	552.11	-46.671	652.87	240.65	106.49	24.784	388.48	174.82	41.086	447.73	116.93	13.521	413.77	225.93	354.09	410.63	216.15	484.8	449.57	296.94	770.72	390.2	198.64	934.89	434.09	-29.812	921.75	712.73	181.35	1008.3	726.43	109.41	1003.4	329.42	90.77
546.98	116.6	21.18	696.52	83.218	45.564	756.51	143.63	21.793	640.43	36.333	229.44	563.42	10.232	455.03	552.11	-46.671	652.87	240.74	106.45	24.778	388.32	174.62	40.922	447.79	116.91	13.578	413.83	225.95	354.03	410.89	216.1	484.72	449.63	297.21	770.93	390.26	198.8	934.89	434.09	-29.812	921.75	712.86	181.4	1008.3	726.42	109.59	1003.3	329.33	90.794
546.96	116.6	21.216	696.38	83.08	45.597	756.51	143.63	21.793	640.43	36.333	229.44	563.5	10.348	455.03	552.14	-46.565	652.87	240.72	106.44	24.835	388.42	174.81	41.167	447.79	116.91	13.578	413.85	225.93	354.1	410.79	216.12	484.74	449.57	296.94	770.72	390.26	198.8	934.89	434.09	-29.812	921.75	712.73	181.35	1008.3	726.26	109.51	1003.4	329.42	90.77
546.99	116.63	21.076	696.42	82.98	45.536	756.51	143.63	21.793	640.32	36.428	229.41	563.53	10.231	455.05	552.11	-46.671	652.87	240.78	106.4	24.779	388.48	174.82	41.086	447.82	116.94	13.536	413.94	225.88	354.06	410.89	216.1	484.72	449.81	297.12	770.9	390.11	199.01	934.94	434.09	-29.812	921.75	712.78	181.22	1008.2	726.51	109.59	1003.3	329.43	90.925
546.93	116.59	21.161	696.43	83.099	45.54	756.48	143.68	21.829	640.43	36.333	229.44	563.42	10.232	455.03	552.11	-46.671	652.87	240.67	106.45	24.847	388.38	174.63	40.841	447.73	116.93	13.521	413.77	226.05	354.02	410.89	216.1	484.72	449.57	296.94	770.72	390.11	199.01	934.94	434.09	-29.812	921.75	712.73	181.35	1008.3	726.37	109.6	1003.5	329.42	90.77
546.98	116.6	21.186	696.38	83.08	45.597	756.51	143.63	21.793	640.43	36.333	229.44	563.45	10.115	455.06	552.12	-46.605	652.89	240.69	106.46	24.797	388.42	174.81	41.167	447.79	116.91	13.578	413.83	226.09	354.11	410.85	216.13	484.77	449.81	297.12	770.9	390.11	199.01	934.94	434.03	-29.611	921.78	712.73	181.35	1008.3	726.43	109.65	1003.3	329.36	90.915
546.98	116.6	21.18	696.43	83.099	45.54	756.51	143.63	21.793	640.52	36.381	229.47	563.42	10.232	455.03	552.11	-46.671	652.87	240.68	106.49	24.836	388.3	174.76	41.219	447.79	116.91	13.578	413.72	225.93	354.03	410.8	216.13	484.72	449.62	297.52	771.02	390.11	199.01	934.94	434.14	-29.563	921.77	712.65	181.58	1008.2	726.53	109.6	1003.3	329.47	90.897
546.91	116.53	21.329	696.41	83.04	45.56	756.51	143.63	21.793	640.52	36.381	229.47	563.5	10.348	455.03	552.11	-46.671	652.87	240.76	106.41	24.795	388.2	174.57	40.975	447.79	116.91	13.578	413.73	226.07	354.08	410.87	216.26	484.76	449.81	297.12	770.9	389.97	199.2	934.95	434.1	-29.467	921.7	712.78	181.4	1008.2	726.28	109.56	1003.3	329.47	90.897
547	116.64	21.103	696.43	83.099	45.54	756.51	143.63	21.793	640.52	36.381	229.47	563.5	10.348	455.03	552.12	-46.605	652.89	240.86	106.46	24.809	388.42	174.81	41.167	447.79	116.91	13.578	413.68	226.08	354.03	410.97	216.23	484.76	449.3	297.04	770.33	390.14	199.13	934.86	434.1	-29.467	921.7	712.78	181.4	1008.2	726.43	109.64	1003.3	329.43	90.925
547.04	116.66	21.101	696.47	83.06	45.503	756.51	143.63	21.793	640.6	36.486	229.39	563.5	10.348	455.03	552.11	-46.671	652.87	240.79	106.39	24.832	388.3	174.76	41.219	447.82	116.94	13.536	413.72	226.26	354.06	410.87	216.26	484.76	448.93	296.91	770.38	390.05	199.21	934.78	433.99	-29.346	921.72	712.65	181.58	1008.2	726.24	109.66	1003.3	329.47	90.897
547.04	116.66	21.101	696.41	82.998	45.518	756.51	143.63	21.793	640.4	36.512	229.48	563.5	10.348	455.03	552.12	-46.605	652.89	240.74	106.52	24.845	388.42	174.81	41.167	447.82	116.94	13.536	413.69	226.13	354.04	410.97	216.23	484.76	449.43	297.27	770.71	390.08	199.34	934.7	433.99	-29.269	921.77	712.65	181.58	1008.2	726.43	109.67	1003.4	329.47	90.897
547.01	116.62	21.141	696.43	83.159	45.564	756.51	143.63	21.793	640.5	36.417	229.51	563.56	10.332	455.09	553.41	-47.343	653.59	240.73	106.51	24.778	388.48	174.82	41.086	447.79	116.91	13.578	413.84	226.42	354.08	410.87	216.26	484.76	449.48	296.96	770.29	390.05	199.21	934.78	434.16	-29.373	921.75	712.78	181.4	1008.2	726.56	109.68	1003.4	329.38	90.989
546.94	116.57	21.155	696.47	83.06	45.503	756.51	143.63	21.793	640.49	36.643	229.47	563.5	10.348	455.03	553.41	-47.343	653.59	240.71	106.44	24.781	388.59	174.87	41.037	447.73	116.93	13.521	413.91	226.09	354.07	410.87	216.26	484.76	449.8	297.43	770.99	390.14	199.13	934.86	434.08	-29.32	921.83	712.73	181.35	1008.3	726.2	109.73	1003.4	329.54	90.929
547.04	116.66	21.101	696.35	82.979	45.574	756.51	143.63	21.793	640.47	36.666	229.54	563.54	10.436	455.09	553.35	-47.508	653.67	240.73	106.44	24.758	388.48	174.82	41.086	447.79	116.91	13.578	413.67	226.26	354.01	410.97	216.3	484.72	449.11	296.83	770.34	390.05	199.55	934.61	434.06	-29.125	921.69	712.83	181.67	1008.2	726.23	109.85	1003.4	329.72	91.013
547.01	116.62	21.141	696.48	83.179	45.508	756.51	143.63	21.793	640.47	36.666	229.54	563.56	10.332	455.09	553.41	-47.343	653.59	240.71	106.44	24.781	388.44	174.54	40.799	447.79	116.91	13.578	413.87	226.37	354.12	410.87	216.26	484.76	449.29	296.87	770.43	390.05	199.55	934.61	434.14	-29.176	921.75	712.54	181.86	1008.2	726.36	109.8	1003.4	329.73	91.228
546.99	116.65	21.196	696.42	82.98	45.536	756.51	143.63	21.793	640.53	36.782	229.49	563.56	10.332	455.09	553.47	-47.4	653.79	240.72	106.5	24.789	388.48	174.82	41.086	447.79	116.91	13.578	413.97	226.39	354.15	410.87	216.26	484.76	449.63	296.99	770.38	390.05	199.55	934.61	433.99	-29.242	921.89	712.6	181.7	1008.2	726.16	109.72	1003.4	329.81	91.387
547.05	116.72	21.135	696.48	83.179	45.508	756.56	143.57	21.74	640.57	36.832	229.57	563.54	10.436	455.09	553.41	-47.343	653.59	240.72	106.44	24.835	388.24	174.8	41.177	447.79	116.91	13.578	413.82	226.3	354.04	410.97	216.3	484.71	449.21	297.37	770.48	390.17	199.54	934.65	433.97	-29.046	921.75	712.67	181.91	1008.2	726.32	109.93	1003.4	329.81	91.387
546.99	116.67	21.187	696.48	83.179	45.508	756.56	143.57	21.74	640.68	36.871	229.76	563.58	10.413	455.16	553.41	-47.343	653.59	240.79	106.52	24.861	388.42	174.81	41.167	447.73	116.93	13.521	413.72	226.26	354.06	411.11	216.45	484.65	449.32	296.88	770.42	390.27	199.55	934.55	434.06	-29.098	921.81	712.72	181.53	1008.2	726.44	109.8	1003.4	329.72	91.479
547.03	116.73	21.07	696.46	83.078	45.486	756.51	143.63	21.793	640.55	36.941	229.73	563.52	10.551	455.08	553.71	-47.319	653.61	240.69	106.46	24.797	388.48	174.82	41.086	447.81	117.01	13.674	413.84	226.45	354.02	411.07	216.34	484.67	449.42	296.98	770.43	390.27	199.55	934.55	434.06	-29.098	921.81	712.59	181.91	1008.1	726.21	109.97	1003.3	329.79	91.551
547.02	116.69	21.156	696.48	83.179	45.508	756.56	143.57	21.74	640.61	36.893	229.89	563.52	10.551	455.08	553.41	-47.343	653.59	240.79	106.55	24.867	388.48	174.82	41.086	447.79	116.91	13.578	413.84	226.45	354.02	411.03	216.41	484.69	449.35	296.99	770.25	390.27	199.55	934.55	434.11	-29.093	921.93	712.54	181.86	1008.2	726.34	109.93	1003.4	329.88	91.456
547.03	116.73	21.07	696.46	83.078	45.486	756.56	143.57	21.74	640.61	36.941	229.91	563.52	10.551	455.08	553.5	-47.321	653.65	240.73	106.49	24.758	388.48	174.72	41.123	447.79	116.91	13.578	413.98	226.56	354.17	411.1	216.48	484.6	449.18	297.06	770.29	390.05	199.55	934.61	434.11	-29.093	921.93	712.59	181.91	1008.1	726.21	109.97	1003.3	329.83	91.678
547.05	116.71	21.111	696.44	82.958	45.482	756.56	143.57	21.74	640.61	36.941	229.91	563.52	10.551	455.08	553.71	-47.319	653.61	240.72	106.52	24.796	388.53	174.86	41.118	447.79	116.91	13.578	413.8	226.43	354.05	411.11	216.45	484.65	449.44	297.06	770.42	389.46	199.83	934.56	434.09	-28.897	921.81	712.65	182.07	1008.1	726.13	109.79	1003.5	329.83	91.678
547.03	116.73	21.07	696.66	83.264	45.345	756.56	143.57	21.74	640.64	37.034	229.9	563.62	10.725	455.07	553.71	-47.319	653.61	240.69	106.53	24.818	388.48	174.82	41.086	447.81	117.01	13.674	413.92	226.57	354.12	411.06	216.6	484.66	449.42	296.98	770.43	390.27	199.55	934.55	434.2	-28.968	921.96	712.72	181.96	1008.2	726.2	110.05	1003.3	329.91	91.7
547.01	116.73	21.107	696.47	83.04	45.416	756.56	143.57	21.74	640.6	37.124	229.89	563.58	10.811	455	553.71	-47.319	653.61	240.7	106.55	24.833	388.48	174.82	41.086	447.79	116.91	13.578	413.92	226.59	354.06	411.08	216.52	484.67	449.55	297.04	770.31	390.05	199.55	934.61	434.18	-28.861	921.83	713.06	182.29	1007.7	726.34	109.94	1003.4	329.89	91.797
547.03	116.73	21.07	696.62	83.06	45.422	756.56	143.57	21.74	640.6	37.124	229.89	563.63	10.782	455.08	553.71	-47.319	653.61	240.76	106.54	24.816	388.48	174.82	41.086	447.81	117.01	13.674	413.92	226.59	354.06	411.04	216.6	484.68	449.26	297.04	770.47	390.05	199.55	934.61	434.26	-28.913	921.89	712.54	182.02	1008.2	726.2	109.99	1003.4	329.89	91.904
547.05	116.71	21.111	696.56	83.05	45.375	756.56	143.57	21.74	640.54	37.21	229.95	563.66	10.764	455.15	553.7	-47.268	653.78	240.69	106.53	24.818	388.42	174.81	41.167	447.81	117.01	13.674	413.92	226.59	354.06	411.09	216.68	484.65	449.63	296.99	770.38	390.05	199.55	934.61	434.26	-28.913	921.89	712.49	181.94	1008.2	726.21	109.97	1003.3	329.82	91.979
547.01	116.73	21.107	696.56	83.05	45.375	756.56	143.57	21.74	640.69	37.491	229.89	563.7	10.908	455.03	553.71	-47.319	653.61	240.62	106.63	24.823	388.48	174.82	41.086	447.79	116.91	13.578	413.99	226.74	354.07	411.09	216.66	484.7	449.44	297.06	770.42	390.05	199.55	934.61	434.09	-28.897	921.81	712.62	181.99	1008.2	726.21	109.97	1003.3	329.92	91.969
547.03	116.73	21.07	696.64	83.139	45.36	756.56	143.57	21.74	640.69	37.491	229.89	563.89	10.856	455.09	552.4	-46.349	653.09	240.73	106.63	24.801	388.55	174.87	41.187	447.73	116.93	13.521	413.99	226.74	354.07	411.15	216.63	484.62	449.39	297.11	770.35	390.27	199.55	934.55	434.09	-28.897	921.81	712.61	182.02	1008.2	726.2	110.05	1003.3	329.99	91.882
547.09	116.78	21.119	696.64	83.139	45.36	756.51	143.75	21.623	640.77	37.739	229.83	563.98	10.948	455.29	553.76	-47.236	653.68	240.73	106.56	24.779	388.48	174.82	41.086	447.84	117.04	13.632	413.94	226.87	354.08	411	216.69	484.7	449.5	297.21	770.32	390.27	199.55	934.55	434.18	-28.861	921.83	712.83	182.13	1008.2	726.23	110.06	1003.3	329.98	91.98
547.03	116.73	21.07	696.6	83.271	45.4	756.51	143.64	21.678	640.77	37.739	229.83	563.95	10.919	455.21	553.81	-47.191	653.82	240.73	106.63	24.801	388.59	174.87	41.037	447.81	117.01	13.674	413.94	226.87	354.08	411	216.69	484.7	449.35	297.18	770.23	390.27	199.55	934.55	434.17	-28.739	921.84	712.77	182.11	1008.2	726.29	110.2	1003.3	330.02	92.087
547.03	116.73	21.07	696.59	83.152	45.396	756.56	143.64	21.644	640.77	37.739	229.83	564.04	10.955	455.19	553.76	-47.223	653.91	240.75	106.67	24.84	388.48	174.82	41.086	447.81	117.01	13.674	413.97	226.83	354.16	411.09	216.66	484.7	449.46	297.65	770.28	390.27	199.55	934.55	434.26	-28.913	921.89	712.67	182.07	1008.2	726.3	110.06	1003.4	329.9	92.395
547.09	116.78	21.119	696.65	83.145	45.341	756.59	143.66	21.601	640.87	37.89	229.85	563.93	11.045	455.22	553.81	-47.191	653.82	240.66	106.66	24.783	388.48	174.82	41.086	447.81	117.01	13.674	413.94	226.87	354.08	411.06	216.66	484.62	449.4	297.84	770.61	390.46	199.56	934.52	434.17	-28.739	921.84	712.85	182.42	1008.2	726.46	110.05	1003.4	329.9	92.395
547.03	116.73	21.07	696.64	83.139	45.36	756.59	143.66	21.601	640.79	37.94	229.97	564.01	11.039	455.32	553.76	-47.223	653.91	240.72	106.58	24.878	388.42	174.87	41.043	447.84	117.04	13.632	413.94	226.87	354.08	411.06	216.66	484.62	449.55	297.8	770.55	390.46	199.56	934.52	434.14	-28.621	921.8	712.82	182.28	1008.2	726.16	110.12	1003.4	329.98	92.317
547.06	116.77	21.112	696.64	83.139	45.36	756.56	143.76	21.589	640.79	37.94	229.97	563.97	11.07	455.26	553.76	-47.223	653.91	240.71	106.64	24.88	388.48	174.82	41.086	447.79	117.14	13.711	413.94	226.87	354.08	411.19	216.65	484.65	449.38	297.87	770.39	390.46	199.56	934.52	434.14	-28.621	921.8	712.77	182.12	1008.2	726.29	110.2	1003.3	329.93	92.54
547.03	116.73	21.07	696.71	83.251	45.309	756.59	143.66	21.601	640.82	38.111	230.07	563.98	11.266	455.24	553.76	-47.223	653.91	240.74	106.62	24.917	388.48	174.82	41.086	447.79	117.14	13.711	413.91	227.03	354.15	411.06	216.69	484.57	449.62	298.08	770.63	390.52	199.68	934.6	434.14	-28.621	921.8	712.72	182.22	1008.2	726.28	110.17	1003.4	329.9	92.428
547.01	116.8	21.074	696.68	83.248	45.306	756.56	143.64	21.644	640.85	38.131	230.27	563.97	11.07	455.26	553.76	-47.223	653.91	240.63	106.61	24.857	388.72	174.86	40.961	447.82	117.17	13.671	413.91	227.03	354.15	411.25	216.62	484.58	449.66	298.03	770.35	390.46	199.56	934.52	434.14	-28.621	921.8	712.72	182.22	1008.2	726.46	110.11	1003.3	329.94	92.777
546.99	116.81	21.112	696.69	83.014	45.245	756.59	143.66	21.601	640.95	38.175	230.29	563.92	11.125	455.31	553.7	-47.268	653.78	240.69	106.6	24.841	388.48	174.82	41.086	447.82	117.09	13.692	413.91	227.03	354.15	411.16	216.65	484.58	449.54	297.9	770.51	390.32	199.75	934.55	434.14	-28.621	921.8	712.85	182.42	1008.2	726.34	110.06	1003.3	329.93	92.901
547.06	116.77	21.112	696.64	83.027	45.281	756.56	143.64	21.468	640.95	38.175	230.29	563.93	11.045	455.22	553.81	-47.191	653.82	240.62	106.69	24.932	388.59	174.87	41.037	447.79	117.14	13.711	413.91	227.03	354.15	411.15	216.68	484.52	449.48	297.54	770.4	390.38	199.87	934.63	434.14	-28.621	921.8	712.67	182.19	1008.2	726.36	110.23	1003.3	329.99	92.778
547.06	116.77	21.112	696.77	83.196	45.224	756.5	143.67	21.531	640.97	38.451	230.28	563.92	11.034	455.01	553.81	-47.191	653.82	240.65	106.7	24.888	388.48	174.82	41.086	447.79	117.14	13.711	413.85	227.14	354.12	411.06	216.69	484.57	449.86	298.35	770.64	390.38	199.87	934.63	434.14	-28.621	921.8	712.82	182.28	1008.2	726.28	110.24	1003.4	330.06	92.837
547.06	116.89	21.202	696.7	83.132	45.305	756.65	143.61	21.554	640.94	38.362	230.23	563.67	11.026	455.15	553.81	-47.191	653.82	240.62	106.72	24.904	388.48	174.82	41.086	447.79	117.14	13.711	413.88	227.12	354.16	411.09	216.7	484.6	449.84	298.45	770.6	390.38	199.87	934.63	434.13	-28.5	921.81	713.01	182.37	1008.2	726.32	110.14	1003.3	330.12	92.843
547.09	116.78	21.119	696.7	83.132	45.305	756.51	143.82	21.532	640.97	38.621	230.24	563.7	11.103	455.09	553.81	-47.191	653.82	240.6	106.74	24.974	388.48	174.82	41.086	447.79	117.14	13.711	413.64	227.2	354.13	411.15	216.68	484.52	449.92	298.39	770.67	390.38	199.87	934.63	434.14	-28.621	921.8	713.13	182.55	1007.7	726.46	110.11	1003.3	330.09	92.944
547.09	116.78	21.119	696.72	83.116	45.266	756.59	143.64	21.445	640.93	38.753	230.12	563.52	11.04	454.74	553.76	-47.223	653.91	240.59	106.69	24.946	388.48	174.82	41.086	447.79	117.14	13.711	413.64	227.2	354.13	411	216.71	484.64	449.97	298.13	770.52	390.23	200.09	934.71	434.14	-28.621	921.8	713.01	182.37	1008.2	726.53	110.03	1003.3	330.03	93.163
547.03	116.73	21.07	696.72	83.112	45.266	756.5	143.78	21.48	640.97	38.621	230.24	563.52	10.972	454.87	553.7	-47.268	653.78	240.54	106.7	24.882	388.66	174.92	41.138	447.79	117.14	13.711	413.64	227.2	354.13	411.12	216.97	484.66	449.8	298	770.6	390.23	200.09	934.71	434.13	-28.5	921.81	713.29	182.72	1007.9	726.53	110.09	1003.3	330.05	93.136
547.09	116.78	21.119	696.77	83.196	45.224	756.54	143.7	21.472	640.93	38.753	230.12	563.43	11.083	454.85	553.81	-47.242	653.65	240.67	106.78	24.996	388.48	174.82	41.086	447.79	117.14	13.711	413.75	227.24	354.1	411.21	216.8	484.52	449.97	298.13	770.52	390.23	200.09	934.71	434.24	-28.327	921.77	712.92	182.35	1008.1	726.48	110.27	1003.2	330.01	93.331
547.06	116.89	21.202	696.77	83.196	45.224	756.44	143.72	21.302	640.93	38.753	230.12	563.33	11.133	454.81	553.76	-47.236	653.68	240.59	106.77	24.974	388.48	174.82	41.086	447.79	117.14	13.711	413.64	227.2	354.13	411.16	217.12	484.66	450.31	298.54	770.59	390.11	200.28	934.81	434.24	-28.327	921.77	713.13	182.55	1007.7	726.57	110.27	1003.2	330	93.358
547.11	116.82	21.161	696.72	83.116	45.266	756.42	143.7	21.341	640.93	38.753	230.12	563.38	11.188	454.76	553.77	-47.287	653.51	240.56	106.82	24.965	388.59	174.87	41.037	447.79	117.14	13.711	413.55	227.26	354.07	411.11	217.11	484.73	450.16	298.47	770.67	390.11	200.28	934.81	434.24	-28.327	921.77	713.34	182.61	1007.8	726.48	110.2	1003.3	329.96	93.507
547.03	116.73	21.07	696.82	83.241	45.157	756.44	143.72	21.302	640.93	38.753	230.12	563.38	11.145	454.76	552.17	-46.233	652.86	240.5	106.76	24.897	388.48	174.82	41.086	447.79	117.14	13.711	413.45	227.38	354.01	411.21	217.1	484.68	450.31	298.54	770.59	390.11	200.28	934.81	434.24	-28.327	921.77	713.31	182.47	1007.8	726.57	110.27	1003.2	329.96	93.507
547.06	116.89	21.202	696.76	83.2	45.246	756.44	143.72	21.302	640.86	38.766	230.02	563.38	11.145	454.76	552.19	-46.26	652.75	240.5	106.82	24.993	388.42	174.81	41.167	447.79	117.14	13.711	413.42	227.27	354.04	411.17	217.14	484.6	450.31	298.54	770.59	390.27	200.71	934.87	434.24	-28.327	921.77	713.04	182.51	1008.2	726.69	110.29	1003.2	329.96	93.507
547.11	116.82	21.161	696.8	83.29	45.244	756.51	143.79	21.373	640.94	38.828	230.12	563.29	11.28	454.63	552	-46.038	652.86	240.47	106.88	25.026	388.66	174.92	41.138	447.79	117.14	13.711	413.46	227.26	354.12	411.11	217.11	484.73	450.04	298.08	770.6	390.27	200.71	934.87	434.24	-28.327	921.77	712.97	182.24	1008	726.65	110.15	1003.2	329.92	93.713
546.99	116.81	21.112	696.82	83.241	45.157	756.44	143.72	21.302	640.88	38.842	230.02	563.41	11.319	454.49	552	-46.038	652.86	240.55	106.89	25.115	388.66	174.92	41.138	447.79	117.14	13.711	413.49	227.38	354.09	411.11	217.16	484.67	450.53	298.62	770.55	390.27	200.71	934.87	434.12	-28.237	921.77	713.34	182.61	1007.8	726.69	110.29	1003.2	329.83	93.867
547.06	116.77	21.112	696.78	83.319	45.25	756.49	143.66	21.359	640.78	38.798	230.01	563.11	11.338	454.72	552.08	-45.914	652.79	240.49	106.88	25.066	388.48	174.82	41.086	447.79	117.14	13.711	413.45	227.38	354.01	411.11	217.16	484.67	450.31	298.54	770.59	390.22	200.81	934.99	434.24	-28.327	921.77	713.31	182.47	1007.8	726.83	110.53	1003.1	329.9	93.783
547.08	116.81	21.198	696.82	83.28	45.203	756.44	143.72	21.302	640.78	38.798	230.01	563.1	11.266	454.68	551.86	-46.067	652.93	240.44	106.85	24.974	388.59	174.87	41.037	447.79	117.14	13.711	413.4	227.46	354.04	411.15	217.17	484.6	450.53	298.62	770.55	390.4	200.81	934.99	434.24	-28.327	921.77	713.43	182.42	1007.8	726.69	110.29	1003.2	329.83	93.867
547.08	116.81	21.198	696.72	83.116	45.266	756.51	143.79	21.376	640.77	38.722	230.01	563.06	11.368	454.67	552	-46.038	652.86	240.45	106.85	25.051	388.48	174.82	41.086	447.79	117.14	13.711	413.4	227.46	354.04	411.15	217.17	484.6	450.31	298.54	770.59	390.4	200.81	934.99	434.12	-28.237	921.77	713.53	182.4	1007.8	726.81	110.34	1003	329.83	93.867
547.09	116.78	21.119	696.77	83.196	45.224	756.42	143.82	21.287	640.69	38.754	229.98	562.97	11.319	454.65	551.86	-46.067	652.93	240.6	106.89	25.079	388.59	174.87	41.037	447.79	117.14	13.711	413.4	227.46	354.04	411.04	217.19	484.62	450.53	298.62	770.55	390.4	200.81	934.99	434.24	-28.327	921.77	713.56	182.54	1007.8	727.03	110.48	1002.9	329.83	93.867
547.04	116.86	21.16	696.82	83.241	45.157	756.44	143.72	21.302	640.69	38.754	229.98	562.88	11.355	454.74	551.76	-45.935	653	240.46	106.92	25.058	388.48	174.82	41.086	447.79	117.14	13.711	413.4	227.46	354.04	411.17	217.14	484.6	450.53	298.62	770.55	390.42	200.83	934.9	434.14	-28.158	921.67	713.65	182.36	1007.8	727	110.28	1002.8	329.9	93.783
547.09	116.78	21.119	696.82	83.241	45.157	756.44	143.72	21.302	640.68	38.678	229.98	562.81	11.304	454.7	551.66	-46.031	652.8	240.57	106.86	25.097	388.48	174.82	41.086	447.79	117.14	13.711	413.4	227.46	354.04	411.17	217.14	484.6	450.53	298.62	770.55	390.42	200.83	934.9	434.26	-28.248	921.68	713.66	182.5	1007.7	726.98	110.32	1002.9	329.81	93.985
547.11	116.82	21.161	696.77	83.196	45.224	756.54	143.7	21.388	640.61	38.638	229.93	562.71	11.349	454.66	551.62	-45.963	653.08	240.5	106.89	25.074	388.48	174.82	41.086	447.79	117.14	13.711	413.41	227.51	354.01	411.1	217.17	484.56	450.53	298.62	770.55	390.42	200.83	934.9	434.26	-28.248	921.68	713.72	182.38	1007.9	727.05	110.44	1002.8	329.78	94.082
547.06	116.89	21.202	696.82	83.241	45.157	756.47	143.63	21.314	640.61	38.638	229.93	562.61	11.313	454.57	551.56	-45.884	652.92	240.52	106.91	25.114	388.59	174.87	41.037	447.79	117.14	13.711	413.41	227.51	354.01	411.04	217.19	484.62	450.53	298.62	770.55	390.42	200.83	934.9	434.25	-28.139	921.62	713.62	182.37	1007.7	726.94	110.26	1002.8	329.85	93.998
547.11	116.82	21.161	696.77	83.161	45.199	756.47	143.63	21.314	640.61	38.638	229.93	562.52	11.354	454.55	551.56	-45.884	652.92	240.46	106.92	25.058	388.65	174.86	41.11	447.79	117.14	13.711	413.33	227.53	353.99	411.11	217.23	484.64	450.53	298.62	770.55	390.42	200.83	934.9	434.14	-28.158	921.67	713.66	182.5	1007.7	727.02	110.38	1002.7	329.76	94.21
547.11	116.82	21.161	696.8	83.139	45.136	756.56	143.63	21.383	640.58	38.556	229.87	562.35	11.436	454.61	551.63	-45.76	652.85	240.48	107	25.096	388.48	174.82	41.086	447.74	117.16	13.654	413.34	227.58	353.95	411.04	217.19	484.62	450.53	298.62	770.55	390.42	200.83	934.9	434.07	-28.118	921.61	713.62	182.37	1007.7	726.96	110.22	1002.7	329.69	94.294
547.06	116.77	21.112	696.8	83.139	45.136	756.53	143.72	21.372	640.58	38.556	229.87	562.4	11.449	454.56	551.43	-45.844	652.76	240.48	106.97	25.052	388.48	174.82	41.086	447.79	117.14	13.711	413.41	227.51	354.01	411	217.19	484.69	450.76	299.07	770.72	390.62	200.83	934.83	433.93	-28.232	921.68	713.72	182.23	1007.6	727.13	110.3	1002.7	329.82	94.244
547.11	116.82	21.161	696.74	83.06	45.178	756.44	143.72	21.302	640.58	38.556	229.87	562.25	11.425	454.64	551.56	-45.884	652.92	240.48	106.94	25.038	388.48	174.85	41.123	447.79	117.14	13.711	413.33	227.53	353.99	411	217.19	484.69	450.74	299.05	770.84	390.62	200.83	934.83	433.99	-28.094	921.63	713.73	182.09	1007.7	727.24	110.44	1002.7	329.94	94.703
547.1	116.92	21.228	696.82	83.241	45.157	756.47	143.63	21.314	640.58	38.556	229.87	562.25	11.425	454.64	551.56	-45.884	652.92	240.56	106.91	25.153	388.48	174.82	41.086	447.79	117.14	13.711	413.33	227.53	353.99	411	217.19	484.69	450.54	298.73	770.43	390.62	200.83	934.83	433.99	-28.094	921.63	713.74	182.24	1007.6	727.24	110.48	1002.6	329.94	94.743
546.99	116.81	21.112	696.77	83.196	45.224	756.44	143.72	21.302	640.53	38.519	229.82	562.25	11.425	454.64	551.63	-45.76	652.85	240.45	106.97	25.003	388.48	174.82	41.086	447.79	117.14	13.711	413.4	227.46	354.04	410.94	217.22	484.65	450.45	298.78	770.6	390.68	200.97	934.87	433.83	-28.091	921.54	713.72	182.23	1007.6	727.26	110.5	1002.5	329.94	94.743
547.11	116.93	21.171	696.8	83.139	45.136	756.47	143.63	21.314	640.58	38.556	229.87	562.25	11.425	454.64	551.44	-45.76	652.63	240.42	106.91	25.043	388.59	174.87	41.037	447.79	117.14	13.711	413.27	227.56	353.85	410.94	217.22	484.65	450.49	298.79	770.52	390.68	200.97	934.87	433.83	-28.091	921.54	713.6	182.06	1007.6	727.12	110.45	1002.5	329.94	94.743
547.01	116.85	21.197	696.77	83.196	45.224	756.44	143.72	21.302	640.53	38.519	229.82	562.25	11.425	454.64	551.43	-45.844	652.76	240.42	107	25.054	388.53	174.92	40.994	447.79	117.14	13.711	413.27	227.56	353.85	410.94	217.22	484.65	450.56	298.63	770.46	390.87	200.98	934.8	433.83	-28.091	921.54	713.54	182.22	1007.6	727.26	110.5	1002.5	330	94.813
547.16	116.85	21.13	696.84	83.36	45.161	756.44	143.72	21.302	640.53	38.519	229.82	562.23	11.455	454.68	551.51	-45.72	652.69	240.52	106.89	25.067	388.48	174.82	41.086	447.79	117.14	13.711	413.33	227.53	353.99	411	217.19	484.69	450.54	298.73	770.43	390.87	200.98	934.8	433.83	-28.091	921.54	713.72	182.17	1007.5	727.12	110.45	1002.5	330.1	94.796
547.13	116.8	21.066	696.77	83.196	45.224	756.53	143.72	21.372	640.53	38.519	229.82	562.25	11.425	454.64	551.43	-45.844	652.76	240.42	107	25.054	388.48	174.82	41.086	447.79	117.14	13.711	413.33	227.53	353.99	410.94	217.22	484.65	450.54	298.73	770.43	390.68	200.97	934.87	433.92	-28.054	921.56	713.67	182.3	1007.5	727.18	110.23	1002.5	330.08	94.842
547.14	116.82	21.088	696.77	83.194	45.082	756.53	143.72	21.372	640.53	38.519	229.82	562.25	11.425	454.64	551.43	-45.844	652.76	240.42	107	25.054	388.61	174.81	41.01	447.79	117.14	13.711	413.26	227.51	353.89	410.94	217.22	484.65	450.54	298.73	770.43	390.91	201.12	934.76	433.83	-28.091	921.54	713.89	181.9	1007.5	727.26	110.5	1002.5	330.09	94.955
547.16	116.85	21.13	696.76	83.214	45.206	756.61	143.67	21.411	640.53	38.519	229.82	562.18	11.463	454.61	551.4	-45.821	652.87	240.52	106.89	25.067	388.48	174.82	41.086	447.79	117.14	13.711	413.33	227.44	353.94	410.84	217.25	484.66	450.49	298.79	770.52	390.72	201.11	934.84	433.83	-28.091	921.54	713.82	182.23	1007.3	727.1	110.35	1002.5	330.12	95.029
547.09	116.78	21.119	696.74	83.06	45.178	756.56	143.63	21.383	640.53	38.519	229.82	562.19	11.541	454.51	551.44	-45.742	652.69	240.54	107.03	25.107	388.48	174.82	41.086	447.79	117.14	13.711	413.33	227.53	353.99	410.84	217.25	484.66	450.59	298.76	770.32	390.93	201.22	934.68	433.81	-27.97	921.59	713.78	182.1	1007.3	727.26	110.5	1002.5	330.2	95.097
547.09	116.77	21.039	696.84	83.223	45.116	756.44	143.72	21.302	640.5	38.494	229.72	562.18	11.463	454.61	551.37	-45.75	652.8	240.41	106.94	25.043	388.48	174.82	41.086	447.79	117.14	13.711	413.22	227.39	353.92	410.84	217.25	484.66	450.74	299.39	770.83	390.93	201.22	934.68	433.83	-28.091	921.54	713.65	182.08	1007.5	727.23	110.4	1002.5	330.2	95.055
546.99	116.81	21.112	696.77	83.196	45.224	756.44	143.72	21.302	640.47	38.391	229.67	562.23	11.455	454.68	551.14	-45.907	652.89	240.44	106.94	25.049	388.48	174.82	41.086	447.82	117.17	13.671	413.26	227.51	353.89	410.78	217.26	484.58	450.77	299.26	770.69	390.88	201.22	934.67	433.73	-28.007	921.57	713.76	182.17	1007.2	727.26	110.5	1002.5	330.31	95.173
547.03	116.73	21.07	696.69	83.014	45.245	756.52	143.57	21.371	640.47	38.391	229.67	562.13	11.402	454.65	551.32	-45.862	652.82	240.37	106.97	25.026	388.48	174.82	41.086	447.79	117.14	13.711	413.26	227.51	353.89	410.78	217.26	484.58	450.54	298.73	770.43	391.06	201.23	934.59	433.8	-27.748	921.5	713.73	182.21	1007.3	727.26	110.5	1002.5	330.31	95.173
547.06	116.77	21.112	696.77	83.161	45.199	756.52	143.57	21.371	640.47	38.391	229.67	562.23	11.455	454.68	551.09	-45.947	652.97	240.41	106.94	25.043	388.42	174.87	41.043	447.74	117.16	13.654	413.26	227.51	353.89	410.71	217.12	484.57	450.59	298.76	770.32	390.93	201.22	934.68	433.73	-28.007	921.57	713.72	182.02	1007.2	727.21	110.35	1002.6	330.31	95.173
547.03	116.73	21.07	696.82	83.241	45.157	756.54	143.7	21.388	640.47	38.391	229.67	562.23	11.455	454.68	551.14	-45.907	652.89	240.45	106.94	25.091	388.42	174.81	41.167	447.79	117.14	13.711	413.26	227.51	353.89	410.78	217.26	484.58	450.74	299.39	770.83	390.93	201.22	934.68	433.71	-27.662	921.54	713.85	181.94	1007.2	727.1	110.35	1002.5	330.35	95.272
547.09	116.78	21.119	696.72	83.116	45.266	756.52	143.57	21.371	640.48	38.351	229.63	562.12	11.436	454.69	551.31	-45.793	652.88	240.45	106.91	24.985	388.48	174.82	41.086	447.73	117.09	13.636	413.2	227.5	353.95	410.77	217.11	484.64	450.81	299.34	770.55	391.06	201.23	934.59	433.89	-27.345	921.46	713.74	182.21	1007.2	727.31	110.63	1002.5	330.35	95.272
547.09	116.78	21.119	696.69	83.014	45.245	756.65	143.47	21.439	640.27	38.364	229.54	562.02	11.384	454.66	551.14	-45.907	652.89	240.41	106.94	25.043	388.59	174.87	41.037	447.74	117.16	13.654	413.26	227.51	353.89	410.71	217.12	484.57	449.09	298	769.56	390.97	201.4	934.72	433.79	-27.505	921.49	713.7	182.24	1007.3	727.12	110.45	1002.5	330.35	95.272
547.03	116.73	21.07	696.72	83.116	45.266	756.47	143.63	21.314	640.27	38.364	229.54	562.02	11.384	454.66	551.15	-45.521	652.97	240.47	106.88	25.026	388.42	174.81	41.167	447.79	117.14	13.711	413.26	227.51	353.89	410.67	217.07	484.67	450.67	299.27	770.33	390.97	201.4	934.72	433.78	-27.482	921.58	713.8	182.21	1007.3	727.26	110.5	1002.5	330.38	95.375
547.03	116.73	21.07	696.77	83.196	45.224	756.61	143.57	21.441	640.37	38.309	229.63	562.13	11.402	454.65	551.13	-45.838	652.95	240.47	106.94	25.084	388.36	174.85	41.125	447.79	117.14	13.711	413.26	227.51	353.89	410.78	217.26	484.58	450.77	299.26	770.69	390.97	201.4	934.72	433.87	-27.316	921.54	713.82	182.51	1007.4	727.31	110.63	1002.5	330.38	95.375
547.09	116.78	21.119	696.72	83.116	45.266	756.61	143.57	21.441	640.37	38.309	229.63	562.07	11.445	454.62	551.11	-45.63	652.99	240.33	106.91	25.003	388.36	174.85	41.125	447.79	117.14	13.711	413.26	227.51	353.89	410.79	217.32	484.55	450.81	299.34	770.55	390.97	201.4	934.72	433.87	-27.316	921.54	713.78	182.34	1007.3	727.12	110.45	1002.5	330.43	95.403
547.09	116.78	21.119	696.69	83.014	45.245	756.52	143.57	21.371	640.37	38.309	229.63	562.03	11.531	454.46	551.18	-45.795	652.87	240.45	106.94	25.091	388.48	174.82	41.086	447.79	117.14	13.711	413.26	227.51	353.89	410.65	217.15	484.54	450.81	299.34	770.55	390.97	201.4	934.72	433.96	-27.179	921.53	713.87	182.22	1007.4	727.31	110.63	1002.5	330.41	95.497
547.09	116.78	21.119	696.79	83.315	45.228	756.61	143.57	21.441	640.27	38.364	229.54	562.07	11.445	454.62	551.09	-45.947	652.97	240.41	106.94	25.043	388.59	174.87	41.037	447.73	117.09	13.636	413.2	227.5	353.95	410.79	217.32	484.55	450.67	299.27	770.33	390.97	201.4	934.72	433.87	-27.316	921.54	713.73	182.21	1007.3	727.31	110.63	1002.5	330.47	95.567
547.03	116.73	21.07	696.72	83.116	45.266	756.5	143.55	21.41	640.27	38.364	229.54	562.07	11.445	454.62	551.12	-45.221	652.99	240.39	106.91	24.99	388.48	174.82	41.086	447.79	117.14	13.711	413.16	227.39	353.98	410.72	217.35	484.52	450.79	299.47	770.69	390.97	201.4	934.72	433.88	-27.164	921.66	713.73	182.21	1007.3	727.31	110.63	1002.5	330.5	95.709
547.09	116.78	21.119	696.72	83.116	45.266	756.52	143.57	21.371	640.27	38.364	229.54	562.07	11.445	454.62	551.13	-45.838	652.95	240.52	106.91	25.114	388.48	174.82	41.086	447.74	117.16	13.654	413.26	227.51	353.89	410.78	217.26	484.58	450.79	299.47	770.69	391.03	201.56	934.76	433.83	-27.082	921.77	713.73	182.21	1007.3	727.1	110.42	1002.6	330.5	95.709
547.09	116.78	21.119	696.73	83.235	45.27	756.61	143.57	21.441	640.28	38.189	229.6	562.15	11.505	454.67	551.12	-45.507	653.03	240.45	106.94	25.091	388.48	174.82	41.086	447.79	117.14	13.711	413.22	227.39	353.92	410.78	217.28	484.63	450.64	299.39	770.46	391.19	201.57	934.66	433.81	-26.972	921.7	713.78	182.34	1007.3	727.28	110.61	1002.6	330.55	95.735
547.09	116.78	21.119	696.72	83.116	45.266	756.61	143.57	21.441	640.23	38.076	229.63	562.07	11.445	454.62	551.2	-45.437	652.85	240.44	107.03	25.079	388.48	174.82	41.086	447.79	117.14	13.711	413.26	227.51	353.89	410.72	217.35	484.52	450.67	299.27	770.33	390.68	201.78	934.72	433.81	-26.972	921.7	713.77	182.59	1007.3	727.17	110.58	1002.4	330.56	95.885
547.03	116.73	21.07	696.67	83.243	45.325	756.65	143.73	21.503	640.38	38.133	229.69	562.07	11.376	454.73	551.18	-45.175	652.91	240.48	106.89	25.08	388.42	174.87	41.043	447.79	117.14	13.711	413.27	227.56	353.85	410.72	217.35	484.52	450.67	299.27	770.33	391.03	201.56	934.76	433.81	-26.972	921.7	713.78	182.34	1007.3	727.12	110.45	1002.5	330.58	95.76
547.03	116.73	21.07	696.73	83.235	45.27	756.47	143.63	21.314	640.31	38.079	229.57	562.23	11.455	454.68	551.15	-45.521	652.97	240.45	106.94	25.091	388.42	174.87	41.043	447.79	117.14	13.711	413.26	227.51	353.89	410.79	217.32	484.55	450.79	299.47	770.69	390.68	201.78	934.72	433.81	-26.972	921.7	713.72	182.49	1007.3	727.08	110.5	1002.4	330.56	95.96
547.03	116.73	21.07	696.72	83.116	45.266	756.47	143.64	21.398	640.33	38.021	229.72	562.12	11.436	454.69	551.15	-45.235	652.93	240.48	106.94	25.038	388.42	174.81	41.167	447.79	117.14	13.711	413.26	227.51	353.89	410.72	217.35	484.52	449.14	298.17	769.78	390.59	201.75	934.78	433.81	-26.972	921.7	713.76	182.65	1007.4	727.12	110.45	1002.5	330.54	96.077
547.03	116.73	21.07	696.75	83.209	45.263	756.47	143.64	21.395	640.23	38.076	229.63	562.23	11.455	454.68	551.22	-45.124	652.87	240.46	107	25.103	388.48	174.82	41.086	447.74	117.16	13.654	413.26	227.51	353.89	410.72	217.35	484.52	450.64	299.39	770.46	391.19	201.57	934.66	433.81	-26.972	921.7	713.72	182.49	1007.3	727.12	110.63	1002.4	330.57	96.205
547.03	116.73	21.07	696.72	83.116	45.266	756.68	143.64	21.515	640.31	38.079	229.57	562.2	11.499	454.74	551.15	-45.235	652.93	240.54	106.98	25.123	388.42	174.81	41.167	447.74	117.16	13.654	413.27	227.56	353.85	410.72	217.35	484.52	450.64	299.39	770.46	390.59	201.75	934.78	433.81	-26.972	921.7	713.62	182.61	1007.3	727.17	110.58	1002.4	330.65	96.229
547.03	116.73	21.07	696.73	83.235	45.27	756.68	143.64	21.515	640.46	38.136	229.62	562.09	11.481	454.75	551.18	-45.175	652.91	240.5	106.94	25.133	388.42	174.87	41.043	447.78	117.07	13.693	413.26	227.51	353.89	410.72	217.35	484.52	450.64	299.39	770.46	390.68	201.78	934.72	433.7	-26.897	921.68	713.9	182.69	1007.5	727.26	110.68	1002.4	330.71	96.182
547.03	116.73	21.07	696.78	83.28	45.203	756.49	143.66	21.359	640.41	38.023	229.66	562.23	11.455	454.68	551.15	-45.235	652.93	240.35	107.03	25.083	388.48	174.82	41.086	447.79	117.14	13.711	413.27	227.56	353.85	410.72	217.35	484.52	450.64	299.39	770.46	390.68	201.78	934.72	433.7	-26.897	921.68	713.7	182.5	1007.4	727.12	110.63	1002.4	330.6	96.226
547.03	116.73	21.07	696.69	83.15	45.287	756.51	143.67	21.427	640.23	38.076	229.63	562.04	11.487	454.68	551.13	-45.547	652.92	240.46	106.94	25.004	388.6	174.85	41.049	447.78	117.07	13.693	413.27	227.56	353.85	410.72	217.35	484.52	450.64	299.39	770.46	391.19	201.57	934.66	433.7	-26.897	921.68	713.86	182.75	1007.5	727.1	110.72	1002.3	330.63	96.306
547.09	116.78	21.119	696.63	83.022	45.3	756.51	143.67	21.427	640.38	38.133	229.69	562.09	11.481	454.75	551.12	-45.221	652.99	240.49	107.03	25.065	388.53	174.92	40.994	447.79	117.14	13.711	413.27	227.56	353.85	410.72	217.35	484.52	450.64	299.39	770.46	390.68	201.78	934.72	433.7	-26.897	921.68	713.76	182.65	1007.4	727.12	110.63	1002.4	330.63	96.306
547.09	116.78	21.119	696.74	83.214	45.287	756.45	143.6	21.353	640.28	38.189	229.6	562.09	11.481	454.75	551.12	-45.221	652.99	240.39	107	25.038	388.48	174.82	41.086	447.79	117.14	13.711	413.27	227.56	353.85	410.72	217.35	484.52	450.64	299.67	770.51	391.22	201.7	934.59	433.7	-26.897	921.68	713.78	182.95	1007.4	727.12	110.63	1002.4	330.7	96.316
547.03	116.73	21.07	696.77	83.293	45.239	756.59	143.55	21.48	640.27	38.364	229.54	562.04	11.487	454.68	551.12	-45.221	652.99	240.46	107	25.103	388.48	174.82	41.086	447.78	117.07	13.693	413.27	227.56	353.85	410.72	217.35	484.52	450.64	299.39	770.46	391.1	201.83	934.53	433.58	-26.71	921.73	713.96	183.08	1007.4	727.08	110.76	1002.4	330.63	96.315
547.03	116.73	21.07	696.71	83.311	45.277	756.56	143.73	21.434	640.27	38.364	229.54	562.07	11.445	454.62	551.19	-45.106	652.92	240.46	107	25.103	388.42	174.81	41.167	447.79	117.14	13.711	413.27	227.56	353.85	410.72	217.35	484.52	450.64	299.39	770.46	391.16	202	934.53	433.58	-26.809	921.68	713.74	183.21	1007.4	727.1	110.72	1002.3	330.68	96.444
547.09	116.78	21.119	696.6	83.271	45.4	756.59	143.64	21.445	640.27	38.364	229.54	562	11.427	454.73	551.12	-45.221	652.99	240.38	106.94	25.088	388.59	174.87	41.037	447.73	117.09	13.636	413.27	227.56	353.85	410.72	217.35	484.52	450.94	299.19	770.33	391.13	201.88	934.61	433.58	-26.71	921.73	713.75	183.15	1007.2	727.12	110.91	1002.4	330.62	96.426
546.99	116.81	21.112	696.68	83.221	45.342	756.52	143.57	21.371	640.27	38.364	229.54	561.89	11.559	454.55	551.19	-45.106	652.92	240.48	107	25.096	388.59	174.87	41.037	447.78	117.07	13.693	413.27	227.56	353.85	410.73	217.41	484.48	451.32	299.09	770.16	391.16	202	934.53	433.7	-26.709	921.77	713.79	183.1	1007.4	727.1	111.02	1002.4	330.46	96.591
547.03	116.73	21.07	696.61	83.137	45.357	756.45	143.6	21.353	640.27	38.364	229.54	561.85	11.499	454.59	552.28	-45.847	653.48	240.46	107	25.103	388.59	174.87	41.037	447.78	117.07	13.693	413.27	227.56	353.85	410.77	217.36	484.46	451.25	299.4	770.19	391.16	202	934.53	433.58	-26.621	921.77	713.99	183.28	1007.5	727.1	111.02	1002.4	330.62	96.535
547.03	116.73	21.07	696.63	83.234	45.378	756.48	143.76	21.415	640.22	38.252	229.58	561.85	11.499	454.59	552.03	-45.944	653.69	240.48	107	25.096	388.42	174.81	41.167	447.74	117.16	13.654	413.27	227.56	353.85	410.73	217.41	484.48	450.64	299.39	770.46	390.71	202.17	934.62	433.64	-26.484	921.68	713.8	183.36	1007.4	727.1	111.02	1002.4	330.69	96.454
547.09	116.78	21.119	696.6	83.271	45.4	756.54	143.7	21.472	640.14	38.324	229.56	561.85	11.565	454.48	552.22	-45.972	653.56	240.5	106.94	25.133	388.55	174.87	41.187	447.79	117.14	13.711	413.27	227.56	353.85	410.73	217.41	484.48	451.25	299.4	770.19	391.42	202.13	934.59	433.58	-26.621	921.77	713.76	183.28	1007.5	727.1	111.02	1002.4	330.62	96.426
547.09	116.78	21.119	696.64	83.139	45.36	756.59	143.78	21.55	640.14	38.324	229.56	561.85	11.565	454.48	552.22	-45.972	653.56	240.39	107	25.1	388.66	174.92	41.138	447.77	117.11	13.635	413.27	227.56	353.85	410.78	217.54	484.5	450.47	299.53	770.24	391.16	202	934.53	433.58	-26.621	921.77	713.8	183.36	1007.4	727.15	111.17	1002.4	330.69	96.454
547.03	116.73	21.07	696.62	83.252	45.36	756.63	143.7	21.458	640.14	38.324	229.56	561.85	11.565	454.48	552.22	-45.972	653.56	240.37	107.07	25.119	388.42	174.87	41.043	447.79	116.91	13.578	413.27	227.56	353.85	410.79	217.44	484.36	451.25	299.4	770.19	391.22	202.13	934.61	433.58	-26.621	921.77	713.85	183.28	1007.3	727.1	111.02	1002.4	330.61	96.54
547.01	116.8	21.074	696.64	83.353	45.382	756.53	143.82	21.418	640.14	38.324	229.56	561.81	11.541	454.44	552.22	-45.972	653.56	240.38	107.04	25.127	388.48	174.82	41.086	447.72	117.1	13.705	413.27	227.56	353.85	410.73	217.41	484.48	450.54	300	770.51	391.42	202.13	934.59	433.71	-26.336	921.61	713.84	183.33	1007.3	727.1	111.02	1002.4	330.69	96.454
547.03	116.73	21.07	696.6	83.271	45.4	756.41	143.69	21.445	640.1	38.436	229.45	561.79	11.436	454.42	552.22	-45.972	653.56	240.39	107	25.1	388.53	174.92	40.994	447.78	117.07	13.693	413.27	227.56	353.85	410.79	217.44	484.36	450.64	299.67	770.51	391.22	202.13	934.61	433.71	-26.336	921.61	713.64	183.44	1007.2	727.1	111.02	1002.4	330.54	96.621
547.03	116.73	21.07	696.66	83.264	45.345	756.45	143.84	21.423	640.1	38.436	229.45	561.73	11.516	454.43	552.03	-45.944	653.69	240.35	107	24.985	388.48	174.82	41.086	447.73	117.09	13.636	413.27	227.56	353.85	410.75	217.56	484.51	450.64	299.67	770.51	391.22	202.13	934.61	433.71	-26.336	921.61	713.85	183.31	1007.2	727.15	111.17	1002.4	330.61	96.54
547.03	116.73	21.07	696.64	83.139	45.36	756.41	143.69	21.445	640.14	38.324	229.56	561.68	11.455	454.47	552.03	-45.944	653.69	240.47	107.03	25.128	388.59	174.87	41.037	447.78	117.07	13.693	413.27	227.56	353.85	410.78	217.42	484.42	450.57	299.77	770.14	391.22	202.13	934.61	433.71	-26.336	921.61	713.91	183.47	1007.2	727.28	111.22	1002.4	330.68	96.444
547.03	116.73	21.07	696.6	83.39	45.355	756.47	143.76	21.519	640.1	38.436	229.45	561.69	11.607	454.38	552.09	-45.819	653.61	240.37	107.07	25.119	388.53	174.92	40.994	447.74	117.16	13.654	413.27	227.56	353.85	410.8	217.56	484.44	450.64	299.97	770.4	391.22	202.13	934.61	433.65	-26.474	921.7	713.68	183.37	1007.1	727.28	111.22	1002.4	330.62	96.535
547.03	116.73	21.07	696.81	83.409	45.249	756.33	143.85	21.373	639.86	38.359	229.48	561.6	11.429	454.45	552.28	-45.847	653.48	240.47	107.03	25.128	388.72	174.86	40.961	447.78	117.07	13.693	413.27	227.56	353.85	410.8	217.56	484.44	450.54	300	770.51	391.22	202.13	934.61	433.71	-26.336	921.61	713.81	183.43	1007	727.3	111.24	1002.4	330.61	96.54
547.03	116.73	21.07	696.64	83.353	45.382	756.36	143.75	21.388	639.86	38.359	229.48	561.61	11.581	454.36	552.03	-45.944	653.69	240.4	107.07	25.168	388.53	174.89	41.149	447.74	117.16	13.654	413.27	227.56	353.85	410.78	217.54	484.5	451.15	299.7	770.34	391.42	202.13	934.59	433.71	-26.336	921.61	713.68	183.54	1007.1	727.16	111.19	1002.3	330.54	96.621
547.09	116.78	21.119	696.64	83.353	45.382	756.36	143.75	21.388	639.86	38.359	229.48	561.61	11.581	454.36	552.07	-45.759	653.67	240.44	107	25.141	388.59	174.87	41.037	447.78	117.07	13.693	413.26	227.63	353.84	410.74	217.67	484.44	450.45	300.07	770.4	391.42	202.13	934.59	433.71	-26.336	921.61	713.75	183.46	1006.9	727.3	111.24	1002.4	330.62	96.535
547.09	116.78	21.119	696.7	83.43	45.339	756.57	143.76	21.482	639.86	38.359	229.48	561.64	11.537	454.29	552.09	-45.819	653.61	240.41	107.04	25.175	388.59	174.87	41.037	447.72	117.06	13.558	413.27	227.56	353.85	410.74	217.54	484.35	450.58	299.88	770.12	390.85	202.37	934.65	433.71	-26.336	921.61	713.73	183.48	1006.8	727.3	111.24	1002.4	330.54	96.621
547.03	116.73	21.07	696.55	83.343	45.423	756.63	143.71	21.539	639.86	38.359	229.48	561.55	11.781	454.16	552.01	-45.876	653.75	240.34	107.07	25.11	388.42	174.87	41.043	447.73	117.09	13.636	413.26	227.63	353.84	410.74	217.67	484.44	450.47	299.8	770.28	391.42	202.13	934.59	433.71	-26.336	921.61	713.75	183.46	1006.9	727.3	111.24	1002.4	330.61	96.528
547.03	116.73	21.07	696.7	83.43	45.339	756.42	143.82	21.462	639.86	38.359	229.48	561.5	11.721	454.2	552.07	-45.759	653.67	240.44	107.07	25.118	388.59	174.87	41.037	447.73	117.09	13.636	413.27	227.56	353.85	410.74	217.67	484.44	451.23	299.52	770.15	391.42	202.13	934.59	433.71	-26.336	921.61	713.74	183.52	1006.8	727.32	111.21	1002.3	330.61	96.54
547.09	116.78	21.119	696.64	83.353	45.382	756.56	143.73	21.434	639.74	38.327	229.52	561.42	11.673	454.14	552.09	-45.615	653.65	240.42	107.07	25.2	388.53	174.92	40.994	447.73	117.09	13.636	413.26	227.63	353.84	410.74	217.67	484.44	450.55	300.04	770.26	391.42	202.13	934.59	433.74	-26.249	921.53	713.95	183.65	1007	727.32	111.21	1002.3	330.61	96.54
547.03	116.73	21.07	696.7	83.43	45.339	756.6	143.67	21.497	639.74	38.327	229.52	561.51	11.838	454.09	552.12	-45.671	653.59	240.42	107.11	25.189	388.59	174.87	41.037	447.76	117.03	13.617	413.26	227.63	353.84	410.65	217.7	484.43	450.59	299.64	770.01	391.35	202.19	934.51	433.74	-26.249	921.53	713.87	183.44	1006.7	727.32	111.21	1002.3	330.68	96.444
547.03	116.73	21.07	696.69	83.401	45.314	756.42	143.82	21.462	639.74	38.327	229.52	561.27	11.68	454.17	552.06	-45.795	653.67	240.49	107.08	25.254	388.53	174.92	40.994	447.73	117.09	13.636	413.26	227.63	353.84	410.65	217.7	484.43	450.47	299.8	770.28	391.04	202.36	934.67	433.74	-26.249	921.53	713.89	183.66	1006.7	727.32	111.21	1002.3	330.6	96.517
547.03	116.73	21.07	696.64	83.353	45.382	756.44	143.73	21.383	639.74	38.327	229.52	561.35	11.845	454.11	552.12	-45.671	653.59	240.43	107.04	25.169	388.42	174.87	41.043	447.78	117.07	13.693	413.26	227.63	353.84	410.74	217.67	484.44	450.67	300.19	770.36	390.93	202.53	934.61	433.74	-26.249	921.53	714.05	183.68	1006.7	727.32	111.16	1002.2	330.67	96.457
547.06	116.77	21.112	696.75	83.477	45.271	756.44	143.72	21.302	639.61	38.286	229.53	561.31	11.74	454.13	550.33	-43.739	651.96	240.46	107.07	25.209	388.59	174.87	41.037	447.73	117.09	13.636	413.26	227.63	353.84	410.65	217.7	484.43	450.59	299.64	770.01	390.93	202.53	934.61	433.74	-26.249	921.53	714.1	183.67	1006.6	727.36	111.24	1002.2	330.67	96.457
546.96	116.76	21.025	696.55	83.343	45.423	756.42	143.94	21.408	639.61	38.286	229.53	561.4	11.906	454.07	550.6	-44.621	652.81	240.49	107.08	25.254	388.42	174.81	41.167	447.78	117.07	13.693	413.32	227.67	353.79	410.65	217.7	484.43	450.57	300.06	770.09	390.93	202.55	934.58	433.74	-26.249	921.53	714.08	183.57	1006.6	727.34	111.34	1002.1	330.65	96.552
546.96	116.76	21.025	696.64	83.353	45.382	756.42	143.82	21.287	639.61	38.286	229.53	561.4	11.906	454.07	550.76	-44.64	652.66	240.49	107.08	25.254	388.59	174.87	41.037	447.73	117.09	13.636	413.26	227.63	353.84	410.61	217.83	484.45	450.58	299.88	770.12	390.93	202.53	934.61	433.71	-26.336	921.61	714.11	183.52	1006.5	727.4	111.26	1002	330.68	96.508
547.09	116.78	21.119	696.61	83.42	45.381	756.42	143.82	21.287	639.61	38.286	229.53	561.4	11.906	454.07	550.82	-44.817	652.82	240.42	107.11	25.189	388.61	174.81	41.01	447.73	117.09	13.636	413.26	227.63	353.84	410.68	217.73	484.38	450.68	299.69	770.25	391.36	202.52	934.57	433.74	-26.249	921.53	714.11	183.52	1006.5	727.45	111.32	1002.1	330.65	96.552
547.09	116.78	21.119	696.61	83.42	45.381	756.39	143.91	21.447	639.6	38.326	229.57	561.4	11.906	454.07	550.32	-43.679	652.01	240.46	107.17	25.245	388.59	174.87	41.037	447.73	117.09	13.636	413.26	227.63	353.84	410.68	217.73	484.38	450.71	299.82	770.05	390.88	202.59	934.53	433.72	-26.114	921.51	714.1	183.65	1006.4	727.55	111.32	1002	330.65	96.528
547.04	116.86	21.16	696.69	83.401	45.314	756.53	143.82	21.418	639.6	38.326	229.57	561.4	11.906	454.07	550.62	-44.659	652.77	240.42	107.11	25.189	388.59	174.87	41.037	447.81	117.01	13.674	413.26	227.63	353.84	410.68	217.73	484.38	450.71	299.82	770.05	391.04	202.86	934.61	433.72	-26.114	921.51	714.33	183.73	1006.4	727.41	111.24	1001.9	330.57	96.618
547.04	116.86	21.16	696.64	83.353	45.382	756.48	143.88	21.361	639.6	38.326	229.57	561.4	11.906	454.07	550.6	-44.621	652.81	240.45	107.11	25.237	388.61	174.81	41.01	447.73	117.09	13.636	413.26	227.63	353.84	410.68	217.73	484.38	450.66	299.96	770.37	391.08	202.93	934.74	433.72	-26.114	921.51	714.33	183.55	1006.4	727.57	111.32	1002.1	330.59	96.58
547.11	116.82	21.161	696.7	83.43	45.339	756.39	143.91	21.447	639.6	38.326	229.57	561.3	11.975	454.08	550.6	-44.621	652.81	240.44	107.02	25.25	388.59	174.87	41.037	447.76	117.03	13.617	413.32	227.67	353.79	410.64	217.86	484.39	450.69	300.03	770.22	391.08	202.93	934.74	433.72	-26.114	921.51	714.68	183.66	1006.4	727.72	111.31	1002	330.65	96.528
547.09	116.78	21.119	696.69	83.401	45.314	756.45	143.85	21.42	639.6	38.326	229.57	561.4	11.906	454.07	550.32	-43.679	652.01	240.39	107.08	25.221	388.53	174.92	40.994	447.73	117.09	13.636	413.32	227.67	353.79	410.66	217.95	484.35	450.73	300.15	769.98	391.08	203.15	934.66	433.63	-26.04	921.56	714.34	183.74	1006.4	727.69	111.31	1001.8	330.65	96.528
547.11	116.82	21.161	696.75	83.477	45.271	756.48	143.88	21.361	639.73	38.367	229.55	561.3	11.975	454.08	550.55	-44.046	652.08	240.49	107.08	25.254	388.59	174.87	41.037	447.73	117.09	13.636	413.33	227.8	353.88	410.66	217.95	484.35	450.73	300.15	769.98	391.08	203.15	934.66	433.63	-26.04	921.56	714.32	183.74	1006.4	727.81	111.42	1001.9	330.65	96.528
547.09	116.9	21.129	696.61	83.42	45.381	756.48	143.88	21.361	639.73	38.367	229.55	561.4	11.906	454.07	550.6	-44.621	652.81	240.42	107.11	25.189	388.65	174.91	40.92	447.76	116.97	13.597	413.32	227.67	353.79	410.66	217.95	484.35	450.7	300.09	770.13	391.03	203.19	934.62	433.72	-26.114	921.51	714.33	183.76	1006.3	727.73	111.35	1002.1	330.54	96.731
547.09	116.78	21.119	696.64	83.353	45.382	756.48	143.88	21.361	639.66	38.364	229.61	561.3	11.975	454.08	550.62	-44.659	652.77	240.45	107.11	25.237	388.65	174.91	40.92	447.78	117.07	13.693	413.33	227.8	353.88	410.66	217.95	484.35	450.45	300.34	770.18	391.03	203.19	934.62	433.63	-26.04	921.56	714.51	183.81	1006.4	727.72	111.31	1002	330.63	96.608
547.11	116.82	21.161	696.7	83.43	45.339	756.48	143.88	21.361	639.73	38.367	229.55	561.4	11.906	454.07	550.6	-44.621	652.81	240.45	107.11	25.237	388.59	174.87	41.037	447.73	116.97	13.668	413.32	227.67	353.79	410.66	217.95	484.35	450.73	300.15	769.98	391.08	203.15	934.66	433.68	-26.009	921.61	714.5	183.82	1006.3	727.77	111.48	1002	330.5	96.703
547.06	116.89	21.202	696.75	83.477	45.271	756.48	143.88	21.361	639.66	38.364	229.61	561.3	11.975	454.08	550.52	-44.564	652.61	240.47	107.12	25.296	388.53	174.92	40.994	447.71	117.03	13.688	413.33	227.8	353.88	410.7	217.82	484.33	451	300.43	769.93	391.17	203.22	934.6	433.76	-26.083	921.56	714.61	183.78	1006.3	727.83	111.36	1002.1	330.5	96.703
547.11	116.82	21.161	696.75	83.477	45.271	756.48	143.88	21.361	639.66	38.364	229.61	561.4	11.906	454.07	550.96	-44.799	652.71	240.44	107.14	25.264	388.59	174.87	41.037	447.76	117.03	13.617	413.42	227.7	353.76	410.66	217.95	484.35	450.49	300.28	769.98	391.17	203.22	934.6	433.84	-25.987	921.66	714.39	183.65	1006.2	727.88	111.48	1002	330.55	96.718
547.11	116.82	21.161	696.75	83.477	45.271	756.57	143.88	21.431	639.66	38.364	229.61	561.4	11.906	454.07	550.62	-44.659	652.77	240.42	107.22	25.287	388.53	174.92	40.994	447.73	117.09	13.636	413.42	227.7	353.76	410.75	217.92	484.36	450.76	300.32	769.93	391.17	203.22	934.6	433.8	-25.975	921.58	714.73	183.75	1006.3	727.8	111.59	1002	330.61	96.73
547.06	116.89	21.202	696.75	83.477	45.271	756.42	143.82	21.287	639.63	38.524	229.53	561.4	11.906	454.07	550.82	-44.817	652.82	240.42	107.16	25.215	388.59	174.87	41.037	447.73	117.09	13.636	413.42	227.7	353.76	410.66	217.95	484.35	450.81	300.36	769.79	391.27	203.28	934.71	433.92	-25.939	921.57	714.67	183.84	1006.2	727.88	111.48	1002	330.53	96.815
547.11	116.93	21.171	696.78	83.412	45.243	756.48	143.88	21.361	639.63	38.524	229.53	561.4	11.906	454.07	550.66	-44.524	652.75	240.43	107.22	25.225	388.65	174.91	40.92	447.73	116.93	13.521	413.43	227.84	353.85	410.75	217.92	484.36	450.68	300.3	769.84	391.17	203.22	934.6	434	-25.914	921.7	714.84	183.76	1006.5	727.88	111.48	1002	330.61	96.73
547.03	116.89	21.239	696.61	83.42	45.381	756.48	143.88	21.361	639.55	38.731	229.54	561.4	11.906	454.07	550.74	-44.603	652.7	240.4	107.14	25.231	388.59	174.87	41.037	447.78	117.07	13.693	413.43	227.84	353.85	410.75	217.92	484.36	450.8	300.65	769.67	391.27	203.28	934.71	434	-25.914	921.7	714.6	183.77	1006.4	727.83	111.36	1002.1	330.53	96.815
547.11	116.93	21.171	696.75	83.477	45.271	756.42	143.82	21.287	639.77	38.674	229.58	561.4	11.906	454.07	550.6	-44.621	652.81	240.47	107.22	25.257	388.53	174.92	40.994	447.79	117.14	13.711	413.43	227.84	353.85	410.75	217.92	484.36	451.3	300.75	769.71	391.22	203.31	934.67	434.08	-25.799	921.79	714.91	183.82	1006.3	727.73	111.35	1002.1	330.53	96.832
547.1	116.91	21.136	696.75	83.477	45.271	756.48	143.88	21.361	639.77	38.674	229.58	561.51	11.838	454.09	550.96	-44.799	652.71	240.5	107.25	25.238	388.59	174.87	41.037	447.74	117.16	13.654	413.43	227.84	353.85	410.75	217.92	484.36	451.19	300.81	769.72	391.27	203.28	934.71	434.16	-25.87	921.75	715.26	183.83	1006.3	727.88	111.54	1002.1	330.54	96.823
547.09	117.02	21.202	696.75	83.477	45.271	756.48	143.88	21.361	639.68	38.851	229.55	561.47	11.932	454.09	550.96	-44.799	652.71	240.45	107.16	25.263	388.48	174.82	41.086	447.74	117.16	13.654	413.43	227.84	353.85	410.75	217.92	484.36	451.23	300.55	769.98	391.22	203.31	934.67	434.08	-25.799	921.79	714.9	183.81	1006.4	727.88	111.54	1002.1	330.53	96.945
547.1	116.97	21.247	696.7	83.43	45.339	756.48	143.88	21.361	639.69	38.983	229.55	561.4	11.906	454.07	551.03	-44.701	652.65	240.42	107.3	25.234	388.41	174.94	40.864	447.74	117.16	13.654	413.43	227.84	353.85	410.89	217.89	484.24	451.55	300.9	770.09	391.27	203.28	934.71	434.15	-25.767	921.81	714.73	183.79	1006.3	727.88	111.54	1002.1	330.52	96.943
547.07	116.99	21.197	696.75	83.477	45.271	756.48	143.88	21.361	639.68	38.851	229.55	561.39	11.998	454.12	550.96	-44.799	652.71	240.44	107.23	25.27	388.61	175.02	40.929	447.74	117.16	13.654	413.52	227.83	353.8	410.89	217.89	484.24	451.45	301.07	769.83	391.27	203.28	934.71	434.15	-25.767	921.81	715.05	183.86	1006.5	727.88	111.54	1002.1	330.52	96.943
547.08	116.93	21.149	696.65	83.467	45.312	756.42	143.82	21.287	639.69	38.983	229.55	561.51	11.956	454.13	551.03	-44.701	652.65	240.46	107.22	25.273	388.59	174.9	41.067	447.77	117.19	13.614	413.52	227.83	353.8	411.13	217.9	484.21	451.45	301.07	769.83	391.5	203.28	934.65	434.23	-25.838	921.77	715.05	183.86	1006.5	727.77	111.54	1002.1	330.52	96.943
547.17	116.94	21.203	696.75	83.477	45.271	756.48	143.88	21.361	639.69	38.983	229.55	561.47	11.932	454.09	551.03	-44.701	652.65	240.44	107.32	25.309	388.65	174.91	40.92	447.73	117.09	13.636	413.6	227.84	353.9	411.13	217.9	484.21	451.35	300.78	769.8	391.5	203.28	934.65	434.11	-25.723	921.88	714.93	183.91	1006.5	727.84	111.42	1002.1	330.53	96.945
547.06	116.94	21.221	696.68	83.457	45.271	756.48	143.88	21.361	639.69	38.983	229.55	561.57	12.011	454.08	550.88	-44.719	652.76	240.49	107.29	25.267	388.65	174.91	40.92	447.79	117.14	13.711	413.52	227.83	353.8	411.33	218.04	484.29	451.46	300.82	769.73	391.5	203.28	934.65	434.15	-25.767	921.81	715.17	183.94	1006.7	727.77	111.54	1002.1	330.57	97.046
547.08	117.04	21.159	696.75	83.477	45.271	756.42	143.82	21.287	639.81	39.053	229.55	561.65	12.036	454.1	551.02	-44.742	652.64	240.48	107.36	25.275	388.72	174.95	41.021	447.74	117.16	13.654	413.67	227.96	353.96	411.21	218.01	484.28	451.2	300.83	769.58	391.5	203.28	934.65	434.19	-25.782	921.88	715.3	184.04	1006.7	728.03	111.66	1002.1	330.56	97.028
547.08	117.04	21.159	696.75	83.477	45.271	756.48	143.88	21.361	639.74	39.109	229.53	561.57	12.103	454.13	551.09	-44.637	652.57	240.48	107.36	25.275	388.53	174.92	40.994	447.73	117.09	13.636	413.8	227.99	353.92	411.33	218.04	484.29	451.49	300.99	770.1	391.81	203.16	934.6	434.23	-25.806	921.91	715.08	183.96	1006.5	727.89	111.6	1002.2	330.58	97.104
547.08	117.01	21.259	696.81	83.47	45.216	756.58	143.88	21.369	639.84	39.294	229.88	561.65	12.036	454.1	551.03	-44.701	652.65	240.46	107.45	25.279	388.65	174.91	40.92	447.74	117.16	13.654	413.69	227.96	353.89	411.38	218.05	484.37	451.46	300.88	769.68	391.81	203.16	934.6	434.19	-25.782	921.88	715.2	183.9	1006.6	728	111.61	1002.2	330.57	97.239
547.09	116.97	21.184	696.77	83.467	45.23	756.48	143.88	21.361	639.84	39.247	229.79	562.14	12.592	454.23	551.09	-44.637	652.57	240.48	107.36	25.275	388.65	174.91	40.92	447.81	117.1	13.652	413.76	227.97	353.99	411.33	218.04	484.29	451.49	300.99	770.1	391.9	203.07	934.67	434.19	-25.782	921.88	715.34	183.96	1006.6	728	111.61	1002.2	330.53	97.108
547.05	117.07	21.228	696.81	83.47	45.216	756.48	143.88	21.361	639.86	39.374	229.88	562.34	12.453	454.33	552.33	-45.537	653.45	240.46	107.45	25.279	388.72	174.86	40.961	447.74	117.16	13.654	413.76	227.97	353.99	411.33	218.04	484.29	451.32	300.33	769.48	391.81	203.16	934.6	434.28	-25.857	921.84	715.38	184.19	1006.9	728.03	111.66	1002.1	330.59	97.262
547.08	117.13	21.156	696.8	83.462	45.237	756.48	143.88	21.361	639.91	39.509	229.86	562.34	12.453	454.33	552.39	-45.477	653.35	240.5	107.44	25.325	388.72	174.86	40.961	447.77	117.19	13.614	413.76	227.97	353.99	411.45	218.01	484.27	451.47	300.84	769.59	391.9	203.07	934.67	434.28	-25.857	921.84	715.42	184.07	1006.8	728	111.61	1002.2	330.55	97.267
547.16	117.13	21.176	696.77	83.467	45.23	756.51	143.81	21.293	639.91	39.509	229.86	562.34	12.453	454.33	552.33	-45.537	653.45	240.45	107.39	25.319	388.65	174.91	40.92	447.74	117.16	13.654	413.76	227.97	353.99	411.38	218.05	484.37	451.73	300.61	769.98	391.9	203.07	934.67	434.36	-25.836	922.04	715.41	183.96	1006.7	728	111.61	1002.2	330.55	97.267
547.15	117.21	21.179	696.77	83.467	45.23	756.51	143.81	21.293	640.03	39.555	229.86	562.34	12.453	454.33	552.62	-45.468	653.33	240.53	107.45	25.377	388.61	175.02	40.929	447.77	117.19	13.614	413.9	228.03	353.89	411.45	218.01	484.27	451.52	300.62	769.78	391.9	203.07	934.67	434.39	-25.73	922.02	715.46	184.11	1006.7	728	111.61	1002.2	330.55	97.267
547.1	117.15	21.218	696.81	83.47	45.216	756.58	143.88	21.369	640.03	39.555	229.86	562.34	12.453	454.33	552.56	-45.528	653.43	240.46	107.45	25.279	388.53	174.92	40.994	447.82	117.17	13.671	413.83	228.11	353.88	411.6	218.01	484.3	451.52	300.17	769.61	391.9	203.07	934.67	434.48	-25.716	921.93	715.51	184.15	1006.9	728	111.61	1002.2	330.53	97.301
547.13	117.16	21.182	696.8	83.462	45.237	756.42	143.82	21.287	640	39.624	229.92	562.27	12.53	454.36	552.39	-45.477	653.35	240.54	107.51	25.336	388.53	174.93	40.791	447.74	117.16	13.654	413.9	228.03	353.89	411.66	218.04	484.25	451.3	300.58	769.71	391.9	203.07	934.67	434.46	-25.8	922.04	715.58	184.19	1006.8	727.89	111.6	1002.2	330.53	97.301
547.12	117.2	21.217	696.77	83.467	45.23	756.51	143.81	21.293	640.03	39.555	229.86	562.32	12.506	454.4	552.39	-45.477	653.35	240.54	107.51	25.336	388.72	174.95	41.021	447.82	117.17	13.671	413.87	228.01	353.96	411.6	218.01	484.3	451.85	300.64	769.58	391.9	203.07	934.67	434.59	-25.797	921.95	715.55	184.22	1006.9	728	111.61	1002.2	330.53	97.301
547.15	117.2	21.248	696.82	83.452	45.196	756.51	143.81	21.293	640	39.624	229.92	562.25	12.588	454.44	552.56	-45.528	653.43	240.49	107.45	25.33	388.65	174.91	40.92	447.82	117.09	13.692	413.9	228.03	353.89	411.5	218.02	484.35	451.7	300.94	769.93	391.81	203.16	934.6	434.41	-25.748	922.11	715.52	184.26	1007	728.03	111.66	1002.1	330.53	97.301
547.15	117.21	21.179	696.8	83.462	45.237	756.42	143.82	21.287	640.07	39.667	229.97	562.25	12.588	454.44	552.62	-45.468	653.33	240.54	107.51	25.336	388.6	174.88	40.831	447.79	117.14	13.711	413.9	228.03	353.89	411.66	218.04	484.25	451.85	300.64	769.58	391.9	203.07	934.67	434.61	-25.885	922.17	715.52	184.26	1007	728.03	111.66	1002.1	330.51	97.314
547.07	117.17	21.191	696.83	83.46	45.175	756.51	143.81	21.293	640.07	39.667	229.97	562.25	12.588	454.44	552.62	-45.468	653.33	240.52	107.42	25.328	388.53	174.92	40.994	447.73	117.09	13.636	413.9	228.03	353.89	411.54	218	484.22	451.7	300.97	769.8	391.99	203.06	934.73	434.71	-25.965	922.16	715.54	184.27	1006.7	728.03	111.66	1002.1	330.56	97.28
547.15	117.21	21.179	696.81	83.47	45.216	756.51	143.81	21.293	640.07	39.667	229.97	562.27	12.53	454.36	552.33	-45.537	653.45	240.5	107.51	25.29	388.61	175.02	40.929	447.79	117.14	13.711	413.93	228.15	353.84	411.61	218.03	484.18	451.62	300.92	769.77	391.9	203.07	934.67	434.63	-25.77	922.13	715.6	184.14	1006.8	728	111.61	1002.2	330.56	97.28
547.15	117.21	21.179	696.77	83.467	45.23	756.51	143.81	21.293	640.14	39.772	229.9	562.25	12.588	454.44	552.62	-45.468	653.33	240.56	107.49	25.34	388.65	174.91	40.92	447.79	117.14	13.711	413.9	228.03	353.89	411.66	218.04	484.25	451.84	301.15	769.68	391.99	203.06	934.73	434.6	-25.763	922.18	715.46	184.26	1006.6	728.03	111.66	1002.1	330.45	97.428
547.15	117.21	21.179	696.81	83.47	45.216	756.69	143.9	21.405	640.14	39.772	229.9	562.32	12.506	454.4	552.33	-45.537	653.45	240.54	107.51	25.336	388.72	174.86	40.961	447.74	117.16	13.654	413.93	228.15	353.84	411.66	218.04	484.25	451.64	300.75	769.6	392.15	203.07	934.63	434.76	-25.723	921.96	715.54	184.27	1006.7	728	111.61	1002.2	330.52	97.344
547.15	117.21	21.179	696.81	83.47	45.216	756.58	143.88	21.369	640.28	39.93	229.9	562.25	12.588	454.44	552.62	-45.468	653.33	240.57	107.54	25.299	388.61	175.02	40.929	447.79	117.14	13.711	413.93	228.15	353.84	411.44	218.18	484.35	451.84	301.15	769.68	392.15	202.93	934.59	434.75	-25.971	922.1	715.46	184.26	1006.6	728.09	111.6	1002.1	330.51	97.342
547.15	117.21	21.179	696.81	83.47	45.216	756.69	143.9	21.405	640.28	39.93	229.9	562.25	12.588	454.44	552.72	-45.437	653.41	240.53	107.5	25.339	388.61	175.02	40.929	447.74	117.16	13.654	413.93	228.15	353.84	411.56	218.15	484.34	451.99	301.27	769.96	392.25	203.06	934.68	434.74	-25.807	922.06	715.54	184.27	1006.7	728.12	111.65	1002.1	330.45	97.428
547.15	117.21	21.179	696.83	83.46	45.175	756.62	143.83	21.33	640.28	39.93	229.9	562.25	12.588	454.44	552.92	-45.444	653.35	240.57	107.59	25.26	388.42	175.18	40.802	447.74	117.16	13.654	413.87	228.01	353.96	411.54	218	484.22	451.84	300.79	769.65	392.11	203.05	934.77	434.86	-26	922.06	715.51	184.17	1006.5	728.15	111.69	1002	330.51	97.342
547.12	117.2	21.217	696.75	83.477	45.271	756.58	143.88	21.369	640.25	39.948	229.97	562.28	12.676	454.43	552.62	-45.468	653.33	240.49	107.38	25.366	388.61	175.02	40.929	447.74	117.16	13.654	413.9	228.13	353.91	411.51	218.14	484.26	451.63	301.25	769.7	392.16	203.18	934.81	434.96	-25.772	922.11	715.51	184.17	1006.5	728.13	111.72	1002.1	330.58	97.357
547.12	117.2	21.217	696.79	83.552	45.167	756.72	143.85	21.365	640.25	39.948	229.97	562.17	12.762	454.39	552.84	-45.473	653.27	240.51	107.57	25.324	388.61	175.02	40.929	447.79	117.14	13.711	413.82	228.11	353.81	411.46	218.16	484.39	451.64	301.22	769.84	392.11	203.05	934.77	434.97	-25.771	922.09	715.51	184.17	1006.5	728.18	111.74	1002.1	330.52	97.344
547.15	117.21	21.179	696.86	83.455	45.182	756.62	143.83	21.33	640.21	39.933	230.04	562.05	12.747	454.36	552.84	-45.473	653.27	240.55	107.61	25.286	388.53	174.93	40.791	447.79	117.14	13.711	413.93	228.15	353.84	411.57	218.17	484.21	451.63	301.25	769.7	392.11	203.29	934.71	435.16	-25.923	921.98	715.51	184.17	1006.5	728.2	111.71	1002	330.64	97.295
547.12	117.2	21.217	696.77	83.562	45.208	756.58	143.88	21.369	640.31	40.059	229.92	562.04	12.761	454.39	552.62	-45.468	653.33	240.57	107.59	25.26	388.58	175.12	40.957	447.74	117.16	13.654	413.9	228.13	353.91	411.48	218.25	484.36	451.25	300.56	769.66	392.3	203.2	934.72	435.09	-25.743	922.06	715.46	184.26	1006.6	728.17	111.67	1002	330.52	97.344
547.18	117.29	21.197	696.83	83.555	45.153	756.55	143.76	21.253	640.27	40.041	229.98	562.17	12.762	454.39	552.84	-45.473	653.27	240.48	107.62	25.241	388.49	175.04	40.8	447.79	117.14	13.711	413.93	228.15	353.84	411.56	218.15	484.34	451.91	300.85	770.01	392.3	203.2	934.72	435.09	-25.743	922.06	715.56	184.07	1006.5	728.34	111.84	1002.1	330.57	97.279
547.13	117.24	21.169	696.71	83.519	45.129	756.65	143.78	21.285	640.16	40.105	230.14	561.97	12.915	454.32	552.84	-45.473	653.27	240.52	107.66	25.204	388.68	175.06	41.049	447.79	117.14	13.711	413.93	228.15	353.84	411.6	218.3	484.39	451.98	301.55	769.79	392.11	203.29	934.71	435.14	-25.802	921.99	715.56	184.07	1006.5	728.33	111.77	1002.1	330.64	97.295
547.15	117.21	21.179	696.83	83.555	45.153	756.55	143.76	21.253	640.33	40.144	230.01	562.08	12.981	454.35	553.11	-45.441	653.33	240.52	107.66	25.204	388.49	175.04	40.8	447.74	117.16	13.654	413.79	228.09	353.95	411.45	218.42	484.41	451.46	301.09	769.68	392.03	203.26	934.77	435.06	-25.734	922.12	715.56	184.07	1006.5	728.34	111.84	1002.1	330.52	97.344
547.17	117.25	21.245	696.77	83.512	45.074	756.55	143.76	21.253	640.16	40.105	230.14	562.07	12.849	454.38	553.11	-45.337	653.35	240.49	107.7	25.224	388.42	175.18	40.802	447.79	117.14	13.711	413.93	228.15	353.84	411.42	218.32	484.32	451.46	301.35	769.69	392.35	203.18	934.81	435.07	-25.856	922.1	715.52	184.16	1006.5	728.33	111.77	1002.1	330.55	97.222
547.18	117.44	21.169	696.83	83.555	45.153	756.62	143.83	21.33	640.07	40.197	230.13	562	12.85	454.25	553.11	-45.337	653.35	240.51	107.6	25.236	388.49	175.22	40.903	447.74	117.16	13.654	413.9	228.13	353.91	411.48	218.34	484.41	452.2	301.42	769.94	392.11	203.29	934.71	435.2	-25.719	922.01	715.56	184.07	1006.5	728.33	111.77	1002.1	330.57	97.279
547.15	117.29	21.123	696.75	83.485	45.123	756.58	143.88	21.369	640.07	40.197	230.13	562.07	12.849	454.38	553.03	-45.368	653.26	240.51	107.62	25.285	388.49	175.04	40.8	447.74	117.16	13.654	413.93	228.15	353.84	411.46	218.16	484.39	451.65	300.91	769.73	392.48	203.19	934.73	435.25	-25.778	921.95	715.55	184.09	1006.4	728.33	111.77	1002.1	330.67	97.174
547.08	117.31	21.161	696.77	83.562	45.208	756.72	143.85	21.365	640.17	40.24	230.14	561.97	12.915	454.32	553.11	-45.337	653.35	240.55	107.66	25.248	388.64	175.11	41.03	447.79	117.14	13.711	413.93	228.15	353.84	411.66	218.38	484.35	451.89	301.14	769.87	392.35	203.34	934.68	435.18	-25.832	922.06	715.56	184.07	1006.5	728.37	111.89	1002	330.67	97.174
547.17	117.4	21.217	696.77	83.562	45.208	756.62	143.83	21.33	640.07	40.197	230.13	562.07	12.849	454.38	553.11	-45.337	653.35	240.52	107.69	25.268	388.49	175.22	40.903	447.75	117.22	13.606	413.93	228.15	353.84	411.41	218.23	484.36	451.99	301.52	769.96	392.43	203.37	934.63	435.25	-25.778	921.95	715.56	184.07	1006.5	728.38	111.89	1002	330.67	97.174
547.09	117.27	21.086	696.75	83.427	45.137	756.62	143.83	21.33	640.07	40.197	230.13	561.98	13.061	454.31	553.11	-45.337	653.35	240.48	107.62	25.241	388.3	175.19	40.876	447.74	117.16	13.654	413.93	228.15	353.84	411.29	218.18	484.32	451.89	301.14	769.87	392.68	203.2	934.66	435.21	-25.841	922	715.55	184.09	1006.4	728.38	112.02	1002	330.75	97.082
547.16	117.32	21.076	696.75	83.477	45.271	756.62	143.83	21.33	640.07	40.197	230.13	561.98	13.061	454.31	553.11	-45.337	653.35	240.51	107.62	25.285	388.42	175.18	40.802	447.8	117.2	13.663	413.93	228.15	353.84	411.34	218.46	484.48	451.63	301.25	769.7	392.48	203.17	934.74	435.26	-25.899	921.93	715.7	184.2	1006.2	728.4	111.96	1001.9	330.71	96.951
547.16	117.33	21.159	696.77	83.562	45.208	756.55	143.76	21.253	640.11	40.216	230.07	562.07	12.835	454.35	553.15	-45.214	653.3	240.52	107.66	25.204	388.49	175.04	40.8	447.75	117.22	13.606	413.93	228.15	353.84	411.41	218.49	484.44	452.02	301.54	769.75	392.61	203.2	934.7	435.24	-25.89	921.99	715.64	184.24	1006.3	728.31	111.77	1001.9	330.71	96.951
547.05	117.35	21.076	696.77	83.467	45.23	756.72	143.85	21.365	640.1	40.186	230	562.08	12.995	454.38	553.15	-45.214	653.3	240.45	107.66	25.261	388.61	175.02	40.929	447.7	117.21	13.619	413.93	228.15	353.84	411.48	218.34	484.41	451.89	301.14	769.87	392.8	203.05	934.66	435.26	-25.899	921.93	715.67	184.16	1006.3	728.42	112.14	1002	330.63	97.043
547.09	117.34	21.031	696.83	83.46	45.175	756.62	143.83	21.33	640.11	40.216	230.07	562.07	12.849	454.38	553.11	-45.337	653.35	240.52	107.66	25.204	388.49	175.04	40.8	447.79	117.14	13.711	413.93	228.15	353.84	411.34	218.19	484.41	452.2	301.42	769.94	392.48	203.17	934.74	435.26	-25.899	921.93	715.65	184.15	1006.3	728.4	112.02	1001.8	330.86	96.91
547.16	117.32	21.076	696.79	83.552	45.167	756.58	143.88	21.369	640.2	40.04	229.98	562.07	12.849	454.38	553.11	-45.337	653.35	240.49	107.7	25.224	388.42	175.18	40.802	447.71	117.19	13.598	413.93	228.15	353.84	411.34	218.19	484.41	451.68	301.25	769.9	393.11	203.06	934.59	435.26	-25.899	921.93	715.66	184.28	1006.3	728.46	112.35	1002	330.88	96.887
547.09	117.35	21.113	696.83	83.46	45.175	756.62	143.83	21.33	640.1	40.133	229.97	562.17	12.762	454.39	553.03	-45.368	653.26	240.51	107.62	25.285	388.42	175.18	40.802	447.75	117.22	13.606	413.93	228.15	353.84	411.43	218.42	484.43	451.99	301.52	769.96	392.6	203.19	934.76	435.36	-25.883	921.88	715.66	184.28	1006.3	728.46	112.35	1002	330.71	96.951
547.15	117.29	21.123	696.88	83.444	45.141	756.55	143.76	21.253	640.06	40.115	230.04	562.17	12.77	454.42	553.11	-45.337	653.35	240.48	107.62	25.241	388.42	175.18	40.802	447.74	117.16	13.654	413.93	228.15	353.84	411.46	218.2	484.22	451.99	301.52	769.96	392.98	203.04	934.68	435.36	-25.883	921.88	715.69	184.19	1006.3	728.46	112.41	1001.9	330.88	96.887
547.16	117.32	21.076	696.83	83.46	45.175	756.55	143.76	21.253	640.2	40.04	229.98	562.17	12.77	454.42	553.07	-45.245	653.22	240.52	107.69	25.268	388.58	175.12	40.957	447.74	117.16	13.654	413.93	228.15	353.84	411.41	218.3	484.45	451.66	300.56	769.65	392.94	202.85	934.62	435.38	-26.018	921.9	715.78	184.32	1006.3	728.51	112.52	1001.9	330.88	96.87
547.15	117.29	21.206	696.83	83.46	45.175	756.61	143.83	21.325	640.27	40.041	229.98	562.07	12.849	454.38	553.11	-45.337	653.35	240.48	107.62	25.241	388.42	175.18	40.802	447.74	117.16	13.654	413.9	228.13	353.91	411.41	218.3	484.45	452.03	301.5	769.91	393.14	202.86	934.55	435.32	-25.927	922	715.72	184.42	1006.2	728.48	112.4	1002.1	330.95	96.818
547.11	117.22	21.106	696.82	83.452	45.196	756.57	143.67	21.266	640.31	40.059	229.92	562.28	12.676	454.43	553.11	-45.337	653.35	240.56	107.71	25.2	388.42	175.18	40.802	447.74	117.16	13.654	413.93	228.15	353.84	411.42	218.32	484.32	452.21	301.14	769.84	393.25	202.86	934.55	435.42	-26.016	922.05	715.74	184.2	1006.1	728.48	112.4	1002.1	330.95	96.818
547.11	117.22	21.106	696.83	83.46	45.175	756.65	143.78	21.285	640.31	40.059	229.92	562.25	12.588	454.44	553.11	-45.337	653.35	240.48	107.62	25.241	388.42	175.18	40.802	447.74	117.16	13.654	413.93	228.15	353.84	411.64	218.28	484.26	452.44	301.65	769.9	392.94	202.85	934.62	435.4	-26.12	921.97	715.69	184.29	1006.2	728.59	112.8	1001.9	330.88	96.87
547.15	117.21	21.179	696.78	83.417	45.096	756.57	143.67	21.266	640.34	40.042	229.85	562.39	12.508	454.5	553.21	-45.173	653.42	240.51	107.57	25.324	388.42	175.18	40.802	447.7	117.21	13.619	413.9	228.13	353.91	411.63	218.27	484.39	451.84	301.15	769.68	393.14	202.86	934.55	435.4	-26.12	921.97	715.77	184.53	1006.2	728.54	112.64	1001.9	330.97	96.773
547.08	117.23	21.134	696.88	83.444	45.141	756.51	143.81	21.293	640.31	40.059	229.92	562.29	12.502	454.54	553.11	-45.441	653.33	240.54	107.6	25.214	388.42	175.18	40.802	447.79	117.14	13.711	413.93	228.15	353.84	411.6	218.3	484.39	452.18	301.45	769.77	393.14	202.86	934.55	435.43	-26.046	921.97	715.69	184.29	1006.2	728.58	112.71	1002	330.96	96.808
547.11	117.22	21.106	696.88	83.444	45.141	756.55	143.76	21.253	640.28	39.93	229.9	562.39	12.508	454.5	553.17	-45.295	653.47	240.48	107.62	25.241	388.3	175.19	40.876	447.75	117.22	13.606	413.9	228.03	353.89	411.62	218.19	484.29	452	301.49	770.09	393.12	202.85	934.63	435.56	-26.084	922.09	715.74	184.38	1006.1	728.53	112.56	1002.1	330.99	96.778
547.11	117.22	21.106	696.86	83.455	45.182	756.51	143.81	21.293	640.28	39.93	229.9	562.61	12.485	454.62	551.97	-44.488	652.81	240.54	107.55	25.252	388.58	175.12	40.957	447.74	117.16	13.654	413.9	228.13	353.91	411.62	218.19	484.29	452	301.49	770.09	393.36	202.74	934.61	435.56	-26.084	922.09	715.82	184.44	1006.1	728.53	112.56	1002	331.11	96.8
547.15	117.21	21.179	696.88	83.444	45.141	756.51	143.81	21.293	640.23	39.818	229.93	562.55	12.559	454.64	551.97	-44.488	652.81	240.53	107.56	25.298	388.3	175.19	40.876	447.79	117.14	13.711	413.87	228.01	353.96	411.66	218.04	484.25	452.21	301.41	769.91	393.12	202.85	934.63	435.68	-26.046	922.08	715.72	184.42	1006.2	728.59	112.8	1001.9	331.08	96.699
547.13	117.16	21.182	696.88	83.444	45.141	756.51	143.81	21.293	640.14	39.772	229.9	562.73	12.52	454.59	551.97	-44.488	652.81	240.46	107.5	25.239	388.49	175.04	40.8	447.74	117.16	13.654	413.93	228.15	353.84	411.68	218.14	484.22	451.7	300.97	769.8	392.94	202.85	934.62	435.72	-26.028	922.16	715.74	184.38	1006.1	728.58	112.71	1002	331.08	96.715
547.13	116.98	21.168	696.88	83.444	45.141	756.55	143.76	21.253	640.26	39.802	229.86	562.73	12.52	454.59	551.97	-44.488	652.81	240.53	107.56	25.298	388.42	175.18	40.802	447.82	117.17	13.671	413.87	228.01	353.96	411.66	218.04	484.25	452.21	301.14	769.84	393.27	202.88	934.47	435.75	-26.036	922.14	715.8	184.67	1006.2	728.5	112.67	1002	331.08	96.715
547.17	117.01	21.101	696.88	83.444	45.141	756.42	143.82	21.287	640.28	39.605	229.94	562.26	11.85	454.63	551.95	-44.571	652.8	240.51	107.6	25.236	388.49	175.04	40.8	447.74	117.16	13.654	413.87	228.01	353.96	411.73	218.15	484.3	452.2	301.17	769.67	393.52	202.62	934.49	435.68	-26.046	922.08	715.77	184.53	1006.2	728.55	112.92	1001.9	331.02	96.793
547.14	116.93	21.156	696.88	83.444	45.141	756.55	143.76	21.253	640.31	39.536	229.86	562.31	11.845	454.7	552.03	-44.451	652.85	240.46	107.45	25.279	388.49	175.04	40.8	447.75	117.22	13.606	413.87	228.01	353.96	411.66	218.04	484.25	452.19	301.16	769.93	393.46	202.87	934.47	435.73	-26.006	922.22	715.76	184.57	1006.3	728.59	112.8	1001.9	331.08	96.715
547.11	116.93	21.171	696.87	83.325	45.137	756.51	143.81	21.293	640.31	39.536	229.86	562.31	11.845	454.7	552.12	-44.558	652.85	240.46	107.5	25.239	388.42	175.18	40.802	447.75	117.19	13.676	413.87	228.01	353.96	411.76	217.87	484.27	452.01	301.24	769.86	393.46	202.87	934.47	435.77	-25.976	922.26	715.76	184.57	1006.3	728.54	112.83	1002	331.09	96.715
547.16	116.9	21.148	696.88	83.444	45.141	756.44	143.72	21.302	640.49	39.36	229.88	562.31	11.845	454.7	552.2	-44.411	652.78	240.5	107.54	25.202	388.42	175.18	40.802	447.74	117.16	13.654	413.87	228.01	353.96	411.78	218.01	484.28	452.19	301.2	769.93	393.41	202.74	934.43	435.87	-26.039	922.3	715.77	184.53	1006.2	728.54	112.9	1002	331.16	96.732
547.09	116.78	21.119	696.87	83.325	45.137	756.51	143.81	21.293	640.43	39.263	229.75	562.34	11.802	454.63	552.12	-44.558	652.85	240.48	107.42	25.234	388.53	174.93	40.791	447.74	117.16	13.654	413.87	228.01	353.96	411.66	218.04	484.25	452.21	301.14	769.84	393.2	202.73	934.5	436.07	-25.948	922.3	715.8	184.67	1006.2	728.54	112.83	1002	331.09	96.776
547.14	116.82	21.088	696.88	83.444	45.141	756.64	143.74	21.343	640.47	39.18	229.68	562.31	11.845	454.7	552.12	-44.558	652.85	240.5	107.44	25.325	388.61	175.02	40.929	447.79	117.14	13.711	413.87	228.01	353.96	411.71	217.9	484.24	452.19	300.72	769.66	393.41	202.74	934.43	436.07	-25.948	922.3	715.72	184.63	1006.3	728.84	112.9	1002.1	331.1	96.601
547.09	116.77	21.039	696.87	83.325	45.137	756.44	143.72	21.302	640.45	39.011	229.8	562.37	11.71	454.68	552.18	-44.494	652.77	240.48	107.42	25.234	388.37	175.05	40.873	447.79	117.14	13.711	413.87	228.01	353.96	411.83	217.98	484.32	452.18	300.62	769.73	393.52	202.62	934.49	436.14	-25.913	922.32	715.82	184.76	1006.3	728.7	112.94	1001.9	331.15	96.649
547.09	116.78	21.119	696.87	83.325	45.137	756.58	143.88	21.369	640.47	38.947	229.67	562.37	11.71	454.68	552.18	-44.494	652.77	240.5	107.51	25.29	388.61	175.02	40.929	447.79	117.14	13.711	413.87	228.01	353.96	411.83	217.98	484.32	451.92	300.6	769.92	393.61	202.45	934.37	436.14	-25.913	922.32	715.79	184.78	1006.4	728.83	112.97	1002	331.11	96.477
547.14	116.82	21.088	696.98	83.359	45.132	756.51	143.81	21.293	640.51	38.848	229.78	562.37	11.71	454.68	552.24	-44.385	652.72	240.49	107.43	25.282	388.42	175.18	40.802	447.79	117.14	13.711	413.87	228.01	353.96	411.76	217.87	484.27	452.22	300.78	770.04	393.61	202.45	934.37	436.05	-26.078	922.34	715.82	184.76	1006.3	728.84	112.9	1002.1	331.11	96.477
547.19	116.85	21.115	696.98	83.359	45.132	756.51	143.79	21.376	640.39	38.687	229.62	562.37	11.71	454.68	552.18	-44.494	652.77	240.5	107.51	25.29	388.42	175.18	40.802	447.79	117.14	13.711	413.87	228.01	353.96	411.76	217.87	484.27	451.87	300.6	769.72	393.48	202.44	934.46	436.14	-25.913	922.32	715.82	184.76	1006.3	728.84	112.9	1002.1	331.11	96.477
547.14	116.82	21.088	696.82	83.28	45.203	756.54	143.72	21.308	640.39	38.687	229.62	562.35	11.754	454.74	552.18	-44.494	652.77	240.56	107.52	25.207	388.61	175.02	40.929	447.79	117.14	13.711	413.87	228.01	353.96	411.76	217.87	484.27	452.16	300.29	769.45	393.22	202.44	934.44	436.13	-25.899	922.38	715.89	184.77	1006.3	728.84	112.9	1002.1	331.11	96.477
547.09	116.78	21.119	696.94	83.275	45.152	756.51	143.79	21.376	640.44	38.574	229.74	562.37	11.71	454.68	552.18	-44.494	652.77	240.45	107.39	25.319	388.49	175.04	40.8	447.74	117.16	13.654	413.95	227.95	354.02	411.76	217.87	484.27	452.23	300.65	769.97	393.61	202.45	934.37	436.24	-25.986	922.37	715.8	184.94	1006.3	728.68	112.98	1002.1	331.04	96.45
547.14	116.82	21.088	696.84	83.223	45.116	756.47	143.63	21.314	640.39	38.687	229.62	562.37	11.71	454.68	552.24	-44.659	652.93	240.45	107.39	25.319	388.49	175.04	40.8	447.79	117.14	13.711	413.87	228.01	353.96	411.76	217.87	484.27	452.18	300.62	769.73	393.42	202.46	934.36	436.28	-25.995	922.46	716	184.75	1006.2	728.75	112.93	1002.2	331.11	96.477
547.09	116.78	21.119	696.82	83.28	45.203	756.44	143.72	21.302	640.39	38.687	229.62	562.32	11.655	454.73	552.18	-44.494	652.77	240.48	107.42	25.234	388.61	175.01	40.948	447.74	117.16	13.654	413.95	227.95	354.02	411.76	217.87	484.27	451.98	300.07	769.64	393.48	202.44	934.46	436.26	-26	922.31	715.84	184.89	1006.3	728.68	112.98	1002.1	331.04	96.45
547.03	116.73	21.07	696.82	83.241	45.157	756.54	143.72	21.308	640.44	38.574	229.74	562.37	11.71	454.68	552.12	-44.558	652.85	240.48	107.36	25.275	388.58	175.12	40.957	447.74	117.16	13.654	413.87	228.01	353.96	411.83	217.98	484.32	451.97	300.2	769.67	393.61	202.45	934.37	436.26	-26	922.46	715.79	185	1006.4	728.81	113	1002.1	330.98	96.449
547.03	116.73	21.07	696.81	83.26	45.139	756.51	143.81	21.293	640.44	38.574	229.74	562.37	11.71	454.68	552.12	-44.558	652.85	240.49	107.43	25.282	388.49	175.04	40.8	447.74	117.16	13.654	413.9	228.03	353.89	411.76	217.87	484.27	452.21	300.69	769.83	393.48	202.44	934.46	436.18	-26.225	922.51	715.81	184.89	1006.4	728.81	113	1002.1	330.98	96.449
547.14	116.82	21.088	696.85	83.283	45.152	756.44	143.72	21.302	640.39	38.687	229.62	562.28	11.623	454.78	553.61	-45.363	653.48	240.56	107.48	25.291	388.49	175.03	41.003	447.74	117.16	13.654	413.87	228.01	353.96	411.83	217.98	484.32	451.88	300.31	769.83	393.61	202.45	934.37	436.49	-26.102	922.56	715.9	185.04	1006.3	728.69	113.09	1002	331	96.439
547.03	116.73	21.07	697.1	83.393	45.127	756.44	143.72	21.302	640.44	38.574	229.74	562.37	11.71	454.68	553.77	-45.599	653.7	240.59	107.55	25.171	388.42	175.18	40.802	447.75	117.22	13.606	413.95	227.95	354.02	411.76	217.87	484.27	452.22	300.66	769.88	393.48	202.44	934.46	436.37	-26.015	922.52	715.91	185.19	1006.4	728.79	113.05	1002	330.98	96.449
547.09	116.78	21.119	696.87	83.325	45.137	756.44	143.72	21.302	640.44	38.574	229.74	562.37	11.71	454.68	553.65	-45.615	653.68	240.45	107.39	25.319	388.37	175.05	40.873	447.74	117.16	13.654	413.87	228.01	353.96	411.76	217.87	484.27	451.75	299.96	769.75	393.48	202.44	934.46	436.49	-26.102	922.56	715.9	185.04	1006.3	728.79	112.97	1002.1	331	96.439
547.09	116.78	21.119	697.05	83.348	45.194	756.42	143.82	21.287	640.44	38.574	229.74	562.37	11.71	454.68	553.65	-45.615	653.68	240.46	107.45	25.279	388.42	175.18	40.802	447.79	117.14	13.711	413.87	228.01	353.96	411.7	217.84	484.32	451.88	300.31	769.83	393.48	202.44	934.46	436.52	-26.231	922.55	715.94	185.2	1006.4	728.95	113.1	1001.9	330.99	96.505
547.03	116.73	21.07	696.87	83.325	45.137	756.42	143.82	21.287	640.39	38.687	229.62	562.3	11.58	454.72	553.77	-45.599	653.7	240.51	107.4	25.237	388.61	175.02	40.929	447.79	117.14	13.711	413.87	228.01	353.96	411.76	217.87	484.27	452	300.11	769.57	393.48	202.44	934.46	436.52	-26.231	922.55	715.94	185.2	1006.6	729.14	113.02	1001.9	330.92	96.427
547.09	116.78	21.119	696.87	83.325	45.137	756.51	143.81	21.293	640.44	38.574	229.74	562.37	11.71	454.68	553.65	-45.615	653.68	240.51	107.4	25.237	388.49	175.04	40.8	447.74	117.16	13.654	413.87	228.01	353.96	411.76	217.87	484.27	452.18	300.62	769.73	393.27	202.43	934.53	436.52	-26.231	922.55	715.8	185.13	1006.6	728.92	113.1	1001.9	330.99	96.505
547.09	116.78	21.119	696.82	83.28	45.203	756.44	143.72	21.302	640.44	38.574	229.74	562.37	11.71	454.68	553.65	-45.615	653.68	240.51	107.45	25.198	388.42	175.18	40.802	447.74	117.16	13.654	413.87	228.01	353.96	411.76	217.87	484.27	451.99	300.93	769.93	393.27	202.43	934.53	436.62	-26.086	922.47	715.97	185.19	1006.2	729.04	113.34	1001.8	330.92	96.427
547.09	116.78	21.119	696.88	83.444	45.141	756.42	143.82	21.287	640.44	38.574	229.74	562.32	11.655	454.73	553.48	-45.379	653.45	240.45	107.39	25.319	388.49	175.04	40.8	447.74	117.16	13.654	413.87	228.01	353.96	411.76	217.87	484.27	451.92	300.38	769.91	393.27	202.43	934.53	436.52	-26.231	922.55	715.85	185.03	1006.6	729.06	113.09	1001.9	330.92	96.427
547.14	116.82	21.088	696.82	83.241	45.157	756.42	143.82	21.287	640.36	38.663	229.51	562.37	11.71	454.68	553.65	-45.615	653.68	240.48	107.36	25.275	388.49	175.04	40.8	447.7	117.21	13.619	413.87	228.01	353.96	411.7	217.84	484.32	451.9	300.42	769.77	393.12	202.41	934.62	436.55	-26.336	922.61	715.73	185.07	1006.7	729.14	113.29	1001.8	330.92	96.492
547.09	116.78	21.119	696.98	83.359	45.132	756.42	143.82	21.287	640.44	38.574	229.74	562.32	11.655	454.73	553.77	-45.599	653.7	240.5	107.39	25.18	388.61	175.02	40.929	447.74	117.16	13.654	413.9	228.03	353.89	411.76	217.87	484.27	451.88	300.55	769.84	393.12	202.41	934.62	436.55	-26.336	922.61	715.85	185.31	1006.7	729.11	113.23	1001.8	330.92	96.492
547.03	116.73	21.07	696.98	83.359	45.132	756.51	143.79	21.376	640.4	38.55	229.63	562.32	11.655	454.73	553.77	-45.599	653.7	240.51	107.4	25.237	388.37	175.05	40.873	447.74	117.16	13.654	413.87	228.01	353.96	411.7	217.84	484.32	451.7	300.71	769.93	393.12	202.41	934.62	436.55	-26.336	922.61	715.85	185.31	1006.7	729.2	113.41	1001.7	330.85	96.461
547.09	116.78	21.119	696.88	83.444	45.141	756.42	143.82	21.287	640.4	38.55	229.63	562.3	11.58	454.72	553.65	-45.615	653.68	240.53	107.37	25.191	388.61	175.02	40.929	447.79	117.14	13.711	413.87	228.01	353.96	411.76	217.87	484.27	451.9	300.42	769.77	393.27	202.43	934.53	436.49	-26.473	922.7	715.96	185.38	1006.6	729.22	113.5	1001.8	330.85	96.461
547.09	116.78	21.119	697	83.478	45.136	756.54	143.72	21.308	640.33	38.559	229.47	562.37	11.71	454.68	553.48	-45.379	653.45	240.49	107.43	25.282	388.61	175.02	40.929	447.74	117.16	13.654	413.8	227.99	353.92	411.76	217.87	484.27	451.83	300.32	769.64	393.22	202.28	934.57	436.63	-26.388	922.67	715.83	185.16	1006.7	729.2	113.41	1001.7	330.85	96.489
547.09	116.78	21.119	696.82	83.28	45.203	756.42	143.82	21.287	640.36	38.663	229.51	562.3	11.58	454.72	553.61	-45.363	653.48	240.49	107.43	25.282	388.34	175.08	40.867	447.74	117.16	13.654	413.87	228.01	353.96	411.76	217.87	484.27	451.9	300.64	769.77	393.27	202.43	934.53	436.55	-26.336	922.61	715.68	185.21	1006.7	729.2	113.41	1001.7	330.78	96.457
547.09	116.78	21.119	696.86	83.344	45.119	756.48	143.88	21.361	640.36	38.663	229.51	562.37	11.71	454.68	553.48	-45.379	653.45	240.48	107.36	25.275	388.61	175.02	40.929	447.74	117.16	13.654	413.87	228.01	353.96	411.7	217.84	484.32	451.65	300.72	769.73	393.08	202.26	934.65	436.55	-26.336	922.61	715.73	185.39	1006.7	729.15	113.29	1001.7	330.82	96.458
547.09	116.78	21.119	696.88	83.444	45.141	756.48	143.88	21.361	640.33	38.559	229.47	562.37	11.71	454.68	553.61	-45.363	653.48	240.48	107.42	25.235	388.37	175.05	40.873	447.79	117.14	13.711	413.87	228.01	353.96	411.64	217.98	484.34	451.53	300.11	769.72	392.88	202.25	934.73	436.63	-26.388	922.67	715.8	185.13	1006.6	729.2	113.41	1001.7	330.85	96.489
547.09	116.78	21.119	696.83	83.399	45.207	756.48	143.88	21.361	640.26	38.404	229.58	562.3	11.58	454.72	553.48	-45.379	653.45	240.51	107.45	25.198	388.42	175.18	40.802	447.74	117.16	13.654	413.87	228.01	353.96	411.64	217.98	484.34	451.68	300.99	769.89	393.03	202.26	934.64	436.64	-26.176	922.59	715.73	185.39	1006.7	729.2	113.41	1001.7	330.82	96.458
547.09	116.78	21.119	696.87	83.325	45.137	756.42	143.82	21.287	640.22	38.516	229.46	562.25	11.554	454.68	553.48	-45.379	653.45	240.48	107.36	25.275	388.37	175.05	40.873	447.74	117.16	13.654	413.87	228.01	353.96	411.65	217.87	484.28	451.85	300.64	769.58	392.88	202.25	934.73	436.64	-26.176	922.59	715.99	185.68	1006.6	729.23	113.51	1001.7	330.89	96.471
547.09	116.78	21.119	696.85	83.336	45.178	756.42	143.82	21.287	640.22	38.516	229.46	562.15	11.505	454.67	553.65	-45.615	653.68	240.48	107.42	25.234	388.49	175.04	40.8	447.74	117.16	13.654	413.87	228.01	353.96	411.65	217.87	484.28	451.85	300.64	769.58	392.93	202.4	934.69	436.55	-26.336	922.61	716.04	185.55	1006.6	729.2	113.41	1001.7	330.78	96.457
547.03	116.73	21.07	696.82	83.28	45.203	756.57	143.88	21.431	640.22	38.516	229.46	562.2	11.499	454.74	553.61	-45.363	653.48	240.49	107.43	25.282	388.49	175.04	40.8	447.74	117.16	13.654	413.76	227.97	353.99	411.65	217.87	484.28	451.46	300.37	769.46	393.12	202.41	934.62	436.55	-26.336	922.61	715.91	185.48	1006.6	729.23	113.51	1001.7	330.82	96.458
547.03	116.73	21.07	696.88	83.444	45.141	756.51	143.79	21.376	640.22	38.516	229.46	562.25	11.554	454.68	553.48	-45.379	653.45	240.48	107.37	25.206	388.58	175.12	40.957	447.75	117.19	13.676	413.87	228.01	353.96	411.6	218.01	484.3	451.53	301.06	769.79	392.93	202.4	934.69	436.55	-26.336	922.61	715.95	185.5	1006.6	729.2	113.41	1001.7	330.82	96.458
547.03	116.73	21.07	696.88	83.444	45.141	756.42	143.82	21.287	640.22	38.516	229.46	562.2	11.56	454.62	553.48	-45.379	653.45	240.49	107.33	25.244	388.42	175.18	40.802	447.74	117.16	13.654	413.76	227.97	353.99	411.65	217.87	484.28	451.82	301.08	769.76	392.93	202.4	934.69	436.61	-26.071	922.52	715.86	185.62	1006.6	729.2	113.41	1001.7	330.82	96.439
547.03	116.73	21.07	696.86	83.455	45.182	756.44	143.72	21.302	640.22	38.516	229.46	562.2	11.499	454.74	553.48	-45.379	653.45	240.48	107.36	25.275	388.49	175.04	40.8	447.74	117.16	13.654	413.76	227.97	353.99	411.6	218.01	484.3	451.64	300.66	769.65	393.07	202.41	934.61	436.61	-26.071	922.52	716.02	185.51	1006.6	729.27	113.64	1001.7	330.82	96.439
547.09	116.78	21.119	696.87	83.325	45.137	756.44	143.72	21.302	640.23	38.477	229.43	562.2	11.499	454.74	553.42	-45.44	653.55	240.44	107.42	25.19	388.58	175.12	40.957	447.74	117.16	13.654	413.8	227.99	353.92	411.66	218.04	484.25	451.65	300.97	769.6	392.76	202.41	934.68	436.61	-26.071	922.52	715.82	185.58	1006.6	729.23	113.53	1001.7	330.82	96.439
547.03	116.73	21.07	696.87	83.325	45.137	756.51	143.79	21.376	640.23	38.477	229.43	562.2	11.499	454.74	553.48	-45.379	653.45	240.55	107.47	25.248	388.49	175.04	40.8	447.79	117.14	13.711	413.8	227.99	353.92	411.71	217.9	484.24	451.63	301.25	769.7	393.07	202.41	934.61	436.61	-26.071	922.52	715.95	185.63	1006.6	729.23	113.51	1001.7	330.82	96.439
547.09	116.78	21.119	696.82	83.28	45.203	756.42	143.82	21.287	640.23	38.477	229.43	562.2	11.499	454.74	553.48	-45.379	653.45	240.43	107.32	25.325	388.42	175.18	40.802	447.74	117.16	13.654	413.76	227.97	353.99	411.66	218.04	484.25	451.49	300.26	769.48	393.27	202.43	934.53	436.62	-26.022	922.58	715.82	185.58	1006.6	729.26	113.72	1001.7	330.82	96.439
547.03	116.73	21.07	696.83	83.399	45.207	756.42	143.82	21.287	640.23	38.477	229.43	562.25	11.554	454.68	553.48	-45.379	653.45	240.51	107.45	25.198	388.53	174.93	40.791	447.74	117.16	13.654	413.69	227.86	353.93	411.5	217.87	484.26	451.85	300.87	769.58	393.27	202.43	934.53	436.62	-26.022	922.58	715.99	185.68	1006.6	729.23	113.75	1001.7	330.74	96.459
547.03	116.73	21.07	696.79	83.315	45.228	756.42	143.82	21.287	640.23	38.477	229.43	562.2	11.499	454.74	553.48	-45.275	653.47	240.45	107.3	25.28	388.49	175.04	40.8	447.74	117.16	13.654	413.76	227.97	353.99	411.65	217.87	484.28	451.65	300.97	769.6	393.07	202.41	934.61	436.53	-25.993	922.58	715.86	185.62	1006.6	729.23	113.51	1001.7	330.7	96.379
547.09	116.78	21.119	696.83	83.399	45.207	756.44	143.72	21.302	640.31	38.479	229.36	562.15	11.536	454.69	553.48	-45.379	653.45	240.42	107.26	25.315	388.49	175.04	40.8	447.74	117.16	13.654	413.76	227.97	353.99	411.5	218.02	484.35	451.4	300.51	769.52	393.27	202.43	934.53	436.62	-26.022	922.58	715.86	185.62	1006.6	729.13	113.84	1001.7	330.67	96.446
547.09	116.78	21.119	696.86	83.455	45.182	756.48	143.88	21.361	640.31	38.479	229.36	562.15	11.505	454.67	553.48	-45.379	653.45	240.48	107.36	25.275	388.42	175.18	40.802	447.79	117.14	13.711	413.69	227.86	353.93	411.54	218	484.22	451.4	300.51	769.52	393.27	202.43	934.53	436.62	-26.022	922.58	715.86	185.62	1006.6	729.31	113.75	1001.7	330.67	96.446
547.03	116.73	21.07	696.86	83.455	45.182	756.42	143.82	21.287	640.31	38.479	229.36	562.09	11.481	454.75	553.48	-45.275	653.47	240.44	107.36	25.229	388.49	175.04	40.8	447.75	117.22	13.606	413.69	227.96	353.89	411.54	218	484.22	451.63	301.25	769.7	393.27	202.43	934.53	436.53	-25.944	922.64	715.87	185.72	1006.6	729.22	113.84	1001.6	330.67	96.446
547.09	116.78	21.119	696.83	83.399	45.207	756.42	143.82	21.287	640.31	38.479	229.36	562.04	11.487	454.68	553.48	-45.379	653.45	240.52	107.34	25.146	388.37	175.05	40.873	447.74	117.16	13.654	413.76	227.97	353.99	411.38	218.05	484.37	451.63	301.25	769.7	393.27	202.43	934.53	436.53	-25.944	922.64	716	185.78	1006.6	729.26	113.95	1001.6	330.7	96.396
547.03	116.73	21.07	696.83	83.399	45.207	756.42	143.82	21.287	640.21	38.325	229.49	562.15	11.505	454.67	553.42	-45.44	653.55	240.44	107.42	25.19	388.34	175.08	40.867	447.74	117.16	13.654	413.76	227.97	353.99	411.45	218.01	484.27	451.63	301.25	769.7	393.18	202.59	934.65	436.61	-25.787	922.58	715.83	185.81	1006.6	729.23	113.75	1001.7	330.68	96.424
547.09	116.78	21.119	696.71	83.251	45.309	756.42	143.82	21.287	640.17	38.438	229.38	562.2	11.499	454.74	553.43	-45.338	653.57	240.51	107.4	25.237	388.37	175.05	40.873	447.74	117.16	13.654	413.8	227.99	353.92	411.5	218.02	484.35	451.63	301.25	769.7	393.18	202.59	934.65	436.62	-25.752	922.66	715.93	185.74	1006.6	729.17	113.95	1001.6	330.68	96.424
547.03	116.73	21.07	696.81	83.409	45.249	756.44	143.72	21.302	640.17	38.438	229.38	562.02	11.529	454.74	553.48	-45.379	653.45	240.44	107.36	25.229	388.49	175.03	41.003	447.74	117.16	13.654	413.76	227.97	353.99	411.33	218.04	484.29	451.39	301.07	769.52	393.18	202.59	934.65	436.71	-25.614	922.65	716	185.78	1006.6	729.26	113.95	1001.6	330.69	96.442
547.03	116.73	21.07	696.75	83.209	45.263	756.51	143.79	21.376	640.1	38.436	229.45	562.22	11.568	454.84	553.48	-45.275	653.47	240.52	107.31	25.232	388.49	175.04	40.8	447.74	117.16	13.654	413.8	227.99	353.92	411.45	218.01	484.27	451.46	301.35	769.69	393.18	202.59	934.65	436.71	-25.614	922.65	715.99	185.68	1006.6	729.26	113.95	1001.6	330.69	96.442
547.09	116.78	21.119	696.87	83.325	45.137	756.44	143.72	21.302	640.23	38.477	229.43	562.17	11.543	454.8	553.48	-45.379	653.45	240.45	107.42	25.188	388.55	175.03	40.873	447.74	117.16	13.654	413.76	227.97	353.99	411.44	218.18	484.35	451.46	301.35	769.69	393.2	202.61	934.57	436.71	-25.614	922.65	715.8	185.71	1006.6	729.28	113.95	1001.5	330.72	96.349
547.09	116.78	21.119	696.86	83.455	45.182	756.48	143.88	21.361	640.23	38.477	229.43	562.2	11.499	454.74	553.61	-45.259	653.5	240.51	107.4	25.237	388.49	175.04	40.8	447.79	117.14	13.711	413.76	227.97	353.99	411.54	218	484.22	451.67	301.24	769.66	393	202.6	934.64	436.71	-25.614	922.65	715.91	185.81	1006.6	729.22	113.84	1001.6	330.68	96.528
547.1	116.75	21.159	696.83	83.399	45.207	756.42	143.82	21.287	640.23	38.477	229.43	562.19	11.66	454.79	553.61	-45.259	653.5	240.46	107.45	25.279	388.42	175.18	40.802	447.79	117.14	13.711	413.79	228.09	353.95	411.48	218.04	484.31	451.63	301.25	769.7	393.18	202.59	934.65	436.71	-25.614	922.65	716	185.78	1006.6	729.28	113.95	1001.5	330.71	96.457
547.09	116.78	21.119	696.82	83.28	45.203	756.42	143.82	21.287	640.23	38.477	229.43	562.17	11.543	454.8	553.55	-45.322	653.6	240.45	107.42	25.188	388.37	175.05	40.873	447.74	117.16	13.654	413.76	227.97	353.99	411.6	218.01	484.3	451.63	301.25	769.7	393.23	202.73	934.7	436.59	-25.645	922.68	715.89	186.12	1006.5	729.17	113.95	1001.6	330.58	96.568
547.09	116.78	21.119	696.83	83.399	45.207	756.42	143.82	21.287	640.22	38.516	229.46	562.26	11.79	454.75	553.61	-45.259	653.5	240.45	107.3	25.28	388.49	175.04	40.8	447.74	117.16	13.654	413.83	228.11	353.88	411.39	218.17	484.27	451.63	301.25	769.7	393	202.6	934.64	436.77	-25.443	922.65	715.91	185.87	1006.5	729.26	113.95	1001.6	330.6	96.592
547.09	116.78	21.119	696.88	83.444	45.141	756.42	143.82	21.287	640.33	38.559	229.47	562.35	11.754	454.74	553.61	-45.259	653.5	240.54	107.43	25.195	388.49	175.04	40.8	447.75	117.19	13.676	413.83	228.11	353.88	411.66	218.04	484.25	451.23	300.58	769.52	393.12	202.85	934.63	436.6	-25.535	922.76	716	185.78	1006.6	729.24	114.07	1001.6	330.69	96.496
547.03	116.73	21.07	696.82	83.28	45.203	756.51	143.79	21.376	640.33	38.559	229.47	562.31	11.845	454.7	553.65	-45.137	653.45	240.51	107.45	25.198	388.3	175.19	40.876	447.79	117.14	13.711	413.8	227.99	353.92	411.62	218.19	484.29	451.46	301.35	769.69	393.18	202.59	934.65	436.77	-25.443	922.65	715.9	186.05	1006.6	729.09	114.07	1001.6	330.61	96.603
547.09	116.78	21.119	696.88	83.444	45.141	756.48	143.88	21.361	640.39	38.687	229.62	562.31	11.845	454.7	553.65	-45.137	653.45	240.48	107.42	25.234	388.42	175.18	40.802	447.79	117.14	13.711	413.79	228.09	353.95	411.62	218.19	484.29	451.46	301.35	769.69	393.12	202.85	934.63	436.75	-25.187	922.62	715.86	186.16	1006.6	729.22	114.11	1001.5	330.54	96.678
547.09	116.78	21.119	696.88	83.444	45.141	756.42	143.82	21.287	640.44	38.574	229.74	562.31	11.845	454.7	553.65	-45.137	653.45	240.46	107.45	25.279	388.49	175.04	40.8	447.74	117.16	13.654	413.93	228.15	353.84	411.69	218.3	484.34	451.46	301.35	769.69	393.12	202.85	934.63	436.79	-25.205	922.68	715.86	186.16	1006.6	729.15	114.06	1001.6	330.48	96.754
547.09	116.78	21.119	696.88	83.444	45.141	756.42	143.82	21.287	640.39	38.687	229.62	562.31	11.845	454.7	553.65	-45.137	653.45	240.53	107.49	25.293	388.42	175.18	40.802	447.79	117.14	13.711	413.9	228.03	353.89	411.69	218.3	484.34	451.46	301.35	769.69	393.12	202.85	934.63	436.8	-25.577	922.66	715.73	186.1	1006.6	729.13	114.11	1001.5	330.48	96.754
547.09	116.78	21.119	696.78	83.407	45.262	756.42	143.82	21.287	640.54	38.768	229.85	562.31	11.845	454.7	553.7	-44.986	653.4	240.48	107.42	25.234	388.3	175.19	40.876	447.74	117.16	13.654	413.87	228.01	353.96	411.69	218.3	484.34	451.46	301.64	769.75	393.08	202.72	934.78	436.67	-25.236	922.71	715.9	186.05	1006.6	728.99	114.11	1001.6	330.36	96.905
547.09	116.78	21.119	696.81	83.409	45.249	756.48	143.88	21.361	640.5	39.008	229.73	562.31	11.845	454.7	553.7	-44.986	653.4	240.49	107.54	25.161	388.49	175.04	40.8	447.74	117.16	13.654	413.93	228.15	353.84	411.69	218.3	484.34	451.63	301.25	769.7	392.94	202.85	934.62	436.79	-25.205	922.68	715.76	185.99	1006.6	728.74	114.19	1001.7	330.36	96.908
547.09	116.78	21.119	696.88	83.444	45.141	756.48	143.88	21.361	640.45	39.011	229.8	562.31	11.845	454.7	553.66	-45.11	653.45	240.5	107.48	25.241	388.56	175.09	40.901	447.79	117.14	13.711	413.93	228.15	353.84	411.69	218.3	484.34	451.46	301.35	769.69	393.12	202.85	934.63	436.67	-25.236	922.71	715.85	186.17	1006.7	728.94	114.28	1001.7	330.53	96.829
547.09	116.78	21.119	696.88	83.444	45.141	756.48	143.88	21.361	640.49	38.921	229.91	562.31	11.845	454.7	553.7	-44.746	653.52	240.48	107.62	25.241	388.49	175.04	40.8	447.74	117.16	13.654	413.9	228.13	353.91	411.69	218.3	484.34	451.46	301.35	769.69	393.03	202.72	934.77	436.75	-25.309	922.65	715.81	186.27	1006.6	728.79	114.35	1001.7	330.4	96.877
547.14	116.82	21.088	696.78	83.407	45.262	756.48	143.88	21.361	640.49	38.921	229.91	562.31	11.845	454.7	553.7	-44.986	653.4	240.5	107.48	25.241	388.42	175.18	40.802	447.78	117.1	13.761	413.97	228.22	353.95	411.92	218.45	484.37	451.46	301.35	769.69	392.91	202.72	934.77	436.56	-25.151	922.71	715.81	186.27	1006.6	728.83	114.29	1001.7	330.38	96.997
547.09	116.9	21.129	696.88	83.444	45.141	756.48	143.88	21.361	640.53	39.053	230.07	562.32	11.906	454.7	553.7	-44.746	653.52	240.46	107.45	25.279	388.42	175.18	40.802	447.79	117.14	13.711	413.93	228.15	353.84	411.86	218.47	484.32	451.46	301.64	769.75	392.94	202.85	934.62	436.56	-25.151	922.71	715.77	186.14	1006.8	728.7	114.27	1001.7	330.34	97.056
547.09	116.78	21.119	696.86	83.455	45.182	756.42	143.82	21.287	640.53	39.053	230.07	562.31	11.845	454.7	553.66	-44.869	653.56	240.45	107.44	25.28	388.42	175.18	40.802	447.79	117.14	13.711	413.93	228.15	353.84	411.86	218.47	484.32	451.46	301.64	769.75	392.66	203.04	934.75	436.63	-25.218	922.65	715.68	186.21	1006.6	728.67	114.35	1001.8	330.26	97.034
547.16	116.85	21.13	696.86	83.455	45.182	756.42	143.82	21.287	640.74	39.124	230.18	562.51	11.95	454.7	553.66	-44.869	653.56	240.45	107.55	25.187	388.42	175.18	40.802	447.74	117.16	13.654	414.17	228.31	354.02	411.89	218.49	484.19	451.63	301.55	769.76	392.8	203.05	934.66	436.56	-25.151	922.71	715.74	186.24	1006.7	728.8	114.37	1001.8	330.33	97.008
547.06	116.89	21.202	696.86	83.455	45.182	756.58	143.88	21.369	640.74	39.124	230.18	562.51	11.95	454.7	553.66	-44.869	653.56	240.54	107.6	25.214	388.42	175.18	40.802	447.79	117.14	13.711	414.12	228.29	353.91	411.95	218.51	484.28	451.46	301.64	769.75	392.94	202.85	934.62	436.56	-25.151	922.71	715.71	186.2	1006.8	728.67	114.42	1001.9	330.23	97.077
547.09	116.9	21.129	696.75	83.417	45.304	756.42	143.82	21.287	640.74	39.124	230.18	562.51	11.95	454.7	553.7	-44.746	653.52	240.48	107.6	25.191	388.42	175.18	40.802	447.74	117.16	13.654	414.17	228.31	354	411.95	218.51	484.28	451.46	301.64	769.75	392.61	202.83	934.78	436.54	-25.025	922.68	715.67	186.19	1006.7	728.67	114.42	1001.9	330.28	97.07
547.11	116.82	21.161	696.88	83.444	45.141	756.48	143.88	21.361	640.71	39.272	230.09	562.62	11.963	454.68	553.7	-44.746	653.52	240.52	107.66	25.204	388.42	175.18	40.802	447.74	117.16	13.654	414.24	228.32	353.91	412.14	218.75	484.34	451.46	301.64	769.75	392.64	203.02	934.84	436.56	-25.151	922.71	715.54	186.9	1006.8	728.55	114.58	1002	330.22	97.141
547.09	116.78	21.119	696.86	83.455	45.182	756.48	143.88	21.361	640.63	39.416	230.19	562.62	11.963	454.68	553.7	-44.746	653.52	240.57	107.63	25.121	388.42	175.18	40.802	447.79	117.14	13.711	414.38	228.39	353.96	412.03	218.63	484.25	451.46	301.64	769.75	392.35	203.18	934.81	436.47	-25.188	922.7	715.5	186.39	1006.5	728.7	114.55	1001.9	330.07	97.194
547.09	116.94	21.148	696.77	83.467	45.23	756.48	143.88	21.361	640.69	39.329	230.16	562.66	12.035	454.65	553.7	-44.613	653.53	240.54	107.6	25.214	388.42	175.18	40.802	447.74	117.16	13.654	414.39	228.34	353.94	412.06	218.55	484.25	451.46	301.64	769.75	392.48	203.19	934.73	436.45	-25.062	922.67	715.67	186.19	1006.7	728.7	114.6	1002	330.07	97.194
547.09	116.83	21.138	696.88	83.444	45.141	756.51	143.81	21.293	640.73	39.46	230.21	562.66	12.035	454.65	553.86	-44.727	653.54	240.54	107.6	25.214	388.68	175.06	41.03	447.79	117.14	13.711	414.39	228.34	353.94	412.18	218.77	484.26	451.46	301.64	769.75	392.47	203.02	934.82	436.45	-25.062	922.67	715.53	186.35	1006.8	728.53	114.63	1001.9	330.07	97.194
547.04	116.9	21.179	696.86	83.455	45.182	756.42	143.82	21.287	640.86	39.56	230.25	562.66	12.035	454.65	553.86	-44.595	653.56	240.49	107.62	25.198	388.42	175.18	40.802	447.79	117.14	13.711	414.49	228.36	353.94	412.18	218.99	484.42	451.46	301.64	769.75	392.47	203.02	934.82	436.45	-25.062	922.67	715.51	186.45	1007	728.55	114.58	1002	330.02	97.195
547.09	116.94	21.148	696.86	83.455	45.182	756.42	143.82	21.287	640.86	39.56	230.25	563.34	12.871	454.59	553.86	-44.595	653.56	240.52	107.66	25.204	388.49	175.04	40.8	447.74	117.16	13.654	414.62	228.34	353.93	412.18	218.77	484.26	451.46	301.64	769.75	392.35	203.18	934.81	436.45	-25.062	922.67	715.43	186.46	1006.6	728.55	114.51	1002.1	330	97.326
547.11	116.82	21.161	696.86	83.455	45.182	756.42	143.82	21.287	640.86	39.56	230.25	563.41	12.979	454.53	553.86	-44.595	653.56	240.54	107.6	25.214	388.49	175.22	40.903	447.75	117.19	13.676	414.62	228.34	353.93	412.32	218.88	484.39	451.46	301.64	769.75	392.16	203.18	934.81	436.23	-25.026	922.66	715.63	186.39	1007	728.56	114.67	1002.1	330.02	97.195
547.09	116.94	21.148	696.88	83.444	45.141	756.51	143.81	21.293	640.86	39.56	230.25	562.94	12.2	454.73	553.86	-44.595	653.56	240.48	107.6	25.191	388.42	175.18	40.802	447.77	117.08	13.767	414.82	228.48	353.88	412.32	218.88	484.39	451.46	301.64	769.75	392.48	203.19	934.73	436.25	-25.106	922.75	715.36	186.71	1007	728.58	114.6	1002.2	330	97.326
547.11	116.86	21.18	696.83	83.46	45.175	756.47	143.9	21.298	640.91	39.722	230.34	563.05	12.34	454.78	553.86	-44.595	653.56	240.52	107.61	25.242	388.42	175.18	40.802	447.78	117.1	13.761	414.73	228.43	353.93	412.28	218.8	484.28	451.46	301.64	769.75	392.35	203.18	934.81	436.25	-25.106	922.75	715.54	186.56	1006.8	728.53	114.48	1002.1	329.83	97.508
547.11	116.98	21.19	696.86	83.455	45.182	756.58	143.88	21.369	640.91	39.722	230.34	563.22	12.27	454.85	554.01	-44.593	653.54	240.54	107.6	25.214	388.42	175.18	40.802	447.72	117.13	13.703	414.69	228.36	353.83	412.29	219.02	484.44	451.63	301.55	769.76	392.35	203.18	934.81	436.17	-24.956	922.62	715.53	186.67	1006.5	728.46	114.48	1002.2	329.91	97.491
547.11	116.98	21.19	696.88	83.444	45.141	756.51	143.81	21.293	640.91	39.722	230.34	563.16	12.517	454.84	553.86	-44.595	653.56	240.54	107.6	25.214	388.49	175.22	40.903	447.79	117.14	13.711	414.82	228.48	353.88	412.32	218.88	484.39	451.46	301.64	769.75	392.35	203.18	934.81	436.14	-24.924	922.74	715.28	186.5	1006.9	728.47	114.57	1002.2	329.76	97.577
547.1	116.92	21.228	696.97	83.489	45.177	756.51	143.81	21.293	640.91	39.722	230.34	563.26	12.489	454.98	553.97	-44.568	653.63	240.52	107.61	25.242	388.42	175.18	40.802	447.7	117.07	13.755	414.73	228.43	353.93	412.35	218.8	484.38	451.46	301.64	769.75	392.35	203.18	934.81	436.14	-24.924	922.74	715.46	186.42	1006.9	728.38	114.58	1002.3	329.76	97.577
547.11	116.98	21.19	696.8	83.462	45.237	756.42	143.82	21.287	640.91	39.722	230.34	563.21	12.374	454.98	553.86	-44.595	653.56	240.5	107.51	25.29	388.42	175.18	40.802	447.79	117.14	13.711	414.92	228.39	353.87	412.35	218.8	484.38	451.46	301.64	769.75	392.35	203.18	934.81	436.15	-25.034	922.72	715.64	187.09	1006.5	728.33	114.61	1002.3	329.74	97.554
547.16	117.01	21.215	696.86	83.455	45.182	756.58	143.88	21.369	640.91	39.722	230.34	563.34	12.514	454.99	554.04	-44.456	653.52	240.46	107.5	25.239	388.42	175.18	40.802	447.79	117.14	13.711	414.96	228.46	353.98	412.35	218.8	484.38	451.46	301.64	769.75	392.16	203.18	934.81	435.94	-24.88	922.76	715.36	186.54	1006.9	728.33	114.68	1002.3	329.79	97.583
547.16	116.97	21.082	697	83.478	45.136	756.58	143.88	21.369	640.99	39.685	230.38	563.33	12.606	455.01	553.97	-44.568	653.63	240.52	107.66	25.204	388.65	175.17	41.058	447.79	117.14	13.711	414.96	228.46	353.98	412.43	218.81	484.42	451.46	301.64	769.75	392.16	203.18	934.81	435.77	-24.81	922.85	715.76	187.04	1006.6	728.33	114.61	1002.3	329.79	97.583
547.09	116.97	21.184	696.97	83.489	45.177	756.42	143.82	21.287	640.91	39.722	230.34	563.31	12.642	455.05	553.97	-44.568	653.63	240.47	107.56	25.206	388.49	175.22	40.903	447.79	117.14	13.711	414.96	228.46	353.98	412.45	218.95	484.52	451.46	301.64	769.75	392.21	203.32	934.78	435.68	-24.648	922.78	715.44	186.7	1006.5	728.33	114.61	1002.3	329.79	97.583
547.09	117.02	21.202	697.04	83.538	45.206	756.58	143.88	21.369	640.91	39.722	230.34	563.31	12.642	455.05	553.91	-44.657	653.73	240.53	107.67	25.194	388.67	175.01	41.002	447.72	117.1	13.705	414.99	228.39	353.95	412.64	219.05	484.52	451.46	301.64	769.75	392.16	203.18	934.81	435.77	-24.81	922.85	715.41	187	1006.7	728.29	114.6	1002.4	329.77	97.682
547.13	117	21.209	696.86	83.455	45.182	756.48	143.88	21.361	640.93	39.574	230.43	563.31	12.642	455.05	554.01	-44.593	653.54	240.5	107.56	25.251	388.49	175.13	40.842	447.78	117.07	13.693	414.96	228.46	353.98	412.57	218.93	484.48	451.63	301.55	769.76	392.16	203.18	934.81	435.68	-24.648	922.78	715.43	186.5	1006.4	728.33	114.61	1002.3	329.71	97.554
547.14	116.94	21.161	696.92	83.504	45.211	756.51	143.81	21.293	640.93	39.574	230.43	563.4	12.575	455.05	554.11	-44.516	653.77	240.44	107.51	25.268	388.61	175.02	40.929	447.73	117.09	13.636	414.96	228.46	353.98	412.51	218.93	484.44	451.46	301.64	769.75	392.16	203.18	934.81	435.66	-24.727	922.87	715.23	187.06	1006.8	728.29	114.6	1002.4	329.77	97.682
547.11	116.82	21.161	696.92	83.504	45.211	756.58	143.88	21.369	640.93	39.574	230.43	563.35	12.667	455.09	552.79	-43.42	653.38	240.5	107.56	25.251	388.58	175.12	40.957	447.75	117.04	13.816	415.04	228.41	354.04	412.64	219.05	484.52	451.46	301.64	769.75	392.09	203.51	934.86	435.66	-24.727	922.87	715.4	186.59	1006.6	728.24	114.48	1002.4	329.71	97.651
547.16	116.85	21.13	696.92	83.504	45.211	756.58	143.88	21.369	640.93	39.574	230.43	563.42	12.673	455.14	552.59	-43.437	653.34	240.49	107.67	25.159	388.49	175.04	40.8	447.78	117.07	13.693	415.04	228.41	354.04	412.72	218.91	484.42	451.46	301.64	769.75	392.04	203.37	934.89	435.66	-24.727	922.87	715.28	187.07	1006.8	728.28	114.62	1002.5	329.68	97.623
547.16	117.01	21.215	696.86	83.455	45.182	756.51	143.81	21.293	641	39.483	230.4	563.46	12.699	455.18	552.61	-43.414	653.33	240.52	107.66	25.204	388.42	175.18	40.802	447.76	117	13.749	415.04	228.41	354.04	412.81	219.1	484.45	451.46	301.64	769.75	391.23	203.69	935.03	435.66	-24.727	922.87	715.22	186.77	1006.7	728.23	114.5	1002.5	329.69	97.621
547.11	116.98	21.19	696.85	83.507	45.267	756.51	143.81	21.293	640.89	39.461	230.47	563.39	12.8	455.07	552.65	-43.316	653.32	240.5	107.57	25.147	388.49	175.04	40.8	447.78	117.07	13.693	414.96	228.46	353.98	412.79	219.25	484.48	451.79	301.95	769.74	391.28	203.82	935.01	435.66	-24.727	922.87	715.23	186.6	1006.7	728.28	114.62	1002.5	329.71	97.751
547.16	116.9	21.148	696.92	83.504	45.211	756.51	143.81	21.293	640.97	39.351	230.36	563.46	12.699	455.18	552.59	-43.437	653.34	240.5	107.56	25.251	388.61	175.01	40.948	447.7	117.07	13.755	415.12	228.42	354.09	412.85	219.25	484.53	451.46	301.64	769.75	392.09	203.51	934.86	435.66	-24.727	922.87	715.21	187.09	1006.8	728.23	114.5	1002.5	329.81	97.803
547.11	116.93	21.171	696.92	83.504	45.211	756.58	143.88	21.369	640.95	39.371	230.43	563.43	12.693	455.11	552.62	-43.461	653.52	240.48	107.6	25.191	388.42	175.18	40.802	447.78	117.07	13.693	415.12	228.42	354.09	412.92	219.23	484.41	451.46	301.64	769.75	391.28	203.82	935.01	435.66	-24.727	922.87	715.21	187.09	1006.8	728.23	114.5	1002.5	329.81	97.803
547.03	116.98	21.234	696.8	83.462	45.237	756.48	143.88	21.361	640.95	39.321	230.3	563.46	12.699	455.18	552.65	-43.316	653.32	240.5	107.54	25.202	388.49	175.22	40.903	447.74	116.97	13.799	415.12	228.42	354.09	412.89	219.06	484.47	451.79	301.95	769.74	391.26	203.95	935.1	435.56	-24.748	922.92	715.11	186.66	1006.7	728.23	114.5	1002.5	329.74	97.593
547.06	116.94	21.221	696.81	83.47	45.216	756.58	143.88	21.369	640.95	39.321	230.3	563.46	12.699	455.18	552.57	-43.353	653.43	240.47	107.54	25.156	388.49	175.04	40.8	447.71	117.05	13.686	415.19	228.42	354.14	412.97	219.29	484.53	451.46	301.64	769.75	392.02	203.65	934.98	435.56	-24.748	922.92	715.21	187.09	1006.8	728.23	114.5	1002.5	329.76	97.729
547.13	117	21.209	696.81	83.47	45.216	756.58	143.88	21.369	640.88	39.216	230.37	563.34	12.786	455.12	552.57	-43.353	653.43	240.48	107.6	25.191	388.49	175.04	40.8	447.74	116.97	13.799	414.96	228.46	353.98	412.93	219.22	484.54	451.79	301.95	769.74	391.26	203.95	935.1	435.44	-24.784	922.94	715.21	187.09	1006.8	728.23	114.5	1002.5	329.76	97.679
547.16	116.9	21.148	696.75	83.477	45.271	756.58	143.88	21.369	640.88	39.216	230.37	563.46	12.699	455.18	552.59	-43.437	653.34	240.47	107.54	25.156	388.58	175.12	40.957	447.74	116.97	13.799	415.12	228.42	354.09	412.99	219.18	484.47	451.46	301.64	769.75	391.21	204.35	935.14	435.52	-24.666	922.95	715.11	186.67	1006.8	728.23	114.5	1002.5	329.78	97.764
547.11	116.98	21.19	696.84	83.501	45.29	756.48	143.88	21.361	640.88	39.216	230.37	563.35	12.667	455.09	552.52	-43.297	653.39	240.54	107.6	25.214	388.61	175.02	40.929	447.78	117.07	13.693	415.11	228.45	353.99	412.91	219.21	484.46	451.46	301.64	769.75	391.21	204.35	935.14	435.4	-24.523	922.91	715.04	186.68	1006.9	728.23	114.5	1002.5	329.78	97.65
547.08	116.85	21.174	696.87	83.512	45.265	756.48	143.88	21.361	640.88	39.216	230.37	564	13.742	454.94	552.57	-43.353	653.43	240.48	107.62	25.241	388.49	175.04	40.8	447.77	117.03	13.743	415.12	228.42	354.09	412.99	219.31	484.48	451.46	301.64	769.75	391.26	204.18	935.08	435.44	-24.582	922.85	715.21	187.09	1006.8	728.12	114.53	1002.5	329.85	97.761
547.06	116.96	21.177	696.75	83.477	45.271	756.58	143.88	21.369	640.88	39.216	230.37	563.31	12.642	455.05	552.47	-43.41	653.42	240.5	107.54	25.202	388.49	175.04	40.8	447.74	116.97	13.799	415.12	228.42	354.09	412.93	219.3	484.43	451.46	301.64	769.75	391.21	204.35	935.14	435.29	-24.438	922.91	715.21	187.09	1006.8	728.13	114.5	1002.4	329.82	97.765
547.09	116.9	21.129	696.81	83.47	45.216	756.48	143.88	21.361	640.88	39.216	230.37	563.31	12.774	455.04	552.45	-43.385	653.46	240.5	107.6	25.197	388.49	175.04	40.8	447.74	117.16	13.654	415.2	228.46	354.04	412.97	219.29	484.53	451.8	301.94	769.84	391.26	204.18	935.08	435.39	-24.414	922.94	715.21	187.09	1006.8	728.17	114.65	1002.5	329.77	97.56
547.03	116.93	21.215	696.7	83.43	45.339	756.48	143.88	21.361	640.88	39.216	230.37	563.31	12.774	455.04	552.52	-43.297	653.39	240.52	107.66	25.204	388.42	175.18	40.802	447.73	117.09	13.636	415.04	228.5	353.93	412.99	219.36	484.43	451.46	301.64	769.75	391.13	204.34	935.1	435.39	-24.414	922.94	715.07	186.64	1006.8	728.13	114.5	1002.4	329.81	97.689
547.09	116.97	21.184	696.75	83.477	45.271	756.55	143.97	21.375	640.88	39.411	230.34	563.28	12.749	455	552.4	-43.496	653.5	240.5	107.48	25.241	388.42	175.18	40.802	447.72	117.13	13.703	415.12	228.51	353.97	412.92	219.29	484.48	451.27	300.78	769.28	391.21	204.35	935.14	435.36	-24.211	922.95	715.19	187.2	1006.9	728.13	114.69	1002.4	329.78	97.887
547.05	116.92	21.143	696.75	83.477	45.271	756.42	143.82	21.287	640.97	39.351	230.36	563.31	12.774	455.04	552.45	-43.385	653.46	240.51	107.59	25.154	388.42	175.18	40.802	447.72	117.05	13.792	415.12	228.51	353.97	412.99	219.31	484.48	451.46	301.64	769.75	391.21	204.35	935.14	435.38	-24.131	922.86	715.01	186.66	1006.8	728.08	114.57	1002.5	329.69	97.86
547.11	116.82	21.161	696.75	83.417	45.304	756.42	143.82	21.287	640.89	39.461	230.47	563.31	12.774	455.04	552.52	-43.297	653.39	240.5	107.51	25.29	388.42	175.18	40.802	447.77	117.03	13.743	415.11	228.45	353.99	412.99	219.31	484.48	451.46	301.64	769.75	391.21	204.35	935.14	435.36	-24.022	922.81	715	186.87	1006.8	728.09	114.55	1002.4	329.78	97.887
547.03	116.81	21.125	696.81	83.47	45.216	756.42	143.82	21.287	640.89	39.461	230.47	563.34	12.786	455.12	552.45	-43.385	653.46	240.51	107.59	25.154	388.42	175.18	40.802	447.74	116.97	13.799	414.96	228.46	353.98	412.99	219.31	484.48	451.46	301.64	769.75	391.13	204.34	935.1	435.28	-24.142	922.79	715.13	186.83	1006.8	728.08	114.57	1002.5	329.78	97.887
547.06	117.08	21.172	696.81	83.47	45.216	756.55	143.97	21.375	640.93	39.574	230.43	563.95	13.71	455	552.45	-43.385	653.46	240.52	107.66	25.204	388.58	175.12	40.957	447.77	117.08	13.767	415.05	228.47	354.03	412.93	219.3	484.43	451.46	301.64	769.75	391.08	204.67	935.16	435.16	-24.173	922.82	715.06	187.25	1007	728.17	114.65	1002.5	329.78	97.907
547.07	116.98	21.16	696.81	83.47	45.216	756.42	143.82	21.287	640.93	39.574	230.43	563.85	13.786	454.96	552.33	-43.429	653.46	240.45	107.6	25.147	388.3	175.19	40.876	447.75	117.04	13.816	415.04	228.5	353.93	412.81	219.32	484.38	451.46	301.64	769.75	391.08	204.67	935.16	435.16	-23.98	922.9	715.03	186.69	1006.9	728.13	114.69	1002.4	329.74	97.89
547.06	116.97	21.219	696.75	83.477	45.271	756.51	143.81	21.293	640.93	39.574	230.43	563.91	13.699	454.91	552.45	-43.385	653.46	240.48	107.62	25.241	388.42	175.18	40.802	447.78	117.1	13.761	415.05	228.47	354.03	412.89	219.43	484.4	451.27	300.78	769.28	390.96	204.7	935.07	435.22	-23.996	922.77	715.19	187.2	1006.9	728.17	114.65	1002.5	329.74	97.89
547.16	117.1	21.213	696.75	83.477	45.271	756.81	143.5	21.469	640.88	39.708	230.58	563.85	13.786	454.96	552.45	-43.385	653.46	240.44	107.56	25.229	388.42	175.18	40.802	447.7	116.98	13.851	415.05	228.47	354.03	412.89	219.43	484.4	451.46	301.64	769.75	390.98	204.7	935.06	435.22	-24.134	922.93	715.06	187.25	1007	728.02	114.74	1002.5	329.64	97.891
547.08	117.13	21.156	696.75	83.477	45.271	756.48	143.88	21.361	640.88	39.708	230.58	564.01	13.928	455.06	552.45	-43.385	653.46	240.41	107.57	25.185	388.42	175.18	40.802	447.7	116.98	13.851	415.04	228.5	353.93	412.82	219.4	484.44	451.46	301.64	769.75	390.9	204.69	935.02	435.14	-24.116	922.75	715.06	187.25	1007	728.13	114.69	1002.4	329.6	97.776
547.13	117.05	21.228	696.75	83.477	45.271	756.51	143.81	21.293	641.11	39.639	230.58	564.01	13.928	455.06	552.45	-43.385	653.46	240.52	107.66	25.204	388.42	175.18	40.802	447.58	116.96	13.756	414.96	228.46	353.98	412.89	219.38	484.46	451.38	301.7	769.7	390.9	204.69	935.02	435.22	-23.996	922.77	715.06	187.25	1007	728.13	114.69	1002.4	329.64	97.891
547.16	117.1	21.213	696.81	83.47	45.216	756.58	143.88	21.369	641.01	39.851	230.64	563.97	13.917	454.97	552.52	-43.297	653.39	240.45	107.63	25.197	388.49	175.04	40.8	447.72	117.05	13.792	415.04	228.5	353.93	412.76	219.4	484.4	451.46	301.64	769.75	390.96	204.7	935.07	435.14	-23.923	922.83	714.91	187.32	1007	728.09	114.55	1002.4	329.64	97.891
547.07	117.13	21.169	696.75	83.477	45.271	756.58	143.88	21.369	641.05	39.902	230.72	564.01	13.928	455.06	552.52	-43.297	653.39	240.52	107.66	25.204	388.42	175.18	40.802	447.74	116.97	13.799	414.96	228.46	353.98	412.76	219.4	484.4	451.38	301.7	769.7	391.04	204.7	935.11	435.14	-23.923	922.83	714.99	186.98	1006.9	728.08	114.57	1002.5	329.57	97.883
547.11	117.07	21.187	696.81	83.47	45.216	756.98	143.51	21.567	641.05	39.902	230.72	563.97	13.917	454.97	552.52	-43.297	653.39	240.49	107.67	25.159	388.42	175.18	40.802	447.74	116.97	13.799	415.02	228.57	353.92	412.76	219.4	484.4	451.35	301.92	769.85	390.96	204.7	935.07	435.14	-23.923	922.83	715	186.87	1006.8	728.04	114.71	1002.5	329.57	97.883
547.1	117.19	21.153	696.75	83.477	45.271	756.51	143.81	21.293	641.08	39.932	230.82	564.01	13.928	455.06	552.52	-43.297	653.39	240.52	107.66	25.204	388.42	175.18	40.802	447.66	117	13.714	415.02	228.57	353.92	412.89	219.43	484.4	451.35	301.92	769.85	390.96	204.7	935.07	435.14	-23.923	922.83	714.88	187.52	1007.1	727.99	114.59	1002.5	329.64	97.891
547.07	117.13	21.169	696.75	83.477	45.271	756.48	143.88	21.361	641.09	39.963	230.88	564.01	13.928	455.06	552.45	-43.385	653.46	240.5	107.48	25.241	388.42	175.18	40.802	447.65	117.01	13.787	414.96	228.46	353.98	412.89	219.43	484.4	451.35	301.92	769.85	390.98	204.7	935.06	435.12	-23.87	922.75	714.91	187.32	1007	727.99	114.66	1002.4	329.64	97.891
547.14	117.12	21.184	696.81	83.47	45.216	756.58	143.88	21.369	641.09	39.963	230.88	563.97	13.917	454.97	552.52	-43.297	653.39	240.53	107.72	25.156	388.42	175.18	40.802	447.75	117.04	13.816	414.95	228.54	353.97	412.76	219.4	484.4	451.38	301.7	769.7	390.89	204.75	935.05	435.14	-23.923	922.83	714.67	187.04	1006.9	728.02	114.74	1002.5	329.64	97.891
547.1	117.15	21.218	696.75	83.477	45.271	756.62	143.83	21.33	641.09	39.963	230.88	564.01	13.928	455.06	552.52	-43.297	653.39	240.5	107.72	25.112	388.42	175.18	40.802	447.78	117.1	13.761	414.95	228.54	353.97	412.76	219.4	484.4	451.15	300.89	769.33	391.04	204.7	935.11	435.13	-23.831	922.82	714.88	187.52	1007.1	727.94	114.79	1002.5	329.57	97.883
547.13	117.16	21.182	696.75	83.477	45.271	756.58	143.88	21.369	641.09	39.963	230.88	563.5	13.166	455.14	552.52	-43.297	653.39	240.39	107.61	25.106	388.42	175.18	40.802	447.71	117.05	13.686	415.02	228.57	353.92	412.89	219.43	484.4	451.35	301.92	769.85	390.81	204.74	935.01	435.02	-23.906	922.75	714.88	187.52	1007.1	727.99	114.84	1002.5	329.66	97.902
547.15	117.21	21.179	696.75	83.477	45.271	756.51	143.81	21.293	641.09	39.963	230.88	563.5	13.166	455.14	552.52	-43.297	653.39	240.52	107.66	25.204	388.42	175.18	40.802	447.63	116.93	13.769	414.93	228.61	353.91	412.89	219.43	484.4	451.38	301.7	769.7	390.81	204.74	935.01	435.14	-23.923	922.83	714.78	187.07	1006.9	727.97	114.62	1002.6	329.68	97.987
547.1	117.19	21.153	696.75	83.477	45.271	756.69	143.9	21.405	641.09	39.963	230.88	563.5	13.166	455.14	552.52	-43.297	653.39	240.46	107.66	25.1	388.49	175.04	40.8	447.7	116.98	13.851	414.93	228.61	353.91	412.76	219.4	484.4	451.35	301.92	769.85	390.81	204.74	935.01	435.03	-23.818	922.69	714.88	187.52	1007.1	727.99	114.77	1002.6	329.62	98.066
547.15	117.21	21.179	696.75	83.477	45.271	756.69	143.9	21.405	641.09	39.963	230.88	563.5	13.166	455.14	552.64	-43.265	653.36	240.48	107.6	25.191	388.49	175.04	40.8	447.7	117.07	13.755	414.93	228.61	353.91	412.89	219.43	484.4	451.13	301.51	769.52	390.81	204.74	935.01	435.03	-23.818	922.69	714.8	187.03	1006.8	727.99	114.77	1002.6	329.66	97.902
547.1	117.19	21.153	696.75	83.477	45.271	756.58	143.92	21.334	641.09	39.963	230.88	563.5	13.166	455.14	552.64	-43.265	653.36	240.45	107.6	25.147	388.42	175.18	40.802	447.78	117.1	13.761	415.02	228.57	353.92	412.89	219.43	484.4	450.95	300.8	769.24	390.81	204.74	935.01	435.15	-23.884	922.89	714.74	187.05	1007	727.99	114.77	1002.6	329.73	97.911
547.15	117.21	21.179	696.75	83.477	45.271	756.58	143.88	21.369	641.09	39.963	230.88	563.58	13.281	455.14	552.64	-43.265	653.36	240.54	107.6	25.214	388.42	175.18	40.802	447.75	117.04	13.816	414.93	228.61	353.91	412.89	219.43	484.4	451.1	301.74	769.67	390.81	204.74	935.01	435.15	-23.884	922.89	714.8	187.23	1007	727.93	114.91	1002.7	329.75	98.064
547.14	117.2	21.134	696.77	83.562	45.208	756.58	143.88	21.369	641.09	39.963	230.88	563.56	13.401	455.14	552.78	-43.011	653.53	240.49	107.67	25.159	388.42	175.18	40.802	447.74	116.97	13.799	414.95	228.54	353.97	412.94	219.56	484.39	451.1	302.07	769.74	391.34	204.51	934.98	435.12	-23.87	922.75	714.75	187.22	1006.9	727.85	114.66	1002.7	329.81	98.005
547.15	117.21	21.179	696.77	83.562	45.208	756.72	143.85	21.365	641.08	40.143	230.92	563.58	13.281	455.14	552.78	-43.011	653.53	240.52	107.66	25.204	388.42	175.18	40.802	447.69	116.99	13.737	414.93	228.61	353.91	412.94	219.56	484.39	451.35	301.92	769.85	391.34	204.51	934.98	435.05	-23.92	922.89	714.82	187.2	1006.9	727.86	114.77	1002.5	329.77	98.009
547.15	117.21	21.179	696.75	83.477	45.271	756.72	143.85	21.365	641.03	40.15	230.98	563.58	13.281	455.14	552.78	-43.011	653.53	240.48	107.6	25.191	388.42	175.18	40.802	447.75	117.04	13.816	414.93	228.61	353.91	412.94	219.56	484.39	451.35	301.92	769.85	391.34	204.51	934.98	435.05	-23.92	922.89	714.77	187.22	1007.1	727.85	114.96	1002.6	329.83	98.061
547.16	117.25	21.131	696.75	83.477	45.271	756.72	143.85	21.365	641.03	40.15	230.98	563.56	13.401	455.14	552.78	-43.011	653.53	240.49	107.67	25.159	388.42	175.18	40.802	447.65	117.01	13.787	414.89	228.75	353.94	412.97	219.58	484.33	451.35	301.92	769.85	391.34	204.51	934.98	435.12	-23.87	922.75	714.77	187.22	1007.1	727.9	114.78	1002.6	329.81	98.108
547.1	117.19	21.153	696.77	83.562	45.208	756.62	143.83	21.33	641.06	40.281	230.99	563.63	13.571	455.05	552.74	-43.201	653.45	240.53	107.72	25.156	388.49	175.22	40.903	447.75	117.04	13.816	414.93	228.61	353.91	413.01	219.69	484.41	451.1	302.07	769.74	390.81	204.74	935.01	435.13	-23.831	922.82	714.69	186.93	1007.1	727.88	114.89	1002.6	329.78	98.255
547.16	117.25	21.131	696.77	83.562	45.208	756.69	143.9	21.405	640.95	40.508	231.04	563.56	13.401	455.14	552.78	-43.011	653.53	240.52	107.66	25.204	388.42	175.18	40.802	447.79	117.14	13.711	414.96	228.9	353.95	413.01	219.69	484.41	451.33	302.15	770	391.34	204.51	934.98	435.13	-23.831	922.82	714.68	187.17	1007.2	727.9	115.09	1002.6	329.8	98.185
547.15	117.21	21.179	696.77	83.562	45.208	756.72	143.85	21.365	641	40.641	231.01	563.63	13.571	455.05	552.73	-42.994	653.4	240.52	107.66	25.204	388.42	175.18	40.802	447.69	116.91	13.834	414.98	228.76	353.99	413.01	219.69	484.41	451.07	302.26	769.88	391.34	204.51	934.98	435.15	-23.884	922.89	714.68	187.17	1007.2	727.75	114.82	1002.6	329.81	98.108
547.18	117.29	21.197	696.77	83.562	45.208	756.72	143.85	21.365	640.95	40.508	231.04	563.63	13.571	455.05	552.78	-43.011	653.53	240.53	107.72	25.156	388.42	175.18	40.802	447.75	117.04	13.816	415.05	228.91	353.99	413.01	219.69	484.41	451.33	302.15	770	391.34	204.51	934.98	435.04	-23.78	922.75	714.68	187.17	1007.2	727.86	114.9	1002.7	329.81	98.363
547.16	117.32	21.076	696.77	83.562	45.208	756.65	143.78	21.285	641	40.733	231.05	563.63	13.571	455.05	552.78	-43.011	653.53	240.53	107.72	25.156	388.42	175.18	40.802	447.72	117.1	13.705	415.05	228.87	353.96	413.01	219.69	484.41	451.12	300.65	769.42	391.34	204.51	934.98	435.06	-23.833	922.82	714.74	187.27	1007.2	727.86	114.9	1002.7	329.81	98.343
547.13	117.24	21.169	696.77	83.562	45.208	756.72	143.85	21.365	641	40.733	231.05	563.63	13.571	455.05	552.78	-43.011	653.53	240.48	107.62	25.241	388.3	175.19	40.876	447.75	117.04	13.816	415.13	228.88	354	413.09	219.72	484.4	451.09	302.33	769.8	390.81	204.74	935.01	435.13	-23.831	922.82	714.68	187.17	1007.2	727.86	114.9	1002.7	329.81	98.363
547.16	117.32	21.076	696.82	83.605	45.152	756.72	143.85	21.365	641	40.733	231.05	563.6	13.682	455.02	552.77	-42.725	653.48	240.49	107.65	25.144	388.42	175.18	40.802	447.7	116.98	13.851	415.09	228.9	353.93	413.11	219.75	484.35	451.32	302.45	770.05	391.34	204.51	934.98	435.15	-23.884	922.89	714.74	187.27	1007.2	727.86	114.9	1002.7	329.75	98.421
547.16	117.4	21.103	696.77	83.562	45.208	756.72	143.85	21.365	641	40.733	231.05	563.6	13.682	455.02	552.77	-42.725	653.48	240.5	107.72	25.112	388.42	175.18	40.802	447.7	117.07	13.755	415.13	228.88	354	413.04	219.72	484.35	451.34	302.51	769.98	391.34	204.51	934.98	435.15	-23.884	922.89	714.68	187.17	1007.2	727.93	114.97	1002.7	329.75	98.439
547.16	117.4	21.103	696.77	83.562	45.208	756.95	143.45	21.401	641	40.733	231.05	563.63	13.571	455.05	552.77	-42.725	653.48	240.5	107.69	25.172	388.42	175.18	40.802	447.78	117.1	13.761	415.06	228.96	353.96	413.01	219.69	484.41	451.1	302.45	769.77	391.34	204.51	934.98	435.13	-23.831	922.82	714.68	187.17	1007.2	727.9	115.09	1002.6	329.86	98.374
547.16	117.32	21.076	696.77	83.562	45.208	756.72	143.85	21.365	641.09	40.777	231.08	563.63	13.571	455.05	552.77	-42.725	653.48	240.53	107.72	25.156	388.42	175.18	40.802	447.75	117.04	13.816	415.15	228.93	353.96	413.04	219.72	484.35	451.08	302.37	769.85	391.34	204.51	934.98	435.15	-23.884	922.89	714.68	187.17	1007.2	727.86	114.9	1002.7	329.83	98.448
547.16	117.32	21.076	696.77	83.562	45.208	756.72	143.85	21.365	641.15	40.815	231.12	563.61	13.695	455.05	552.7	-42.71	653.62	240.53	107.72	25.156	388.42	175.18	40.802	447.72	117.13	13.703	415.06	228.92	353.92	413.07	219.69	484.46	451.32	302.45	770.05	391.34	204.51	934.98	435.15	-23.884	922.89	714.68	187.17	1007.2	727.91	115.07	1002.7	329.83	98.466
547.19	117.36	21.043	696.77	83.562	45.208	756.65	143.78	21.285	641.15	40.815	231.12	563.57	13.805	455.02	552.84	-42.595	653.55	240.53	107.72	25.156	388.42	175.18	40.802	447.72	117.05	13.792	415.29	229.07	354.05	413.09	219.72	484.4	451.34	302.2	769.91	390.81	204.74	935.01	435.13	-23.831	922.82	714.68	187.17	1007.2	727.93	115.04	1002.7	329.83	98.448
547.16	117.4	21.103	696.83	83.555	45.153	756.72	143.85	21.365	641.25	40.861	231.14	563.57	13.805	455.02	552.77	-42.725	653.48	240.49	107.67	25.159	388.42	175.18	40.802	447.79	117.14	13.711	415.3	229.21	354.04	413.09	219.72	484.4	451.31	302.46	770.1	391.34	204.51	934.98	435.13	-23.831	922.82	714.68	187.17	1007.2	727.96	115.33	1002.6	329.89	98.369
547.16	117.41	21.14	696.77	83.562	45.208	757.04	143.57	21.429	641.25	40.861	231.14	563.57	13.805	455.02	552.83	-42.558	653.6	240.53	107.72	25.156	388.49	175.22	40.903	447.74	117.16	13.654	415.3	229.21	354.04	413.04	219.72	484.35	451.33	302.56	770.03	391.4	204.67	934.98	435.12	-23.87	922.75	714.68	187.17	1007.2	727.89	115.12	1002.6	329.89	98.39
547.16	117.4	21.103	696.77	83.562	45.208	756.75	143.92	21.342	641.16	40.957	231.15	563.57	13.805	455.02	552.71	-42.672	653.73	240.53	107.72	25.156	388.42	175.18	40.802	447.79	117.14	13.711	415.41	229.25	354.01	413.2	219.79	484.31	451.34	302.51	769.98	391.4	204.67	934.98	435.13	-23.831	922.82	714.68	187.17	1007.2	727.99	115.14	1002.7	329.89	98.39
547.19	117.36	21.043	696.77	83.562	45.208	756.75	143.92	21.342	641.16	40.957	231.15	563.67	13.809	454.97	552.82	-42.445	653.66	240.5	107.72	25.112	388.42	175.18	40.802	447.74	117.16	13.654	415.3	229.21	354.04	413.2	219.79	484.31	451.66	302.87	770.02	391.34	204.51	934.98	435.15	-23.884	922.89	714.68	187.17	1007.2	728.01	115.41	1002.7	329.83	98.466
547.18	117.36	21.142	696.83	83.555	45.153	756.67	143.85	21.262	641.16	40.957	231.15	563.73	13.899	454.93	552.77	-42.583	653.68	240.53	107.72	25.156	388.49	175.22	40.903	447.72	117.13	13.703	415.47	229.25	354.06	413.28	219.76	484.32	451.33	302.56	770.03	391.34	204.51	934.98	435.13	-23.831	922.82	714.68	187.17	1007.2	727.91	115.01	1002.6	329.83	98.466
547.15	117.48	21.09	696.82	83.605	45.152	756.72	143.85	21.365	641.16	40.957	231.15	563.73	13.899	454.93	552.89	-42.457	653.54	240.53	107.72	25.156	388.49	175.22	40.903	447.79	117.14	13.711	415.47	229.25	354.06	413.32	219.77	484.41	451.33	302.56	770.03	391.4	204.67	934.98	435.25	-23.8	922.78	714.68	187.17	1007.2	727.9	115.15	1002.7	329.83	98.448
547.26	117.44	21.054	696.77	83.562	45.208	756.75	143.92	21.342	641.22	41.061	231.21	563.6	13.935	455.03	552.82	-42.445	653.66	240.53	107.72	25.156	388.42	175.18	40.802	447.79	117.14	13.711	415.47	229.25	354.06	413.28	219.76	484.32	451.7	302.22	769.94	391.43	204.78	934.9	435.25	-23.8	922.78	714.68	187.17	1007.2	727.98	115.48	1002.7	329.83	98.466
547.22	117.39	21.109	696.82	83.605	45.152	756.75	143.92	21.342	641.22	41.061	231.21	563.81	13.714	455.07	552.97	-42.42	653.6	240.53	107.72	25.156	388.44	175.28	40.772	447.74	117.16	13.654	415.54	229.41	354.06	413.28	219.76	484.32	451.34	302.25	769.92	391.43	204.78	934.9	435.12	-23.87	922.75	714.68	187.17	1007.2	727.96	115.25	1002.7	329.89	98.39
547.24	117.49	21.052	696.82	83.605	45.152	756.75	143.92	21.342	641.21	41.155	231.2	563.87	13.866	455.13	552.87	-42.34	653.62	240.53	107.72	25.156	388.45	175.54	41.068	447.74	117.16	13.654	415.54	229.41	354.06	413.32	219.77	484.41	451.69	302.62	769.81	391.37	204.61	934.9	435.12	-23.87	922.75	714.68	187.17	1007.2	727.87	114.93	1002.8	329.83	98.448
547.29	117.47	21.12	696.88	83.598	45.097	756.75	143.92	21.342	641.29	41.158	231.14	563.83	13.883	455.04	552.93	-42.551	653.59	240.5	107.75	25.18	388.44	175.28	40.772	447.78	117.1	13.761	415.54	229.41	354.06	413.28	219.76	484.32	451.68	302.23	769.84	391.43	204.78	934.9	435.13	-23.831	922.82	714.68	187.17	1007.2	727.9	114.86	1002.8	329.89	98.369
547.24	117.54	21.098	696.82	83.605	45.152	756.75	143.92	21.342	641.29	41.158	231.14	563.82	13.86	454.99	553.08	-42.361	653.63	240.48	107.75	25.081	388.42	175.18	40.802	447.79	117.14	13.711	415.54	229.41	354.06	413.38	219.8	484.29	451.38	301.7	769.7	391.43	204.78	934.9	435.13	-23.831	922.82	714.68	187.17	1007.2	727.97	115.28	1002.8	329.89	98.39
547.17	117.48	21.069	696.82	83.605	45.152	756.76	143.97	21.297	641.22	41.061	231.21	563.87	13.866	455.13	552.91	-42.404	653.68	240.5	107.75	25.18	388.49	175.22	40.903	447.79	117.14	13.711	415.6	229.4	353.94	413.28	219.76	484.32	451.69	302.62	769.81	391.56	204.8	934.81	435.16	-23.749	922.72	714.7	187.15	1007.3	728.07	115.15	1002.9	329.89	98.39
547.29	117.47	21.12	696.82	83.605	45.152	756.76	143.97	21.297	641.14	41.058	231.28	563.94	13.9	455.03	553.08	-42.361	653.63	240.53	107.72	25.156	388.42	175.18	40.802	447.79	117.14	13.711	415.64	229.39	354.02	413.42	219.81	484.37	451.97	302.86	769.9	391.56	204.8	934.81	435.25	-23.8	922.78	714.7	187.15	1007.3	727.97	115.15	1002.9	329.89	98.39
547.29	117.4	21.093	696.88	83.598	45.097	756.75	143.92	21.342	641.29	41.158	231.14	563.77	13.904	455.06	553.15	-42.367	653.52	240.47	107.75	25.136	388.42	175.18	40.802	447.79	117.14	13.711	415.64	229.39	354.02	413.47	219.79	484.25	451.97	302.86	769.9	391.46	204.91	934.82	435.16	-23.749	922.72	714.73	187.12	1007.4	728.06	115.35	1003.1	329.85	98.398
547.2	117.52	21.134	696.82	83.605	45.152	756.75	144.03	21.221	641.29	41.158	231.14	563.74	13.93	455.04	553.15	-42.367	653.52	240.53	107.72	25.156	388.42	175.18	40.802	447.79	117.14	13.711	415.64	229.39	354.02	413.51	219.8	484.34	452.03	303.01	770.09	391.43	204.78	934.9	435.13	-23.831	922.82	714.63	187.06	1007.4	727.91	114.91	1003	329.85	98.416
547.29	117.47	21.12	696.77	83.616	45.23	756.76	143.97	21.297	641.29	41.158	231.14	563.79	13.926	455.11	552.91	-42.404	653.68	240.53	107.72	25.156	388.42	175.18	40.802	447.79	117.14	13.711	415.64	229.39	354.02	413.47	219.79	484.25	451.97	302.86	769.9	391.56	204.8	934.81	435.12	-23.87	922.75	714.73	187.12	1007.4	728	115.26	1003	329.89	98.369
547.26	117.44	21.054	696.82	83.605	45.152	756.74	143.99	21.265	641.29	41.158	231.14	563.75	13.953	455.09	553.05	-42.293	653.57	240.5	107.75	25.18	388.49	175.22	40.903	447.75	117.19	13.676	415.7	229.35	353.96	413.65	219.83	484.23	451.97	302.86	769.9	391.56	204.8	934.81	435.11	-23.729	922.76	714.63	187.06	1007.4	728.09	115.25	1003.1	329.89	98.39
547.19	117.43	21.07	696.82	83.605	45.152	756.76	143.97	21.297	641.29	41.158	231.14	563.7	13.975	455.11	553	-42.397	653.6	240.56	107.71	25.2	388.42	175.18	40.802	447.79	117.14	13.711	415.64	229.39	354.02	413.68	219.99	484.19	452.04	303.13	770.07	391.46	204.91	934.82	435.04	-23.78	922.75	714.73	187.12	1007.4	728.06	115.35	1003.1	329.92	98.262
547.22	117.47	21.136	696.82	83.605	45.152	756.75	143.97	21.275	641.29	41.158	231.14	563.74	13.93	455.04	552.91	-42.404	653.68	240.47	107.75	25.136	388.42	175.18	40.802	447.79	117.14	13.711	415.7	229.35	353.96	413.65	219.83	484.23	452.08	302.56	769.8	391.56	204.8	934.81	435.15	-23.787	922.65	714.63	187.06	1007.4	728.04	115.35	1003.1	329.91	98.34
547.29	117.47	21.12	696.99	83.632	45.092	756.74	143.99	21.265	641.21	41.248	231.15	563.82	13.86	454.99	552.87	-42.34	653.62	240.47	107.75	25.136	388.48	175.17	40.875	447.74	117.16	13.654	415.85	229.4	353.94	413.73	219.98	484.25	452.08	302.56	769.8	391.59	204.93	934.73	435.03	-23.818	922.69	714.71	187.11	1007.5	727.93	115.07	1003.1	329.91	98.34
547.29	117.47	21.12	696.82	83.605	45.152	756.77	144.02	21.176	641.22	41.061	231.21	563.69	13.953	455.06	552.82	-42.445	653.66	240.49	107.78	25.149	388.45	175.54	41.068	447.79	117.14	13.711	415.73	229.41	354.05	413.84	219.97	484.28	452.09	302.22	769.71	391.59	204.93	934.73	435.01	-23.713	922.62	714.63	187.06	1007.4	727.93	115.33	1003.2	329.93	98.216
547.29	117.4	21.093	696.82	83.605	45.152	756.78	143.9	21.3	641.29	41.158	231.14	563.73	13.922	454.98	552.87	-42.34	653.62	240.5	107.75	25.18	388.49	175.22	40.903	447.79	117.14	13.711	415.86	229.33	354.06	413.8	219.96	484.2	452.08	302.56	769.8	391.56	204.8	934.81	435.14	-23.647	922.66	714.73	187.12	1007.4	727.87	114.9	1003.1	330	98.269
547.29	117.4	21.093	696.88	83.598	45.097	756.78	143.9	21.3	641.29	41.158	231.14	563.66	13.993	455.03	552.96	-42.3	653.65	240.5	107.75	25.18	388.42	175.18	40.802	447.74	117.16	13.654	415.85	229.4	353.94	413.84	219.89	484.18	452.08	302.56	769.8	391.59	204.93	934.73	435.02	-23.678	922.7	714.6	187.05	1007.5	727.89	114.9	1003.1	329.92	98.262
547.26	117.36	21.027	696.94	83.641	45.148	756.75	143.92	21.342	641.29	41.158	231.14	563.82	13.86	454.99	552.82	-42.445	653.66	240.5	107.75	25.18	388.44	175.28	40.772	447.74	117.16	13.654	415.86	229.33	354.06	413.94	219.95	484.24	452.08	302.56	769.8	391.75	204.94	934.64	435.1	-23.764	922.69	714.6	187.05	1007.5	727.87	114.9	1003.1	329.99	98.289
547.3	117.61	21.116	696.88	83.598	45.097	756.78	143.95	21.252	641.29	41.158	231.14	563.73	13.899	454.93	552.89	-42.457	653.54	240.49	107.78	25.149	388.42	175.18	40.802	447.74	117.16	13.654	415.79	229.37	353.99	413.88	219.89	484.25	452.63	302.45	769.83	391.59	204.93	934.73	435.03	-23.818	922.69	714.63	187.06	1007.4	727.93	115.2	1003	330.01	98.243
547.26	117.45	21.091	696.88	83.598	45.097	756.83	143.91	21.266	641.29	41.158	231.14	563.73	13.922	454.98	552.82	-42.445	653.66	240.49	107.7	25.224	388.42	175.18	40.802	447.79	117.14	13.711	415.87	229.3	353.99	413.8	219.96	484.2	452.08	302.56	769.8	391.59	204.93	934.73	435.01	-23.713	922.62	714.71	187.11	1007.5	727.86	115.02	1003.1	330.01	98.243
547.22	117.39	21.109	696.82	83.605	45.152	756.76	143.97	21.297	641.36	41.255	231.06	563.73	13.899	454.93	552.81	-42.482	653.54	240.5	107.75	25.18	388.45	175.54	41.068	447.74	117.16	13.654	415.92	229.36	354	413.73	219.86	484.14	452.43	303.13	770.05	391.59	204.93	934.73	435.15	-23.787	922.65	714.6	187.05	1007.5	727.91	114.91	1003	330.09	98.243
547.19	117.43	21.07	696.88	83.598	45.097	756.76	143.97	21.297	641.22	41.061	231.21	563.65	13.971	454.98	552.81	-42.482	653.54	240.53	107.74	25.224	388.42	175.18	40.802	447.79	117.14	13.711	415.92	229.36	354	413.77	219.87	484.22	452.08	302.56	769.8	391.59	204.93	934.73	435.01	-23.713	922.62	714.63	187.06	1007.4	727.96	115.11	1003	330.01	98.223
547.19	117.43	21.07	696.82	83.605	45.152	756.7	143.83	21.22	641.29	41.158	231.14	563.73	13.899	454.93	552.81	-42.482	653.54	240.53	107.78	25.127	388.44	175.28	40.772	447.73	117.09	13.636	415.7	229.35	353.96	413.77	219.87	484.22	452.08	302.56	769.8	391.56	204.8	934.81	435.02	-23.678	922.7	714.73	187.12	1007.4	727.93	114.75	1002.8	330.08	98.254
547.29	117.47	21.12	696.88	83.598	45.097	756.75	143.92	21.342	641.21	41.248	231.15	563.63	13.895	454.97	552.83	-42.635	653.43	240.53	107.72	25.156	388.42	175.18	40.802	447.79	117.14	13.711	415.79	229.37	353.99	413.72	219.92	484.11	452.08	302.56	769.8	391.59	204.93	934.73	435.03	-23.818	922.69	714.63	187.06	1007.4	727.93	114.75	1002.8	330.08	98.254
547.26	117.36	21.027	696.82	83.605	45.152	756.77	144.02	21.176	641.24	41.122	231.09	563.73	13.899	454.93	552.81	-42.482	653.54	240.53	107.74	25.224	388.42	175.18	40.802	447.74	117.16	13.654	415.89	229.35	353.96	413.77	219.87	484.22	452.08	302.56	769.8	391.56	204.8	934.81	435.01	-23.713	922.62	714.7	187.15	1007.3	727.93	114.75	1002.8	330.2	98.248
547.26	117.44	21.054	696.82	83.605	45.152	756.78	143.9	21.3	641.17	41.025	231.16	563.63	13.895	454.97	552.77	-42.725	653.48	240.5	107.75	25.18	388.42	175.18	40.802	447.73	117.09	13.636	415.76	229.39	353.91	413.68	219.92	484.21	452.08	302.56	769.8	391.59	204.93	934.73	435.01	-23.713	922.62	714.6	187.09	1007.3	727.93	114.75	1002.8	330.22	98.202
547.29	117.4	21.093	696.82	83.605	45.152	756.76	143.97	21.297	641.09	41.114	231.17	563.62	13.84	454.96	552.89	-42.497	653.41	240.53	107.72	25.156	388.42	175.18	40.802	447.73	117.01	13.725	415.77	229.31	354.03	413.61	219.82	484.14	452.08	302.56	769.8	391.71	204.81	934.72	435.03	-23.818	922.69	714.7	187.15	1007.3	727.93	114.75	1002.8	330.28	98.245
547.3	117.45	21.018	696.88	83.598	45.097	756.78	143.9	21.3	641.16	40.957	231.15	563.55	13.912	455.02	552.83	-42.635	653.43	240.53	107.72	25.156	388.49	175.22	40.903	447.73	117.09	13.636	415.7	229.35	353.96	413.61	219.82	484.14	452.08	302.56	769.8	391.59	204.93	934.73	435.03	-23.818	922.69	714.7	187.15	1007.3	727.93	114.75	1002.8	330.22	98.202
547.25	117.36	21.125	696.82	83.605	45.152	756.75	143.92	21.342	641.16	40.957	231.15	563.55	13.966	455.03	552.83	-42.635	653.43	240.46	107.7	25.18	388.42	175.18	40.802	447.73	117.09	13.636	415.7	229.35	353.96	413.51	219.8	484.34	452.08	302.56	769.8	391.56	204.8	934.81	435.01	-23.713	922.62	714.68	187.17	1007.2	727.89	114.8	1002.7	330.28	98.22
547.14	117.37	21.074	696.86	83.644	45.205	756.75	143.92	21.342	641.08	41.047	231.16	563.55	13.966	455.03	552.83	-42.635	653.43	240.49	107.67	25.159	388.44	175.28	40.772	447.78	117.07	13.693	415.7	229.35	353.96	413.44	219.83	484.23	452.08	302.56	769.8	391.56	204.8	934.81	435.01	-23.713	922.62	714.68	187.17	1007.2	727.89	114.62	1002.8	330.37	98.135
547.22	117.47	21.136	696.83	83.555	45.153	756.76	143.97	21.297	641.16	40.957	231.15	563.5	13.876	455.07	552.81	-42.482	653.54	240.56	107.71	25.2	388.49	175.22	40.903	447.78	117.07	13.693	415.7	229.35	353.96	413.53	219.82	484.2	452.06	302.81	769.94	391.43	204.78	934.9	435.03	-23.818	922.69	714.68	187.17	1007.2	727.83	114.77	1002.7	330.37	98.135
547.22	117.39	21.109	696.82	83.605	45.152	756.75	143.92	21.342	641.16	40.957	231.15	563.55	13.912	455.02	552.82	-42.598	653.47	240.49	107.7	25.224	388.42	175.18	40.802	447.73	117.09	13.636	415.7	229.35	353.96	413.48	219.84	484.32	451.97	302.86	769.9	391.43	204.78	934.9	435.03	-23.818	922.69	714.68	187.17	1007.2	727.89	114.62	1002.8	330.4	98.195
547.29	117.46	21.116	696.77	83.562	45.208	756.75	143.92	21.342	641.06	40.911	231.13	563.55	13.966	455.03	552.89	-42.497	653.41	240.5	107.75	25.18	388.49	175.22	40.903	447.74	117.16	13.654	415.7	229.35	353.96	413.37	219.81	484.32	452.08	302.56	769.8	391.56	204.8	934.81	435.03	-23.818	922.69	714.68	187.17	1007.2	727.85	114.66	1002.7	330.37	98.171
547.19	117.36	21.043	696.82	83.605	45.152	756.67	143.85	21.262	641.15	40.815	231.12	563.5	13.876	455.07	552.83	-42.635	653.43	240.5	107.72	25.112	388.42	175.18	40.802	447.78	117.07	13.693	415.66	229.36	353.88	413.28	219.76	484.32	451.98	302.52	769.81	391.43	204.78	934.9	434.93	-23.855	922.69	714.68	187.17	1007.2	727.85	114.66	1002.7	330.4	98.159
547.29	117.4	21.093	696.88	83.598	45.097	756.75	143.92	21.342	641.16	40.957	231.15	563.63	13.895	454.97	552.81	-42.482	653.54	240.49	107.7	25.224	388.42	175.18	40.802	447.78	117.07	13.693	415.63	229.2	353.96	413.28	219.76	484.32	451.81	301.42	769.28	391.43	204.78	934.9	435.03	-23.818	922.69	714.68	187.17	1007.2	727.85	114.66	1002.7	330.44	98.065
547.25	117.36	21.125	696.83	83.663	45.172	756.75	143.92	21.342	641.25	40.861	231.14	563.55	13.912	455.02	552.82	-42.598	653.47	240.47	107.75	25.136	388.42	175.18	40.802	447.78	117.07	13.693	415.53	229.21	353.99	413.28	219.76	484.32	451.96	303.18	770.02	391.43	204.78	934.9	435.03	-23.818	922.69	714.58	187.11	1007.3	727.93	114.75	1002.8	330.44	98.065
547.16	117.32	21.076	696.82	83.605	45.152	756.75	143.92	21.342	641.25	40.861	231.14	563.5	13.876	455.07	552.7	-42.71	653.62	240.5	107.75	25.18	388.48	175.17	40.875	447.74	117.16	13.654	415.53	229.21	353.99	413.28	219.76	484.32	451.74	301.44	769.24	391.37	204.61	934.9	434.93	-23.855	922.69	714.68	187.17	1007.2	727.89	114.62	1002.8	330.45	98.008
547.19	117.45	21.107	696.77	83.562	45.208	756.75	143.92	21.342	641.09	40.777	231.08	563.55	13.912	455.02	552.89	-42.497	653.41	240.46	107.7	25.18	388.42	175.18	40.802	447.73	117.09	13.636	415.47	229.25	354.06	413.23	219.76	484.27	451.55	301.25	769.33	391.43	204.78	934.9	435.03	-23.818	922.69	714.68	187.17	1007.2	727.85	114.66	1002.7	330.34	98.027
547.26	117.36	21.027	696.82	83.605	45.152	756.75	143.92	21.342	641.09	40.777	231.08	563.55	13.912	455.02	552.76	-42.62	653.56	240.47	107.75	25.136	388.42	175.18	40.802	447.73	117.09	13.636	415.47	229.25	354.06	413.28	219.76	484.32	451.67	302.51	769.9	391.4	204.67	934.98	434.93	-23.855	922.69	714.68	187.17	1007.2	727.89	114.8	1002.7	330.52	97.895
547.25	117.36	21.125	696.94	83.641	45.148	756.78	143.9	21.3	641	40.733	231.05	563.5	13.876	455.07	552.82	-42.598	653.47	240.49	107.7	25.224	388.42	175.18	40.802	447.74	117.16	13.654	415.47	229.25	354.06	413.28	219.76	484.32	451.45	301.25	769.29	391.43	204.78	934.9	434.93	-23.855	922.69	714.58	187.11	1007.3	727.85	114.66	1002.7	330.49	97.872
547.26	117.44	21.054	696.94	83.64	45.145	756.75	143.92	21.342	641	40.733	231.05	563.5	13.876	455.07	552.83	-42.635	653.43	240.52	107.66	25.204	388.42	175.18	40.802	447.74	117.16	13.654	415.47	229.25	354.06	413.2	219.79	484.31	451.34	302.25	769.92	391.37	204.61	934.9	434.93	-23.855	922.69	714.68	187.17	1007.2	727.85	114.66	1002.7	330.49	97.872
547.16	117.4	21.103	696.83	83.555	45.153	756.75	143.92	21.342	641	40.733	231.05	563.57	13.805	455.02	552.83	-42.635	653.43	240.5	107.72	25.112	388.42	175.18	40.802	447.73	117.09	13.636	415.47	229.25	354.06	413.2	219.79	484.31	451.34	302.2	769.91	391.34	204.51	934.98	435.03	-23.818	922.69	714.68	187.17	1007.2	727.89	114.62	1002.8	330.48	97.753
547.16	117.32	21.076	696.77	83.562	45.208	756.67	143.85	21.262	641.03	40.729	231	563.57	13.805	455.02	552.82	-42.598	653.47	240.49	107.7	25.224	388.42	175.18	40.802	447.78	117.07	13.693	415.37	229.22	354.09	413.2	219.79	484.31	451.34	302.51	769.98	391.34	204.51	934.98	434.93	-23.855	922.69	714.7	187.15	1007.3	727.85	114.66	1002.7	330.63	97.912
547.16	117.32	21.076	696.86	83.644	45.205	756.72	143.85	21.365	641	40.641	231.01	563.57	13.805	455.02	552.7	-42.71	653.62	240.49	107.67	25.159	388.42	175.18	40.802	447.73	117.09	13.636	415.41	229.25	354.01	413.2	219.79	484.31	451.32	302.45	770.05	391.34	204.51	934.98	434.93	-23.855	922.69	714.58	187.11	1007.3	727.89	114.8	1002.7	330.68	97.752
547.27	117.34	21.023	696.77	83.562	45.208	756.75	143.92	21.342	640.97	40.649	231.06	563.57	13.805	455.02	552.71	-42.672	653.73	240.52	107.66	25.204	388.42	175.18	40.802	447.78	117.07	13.693	415.54	229.22	354.12	413.2	219.79	484.31	451.33	302.15	770	391.34	204.51	934.98	435.03	-23.818	922.69	714.58	187.11	1007.3	727.86	114.9	1002.7	330.68	97.752
547.16	117.32	21.076	696.88	83.597	45.201	756.75	143.92	21.342	640.98	40.5	230.99	563.57	13.805	455.02	552.77	-42.725	653.48	240.55	107.66	25.248	388.49	175.22	40.903	447.75	117.05	13.686	415.21	228.93	354.01	413.2	219.79	484.31	451.17	301.09	769.28	391.34	204.51	934.98	434.93	-23.855	922.69	714.58	187.11	1007.3	727.86	114.9	1002.7	330.73	97.713
547.16	117.32	21.076	696.81	83.601	45.261	756.75	143.92	21.342	640.98	40.351	230.91	563.56	13.643	455.11	552.77	-42.725	653.48	240.53	107.72	25.156	388.42	175.18	40.802	447.73	117.09	13.636	415.37	229.22	354.09	413.2	219.79	484.31	451.32	302.45	770.05	391.34	204.51	934.98	434.93	-23.855	922.69	714.58	187.11	1007.3	727.83	114.77	1002.7	330.67	97.787
547.16	117.25	21.131	696.81	83.601	45.261	756.72	143.85	21.365	641.13	40.25	230.87	563.57	13.805	455.02	552.77	-42.725	653.48	240.53	107.72	25.156	388.42	175.18	40.802	447.73	117.09	13.636	415.33	228.93	354.02	413.2	219.79	484.31	451.34	302.51	769.98	391.34	204.51	934.98	435.02	-23.906	922.75	714.58	187.11	1007.3	727.86	114.9	1002.7	330.73	97.713
547.16	117.25	21.131	696.77	83.562	45.208	756.55	143.76	21.253	641.13	40.057	230.86	563.63	13.571	455.05	552.7	-42.71	653.62	240.52	107.66	25.204	388.42	175.18	40.802	447.71	116.94	13.784	415.25	228.79	353.98	413.06	219.75	484.3	451.14	301.05	769.35	391.34	204.51	934.98	435.02	-23.906	922.75	714.58	187.11	1007.3	727.86	114.9	1002.7	330.73	97.713
547.16	117.25	21.131	696.77	83.562	45.208	756.72	143.85	21.365	641.13	40.057	230.86	563.63	13.571	455.05	552.7	-42.71	653.62	240.5	107.68	25.194	388.42	175.18	40.802	447.71	117.03	13.688	415.29	229.07	354.05	413.06	219.75	484.3	451.33	302.15	770	391.34	204.51	934.98	435.1	-23.979	922.69	714.58	187.11	1007.3	727.7	115.01	1002.6	330.74	97.732
547.13	117.16	21.182	696.83	83.555	45.153	756.67	143.85	21.262	641.09	39.963	230.88	563.63	13.571	455.05	552.7	-42.71	653.62	240.52	107.66	25.204	388.42	175.18	40.802	447.73	117.09	13.636	415.28	229.02	354.09	413.06	219.75	484.3	451.32	302.45	770.05	391.14	204.5	935	435.02	-23.906	922.75	714.58	187.11	1007.3	727.83	114.77	1002.7	330.89	97.725
547.19	117.19	21.162	696.77	83.562	45.208	756.65	143.78	21.285	641.1	39.921	230.65	563.66	13.451	455.05	552.77	-42.725	653.48	240.5	107.68	25.194	388.42	175.18	40.802	447.73	117.09	13.636	415.15	228.93	353.96	413.04	219.72	484.35	451.07	302.26	769.88	391.14	204.5	935	435.02	-23.934	922.62	714.6	187.09	1007.3	727.67	115.08	1002.6	330.85	97.767
547.19	117.19	21.162	696.88	83.597	45.204	756.72	143.85	21.365	641.06	39.87	230.57	563.63	13.571	455.05	552.71	-42.996	653.66	240.48	107.62	25.241	388.42	175.18	40.802	447.72	117.13	13.703	415.39	228.83	354.12	413.04	219.72	484.35	451.31	302.72	770.15	391.14	204.5	935	435.04	-23.959	922.83	714.58	187.11	1007.3	727.7	115.01	1002.6	331	97.624
547.16	117.05	21.1	696.83	83.555	45.153	756.72	143.85	21.365	640.99	39.685	230.38	563.73	13.246	455.18	552.71	-42.996	653.66	240.48	107.62	25.241	388.42	175.18	40.802	447.71	117.03	13.688	415.25	228.79	353.98	413.11	219.75	484.35	451.06	302.54	769.98	391.29	204.36	934.94	435.04	-23.959	922.83	714.58	187.11	1007.3	727.67	115.08	1002.6	331.09	97.57
547.18	116.97	21.186	697.09	83.523	45.172	756.72	143.85	21.365	641.04	39.657	230.49	563.68	13.243	455.2	552.78	-43.011	653.53	240.52	107.66	25.204	388.42	175.18	40.802	447.73	117.09	13.636	415.23	228.7	353.91	413.09	219.72	484.4	451.31	302.46	770.1	391.08	204.36	934.96	435.14	-23.923	922.83	714.58	187.11	1007.3	727.7	115.01	1002.6	331.05	97.428
547.14	116.94	21.161	696.81	83.601	45.261	756.69	143.9	21.405	641.02	39.464	230.33	563.72	13.204	455.29	552.71	-42.996	653.66	240.48	107.57	25.279	388.42	175.18	40.802	447.69	116.94	13.695	415.28	228.89	354.08	413.04	219.72	484.35	450.74	301.13	769.48	391.08	204.36	934.96	435.04	-24.152	922.75	714.58	187.11	1007.3	727.7	115.26	1002.5	331.12	97.447
547.19	116.9	21.134	696.97	83.543	45.263	756.62	143.83	21.33	640.95	39.321	230.3	563.72	13.204	455.29	552.78	-43.011	653.53	240.49	107.67	25.159	388.42	175.18	40.802	447.68	117.03	13.664	415.18	228.74	353.97	413.04	219.72	484.35	450.97	302	769.95	391.08	204.36	934.96	435.06	-24.046	922.8	714.43	187.16	1007.3	727.66	115.15	1002.6	331.14	97.397
547.14	116.82	21.088	697.09	83.523	45.172	756.65	143.78	21.285	640.95	39.321	230.3	563.82	13.208	455.24	552.71	-42.996	653.66	240.54	107.6	25.214	388.42	175.18	40.802	447.77	117.03	13.743	415.24	228.74	354.02	413.04	219.72	484.35	450.96	302.31	770.06	391.08	204.36	934.96	434.96	-24.082	922.8	714.58	187.11	1007.3	727.69	115.09	1002.5	331.14	97.331
547.14	116.82	21.088	697.02	83.528	45.229	756.55	143.76	21.253	640.96	39.263	230.22	563.68	13.243	455.2	552.78	-42.971	653.65	240.46	107.61	25.182	388.42	175.18	40.802	447.76	117.03	13.617	415.24	228.74	354.02	413.04	219.72	484.35	450.95	302.58	770.11	391.08	204.36	934.96	435.04	-24.122	922.9	714.43	187.16	1007.3	727.67	115.08	1002.6	331.16	97.279
547.14	116.82	21.088	697.09	83.577	45.257	756.51	143.81	21.293	640.9	39.158	230.29	563.72	13.204	455.29	552.71	-42.959	653.78	240.45	107.63	25.197	388.42	175.18	40.802	447.78	117.07	13.693	415.24	228.74	354.02	413.04	219.72	484.35	450.74	301.13	769.48	390.85	204.35	935.01	435.04	-23.959	922.83	714.43	187.16	1007.3	727.66	115.15	1002.6	331.36	97.331
547.19	116.85	21.115	697.03	83.588	45.314	756.48	143.88	21.361	640.9	39.158	230.29	563.86	13.09	455.28	552.71	-42.959	653.78	240.41	107.57	25.185	388.42	175.18	40.802	447.71	117.03	13.688	415.09	228.73	353.92	413.09	219.72	484.4	450.96	302.31	770.06	391.08	204.36	934.96	435.08	-24.1	922.88	714.45	187.14	1007.4	727.7	115.32	1002.6	331.33	97.228
547.14	116.82	21.088	697.09	83.577	45.257	756.61	143.83	21.325	640.93	39.072	230.22	563.93	13.023	455.23	552.64	-43.046	653.85	240.48	107.57	25.279	388.46	175.07	40.793	447.72	117.02	13.662	415.18	228.74	353.97	413.09	219.72	484.4	450.96	302.3	770.01	390.85	204.35	935.01	435.06	-24.178	922.98	714.43	187.16	1007.3	727.62	115.28	1002.6	331.4	97.267
547.14	116.82	21.088	697.14	83.562	45.222	756.51	143.81	21.293	640.95	38.978	230.11	563.86	13.09	455.28	552.71	-42.959	653.78	240.44	107.56	25.229	388.58	175.12	40.957	447.69	116.95	13.59	415.17	228.59	354.01	413.04	219.72	484.35	450.75	301	769.46	390.85	204.35	935.01	435.08	-24.1	922.88	714.43	187.22	1007.3	727.76	115.5	1002.6	331.38	97.217
547.09	116.78	21.119	697.14	83.562	45.222	756.51	143.81	21.293	640.95	38.978	230.11	563.86	13.09	455.28	552.71	-42.959	653.78	240.46	107.5	25.239	388.42	175.18	40.802	447.73	117.09	13.636	415.11	228.58	353.96	412.97	219.58	484.33	450.96	302.31	770.06	390.85	204.35	935.01	435.09	-24.057	922.94	714.33	187.22	1007.1	727.67	115.44	1002.6	331.38	97.158
547.09	116.78	21.119	697.08	83.573	45.28	756.42	143.82	21.287	640.95	38.978	230.11	563.85	12.908	455.23	552.71	-42.959	653.78	240.43	107.5	25.194	388.42	175.18	40.802	447.73	116.93	13.521	415.11	228.58	353.96	412.97	219.58	484.33	450.95	302.58	770.11	390.85	204.35	935.01	435.1	-24.208	922.94	714.39	187.26	1007.1	727.69	115.73	1002.6	331.38	97.158
547.14	116.82	21.088	696.86	83.455	45.182	756.51	143.81	21.293	640.95	38.978	230.11	563.93	13.023	455.23	552.64	-43.046	653.85	240.48	107.57	25.279	388.42	175.18	40.802	447.64	116.98	13.657	415.11	228.58	353.96	413.01	219.69	484.41	450.96	302.3	770.01	390.85	204.35	935.01	435.15	-24.018	923.05	714.41	187.24	1007.2	727.72	115.82	1002.6	331.38	97.174
547.09	116.78	21.119	697.14	83.562	45.222	756.42	143.82	21.287	640.95	38.978	230.11	564.35	13.586	455.23	552.64	-43.046	653.85	240.49	107.62	25.198	388.42	175.18	40.802	447.59	116.77	13.573	415.11	228.58	353.96	412.97	219.58	484.33	450.74	301.13	769.48	390.85	204.35	935.01	435.17	-24.12	923.11	714.41	187.24	1007.2	727.74	115.89	1002.6	331.47	97.083
547.14	116.82	21.088	696.98	83.547	45.261	756.42	143.82	21.287	640.95	38.978	230.11	564.45	13.496	455.25	552.64	-43.046	653.85	240.45	107.44	25.28	388.42	175.18	40.802	447.73	116.93	13.521	415.12	228.51	353.97	412.97	219.58	484.33	450.75	301	769.46	390.85	204.35	935.01	435.17	-24.12	923.11	714.31	187.25	1007	727.69	115.92	1002.7	331.52	97.116
547.09	116.78	21.119	697.14	83.562	45.222	756.51	143.81	21.293	640.95	38.978	230.11	564.45	13.496	455.25	552.79	-43.15	653.92	240.44	107.42	25.19	388.42	175.18	40.802	447.67	116.81	13.579	415.11	228.45	353.99	413.01	219.69	484.41	450.74	301.13	769.48	390.85	204.35	935.01	435.17	-24.12	923.11	714.31	187.25	1007	727.74	115.89	1002.6	331.51	97.214
547.09	116.78	21.119	697.04	83.532	45.227	756.51	143.81	21.293	640.95	38.978	230.11	564.45	13.496	455.25	552.86	-43.063	653.84	240.43	107.45	25.233	388.42	175.18	40.802	447.67	116.81	13.579	415.11	228.45	353.99	412.94	219.56	484.39	450.66	301.02	769.47	390.85	204.35	935.01	435.17	-24.12	923.11	714.14	187.18	1007	727.77	115.97	1002.5	331.57	97.143
547.09	116.78	21.119	696.92	83.497	45.233	756.58	143.88	21.369	640.95	38.978	230.11	564.45	13.496	455.25	552.71	-42.959	653.78	240.46	107.35	25.239	388.49	175.04	40.8	447.71	116.87	13.572	415.04	228.5	353.93	412.89	219.43	484.4	450.8	302.38	770.14	390.85	204.35	935.01	435.09	-24.238	923.09	714.31	187.25	1007	727.73	116	1002.6	331.64	97.16
547.09	116.78	21.119	697.02	83.528	45.229	756.42	143.82	21.287	640.95	38.978	230.11	563.96	12.836	455.24	552.95	-43.022	653.86	240.42	107.44	25.234	388.48	175.17	40.875	447.63	116.79	13.591	415.04	228.5	353.93	412.79	219.45	484.43	450.74	301.13	769.48	390.85	204.35	935.01	435.08	-24.287	923.03	714.31	187.25	1007	727.73	116	1002.6	331.67	97.198
547.09	116.78	21.119	697.09	83.577	45.257	756.42	143.82	21.287	640.94	38.828	230.12	564.35	13.586	455.23	552.71	-42.959	653.78	240.42	107.39	25.274	388.49	175.04	40.8	447.63	116.79	13.591	415.12	228.51	353.97	412.94	219.56	484.39	450.69	300.97	769.58	390.81	204.21	935.05	435.16	-24.169	923.05	714.31	187.25	1007	727.77	115.97	1002.5	331.75	97.102
547.03	116.73	21.07	697.08	83.573	45.28	756.48	143.88	21.361	640.95	38.978	230.11	563.96	12.836	455.24	552.71	-42.959	653.78	240.43	107.45	25.233	388.37	175.05	40.873	447.63	116.79	13.591	415.04	228.5	353.93	412.66	219.42	484.42	450.93	302.3	770.21	390.9	204.04	934.92	435.17	-24.12	923.11	714.25	187.41	1007	727.77	115.97	1002.5	331.75	97.102
547.09	116.78	21.119	697.09	83.577	45.257	756.48	143.88	21.361	640.95	38.978	230.11	563.96	12.836	455.24	552.64	-43.046	653.85	240.39	107.36	25.187	388.58	175.12	40.957	447.71	116.79	13.669	414.96	228.46	353.98	412.58	219.41	484.38	450.58	301	769.53	390.81	204.21	935.05	435.17	-24.12	923.11	714.31	187.25	1007	727.74	116.09	1002.5	331.82	97.234
547.09	116.78	21.119	697.03	83.588	45.314	756.48	143.88	21.361	640.95	38.978	230.11	564.04	12.952	455.23	552.8	-42.918	653.8	240.46	107.45	25.279	388.49	175.04	40.8	447.6	116.85	13.61	414.99	228.43	353.82	412.7	219.44	484.39	450.5	301.02	769.53	390.81	204.21	935.05	435.25	-24.193	923.04	714.31	187.25	1007	727.74	116.09	1002.5	331.9	97.147
547.09	116.78	21.119	697.09	83.577	45.257	756.38	143.91	21.292	640.95	38.978	230.11	564.04	12.952	455.23	552.95	-43.022	653.86	240.48	107.36	25.275	388.49	175.04	40.8	447.68	116.77	13.652	414.99	228.48	353.83	412.66	219.42	484.42	450.49	301.14	769.54	390.81	204.21	935.05	435.09	-24.238	923.09	714.04	187.47	1006.9	727.71	116.19	1002.5	331.9	97.147
547.09	116.78	21.119	697.03	83.588	45.314	756.51	143.81	21.293	641.07	39.002	230.06	563.86	13.09	455.28	552.71	-42.959	653.78	240.42	107.39	25.274	388.49	175.04	40.8	447.63	116.71	13.688	415.04	228.5	353.93	412.58	219.41	484.38	450.2	300.96	769.6	390.81	204.21	935.05	435.25	-24.193	923.04	714.35	187.48	1006.9	727.74	116.09	1002.5	331.96	97.192
547.09	116.78	21.119	696.86	83.506	45.391	756.48	143.88	21.361	640.95	38.978	230.11	563.94	12.948	455.28	552.95	-43.022	653.86	240.43	107.45	25.233	388.61	175.02	40.929	447.67	116.88	13.616	414.93	228.61	353.91	412.58	219.41	484.38	450.21	300.83	769.59	390.81	204.21	935.05	435.17	-24.12	923.11	714.21	187.54	1007	727.71	116.19	1002.5	332	97.089
547.09	116.78	21.119	697.03	83.588	45.314	756.45	143.98	21.366	640.95	38.978	230.11	563.98	13.013	455.28	552.97	-42.875	653.75	240.37	107.3	25.193	388.49	175.04	40.8	447.65	116.82	13.672	414.98	228.5	353.81	412.46	219.37	484.4	450.75	302.64	770.34	390.81	204.21	935.05	435.25	-24.193	923.04	714.13	187.58	1006.8	727.74	116.09	1002.5	332.06	97.152
547.09	116.78	21.119	697.08	83.573	45.28	756.48	143.88	21.361	640.94	38.828	230.12	563.86	13.09	455.28	552.97	-42.875	653.75	240.45	107.47	25.149	388.49	175.04	40.8	447.57	116.89	13.738	415.02	228.57	353.92	412.4	219.29	484.33	450.21	300.83	769.59	390.76	204.08	935	435.09	-24.238	923.09	714.36	187.91	1006.9	727.71	116.19	1002.5	332.08	97.048
547.09	116.78	21.119	696.98	83.54	45.382	756.38	143.91	21.292	640.95	38.978	230.11	564.04	12.952	455.23	552.71	-42.959	653.78	240.42	107.3	25.234	388.49	175.04	40.8	447.61	116.87	13.669	414.86	228.57	353.96	412.4	219.29	484.33	450.2	300.96	769.6	390.76	204.08	935	435.09	-24.238	923.09	714.25	187.68	1007	727.71	116.19	1002.5	332.08	97.137
547.09	116.78	21.119	696.98	83.54	45.382	756.38	143.91	21.292	640.95	38.978	230.11	563.98	13.013	455.28	552.8	-42.918	653.8	240.5	107.4	25.187	388.49	175.04	40.8	447.57	116.73	13.623	414.86	228.57	353.96	412.4	219.29	484.33	450.38	302.54	770.35	390.81	204.21	935.05	435.2	-24.094	923.15	714.39	187.93	1006.7	727.75	116.12	1002.4	332.08	97.119
547.09	116.78	21.119	697.03	83.588	45.314	756.42	143.82	21.287	640.94	39.036	230.19	563.86	13.09	455.28	552.8	-42.918	653.8	240.44	107.36	25.229	388.49	175.04	40.8	447.54	116.79	13.642	414.86	228.57	353.96	412.45	219.41	484.32	450.4	302.4	770.22	390.81	204.21	935.05	435.28	-24.167	923.08	714.14	188	1006.8	727.72	116.21	1002.5	332.08	97.048
547.09	116.78	21.119	696.98	83.54	45.382	756.45	143.98	21.366	640.95	38.978	230.11	563.76	13.086	455.32	552.95	-43.022	653.86	240.46	107.45	25.279	388.49	175.04	40.8	447.6	116.85	13.61	414.81	228.55	353.87	412.4	219.29	484.33	450.2	300.96	769.6	390.76	204.08	935	435.37	-24.162	923.01	714.3	187.77	1006.9	727.71	116.19	1002.5	332.11	97.014
547.09	116.78	21.119	696.98	83.54	45.382	756.38	143.91	21.292	640.95	38.978	230.11	563.86	13.09	455.28	552.8	-42.918	653.8	240.45	107.28	25.219	388.42	175.18	40.802	447.62	116.95	13.706	414.83	228.6	353.88	412.46	219.37	484.4	450.34	300.94	769.59	390.58	204.21	935.1	435.3	-24.132	923.16	714.36	188.21	1006.9	727.66	116.33	1002.5	332.2	96.977
547.09	116.78	21.119	696.91	83.553	45.322	756.48	143.88	21.361	640.94	39.036	230.19	563.76	13.086	455.32	552.71	-42.959	653.78	240.45	107.28	25.219	388.42	175.18	40.802	447.69	116.91	13.834	414.86	228.57	353.96	412.46	219.37	484.4	450.68	302.82	770.33	390.81	204.21	935.05	435.28	-24.167	923.08	714.31	188.05	1006.8	727.72	116.21	1002.5	332.25	96.948
547.09	116.78	21.119	697.09	83.577	45.257	756.45	143.98	21.366	640.94	39.036	230.19	563.76	13.086	455.32	552.71	-42.959	653.78	240.48	107.36	25.275	388.42	175.18	40.802	447.63	116.93	13.769	414.91	228.64	353.83	412.4	219.29	484.33	450.13	301.19	769.71	390.81	204.21	935.05	435.48	-24.1	923.07	714.4	188.04	1006.8	727.7	116.3	1002.4	332.36	96.808
547.09	116.78	21.119	696.98	83.54	45.382	756.47	143.9	21.298	640.94	39.014	230.14	563.76	13.086	455.32	552.8	-42.918	653.8	240.42	107.29	25.183	388.61	175.02	40.929	447.67	116.81	13.738	414.83	228.6	353.88	412.46	219.37	484.4	450.08	301.23	769.62	390.81	204.21	935.05	435.45	-23.987	923.19	714.1	188.08	1006.8	727.67	116.24	1002.5	332.51	96.843
547.09	116.78	21.119	697.09	83.577	45.257	756.45	143.98	21.366	640.93	39.072	230.22	563.76	13.086	455.32	552.97	-42.875	653.75	240.48	107.42	25.234	388.42	175.18	40.802	447.63	116.87	13.623	414.88	228.59	353.82	412.4	219.29	484.33	450.68	302.82	770.33	390.81	204.21	935.05	435.53	-24.061	923.13	714.28	188.19	1006.8	727.66	116.33	1002.5	332.41	96.798
547.09	116.78	21.119	697.03	83.588	45.314	756.79	143.56	21.47	640.95	38.978	230.11	563.82	13.208	455.24	552.97	-42.875	653.75	240.48	107.54	25.148	388.49	175.04	40.8	447.61	116.99	13.633	414.86	228.57	353.96	412.46	219.37	484.4	450.33	302.54	770.48	390.81	204.21	935.05	435.41	-24.027	923.14	714.36	188.45	1006.8	727.7	116.3	1002.4	332.4	96.789
547.09	116.78	21.119	697.03	83.588	45.314	756.38	143.91	21.292	640.93	39.072	230.22	563.76	13.086	455.32	552.97	-42.875	653.75	240.44	107.36	25.229	388.42	175.18	40.802	447.62	116.8	13.657	414.75	228.72	353.83	412.52	219.49	484.39	450.12	301.19	769.53	390.81	204.21	935.05	435.53	-24.118	923.13	714.16	188.58	1006.8	727.67	116.24	1002.5	332.56	96.811
547.09	116.78	21.119	697.03	83.588	45.314	756.55	143.97	21.375	640.94	39.014	230.14	563.72	13.204	455.29	552.8	-42.918	653.8	240.44	107.51	25.069	388.42	175.18	40.802	447.64	116.98	13.657	414.86	228.57	353.96	412.52	219.49	484.39	450.55	302.33	770.21	390.81	204.21	935.05	435.45	-23.987	923.19	714.33	188.65	1006.9	727.66	116.33	1002.5	332.51	96.718
547.09	116.78	21.119	697.03	83.588	45.314	756.45	143.98	21.366	640.93	39.072	230.22	563.72	13.204	455.29	552.8	-42.918	653.8	240.56	107.52	25.207	388.42	175.18	40.802	447.69	116.95	13.59	414.83	228.6	353.88	412.52	219.49	484.39	450.2	300.96	769.6	390.81	204.21	935.05	435.45	-23.987	923.19	714.43	188.71	1006.8	727.66	116.33	1002.5	332.51	96.898
547.09	116.78	21.119	697.08	83.573	45.28	756.48	143.88	21.361	640.94	39.036	230.19	563.76	13.086	455.32	552.8	-42.918	653.8	240.45	107.39	25.319	388.42	175.18	40.802	447.64	116.94	13.509	414.91	228.64	353.83	412.52	219.49	484.39	450.37	301.42	769.56	390.81	204.21	935.05	435.58	-23.912	923.25	714.46	188.68	1006.8	727.66	116.33	1002.5	332.55	96.681
547.09	116.78	21.119	697.03	83.588	45.314	756.79	143.56	21.47	640.93	39.072	230.22	563.76	13.086	455.32	552.8	-42.918	653.8	240.45	107.39	25.319	388.42	175.18	40.802	447.69	116.95	13.59	414.86	228.57	353.96	412.63	219.53	484.37	450.4	302.4	770.22	390.81	204.21	935.05	435.58	-23.89	923.33	714.46	188.68	1006.8	727.66	116.33	1002.5	332.51	96.718
547.09	116.78	21.119	697.03	83.588	45.314	756.48	143.88	21.361	640.93	39.072	230.22	563.72	13.204	455.29	552.97	-42.875	653.75	240.49	107.48	25.243	388.49	175.04	40.8	447.67	116.88	13.616	414.83	228.72	353.77	412.51	219.55	484.37	450.7	302.69	770.2	390.81	204.21	935.05	435.72	-23.969	923.47	714.46	188.68	1006.8	727.7	116.3	1002.4	332.73	96.433
547.09	116.78	21.119	696.98	83.54	45.382	756.45	143.98	21.366	640.94	39.036	230.19	563.72	13.204	455.29	552.97	-42.875	653.75	240.48	107.47	25.195	388.42	175.18	40.802	447.61	116.83	13.673	414.91	228.64	353.83	412.52	219.49	484.39	450.16	301	769.68	390.85	204.35	935.01	435.72	-23.969	923.47	714.48	188.67	1006.7	727.7	116.3	1002.4	332.73	96.433
547.09	116.78	21.119	697.03	83.588	45.314	756.45	143.98	21.366	640.93	39.072	230.22	563.72	13.204	455.29	552.8	-42.918	653.8	240.48	107.42	25.234	388.58	175.12	40.957	447.61	116.99	13.633	414.88	228.59	353.82	412.51	219.55	484.37	449.89	301.69	769.72	390.85	204.35	935.01	435.79	-23.879	923.51	714.42	188.78	1006.8	727.7	116.3	1002.4	332.71	96.466
547.09	116.78	21.119	697.03	83.588	45.314	756.38	143.91	21.292	640.93	39.072	230.22	563.72	13.204	455.29	552.97	-42.875	653.75	240.52	107.46	25.196	388.58	175.12	40.957	447.62	116.88	13.56	414.91	228.64	353.83	412.55	219.52	484.33	450.75	302.69	770.07	390.85	204.35	935.01	435.7	-23.957	923.53	714.36	188.93	1006.8	727.7	116.3	1002.4	332.73	96.435
547.13	116.81	21.146	697.03	83.588	45.314	756.45	143.98	21.366	640.93	39.072	230.22	563.72	13.204	455.29	552.97	-42.875	653.75	240.45	107.49	25.199	388.42	175.18	40.802	447.6	116.83	13.719	414.87	228.57	353.72	412.63	219.59	484.35	450.44	302.41	770.09	390.85	204.35	935.01	435.77	-23.867	923.57	714.48	188.67	1006.7	727.7	116.3	1002.4	332.78	96.286
547.09	116.78	21.119	697.03	83.588	45.314	756.38	143.91	21.292	640.93	39.072	230.22	563.72	13.204	455.29	554.38	-43.94	654.26	240.52	107.53	25.207	388.42	175.18	40.802	447.64	116.98	13.657	414.91	228.64	353.83	412.73	219.75	484.31	450.12	301.19	769.53	390.85	204.35	935.01	435.66	-23.779	923.57	714.35	188.98	1006.7	727.68	116.45	1002.5	332.74	96.348
547.09	116.78	21.119	697.14	83.562	45.222	756.45	143.98	21.366	640.93	39.072	230.22	563.73	13.227	455.34	554.41	-43.788	654.25	240.42	107.44	25.234	388.37	175.05	40.873	447.57	116.85	13.587	414.87	228.78	353.86	412.63	219.59	484.35	450.41	301.38	769.48	390.85	204.35	935.01	435.66	-23.779	923.57	714.45	188.91	1006.5	727.66	116.33	1002.5	332.8	96.252
547.14	116.82	21.088	697.03	83.588	45.314	756.38	143.91	21.292	640.93	39.072	230.22	563.72	13.204	455.29	554.46	-43.678	654.18	240.5	107.56	25.251	388.42	175.18	40.802	447.73	117.09	13.636	414.86	228.62	353.74	412.73	219.75	484.31	450.41	301.81	769.57	390.85	204.35	935.01	435.77	-23.867	923.57	714.37	188.92	1006.7	727.73	116.42	1002.5	332.89	96.19
547.09	116.78	21.119	696.98	83.54	45.382	756.74	143.51	21.421	640.93	39.072	230.22	563.73	13.227	455.34	554.38	-43.94	654.26	240.43	107.45	25.233	388.42	175.18	40.802	447.72	116.86	13.547	414.87	228.78	353.86	412.7	219.73	484.37	450.36	301.83	769.17	390.85	204.35	935.01	435.72	-23.864	923.63	714.44	188.91	1006.6	727.73	116.42	1002.5	332.83	96.123
547.14	116.82	21.088	697.03	83.588	45.314	756.55	143.97	21.375	640.93	39.072	230.22	563.72	13.204	455.29	554.5	-43.631	654.33	240.45	107.44	25.28	388.42	175.18	40.802	447.73	116.93	13.521	414.87	228.78	353.86	412.73	219.75	484.31	450.47	301.41	769.39	390.85	204.35	935.01	435.75	-23.87	923.71	714.39	189.02	1006.7	727.69	116.55	1002.5	332.83	96.123
547.14	116.82	21.088	697.03	83.588	45.314	756.45	143.98	21.366	640.9	39.158	230.29	563.72	13.204	455.29	554.24	-43.678	654.23	240.5	107.48	25.241	388.49	175.04	40.8	447.67	116.84	13.734	414.98	228.79	353.83	412.73	219.75	484.31	450.32	302.22	769.5	390.85	204.35	935.01	435.77	-23.887	923.7	714.39	189.02	1006.7	727.68	116.45	1002.5	332.83	96.123
547.09	116.78	21.119	697.03	83.588	45.314	756.45	143.98	21.366	640.9	39.158	230.29	563.83	13.23	455.29	554.5	-43.631	654.33	240.46	107.5	25.239	388.42	175.18	40.802	447.59	116.77	13.573	414.93	228.93	353.87	412.71	219.78	484.27	450.75	302.69	770.07	390.85	204.35	935.01	435.87	-23.857	923.8	714.32	188.92	1006.6	727.69	116.55	1002.5	332.91	96.155
547.13	116.81	21.146	697.03	83.588	45.314	756.74	143.51	21.421	640.9	39.158	230.29	563.83	13.23	455.29	554.5	-43.514	654.37	240.46	107.5	25.239	388.42	175.18	40.802	447.66	117.04	13.605	414.79	228.75	353.65	412.75	219.79	484.27	450.63	301.84	769.41	390.85	204.35	935.01	435.98	-23.978	923.97	714.4	189.03	1006.6	727.77	116.56	1002.5	332.83	96.123
547.09	116.78	21.119	697.03	83.588	45.314	756.55	143.97	21.375	640.9	39.158	230.29	563.73	13.227	455.34	554.5	-43.514	654.37	240.52	107.51	25.157	388.42	175.18	40.802	447.54	116.79	13.642	414.95	228.98	353.83	412.73	219.75	484.31	450.5	301.46	769.33	390.85	204.35	935.01	435.99	-23.956	924.02	714.28	188.99	1007	727.74	116.78	1002.7	332.91	96.155
547.09	116.78	21.119	697.03	83.588	45.314	756.79	143.56	21.47	640.9	39.158	230.29	563.73	13.227	455.34	554.5	-43.514	654.37	240.46	107.5	25.239	388.42	175.18	40.802	447.66	117.04	13.605	414.95	228.98	353.83	412.71	219.78	484.27	450.47	301.41	769.39	390.85	204.35	935.01	435.95	-23.952	924.09	714.32	189.32	1007.2	727.79	116.75	1002.6	332.99	96.17
547.09	116.78	21.119	697.03	83.588	45.314	756.47	143.9	21.298	640.94	39.13	230.39	563.73	13.227	455.34	551.02	-43.178	654.12	240.42	107.44	25.234	388.42	175.18	40.802	447.66	117.04	13.605	414.95	228.98	353.83	412.71	219.78	484.27	450.5	301.89	769.42	390.91	204.5	935.05	436.21	-23.996	924.02	714.19	188.6	1007.2	727.79	116.75	1002.6	333.01	96.135
547.09	116.78	21.119	697.03	83.588	45.314	756.82	143.52	21.418	640.88	39.216	230.37	563.72	13.266	455.44	551.02	-43.178	654.12	240.46	107.45	25.279	388.42	175.18	40.802	447.71	117.03	13.688	414.95	228.98	353.83	412.73	219.81	484.22	450.38	302.19	769.35	390.91	204.5	935.05	436.18	-24.137	924.11	714.2	189.01	1007.1	727.78	116.72	1002.5	333.05	96.212
547.09	116.78	21.119	697.04	83.642	45.336	756.45	143.98	21.366	640.96	39.263	230.22	563.78	13.414	455.31	554.34	-43.18	654.17	240.5	107.49	25.247	388.42	175.18	40.802	447.71	116.99	13.54	414.95	228.98	353.83	412.66	219.89	484.18	450.32	301.9	769.19	390.91	204.5	935.05	436.24	-23.795	924.17	714.29	188.88	1007	727.79	116.73	1002.7	333.03	96.3
547.14	116.82	21.088	697.03	83.588	45.314	756.79	143.56	21.47	640.99	39.293	230.4	563.82	13.419	455.3	554.38	-43.133	654.32	240.45	107.55	25.146	388.42	175.18	40.802	447.64	116.98	13.657	414.95	228.98	353.83	412.66	219.89	484.18	450.65	301.89	769.35	391.14	204.5	935	436.15	-23.977	924.14	714.32	189.32	1007.2	727.8	116.97	1002.7	333.12	96.334
547.09	116.78	21.119	697.03	83.588	45.314	756.79	143.56	21.47	640.99	39.293	230.4	563.7	13.395	455.43	554.38	-43.133	654.32	240.5	107.54	25.202	388.42	175.18	40.802	447.64	116.98	13.657	414.95	228.98	353.83	412.64	219.87	484.17	450.5	301.89	769.42	391.14	204.5	935	436.34	-23.749	924.2	714.35	189.17	1007.2	727.95	116.99	1002.7	333.12	96.489
547.19	116.85	21.115	697.03	83.588	45.314	756.79	143.56	21.47	641.01	39.323	230.47	563.8	13.573	455.38	554.65	-43.475	654.46	240.43	107.45	25.233	388.42	175.18	40.802	447.69	117.12	13.58	414.95	228.98	353.83	412.73	219.83	484.16	450.76	302.77	770	391.14	204.5	935	436.38	-23.712	924.26	714.34	189	1007.2	727.91	117.03	1002.7	333.09	96.463
547.09	116.78	21.119	696.92	83.607	45.344	756.79	143.56	21.47	640.95	39.321	230.3	563.71	13.618	455.35	551.05	-42.871	654.1	240.5	107.56	25.251	388.42	175.18	40.802	447.58	116.93	13.688	414.95	228.98	353.83	412.66	219.89	484.18	450.38	301.84	769.33	391.14	204.5	935	436.46	-23.896	924.35	714.14	189.1	1007.1	727.91	117.03	1002.7	333.09	96.603
547.06	116.81	21.131	697.03	83.588	45.314	756.82	143.52	21.418	641.07	39.309	230.56	563.77	13.565	455.35	551.14	-42.751	654.11	240.53	107.54	25.255	388.42	175.18	40.802	447.71	117.05	13.686	414.9	229.06	353.87	412.87	219.82	484.27	450.5	301.89	769.42	391.14	204.5	935	436.59	-23.798	924.47	714.25	189.36	1007.1	727.91	117.03	1002.7	333.06	96.594
547.14	116.89	21.142	697.03	83.588	45.314	756.79	143.56	21.47	641.12	39.422	230.52	563.79	13.548	455.3	553.18	-42.113	653.72	240.48	107.55	25.231	388.42	175.18	40.802	447.74	116.96	13.643	414.95	228.98	353.83	412.78	219.93	484.18	450.5	301.89	769.42	391.14	204.5	935	436.51	-23.583	924.52	714.34	189.28	1007.1	727.91	117.03	1002.7	333.1	96.691
547.09	116.78	21.119	697.03	83.588	45.314	756.74	143.51	21.421	641.17	39.553	230.54	563.79	13.548	455.3	554.27	-42.957	654.54	240.52	107.66	25.204	388.42	175.18	40.802	447.72	117.02	13.662	414.9	229.06	353.87	412.77	219.94	484.12	450.37	302.15	769.41	391.14	204.5	935	436.56	-23.839	924.61	714.18	189.39	1007	728.21	117.33	1002.6	333.15	96.72
547.06	116.93	21.142	697.03	83.588	45.314	756.79	143.56	21.47	641.17	39.553	230.54	563.8	13.602	455.31	554.53	-42.809	654.51	240.47	107.51	25.313	388.42	175.18	40.802	447.61	116.99	13.633	414.9	229.06	353.87	412.77	219.94	484.12	450.52	301.85	769.06	391.14	204.5	935	436.72	-23.861	924.54	714.41	189.42	1007.2	728.21	117.33	1002.6	333.1	96.757
547.13	117.05	21.228	697.03	83.588	45.314	756.82	143.52	21.418	641.21	39.598	230.63	563.78	13.59	455.43	551.14	-42.751	654.11	240.5	107.51	25.29	388.42	175.18	40.802	447.61	116.99	13.633	414.9	229.06	353.87	412.77	219.94	484.12	450.65	301.89	769.35	391.14	204.5	935	436.64	-23.658	924.59	714.18	189.39	1007	728.09	117.38	1002.6	333.13	96.732
547.18	116.97	21.186	696.96	83.629	45.384	756.82	143.52	21.418	641.13	39.704	230.74	563.67	13.818	455.4	551.14	-42.751	654.11	240.54	107.6	25.214	388.42	175.18	40.802	447.73	117.09	13.636	414.97	229.19	353.91	412.78	219.93	484.18	450.76	302.77	770	391.14	204.5	935	436.72	-23.861	924.54	714.29	189.34	1007	728.02	117.29	1002.4	333.07	96.815
547.08	116.96	21.24	697.03	83.588	45.314	756.87	143.57	21.469	641.09	39.658	230.65	563.75	13.748	455.36	553.21	-42.018	653.72	240.54	107.6	25.214	388.42	175.18	40.802	447.73	117.09	13.636	414.86	229.15	353.89	412.79	219.99	484.08	450.9	302.71	769.91	391.14	204.5	935	436.74	-23.86	924.62	714.17	189.6	1007	728.13	117.34	1002.5	333.08	96.834
547.11	116.85	21.1	696.91	83.553	45.322	756.79	143.56	21.47	641.15	39.788	230.83	563.74	13.737	455.32	551.14	-42.751	654.11	240.46	107.5	25.239	388.42	175.18	40.802	447.73	117.09	13.636	414.86	229.15	353.89	412.79	219.99	484.08	450.5	301.89	769.42	391.14	204.5	935	436.72	-23.861	924.54	714.23	189.5	1006.9	728.14	117.5	1002.6	333.12	96.778
547.07	116.98	21.16	697.03	83.588	45.314	756.84	143.73	21.542	641.15	39.788	230.83	563.67	13.818	455.4	551.31	-42.599	654.06	240.55	107.65	25.166	388.42	175.18	40.802	447.61	117.09	13.618	414.86	229.15	353.89	412.77	220.05	484.07	450.65	301.89	769.35	391.14	204.5	935	436.74	-23.86	924.62	714.23	189.5	1006.9	728.09	117.38	1002.6	333.08	96.834
547.13	117.05	21.228	696.92	83.607	45.344	756.9	143.55	21.434	641.18	39.818	230.93	563.63	13.936	455.37	554.53	-42.809	654.51	240.59	107.65	25.213	388.42	175.18	40.802	447.6	116.96	13.555	414.87	229.39	353.92	412.76	220.01	484.11	450.65	301.89	769.35	391.16	204.61	934.92	436.72	-23.861	924.54	714.34	189.45	1007	728.25	117.51	1002.5	333.15	96.859
547.13	117.05	21.228	696.91	83.553	45.322	756.47	143.9	21.298	641.14	39.982	230.82	563.63	13.936	455.37	554.53	-42.809	654.51	240.52	107.61	25.242	388.46	175.31	40.688	447.66	117.04	13.605	414.93	229.29	353.93	412.77	220.05	484.07	450.27	302.18	769.27	391.14	204.5	935	436.74	-23.86	924.62	714.23	189.5	1006.9	728.17	117.47	1002.5	333.13	96.971
547.1	117.11	21.197	697.05	83.673	45.251	756.57	143.92	21.33	641.09	39.963	230.88	563.65	13.957	455.44	551.31	-42.599	654.06	240.52	107.66	25.204	388.42	175.18	40.802	447.78	117.07	13.693	415	229.42	353.96	412.77	220.05	484.07	450.71	302.32	769.53	391.34	204.51	934.98	436.74	-23.86	924.62	714.34	189.45	1007	728.25	117.51	1002.5	333.28	97.111
547.1	117.11	21.197	697.05	83.673	45.251	756.9	143.51	21.468	641.09	39.963	230.88	563.63	13.936	455.37	551.31	-42.599	654.06	240.53	107.72	25.156	388.42	175.18	40.802	447.73	117.09	13.636	414.87	229.37	353.9	412.77	220.05	484.07	450.65	301.89	769.35	391.16	204.61	934.92	436.74	-23.86	924.62	714.19	189.74	1006.9	728.14	117.5	1002.6	333.28	97.111
547.11	117.06	21.244	697.05	83.727	45.273	756.87	143.57	21.469	641.09	39.963	230.88	563.63	13.936	455.37	551.31	-42.599	654.06	240.48	107.62	25.241	388.42	175.18	40.802	447.73	117.09	13.636	414.87	229.37	353.9	412.77	220.05	484.07	450.65	302.01	769.33	391.37	204.61	934.9	436.85	-23.938	924.65	714.2	189.5	1006.9	728.37	117.5	1002.5	333.3	97.135
547.09	117.02	21.202	697.05	83.727	45.273	756.87	143.57	21.469	641.19	40.164	230.82	563.65	13.957	455.44	551.31	-42.599	654.06	240.52	107.66	25.204	388.42	175.18	40.802	447.73	117.09	13.636	414.87	229.61	353.89	412.77	220.05	484.07	450.24	302.12	769.19	391.43	204.78	934.9	436.85	-23.938	924.65	714.44	189.87	1006.9	728.14	117.5	1002.6	333.3	97.135
547.1	117.11	21.197	696.93	83.636	45.253	756.96	143.6	21.487	641.13	40.057	230.86	563.65	13.957	455.44	551.31	-42.599	654.06	240.51	107.62	25.285	388.45	175.54	41.068	447.74	117.16	13.654	415.11	229.46	353.93	412.76	220.12	484.07	450.9	302.71	769.91	391.43	204.78	934.9	436.95	-24.002	924.69	714.19	189.74	1006.9	728.25	117.51	1002.5	333.3	97.135
547.11	117.07	21.2	697.05	83.727	45.273	756.85	143.49	21.386	641.19	40.164	230.82	563.54	13.976	455.31	554.53	-42.809	654.51	240.48	107.62	25.241	388.45	175.54	41.068	447.73	117.09	13.636	414.87	229.61	353.89	412.71	220.19	484.11	450.53	301.85	769.27	391.43	204.78	934.9	436.85	-23.938	924.65	714.19	189.74	1006.9	728.18	117.65	1002.6	333.3	97.135
547.18	117.15	21.21	697.05	83.673	45.251	756.55	143.97	21.375	641.13	40.057	230.86	563.56	13.996	455.39	551.31	-42.599	654.06	240.53	107.72	25.156	388.42	175.18	40.802	447.67	117.12	13.623	414.95	229.76	353.92	412.74	220.12	484.09	450.59	302.28	769.44	391.43	204.78	934.9	436.88	-23.936	924.75	714.56	190.08	1007	728.41	117.65	1002.5	333.41	97.272
547.18	117.15	21.21	696.93	83.636	45.253	756.96	143.6	21.487	641.19	40.164	230.82	563.56	13.996	455.39	551.31	-42.599	654.06	240.48	107.62	25.241	388.46	175.31	40.688	447.76	117.03	13.617	414.87	229.61	353.89	412.66	220.42	484.21	450.71	302.44	769.51	391.43	204.78	934.9	436.83	-23.793	924.64	714.35	189.95	1006.9	728.34	117.6	1002.5	333.34	97.252
547.13	117.05	21.228	696.93	83.638	45.259	756.9	143.63	21.444	641.16	40.374	230.9	563.5	13.993	455.23	551.31	-42.599	654.06	240.52	107.66	25.204	388.44	175.28	40.772	447.73	117.09	13.636	414.98	229.65	353.86	412.66	220.42	484.21	450.76	302.77	770	391.43	204.78	934.9	437.09	-23.611	924.66	714.39	189.71	1006.9	728.29	117.64	1002.5	333.41	97.272
547.13	117.16	21.182	697.05	83.673	45.251	756.65	143.99	21.41	641.08	40.256	230.94	563.56	13.996	455.39	551.57	-42.395	653.96	240.53	107.72	25.156	388.44	175.28	40.772	447.79	117.14	13.711	415.06	229.8	353.89	412.66	220.42	484.21	450.7	302.29	769.36	391.43	204.78	934.9	437.12	-23.941	924.69	714.45	190.13	1006.9	728.39	117.74	1002.5	333.41	97.272
547.15	117.21	21.179	696.93	83.689	45.275	756.57	143.83	21.23	641.08	40.256	230.94	563.55	14.029	455.18	551.67	-42.034	654.03	240.56	107.71	25.2	388.44	175.28	40.772	447.73	117.09	13.636	414.95	229.76	353.92	412.66	220.42	484.21	450.6	302.67	769.85	391.43	204.78	934.9	437.05	-23.828	924.64	714.5	190.02	1006.9	728.41	117.65	1002.5	333.34	97.42
547.18	117.15	21.21	697.05	83.727	45.273	756.99	143.66	21.462	641.08	40.406	231.02	563.5	13.993	455.23	550.84	-42.142	654.21	240.52	107.66	25.204	388.44	175.28	40.772	447.74	117.16	13.654	414.95	229.76	353.92	412.66	220.42	484.21	451.01	302.91	769.81	391.43	204.78	934.9	437.2	-23.821	924.71	714.56	190.08	1007	728.41	117.65	1002.5	333.42	97.342
547.15	117.21	21.179	696.92	83.607	45.344	757.02	143.63	21.43	641.08	40.256	230.94	563.5	13.993	455.23	551.57	-42.395	653.96	240.52	107.69	25.268	388.46	175.31	40.688	447.76	117.12	13.594	415.06	229.8	353.89	412.66	220.42	484.21	450.71	302.41	769.34	391.43	204.78	934.9	437.18	-23.676	924.69	714.54	190.16	1006.9	728.41	117.65	1002.5	333.42	97.435
547.15	117.21	21.179	696.93	83.689	45.275	756.94	143.6	21.412	641.11	40.547	231.04	563.5	13.993	455.23	553.52	-41.467	653.71	240.46	107.77	25.216	388.47	175.39	40.644	447.69	117.12	13.58	415.06	229.8	353.89	412.66	220.42	484.21	450.91	302.95	769.92	391.46	204.91	934.82	437.18	-23.676	924.69	714.54	190.16	1006.9	728.51	117.97	1002.5	333.32	97.494
547.15	117.21	21.179	696.81	83.601	45.261	756.68	144.06	21.386	640.98	40.5	230.99	563.5	13.993	455.23	551.67	-42.034	654.03	240.57	107.77	25.181	388.46	175.31	40.688	447.75	117.22	13.606	415.06	229.8	353.89	412.59	220.51	484.17	450.71	302.41	769.34	391.46	204.91	934.82	437.2	-23.821	924.71	714.56	190.08	1007	728.29	117.64	1002.5	333.4	97.509
547.15	117.21	21.179	697.05	83.673	45.251	756.72	144.01	21.345	640.97	40.649	231.06	563.55	14.029	455.18	551.57	-42.395	653.96	240.49	107.77	25.26	388.49	175.72	40.995	447.72	117.06	13.558	415.06	229.8	353.89	412.59	220.51	484.17	450.86	302.81	769.66	391.59	204.93	934.73	437.07	-23.973	924.65	714.47	190.12	1006.8	728.29	117.64	1002.5	333.41	97.698
547.11	117.27	21.161	696.81	83.601	45.261	756.68	144.06	21.386	641	40.733	231.05	563.5	13.993	455.23	551.67	-42.034	654.03	240.53	107.74	25.224	388.47	175.64	41.038	447.74	117.16	13.654	415.06	229.8	353.89	412.48	220.48	484.17	450.71	302.32	769.53	391.59	204.93	934.73	437.18	-23.676	924.69	714.62	189.97	1006.9	728.48	117.77	1002.4	333.46	97.7
547.15	117.21	21.179	696.81	83.655	45.283	757.02	143.63	21.43	641	40.733	231.05	563.49	13.971	455.18	551.89	-41.901	653.92	240.49	107.77	25.26	388.49	175.68	40.954	447.76	117.12	13.594	414.95	229.76	353.92	412.32	220.56	484.23	450.71	302.41	769.34	391.46	204.91	934.82	437.12	-23.487	924.44	714.56	190.27	1006.9	728.38	117.85	1002.3	333.4	97.72
547.15	117.21	21.179	696.99	83.736	45.218	756.72	143.97	21.381	641.03	40.729	231	563.54	14.007	455.13	551.89	-41.901	653.92	240.56	107.82	25.341	388.46	175.79	40.813	447.71	117.19	13.598	415.06	229.8	353.89	412.32	220.56	484.23	450.84	302.49	769.67	391.46	204.91	934.82	437.07	-23.518	924.4	714.89	189.99	1006.9	728.51	117.97	1002.5	333.57	97.883
547.15	117.21	21.179	696.93	83.689	45.275	757.02	143.63	21.43	641	40.733	231.05	563.54	14.007	455.13	551.32	-41.805	653.99	240.51	107.8	25.264	388.49	175.68	40.954	447.74	117.16	13.654	414.95	229.76	353.92	412.32	220.56	484.23	450.76	302.43	769.44	391.59	204.93	934.73	437.1	-23.527	924.34	714.89	189.99	1006.9	728.49	117.77	1002.4	333.5	97.826
547.16	117.32	21.076	697.05	83.727	45.273	757.02	143.63	21.43	641	40.733	231.05	563.49	13.971	455.18	551.22	-42.166	653.92	240.49	107.77	25.26	388.5	175.75	40.911	447.72	117.25	13.551	414.84	229.79	353.94	412.32	220.56	484.23	450.75	302.61	769.76	391.75	204.94	934.64	436.92	-23.573	924.3	715.01	190.05	1006.9	728.49	117.86	1002.3	333.48	98.091
547.16	117.32	21.076	696.93	83.689	45.275	757.02	143.63	21.43	640.89	40.812	230.99	563.49	13.971	455.18	551.54	-41.994	653.83	240.46	107.77	25.344	388.5	175.75	40.911	447.7	117.21	13.619	414.76	229.64	353.91	412.09	220.53	484.13	450.64	302.44	769.52	391.75	204.94	934.64	437	-23.453	924.32	714.86	190.09	1006.9	728.57	117.83	1002.2	333.48	98.091
547.17	117.32	21.189	696.87	83.592	45.203	757.02	143.63	21.43	640.81	40.901	231	563.49	13.971	455.18	550.97	-41.898	653.91	240.51	107.74	25.352	388.58	175.91	40.94	447.72	117.25	13.551	414.84	229.79	353.94	411.83	220.54	484.23	450.68	302.45	769.5	391.75	204.94	934.64	436.92	-23.573	924.3	715.01	190.05	1006.9	728.54	117.93	1002.4	333.63	98.011
547.18	117.29	21.197	696.81	83.655	45.283	757.03	143.69	21.366	640.81	40.901	231	563.54	14.007	455.13	553.11	-41.182	653.44	240.48	107.83	25.324	388.49	175.72	40.995	447.74	117.16	13.654	414.76	229.64	353.91	411.74	220.57	484.24	450.61	302.6	769.53	391.59	204.93	934.73	436.92	-23.573	924.3	715.1	190.1	1006.9	728.58	117.75	1002.3	333.54	98.102
547.16	117.32	21.076	696.93	83.692	45.281	757.02	143.63	21.43	640.73	40.99	231.01	563.37	14.047	455.17	553.09	-40.98	653.38	240.55	107.82	25.393	388.5	175.75	40.911	447.7	117.21	13.619	414.84	229.79	353.94	411.71	220.62	484.35	450.68	302.59	769.44	391.95	204.95	934.57	436.93	-23.603	924.22	715.1	190.1	1006.9	728.58	117.75	1002.3	333.48	98.153
547.18	117.36	21.142	696.81	83.655	45.283	756.75	143.92	21.342	640.73	40.99	231.01	563.3	14.077	455.11	553.09	-40.98	653.38	240.44	107.83	25.256	388.55	175.8	41.068	447.75	117.22	13.606	414.71	229.5	353.91	411.62	220.62	484.35	450.81	302.61	769.66	391.95	204.95	934.57	436.94	-23.492	924.21	715.09	190.01	1006.8	728.53	117.67	1002.2	333.58	98.055
547.18	117.44	21.169	696.81	83.655	45.283	757.02	143.63	21.43	640.53	40.957	231.13	563.25	14.17	455.04	553.09	-40.98	653.38	240.52	107.88	25.27	388.47	175.64	41.038	447.74	117.16	13.654	414.58	229.55	353.79	411.62	220.62	484.35	450.68	302.59	769.44	391.95	204.95	934.57	436.96	-23.522	924.13	715.19	190.08	1006.9	728.62	117.82	1002.1	333.48	98.153
547.15	117.29	21.123	696.87	83.701	45.226	756.76	143.97	21.297	640.54	41.061	231.01	563.26	14.129	454.94	553.09	-40.98	653.38	240.5	107.85	25.348	388.56	175.88	41.025	447.75	117.19	13.676	414.65	229.54	353.87	411.62	220.62	484.35	450.84	302.49	769.67	391.95	204.95	934.57	436.9	-23.494	924.06	715.29	190.05	1006.7	728.67	117.71	1002	333.51	98.177
547.16	117.4	21.103	696.87	83.701	45.226	757.04	143.57	21.429	640.42	41.035	231.07	563.24	14.147	454.99	553.06	-41.022	653.28	240.51	107.91	25.327	388.45	175.71	40.856	447.74	117.16	13.654	414.64	229.52	353.82	411.48	220.58	484.3	450.87	302.83	769.66	392.31	205.08	934.62	436.97	-23.49	924	715.34	189.93	1006.7	728.6	117.68	1001.9	333.51	98.177
547.16	117.32	21.076	696.81	83.655	45.283	757.02	143.63	21.43	640.4	41.21	230.99	563.26	14.129	454.94	553.06	-41.022	653.28	240.54	107.86	25.287	388.56	175.84	40.984	447.73	117.09	13.636	414.46	229.39	353.67	411.48	220.58	484.3	450.61	302.6	769.53	392.2	205.09	934.58	437.02	-23.518	924.07	715.26	189.61	1006.6	728.6	117.68	1001.9	333.58	98.198
547.16	117.4	21.103	696.87	83.701	45.226	756.75	143.92	21.342	640.4	41.21	230.99	563.24	14.147	454.99	552.9	-41.066	653.33	240.48	107.71	25.304	388.44	175.28	40.772	447.73	117.09	13.636	414.58	229.34	353.79	411.48	220.58	484.3	450.71	302.49	769.26	392.2	205.09	934.58	436.97	-23.49	924	715.33	189.75	1006.6	728.57	117.77	1001.8	333.51	98.177
547.16	117.4	21.103	696.81	83.655	45.283	757.04	143.57	21.429	640.32	41.251	230.9	563.26	14.129	454.94	552.9	-41.066	653.33	240.48	107.83	25.324	388.44	175.28	40.772	447.73	117.09	13.636	414.21	229.27	353.6	411.44	220.55	484.35	450.86	302.81	769.66	392.31	205.08	934.62	436.9	-23.512	924.01	715.26	189.61	1006.6	728.62	117.7	1001.9	333.48	98.098
547.16	117.4	21.103	696.93	83.689	45.275	756.64	143.94	21.265	640.32	41.251	230.9	563.16	14.068	454.85	552.87	-41.252	653.28	240.52	107.79	25.308	388.42	175.39	40.631	447.66	117.04	13.605	414.27	229.32	353.71	411.44	220.55	484.35	450.75	302.71	769.37	392.2	205.09	934.58	436.92	-23.53	923.95	715.21	189.46	1006.6	728.64	117.6	1001.9	333.48	98.295
547.16	117.49	21.167	696.87	83.701	45.226	757.02	143.63	21.43	640.32	41.251	230.9	563.07	14.141	454.87	552.8	-41.106	653.31	240.49	107.89	25.279	388.5	175.75	40.911	447.73	117.09	13.636	414.32	229.29	353.75	411.44	220.55	484.35	450.64	302.64	769.25	392.31	205.08	934.62	436.92	-23.548	923.89	715.26	189.61	1006.6	728.64	117.6	1001.9	333.45	98.217
547.16	117.49	21.167	696.81	83.655	45.283	756.75	143.92	21.342	640.27	41.317	230.77	563.07	14.141	454.87	552.8	-41.106	653.31	240.5	107.85	25.348	388.46	175.31	40.688	447.73	117.09	13.636	414.21	229.27	353.6	411.44	220.55	484.35	450.64	302.64	769.25	392.2	205.09	934.58	436.86	-23.552	923.95	715.17	189.57	1006.6	728.49	117.68	1001.7	333.44	98.244
547.16	117.4	21.103	696.81	83.655	45.283	756.72	144.01	21.345	640.25	41.498	230.7	562.98	14.116	454.85	552.78	-41.293	653.26	240.47	107.82	25.3	388.5	175.75	40.911	447.65	117.06	13.674	414.27	229.32	353.71	411.34	220.52	484.37	450.46	302.63	769.16	392.2	205.09	934.58	436.75	-23.477	923.93	715.25	189.48	1006.5	728.74	117.6	1001.8	333.56	98.225
547.18	117.44	21.169	696.87	83.701	45.226	756.75	143.92	21.342	640.21	41.23	230.96	562.95	14.161	454.97	552.78	-41.293	653.26	240.44	107.83	25.256	388.47	175.64	41.038	447.66	117.04	13.605	414.08	229.23	353.62	411.35	220.52	484.37	450.58	302.61	769.12	392.48	205.07	934.63	436.75	-23.477	923.93	715.25	189.57	1006.5	728.67	117.55	1001.7	333.44	98.244
547.18	117.44	21.169	696.87	83.701	45.226	756.67	143.85	21.262	640.21	41.23	230.96	562.98	14.116	454.85	552.7	-41.385	653.33	240.46	107.77	25.216	388.44	175.28	40.772	447.59	116.96	13.399	414.08	229.23	353.62	411.2	220.43	484.22	450.43	302.5	768.9	392.2	205.09	934.58	436.66	-23.396	923.98	715.24	189.46	1006.5	728.49	117.62	1001.6	333.51	98.278
547.14	117.45	21.101	696.81	83.655	45.283	756.98	143.51	21.376	640.15	41.296	230.83	562.89	14.169	454.82	552.78	-41.293	653.26	240.47	107.82	25.3	388.46	175.31	40.688	447.71	116.99	13.54	414.08	229.23	353.62	411.2	220.43	484.22	450.61	302.6	769.53	392.31	205.08	934.62	436.66	-23.396	923.98	715.31	189.39	1006.4	728.76	117.39	1001.6	333.56	98.148
547.14	117.45	21.101	696.81	83.655	45.283	756.74	143.99	21.265	640.15	41.296	230.83	562.83	14.179	454.88	552.8	-41.106	653.31	240.5	107.85	25.348	388.51	175.27	40.845	447.71	116.99	13.54	413.95	229.2	353.61	411.26	220.42	484.3	450.57	302.42	769.35	392.2	205.09	934.58	436.62	-23.304	923.93	715.25	189.4	1006.5	728.72	117.23	1001.5	333.47	98.246
547.25	117.44	21.153	696.87	83.701	45.226	756.75	143.92	21.342	640.15	41.296	230.83	562.83	14.179	454.88	552.78	-41.293	653.26	240.47	107.82	25.3	388.49	175.68	40.954	447.64	116.94	13.509	414.08	229.23	353.62	411.26	220.42	484.3	450.46	302.63	769.16	392.54	205.24	934.64	436.55	-23.308	923.99	715.29	189.46	1006.5	728.58	117.21	1001.4	333.41	98.283
547.22	117.47	21.136	696.86	83.644	45.205	757.04	143.57	21.429	640.21	41.23	230.96	562.79	14.278	454.83	552.72	-41.237	653.27	240.46	107.77	25.216	388.44	175.28	40.772	447.66	117.04	13.605	414.08	229.23	353.62	411.26	220.42	484.3	450.53	302.47	769.17	392.54	205.24	934.64	436.55	-23.308	923.99	715.31	189.39	1006.4	728.58	117.4	1001.3	333.41	98.298
547.25	117.44	21.153	696.87	83.701	45.226	756.72	144.01	21.345	640.15	41.296	230.83	562.83	14.179	454.88	552.77	-41.33	653.14	240.48	107.84	25.195	388.44	175.28	40.772	447.64	116.94	13.509	414.08	229.24	353.6	411.2	220.43	484.22	450.39	302.72	768.89	392.54	205.24	934.64	436.29	-23.31	923.95	715.26	189.5	1006.6	728.65	117.14	1001.4	333.4	98.288
547.2	117.52	21.134	696.82	83.605	45.152	756.75	143.92	21.342	640.15	41.296	230.83	562.69	14.277	454.88	552.73	-41.199	653.38	240.46	107.77	25.216	388.44	175.28	40.772	447.64	116.94	13.509	414.08	229.23	353.62	411.34	220.52	484.37	450.53	302.47	769.17	392.42	205.25	934.56	436.31	-23.319	923.91	715.29	189.43	1006.5	728.63	117.09	1001.3	333.47	98.319
547.16	117.41	21.14	696.81	83.601	45.261	756.64	143.94	21.265	640.11	41.286	230.73	562.58	14.262	454.9	552.78	-41.293	653.26	240.52	107.79	25.308	388.44	175.28	40.772	447.6	116.97	13.453	414.21	229.27	353.6	411.2	220.43	484.22	450.71	302.65	769.15	392.37	205.25	934.63	436.31	-23.319	923.91	715.31	189.39	1006.4	728.7	117.09	1001.3	333.52	98.322
547.19	117.45	21.107	696.86	83.644	45.205	756.7	143.79	21.251	640.11	41.286	230.73	562.71	14.164	454.9	552.51	-41.164	653.44	240.49	107.77	25.26	388.49	175.72	40.995	447.64	116.94	13.509	414.08	229.23	353.62	411.2	220.43	484.22	450.46	302.63	769.16	392.26	205.26	934.59	436.08	-23.267	923.87	715.27	189.36	1006.4	728.45	116.88	1001.3	333.38	98.275
547.16	117.32	21.076	696.83	83.663	45.172	757.04	143.57	21.429	640.11	41.286	230.73	562.62	14.163	454.95	552.58	-41.109	653.25	240.47	107.8	25.229	388.44	175.28	40.772	447.64	116.94	13.509	414.08	229.23	353.62	411.26	220.42	484.3	450.6	302.52	769.09	392.42	205.41	934.6	436.11	-23.378	923.94	715.34	189.34	1006.5	728.6	117.01	1001.3	333.57	98.351
547.18	117.36	21.142	696.77	83.562	45.208	756.75	143.92	21.342	640.11	41.286	230.73	562.62	14.163	454.95	552.77	-41.33	653.14	240.46	107.77	25.216	388.47	175.64	41.038	447.67	116.89	13.49	414.08	229.23	353.62	411.26	220.42	484.3	450.76	302.79	769.1	392.2	205.09	934.58	436.08	-23.267	923.87	715.25	189.4	1006.5	728.48	116.84	1001.3	333.55	98.371
547.18	117.36	21.142	696.81	83.601	45.261	756.75	143.92	21.342	640.11	41.286	230.73	562.51	14.144	454.96	552.5	-41.201	653.33	240.51	107.83	25.239	388.46	175.31	40.688	447.69	116.99	13.586	414.08	229.23	353.62	411.2	220.43	484.22	450.7	302.62	769.39	392.37	205.25	934.63	435.99	-23.282	923.92	715.34	189.32	1006.4	728.51	116.89	1001.3	333.52	98.348
547.19	117.36	21.043	696.82	83.605	45.152	756.75	143.92	21.342	640.11	41.286	230.73	562.58	14.262	454.9	552.53	-41.015	653.38	240.46	107.83	25.198	388.55	175.8	41.068	447.64	116.94	13.509	414.21	229.27	353.6	411.28	220.53	484.29	450.7	302.62	769.39	392.54	205.24	934.64	435.99	-23.282	923.92	715.32	189.24	1006.4	728.45	116.67	1001.3	333.57	98.351
547.16	117.4	21.103	696.77	83.616	45.23	756.75	143.92	21.342	640.11	41.286	230.73	562.51	14.144	454.96	552.43	-41.314	653.51	240.48	107.88	25.316	388.5	175.75	40.911	447.67	116.89	13.49	414.21	229.27	353.6	411.2	220.43	484.22	450.76	302.63	769.21	392.37	205.25	934.63	435.99	-23.282	923.92	715.25	189.4	1006.5	728.41	116.62	1001.5	333.52	98.348
547.19	117.36	21.043	696.81	83.655	45.283	756.75	143.92	21.342	640.11	41.286	230.73	562.51	14.144	454.96	552.7	-41.423	653.22	240.45	107.85	25.269	388.46	175.31	40.688	447.64	116.94	13.509	414.27	229.32	353.71	411.26	220.42	484.3	450.75	302.71	769.37	392.26	205.26	934.59	435.99	-23.282	923.92	715.25	189.4	1006.5	728.36	116.71	1001.4	333.57	98.515
547.22	117.47	21.136	696.88	83.598	45.097	756.75	143.92	21.342	640.11	41.286	230.73	562.51	14.144	454.96	552.3	-41.388	653.42	240.47	107.82	25.3	388.47	175.64	41.038	447.63	116.92	13.434	414.08	229.23	353.62	411.48	220.58	484.3	450.84	302.63	769.38	392.37	205.25	934.63	435.99	-23.282	923.92	715.25	189.4	1006.5	728.38	116.74	1001.5	333.51	98.566
547.18	117.36	21.142	696.88	83.598	45.097	756.75	143.92	21.342	640.11	41.286	230.73	562.51	14.144	454.96	552.43	-41.314	653.51	240.47	107.82	25.3	388.44	175.28	40.772	447.64	116.94	13.509	414.21	229.27	353.6	411.3	220.45	484.24	450.69	302.78	769.2	392.48	205.07	934.63	435.99	-23.282	923.92	715.21	189.25	1006.5	728.41	116.62	1001.5	333.56	98.594
547.22	117.47	21.136	696.81	83.601	45.261	756.75	143.92	21.342	640.05	41.098	230.7	562.51	14.144	454.96	552.42	-41.352	653.4	240.45	107.86	25.269	388.47	175.64	41.038	447.64	116.94	13.509	414.21	229.27	353.6	411.44	220.55	484.35	451.16	302.66	769.31	392.37	205.25	934.63	436.02	-23.393	923.99	715.3	189.29	1006.5	728.41	116.62	1001.5	333.66	98.792
547.18	117.44	21.169	696.77	83.562	45.208	756.98	143.51	21.376	640.11	41.286	230.73	562.51	14.144	454.96	552.42	-41.352	653.4	240.45	107.86	25.269	388.49	175.68	40.954	447.67	116.89	13.49	414.27	229.32	353.71	411.48	220.58	484.3	450.82	302.43	769.34	392.31	205.08	934.62	435.99	-23.282	923.92	715.15	189.23	1006.8	728.26	116.59	1001.7	333.66	98.792
547.19	117.36	21.043	696.77	83.616	45.23	756.75	143.92	21.342	640.05	41.098	230.7	562.51	14.144	454.96	552.3	-41.388	653.42	240.49	107.89	25.279	388.46	175.31	40.688	447.58	116.86	13.461	414.27	229.32	353.71	411.26	220.42	484.3	451	302.59	769.2	392.31	205.08	934.62	435.99	-23.282	923.92	715.14	189	1006.6	728.26	116.59	1001.7	333.6	98.648
547.16	117.4	21.103	696.83	83.555	45.153	756.65	143.78	21.285	640.05	41.098	230.7	562.51	14.144	454.96	552.42	-41.352	653.4	240.51	107.83	25.239	388.49	175.68	40.954	447.63	116.92	13.434	414.21	229.27	353.6	411.48	220.58	484.3	451.06	302.57	769.34	392.2	205.09	934.58	435.99	-23.282	923.92	715.51	189.23	1006.2	728.27	116.65	1001.7	333.63	98.764
547.17	117.48	21.069	696.82	83.605	45.152	756.67	143.85	21.262	640.11	41.286	230.73	562.62	14.163	454.95	552.42	-41.352	653.4	240.44	107.8	25.313	388.44	175.28	40.772	447.68	116.88	13.549	414.21	229.27	353.6	411.42	220.59	484.22	450.87	302.83	769.66	392.2	205.09	934.58	436.02	-23.393	923.99	715.03	188.88	1006.5	728.25	116.44	1001.8	333.66	98.873
547.16	117.32	21.076	696.82	83.605	45.152	756.75	143.92	21.342	640.08	41.182	230.69	562.51	14.144	454.96	552.42	-41.352	653.4	240.46	107.86	25.292	388.46	175.35	40.729	447.64	116.94	13.509	414.4	229.34	353.56	411.32	220.56	484.24	450.84	302.46	769.19	392.48	205.07	934.63	436.02	-23.393	923.99	715.11	189.02	1006.7	728.21	116.57	1001.8	333.59	98.746
547.18	117.44	21.169	696.81	83.601	45.261	756.75	143.92	21.342	640.08	41.202	230.75	562.51	14.144	454.96	552.61	-41.573	653.29	240.45	107.85	25.269	388.49	175.68	40.954	447.73	116.93	13.521	414.34	229.28	353.59	411.44	220.55	484.35	451.13	302.73	769.33	392.43	205.25	934.6	436.02	-23.393	923.99	714.97	188.91	1006.7	728.26	116.59	1001.7	333.62	98.844
547.13	117.41	21.149	696.77	83.562	45.208	756.75	143.92	21.342	640.08	41.182	230.69	562.71	14.164	454.9	552.61	-41.573	653.29	240.49	107.89	25.279	388.49	175.68	40.954	447.67	116.89	13.49	414.21	229.27	353.6	411.45	220.55	484.35	450.59	302.66	769.34	392.2	205.09	934.58	436.02	-23.393	923.99	714.97	188.91	1006.7	728.21	116.57	1001.8	333.62	98.844
547.16	117.4	21.103	696.82	83.605	45.152	756.75	143.92	21.342	640.13	41.211	230.84	562.62	14.163	454.95	552.5	-41.609	653.31	240.52	107.79	25.308	388.47	175.64	41.038	447.64	116.94	13.509	414.27	229.32	353.71	411.44	220.55	484.35	451.1	302.71	769.61	392.2	205.09	934.58	435.99	-23.282	923.92	715.03	188.74	1006.7	728.25	116.44	1001.8	333.59	98.746
547.14	117.37	21.074	696.77	83.616	45.23	756.75	143.92	21.342	640.08	41.202	230.75	562.71	14.164	454.9	552.42	-41.352	653.4	240.46	107.87	25.164	388.54	175.41	40.553	447.64	116.94	13.509	414.21	229.27	353.6	411.37	220.46	484.28	450.85	302.54	769.62	392.31	205.08	934.62	436.02	-23.393	923.99	714.97	188.91	1006.7	728.25	116.44	1001.8	333.59	98.746
547.18	117.44	21.169	696.81	83.601	45.261	756.67	143.85	21.262	640.1	41.02	230.77	562.71	14.164	454.9	552.5	-41.609	653.31	240.49	107.89	25.279	388.47	175.39	40.644	447.67	116.89	13.49	414.32	229.29	353.75	411.38	220.45	484.27	450.81	302.61	769.66	392.31	205.08	934.62	435.99	-23.282	923.92	714.83	188.85	1006.7	728.25	116.4	1001.9	333.59	98.746
547.22	117.39	21.109	696.77	83.616	45.23	756.67	143.85	21.262	640.1	41.042	230.83	562.83	14.179	454.88	552.42	-41.352	653.4	240.47	107.8	25.229	388.47	175.39	40.644	447.67	116.89	13.49	414.27	229.32	353.71	411.31	220.49	484.42	450.76	302.43	769.44	392.31	205.08	934.62	436.02	-23.393	923.99	715.03	188.74	1006.7	728.25	116.44	1001.8	333.62	98.844
547.16	117.49	21.167	696.83	83.555	45.153	756.75	143.92	21.342	640.05	41.098	230.7	562.83	14.179	454.88	552.7	-41.423	653.22	240.48	107.98	25.265	388.55	175.7	40.863	447.63	116.92	13.434	414.39	229.35	353.72	411.38	220.56	484.27	450.84	302.51	769.44	392.31	205.08	934.62	436.02	-23.393	923.99	714.89	188.68	1006.6	728.25	116.4	1001.9	333.63	98.687
547.16	117.32	21.076	696.77	83.616	45.23	756.72	143.85	21.365	640.07	40.935	230.79	562.81	14.11	454.93	552.3	-41.388	653.42	240.52	107.89	25.256	388.46	175.31	40.688	447.66	116.94	13.393	414.35	229.36	353.66	411.44	220.55	484.35	450.87	302.83	769.66	392.2	205.09	934.58	436.02	-23.393	923.99	714.89	188.68	1006.6	728.26	116.45	1001.8	333.64	98.798
547.19	117.43	21.07	696.88	83.598	45.097	756.75	143.92	21.342	640.16	41.119	230.64	562.98	14.116	454.85	552.61	-41.573	653.29	240.5	107.94	25.296	388.46	175.79	40.813	447.63	116.92	13.434	414.32	229.29	353.75	411.44	220.55	484.35	450.81	302.61	769.66	392.2	205.09	934.58	435.99	-23.282	923.92	714.89	188.68	1006.6	728.25	116.4	1001.9	333.58	98.805
547.18	117.44	21.169	696.77	83.616	45.23	756.72	143.85	21.365	640.22	40.949	230.67	563.03	14.053	454.89	552.42	-41.352	653.4	240.62	107.88	25.205	388.44	175.28	40.772	447.67	116.89	13.49	414.39	229.35	353.72	411.44	220.55	484.35	451.01	302.91	769.81	392.31	205.08	934.62	436.02	-23.393	923.99	714.92	188.59	1006.7	728.26	116.31	1001.9	333.65	98.828
547.18	117.44	21.169	696.81	83.601	45.261	756.65	143.78	21.285	640.19	40.956	230.73	562.93	14.126	454.91	552.5	-41.609	653.31	240.57	107.97	25.297	388.55	175.74	40.904	447.63	116.92	13.434	414.27	229.32	353.71	411.34	220.43	484.32	450.7	302.29	769.36	392.31	205.08	934.62	436.02	-23.393	923.99	714.89	188.68	1006.6	728.26	116.36	1001.9	333.63	99.09
547.16	117.4	21.103	696.81	83.601	45.261	756.65	143.78	21.285	640.19	40.956	230.73	563.08	14.043	454.83	552.61	-41.573	653.29	240.5	107.97	25.278	388.55	175.36	40.572	447.67	116.89	13.49	414.35	229.36	353.66	411.34	220.52	484.37	450.86	302.81	769.66	392.2	205.09	934.58	436.02	-23.393	923.99	714.83	188.85	1006.7	728.25	116.4	1001.9	333.64	99.018
547.14	117.45	21.101	696.77	83.562	45.208	756.67	143.85	21.262	640.17	40.824	230.73	562.96	14.028	454.86	552.5	-41.609	653.31	240.59	107.94	25.311	388.54	175.41	40.553	447.66	116.94	13.393	414.27	229.32	353.71	411.34	220.52	484.37	450.87	302.67	769.58	392.2	205.09	934.58	436.02	-23.393	923.99	714.92	188.59	1006.7	728.26	116.31	1001.9	333.66	99.162
547.13	117.46	21.061	696.77	83.562	45.208	756.72	143.85	21.365	640.21	40.817	230.67	563.07	13.989	454.83	552.61	-41.573	653.29	240.6	107.92	25.24	388.57	175.77	40.82	447.67	116.89	13.49	414.21	229.27	353.6	411.26	220.42	484.3	450.76	302.43	769.44	392.2	205.09	934.58	436.02	-23.393	923.99	714.89	188.68	1006.6	728.26	116.31	1001.9	333.66	99.162
547.18	117.36	21.142	696.77	83.562	45.208	756.65	143.78	21.285	640.11	40.928	230.73	563.02	13.999	454.88	552.5	-41.609	653.31	240.6	107.9	25.382	388.47	175.39	40.644	447.67	116.89	13.49	414.27	229.32	353.71	411.2	220.3	484.28	450.84	302.49	769.67	392.2	205.09	934.58	436.02	-23.393	923.99	714.89	188.68	1006.6	728.26	116.31	1001.9	333.64	99.209
547.14	117.37	21.074	696.77	83.562	45.208	756.75	143.92	21.342	640.19	40.956	230.73	563.07	13.989	454.83	552.5	-41.609	653.31	240.56	107.9	25.303	388.54	175.41	40.553	447.63	116.92	13.434	414.21	229.27	353.6	411.18	220.4	484.27	450.85	302.57	769.65	392.2	205.09	934.58	436.02	-23.393	923.99	714.74	188.61	1006.6	728.26	116.31	1001.9	333.71	99.124
547.16	117.32	21.076	696.77	83.562	45.208	756.72	143.85	21.365	640.17	40.824	230.73	563.02	13.999	454.88	552.5	-41.609	653.31	240.53	107.97	25.238	388.47	175.39	40.644	447.66	116.94	13.393	414.21	229.27	353.6	411.24	220.39	484.35	450.85	302.57	769.65	392.2	205.09	934.58	435.99	-23.282	923.92	714.89	188.68	1006.6	728.26	116.31	1001.9	333.64	99.209
547.16	117.32	21.076	696.77	83.562	45.208	756.75	143.92	21.342	640.19	40.956	230.73	562.98	14.062	454.85	552.5	-41.609	653.31	240.52	107.96	25.248	388.47	175.39	40.644	447.66	116.94	13.393	414.21	229.27	353.6	411.2	220.43	484.22	450.65	301.98	769.17	392.2	205.09	934.58	436.02	-23.393	923.99	714.89	188.68	1006.6	728.26	116.31	1001.9	333.64	99.209
547.14	117.37	21.074	696.81	83.601	45.261	756.75	143.92	21.342	640.02	40.828	230.83	563.02	13.999	454.88	552.34	-41.499	653.28	240.59	107.99	25.25	388.47	175.39	40.644	447.67	116.89	13.49	414.08	229.23	353.62	411.11	220.28	484.25	450.71	302.41	769.34	392.2	205.09	934.58	436.02	-23.393	923.99	714.89	188.68	1006.6	728.15	116.27	1001.9	333.64	99.209
547.16	117.32	21.076	696.77	83.562	45.208	756.72	143.85	21.365	640.03	40.772	230.73	562.86	14.047	454.87	552.4	-41.453	653.37	240.48	107.92	25.279	388.53	175.81	40.722	447.63	116.92	13.434	414.08	229.24	353.6	410.94	220.24	484.34	450.85	302.57	769.65	392.2	205.09	934.58	435.99	-23.282	923.92	715.14	188.95	1006.1	728.15	116.31	1001.8	333.68	99.316
547.16	117.41	21.14	696.77	83.616	45.23	756.72	143.85	21.365	640.09	40.796	230.72	562.79	13.963	454.92	552.56	-41.625	653.18	240.52	107.92	25.31	388.47	175.39	40.644	447.67	116.89	13.49	414.08	229.23	353.62	410.91	220.21	484.28	450.81	302.09	769.33	392.2	205.09	934.58	435.99	-23.282	923.92	714.89	188.68	1006.6	728.15	116.27	1001.9	333.68	99.316
547.18	117.44	21.169	696.77	83.562	45.208	756.75	143.92	21.342	640.04	40.633	230.68	562.79	13.963	454.92	552.5	-41.609	653.31	240.48	107.88	25.316	388.52	175.34	40.597	447.58	116.86	13.461	414.21	229.27	353.6	410.93	220.22	484.4	450.81	302.61	769.66	392.2	205.09	934.58	435.88	-23.312	923.95	714.89	188.68	1006.6	728.15	116.27	1001.9	333.67	99.329
547.16	117.32	21.076	696.77	83.562	45.208	756.72	143.85	21.365	640.12	40.719	230.59	562.69	14.036	454.93	552.37	-41.404	653.29	240.45	107.85	25.269	388.54	175.41	40.553	447.67	116.89	13.49	413.95	229.2	353.61	411	220.23	484.42	450.77	301.91	769.27	392.2	205.09	934.58	435.88	-23.312	923.95	715.14	188.95	1006.1	728.15	116.27	1001.9	333.65	99.314
547.18	117.29	21.197	696.77	83.562	45.208	756.65	143.78	21.285	640.09	40.688	230.53	562.56	14.081	454.9	552.56	-41.625	653.18	240.56	107.91	25.281	388.49	175.68	40.954	447.6	116.83	13.377	413.95	229.2	353.61	410.83	220.21	484.33	450.7	302.29	769.36	392.2	205.09	934.58	435.88	-23.312	923.95	715.01	188.76	1006.1	728.14	116.35	1001.8	333.71	99.344
547.16	117.32	21.076	696.77	83.562	45.208	756.72	143.85	21.365	640.04	40.581	230.58	562.59	14.022	454.93	552.34	-41.499	653.28	240.51	107.91	25.327	388.57	175.77	40.82	447.7	116.91	13.448	413.95	229.2	353.61	410.73	220.16	484.43	450.85	302.57	769.65	392.2	205.09	934.58	435.76	-23.408	923.79	714.89	188.68	1006.6	728.13	116.39	1001.7	333.67	99.314
547.16	117.32	21.076	696.77	83.562	45.208	756.72	143.85	21.365	640	40.603	230.37	562.51	14.09	454.95	552.37	-41.404	653.29	240.58	107.89	25.227	388.54	175.41	40.553	447.56	116.86	13.321	413.95	229.2	353.61	410.83	220.21	484.33	450.52	301.91	768.91	392.2	205.09	934.58	435.73	-23.331	923.89	714.89	188.68	1006.6	728.13	116.29	1001.8	333.73	99.413
547.14	117.3	21.129	696.77	83.562	45.208	756.72	143.85	21.365	640	40.53	230.51	562.51	14.09	454.95	552.28	-41.463	653.2	240.54	107.94	25.249	388.47	175.39	40.644	447.56	116.86	13.321	413.95	229.2	353.61	410.84	220.08	484.27	450.7	302.29	769.36	392.2	205.09	934.58	435.65	-23.541	923.76	714.74	188.61	1006.6	728.14	116.35	1001.8	333.73	99.445
547.09	117.34	21.031	696.77	83.616	45.23	756.72	143.85	21.365	639.89	40.485	230.51	562.48	14.067	454.91	552.25	-41.558	653.2	240.49	107.77	25.26	388.47	175.39	40.644	447.59	116.89	13.279	413.95	229.2	353.61	410.83	220.21	484.33	451.01	302.91	769.81	392.2	205.09	934.58	435.71	-23.353	923.84	714.89	188.68	1006.6	728.18	116.26	1001.7	333.73	99.445
547.16	117.32	21.076	696.77	83.562	45.208	756.72	143.85	21.365	639.88	40.326	230.46	562.48	14.067	454.91	552.19	-41.508	653.16	240.51	107.83	25.239	388.46	175.31	40.688	447.6	116.83	13.377	413.95	229.2	353.61	410.83	220.21	484.33	450.7	302.29	769.36	392.2	205.09	934.58	435.65	-23.443	923.8	714.93	188.56	1006.7	728.13	116.33	1001.7	333.73	99.445
547.16	117.32	21.076	696.77	83.562	45.208	756.72	143.85	21.365	639.88	40.326	230.46	562.48	14.067	454.91	552.25	-41.558	653.2	240.56	107.99	25.289	388.52	175.38	40.638	447.58	116.86	13.461	413.95	229.2	353.61	410.83	220.21	484.33	450.65	301.86	769.18	392.2	205.09	934.58	435.65	-23.541	923.76	714.79	188.49	1006.7	728.23	116.38	1001.5	333.73	99.445
547.16	117.33	21.159	696.77	83.562	45.208	756.72	143.85	21.365	639.88	40.326	230.46	562.38	13.923	454.93	552.25	-41.558	653.2	240.47	107.87	25.164	388.55	175.55	40.674	447.6	116.83	13.377	413.89	229.06	353.6	410.82	220.16	484.37	450.7	302.29	769.36	392.2	205.09	934.58	435.61	-23.529	923.69	714.93	188.56	1006.7	728.23	116.38	1001.5	333.83	99.491
547.16	117.32	21.076	696.77	83.562	45.208	756.65	143.78	21.285	639.88	40.326	230.46	562.38	13.923	454.93	552.19	-41.54	653.32	240.45	107.85	25.269	388.47	175.39	40.644	447.63	116.86	13.335	413.94	229.02	353.64	410.75	220.18	484.37	450.5	302.11	769.05	391.8	205.06	934.72	435.57	-23.557	923.64	714.89	188.68	1006.6	728.13	116.22	1001.6	333.8	99.626
547.16	117.32	21.076	696.77	83.562	45.208	756.69	143.9	21.405	639.96	40.229	230.44	562.48	14.067	454.91	552.12	-41.59	653.26	240.62	107.91	25.293	388.52	175.38	40.638	447.67	116.89	13.49	413.84	229.16	353.63	410.83	220.21	484.33	450.7	302.29	769.36	391.8	205.06	934.72	435.57	-23.459	923.69	714.73	188.45	1006.6	728.23	116.28	1001.6	333.81	99.498
547.09	117.34	21.031	696.79	83.516	45.325	756.72	143.85	21.365	640	40.219	230.37	562.48	14.067	454.91	552.24	-41.55	653.23	240.58	107.92	25.214	388.54	175.41	40.553	447.57	116.8	13.363	413.95	229.2	353.61	410.84	220.08	484.27	450.46	302.17	769.28	392	205.07	934.66	435.57	-23.459	923.69	714.79	188.49	1006.6	728.18	116.36	1001.6	333.83	99.491
547.09	117.42	21.058	696.77	83.562	45.208	756.58	143.88	21.369	640	40.219	230.37	562.48	14.067	454.91	552.16	-41.603	653.15	240.51	107.86	25.239	388.54	175.41	40.553	447.6	116.83	13.377	413.95	229.2	353.61	410.73	220.23	484.37	450.71	302.41	769.34	392	205.07	934.66	435.61	-23.47	923.76	714.97	188.88	1006.1	728.17	116.27	1001.5	333.81	99.498
547.18	117.36	21.142	696.77	83.562	45.208	756.62	143.83	21.33	640.09	40.122	230.37	562.48	14.067	454.91	552.16	-41.603	653.15	240.51	107.84	25.128	388.47	175.39	40.644	447.59	116.89	13.279	413.95	229.2	353.61	410.75	220.18	484.37	450.46	302.17	769.28	392	205.07	934.66	435.61	-23.569	923.72	714.79	188.49	1006.7	728.15	116.11	1001.5	333.9	99.516
547.15	117.29	21.123	696.77	83.562	45.208	756.72	143.85	21.365	640.19	40.134	230.31	562.47	13.855	454.91	552.14	-41.655	653.36	240.59	107.94	25.222	388.44	175.28	40.772	447.56	116.86	13.321	413.95	229.2	353.61	410.65	220.19	484.41	450.29	302.13	768.99	391.8	205.06	934.72	435.53	-23.604	923.7	714.93	188.56	1006.7	728.15	116.19	1001.5	333.81	99.498
547.16	117.32	21.076	696.81	83.601	45.261	756.51	143.81	21.293	640.19	40.134	230.31	562.57	13.999	454.89	552.16	-41.603	653.15	240.52	107.83	25.201	388.54	175.41	40.553	447.63	116.86	13.335	413.77	229.02	353.62	410.65	220.19	484.41	450.46	302.17	769.28	391.8	205.06	934.72	435.57	-23.557	923.64	715.01	188.76	1006.1	728.11	116.24	1001.4	333.81	99.498
547.16	117.25	21.131	696.77	83.562	45.208	756.69	143.9	21.405	640.27	40.148	230.15	562.58	13.796	454.94	552.19	-41.54	653.32	240.63	107.89	25.221	388.52	175.38	40.638	447.56	116.86	13.321	413.89	229.06	353.6	410.75	220.18	484.37	450.49	302.18	769.04	392	205.07	934.66	435.57	-23.557	923.64	715.01	188.76	1006.1	728.13	116.35	1001.3	333.81	99.498
547.15	117.21	21.179	696.79	83.516	45.325	756.51	143.81	21.293	640.28	40.072	230.05	562.56	13.854	454.86	552.04	-41.79	653.29	240.58	107.89	25.212	388.54	175.41	40.553	447.54	116.83	13.307	413.89	229.06	353.6	410.83	220.21	484.33	450.54	301.93	768.8	391.8	205.06	934.72	435.5	-23.592	923.62	714.93	188.8	1006	728.17	116.27	1001.5	333.81	99.498
547.19	117.19	21.162	696.75	83.477	45.271	756.72	143.85	21.365	640.25	39.948	229.97	562.47	13.855	454.91	552.12	-41.523	653.46	240.57	107.89	25.209	388.47	175.39	40.644	447.59	116.89	13.279	413.89	229.06	353.6	410.73	220.23	484.37	450.46	302.17	769.28	392	205.07	934.66	435.5	-23.592	923.62	714.71	188.54	1006.6	728.12	116.25	1001.5	333.89	99.523
547.15	117.21	21.179	696.81	83.601	45.261	756.69	143.9	21.405	640.21	39.933	230.04	562.47	13.855	454.91	552.12	-41.59	653.26	240.55	107.86	25.128	388.54	175.44	40.482	447.6	116.83	13.377	413.77	229.02	353.62	410.67	220.06	484.34	450.71	302.41	769.34	392.2	205.09	934.58	435.49	-23.493	923.66	714.79	188.49	1006.7	728.08	116.04	1001.6	333.89	99.523
547.15	117.21	21.179	696.79	83.516	45.325	756.51	143.81	21.293	640.2	39.835	230	562.6	13.819	454.98	552.11	-41.583	653.27	240.53	107.78	25.127	388.52	175.38	40.638	447.59	116.89	13.279	413.89	229.06	353.6	410.65	220.19	484.41	450.65	301.98	769.17	392	205.07	934.66	435.57	-23.557	923.64	714.79	188.49	1006.7	728.08	116.28	1001.6	333.85	99.495
547.08	117.13	21.156	696.79	83.516	45.325	756.58	143.88	21.369	640.23	39.818	229.93	562.51	13.794	454.83	552.08	-41.7	653.22	240.58	107.86	25.241	388.53	175.37	40.526	447.56	116.86	13.321	413.77	229.02	353.62	410.65	220.19	484.41	450.49	302.18	769.04	392	205.07	934.66	435.49	-23.493	923.66	715.07	188.62	1006.1	728	115.94	1001.8	333.86	99.664
547.13	117.05	21.228	696.79	83.516	45.325	756.58	143.88	21.369	640.16	39.713	230	562.51	13.794	454.83	551.99	-41.693	653.41	240.6	107.8	25.128	388.59	175.61	40.494	447.59	116.89	13.279	413.77	229.02	353.62	410.84	220.08	484.27	450.65	301.86	769.18	392	205.07	934.66	435.52	-23.455	923.75	715.01	188.76	1006.1	728.04	116.03	1001.8	333.96	99.546
547.16	117.1	21.213	696.79	83.516	45.325	756.51	143.81	21.293	640.16	39.713	230	562.51	13.794	454.83	552.34	-41.926	653.02	240.47	107.74	25.273	388.47	175.39	40.644	447.59	116.89	13.279	413.77	229.02	353.62	410.52	219.94	484.27	450.56	302.35	769.48	392	205.07	934.66	435.57	-23.459	923.69	714.79	188.49	1006.7	728.14	116.21	1001.8	333.89	99.523
547.14	117.06	21.172	696.79	83.516	45.325	756.58	143.88	21.369	640.16	39.713	230	562.51	13.794	454.83	551.99	-41.693	653.41	240.6	107.9	25.076	388.54	175.41	40.553	447.63	116.86	13.335	413.77	229.02	353.62	410.61	220.08	484.38	450.65	301.86	769.18	392	205.07	934.66	435.44	-23.491	923.72	714.88	188.93	1006	728.14	116.21	1001.8	333.9	99.516
547.13	117	21.116	696.79	83.516	45.325	756.58	143.88	21.369	640.07	39.667	229.97	562.51	13.794	454.83	552.06	-41.638	653.5	240.53	107.8	25.217	388.52	175.34	40.597	447.54	116.83	13.307	413.77	229.02	353.62	410.75	220.18	484.37	450.5	302.11	769.05	392	205.07	934.66	435.44	-23.491	923.72	714.79	188.49	1006.7	728.14	116.21	1001.8	333.9	99.516
547.11	116.85	21.1	696.75	83.477	45.271	756.51	143.81	21.293	640.07	39.667	229.97	562.51	13.794	454.83	552.24	-41.951	653.37	240.53	107.74	25.224	388.47	175.39	40.644	447.59	116.89	13.279	413.77	229.02	353.62	410.65	220.19	484.41	450.83	302.34	769.45	392	205.07	934.66	435.53	-23.505	923.74	714.79	188.49	1006.6	728.14	116.21	1001.8	333.91	99.624
547.16	116.93	21.146	696.75	83.477	45.271	756.58	143.88	21.369	640.16	39.713	230	563.02	14.532	454.78	552.11	-42.037	653.25	240.6	107.77	25.226	388.46	175.31	40.688	447.6	116.83	13.377	413.89	229.06	353.6	410.73	220.08	484.28	450.61	302.2	769.21	392	205.07	934.66	435.57	-23.459	923.69	714.88	188.93	1006	728.15	116.27	1001.9	333.98	99.539
547.14	116.94	21.161	696.75	83.477	45.271	756.42	143.82	21.287	640.16	39.713	230	562.45	13.769	454.8	552.05	-41.73	653.48	240.6	107.77	25.226	388.54	175.41	40.553	447.56	116.86	13.321	413.77	229.02	353.62	410.63	220.1	484.32	450.46	302.29	769.26	392	205.07	934.66	435.52	-23.455	923.75	714.88	188.93	1006	728.1	116.14	1001.9	333.98	99.539
547.07	116.98	21.16	696.75	83.477	45.271	756.42	143.82	21.287	640.16	39.713	230	563.02	14.532	454.78	552.02	-41.805	653.26	240.59	107.8	25.194	388.43	175.21	40.718	447.59	116.89	13.279	413.89	229.06	353.6	410.65	220.19	484.41	450.29	302.13	768.99	392.2	205.09	934.58	435.52	-23.455	923.75	714.88	188.93	1006	728.15	116.27	1001.9	333.98	99.539
547.1	117	21.13	696.79	83.516	45.325	756.42	143.82	21.287	640.23	39.818	229.93	562.51	13.794	454.83	552.17	-42.006	653.28	240.53	107.74	25.224	388.46	175.35	40.729	447.59	116.89	13.279	413.77	229.02	353.62	410.71	220.13	484.28	450.49	302.18	769.04	391.8	205.06	934.72	435.64	-23.368	923.73	714.88	188.93	1006	728.1	116.14	1001.9	333.92	99.418
547.11	116.9	21.119	696.75	83.477	45.271	756.51	143.81	21.293	640.23	39.818	229.93	563.02	14.532	454.78	552.06	-41.638	653.5	240.56	107.77	25.171	388.54	175.41	40.553	447.59	116.89	13.279	413.77	229.02	353.62	410.65	220.19	484.41	450.29	302.13	768.99	392	205.07	934.66	435.57	-23.459	923.69	714.66	188.66	1006.6	728.13	116.29	1001.8	333.9	99.516
547.15	116.98	21.137	696.75	83.477	45.271	756.61	143.83	21.325	640.25	39.948	229.97	562.51	13.794	454.83	552.06	-41.699	653.31	240.57	107.77	25.181	388.52	175.34	40.597	447.59	116.89	13.279	413.77	229.02	353.62	410.67	220.06	484.34	450.34	302.43	769.02	392	205.07	934.66	435.52	-23.455	923.75	714.82	189.09	1006	728.14	116.35	1001.8	333.94	99.525
547.12	117.15	21.263	696.81	83.47	45.216	756.58	143.88	21.369	640.25	39.948	229.97	562.51	13.794	454.83	552.24	-42.012	653.18	240.53	107.74	25.224	388.47	175.39	40.644	447.54	116.83	13.307	413.77	229.02	353.62	410.79	220.08	484.26	450.46	302.17	769.28	392	205.07	934.66	435.52	-23.455	923.75	714.82	189.09	1006	728.14	116.35	1001.8	333.95	99.675
547.06	117.08	21.172	696.79	83.516	45.325	756.51	143.81	21.293	640.33	40.09	229.98	562.51	13.794	454.83	552.32	-41.968	653.23	240.52	107.81	25.159	388.51	175.3	40.681	447.51	116.8	13.348	413.77	229.02	353.62	410.71	220.13	484.28	450.54	301.84	768.92	392	205.07	934.66	435.57	-23.459	923.69	714.88	188.93	1006	728.1	116.48	1001.8	333.95	99.675
547.12	117.16	21.195	696.79	83.516	45.325	756.58	143.88	21.369	640.25	39.993	230.27	562.51	13.794	454.83	552.4	-41.911	653.32	240.5	107.75	25.18	388.54	175.41	40.553	447.59	116.89	13.279	413.84	229.16	353.63	410.82	220	484.19	450.5	302.11	769.05	392	205.07	934.66	435.57	-23.459	923.69	714.59	188.82	1006.6	728.1	116.48	1001.8	333.87	99.652
547.15	117.21	21.179	696.79	83.516	45.325	756.47	143.9	21.298	640.31	40.101	230.22	562.62	13.817	454.82	552.41	-41.82	653.34	240.49	107.78	25.149	388.44	175.28	40.772	447.59	116.89	13.279	413.69	228.92	353.54	410.67	220.06	484.34	450.43	302.26	769.05	391.8	205.06	934.72	435.57	-23.459	923.69	714.82	189.09	1006	728.07	116.53	1001.7	333.88	99.759
547.14	117.12	21.184	696.79	83.516	45.325	756.55	143.97	21.375	640.42	40.2	230.25	562.59	13.808	454.82	552.41	-41.82	653.34	240.52	107.81	25.159	388.54	175.41	40.553	447.56	116.86	13.321	413.77	229.02	353.62	410.73	220.02	484.22	450.43	302.26	769.05	391.8	205.06	934.72	435.49	-23.493	923.66	714.77	189.2	1006.1	728.1	116.52	1001.7	333.83	99.672
547.15	117.21	21.179	696.8	83.57	45.346	756.58	143.88	21.369	640.42	40.2	230.25	562.75	13.81	454.88	552.41	-41.82	653.34	240.55	107.81	25.203	388.47	175.39	40.644	447.63	116.86	13.335	413.77	229.02	353.62	410.76	220.05	484.31	450.65	301.86	769.18	391.8	205.06	934.72	435.61	-23.47	923.76	714.82	189.09	1006	728.14	116.35	1001.8	333.88	99.793
547.15	117.21	21.179	696.8	83.57	45.346	756.58	143.88	21.369	640.42	40.2	230.25	562.7	13.963	454.96	552.47	-41.705	653.3	240.53	107.74	25.224	388.42	175.35	40.59	447.51	116.8	13.348	413.77	229.02	353.62	410.67	220.06	484.34	450.42	302.4	769.27	391.8	205.06	934.72	435.57	-23.459	923.69	714.77	189.2	1006.1	728.15	116.54	1001.7	333.84	99.681
547.15	117.21	21.179	696.81	83.601	45.261	756.69	143.9	21.405	640.42	40.2	230.25	562.85	13.954	454.86	552.47	-41.705	653.3	240.57	107.77	25.181	388.42	175.35	40.59	447.57	116.8	13.363	413.77	229.02	353.62	410.64	219.98	484.26	450.5	302.11	769.05	391.8	205.06	934.72	435.57	-23.459	923.69	714.77	189.2	1006.1	728.06	116.57	1001.7	333.92	99.704
547.18	117.15	21.21	696.77	83.562	45.208	756.87	143.57	21.469	640.42	40.2	230.25	562.9	13.983	454.91	552.5	-41.609	653.31	240.57	107.77	25.257	388.46	175.31	40.688	447.51	116.8	13.348	413.77	229.02	353.62	410.65	220.19	484.41	450.34	301.79	768.88	391.8	205.06	934.72	435.61	-23.431	923.73	714.77	189.2	1006.1	728.1	116.52	1001.7	333.87	99.672
547.15	117.21	21.179	696.79	83.516	45.325	756.62	143.83	21.33	640.42	40.2	230.25	562.86	13.829	454.87	552.44	-41.724	653.34	240.46	107.77	25.216	388.54	175.41	40.553	447.63	116.86	13.335	413.84	229.16	353.63	410.65	220.19	484.41	450.38	302.28	768.99	391.8	205.06	934.72	435.65	-23.443	923.8	714.54	188.93	1006.6	728.08	116.78	1001.6	333.76	99.747
547.1	117.19	21.153	696.77	83.562	45.208	756.65	143.99	21.41	640.46	40.121	230.36	563.02	13.999	454.88	552.61	-41.573	653.29	240.58	107.75	25.172	388.54	175.41	40.553	447.51	116.8	13.348	413.84	229.16	353.63	410.81	220.12	484.24	450.29	302.16	769.01	391.8	205.06	934.72	435.57	-23.459	923.69	714.54	188.93	1006.6	728.15	116.54	1001.7	333.92	99.668
547.15	117.21	21.179	696.79	83.516	45.325	756.58	143.88	21.369	640.46	40.121	230.36	563.02	13.999	454.88	552.44	-41.724	653.34	240.59	107.84	25.161	388.46	175.31	40.688	447.59	116.89	13.279	413.84	229.16	353.63	410.77	220.21	484.32	450.18	302.19	769.1	391.8	205.06	934.72	435.57	-23.557	923.64	714.77	189.2	1006.1	728.06	116.65	1001.8	333.87	99.672
547.15	117.21	21.179	696.81	83.601	45.261	756.51	143.81	21.293	640.42	40.2	230.25	563.07	13.989	454.83	552.61	-41.573	653.29	240.5	107.75	25.18	388.5	175.45	40.455	447.59	116.89	13.279	413.77	229.02	353.62	410.73	220.23	484.37	450.19	302.27	769.41	391.8	205.06	934.72	435.57	-23.459	923.69	714.77	189.2	1006.1	728.1	116.52	1001.7	333.9	99.802
547.15	117.21	21.179	696.79	83.516	45.325	756.51	143.81	21.293	640.42	40.2	230.25	563.07	13.989	454.83	552.61	-41.573	653.29	240.57	107.77	25.181	388.5	175.45	40.455	447.59	116.89	13.279	413.95	229.2	353.61	410.73	220.23	484.37	450.19	302.27	769.41	391.8	205.06	934.72	435.57	-23.459	923.69	714.77	189.2	1006.1	728.06	116.61	1001.8	333.9	99.802
547.18	117.15	21.21	696.75	83.477	45.271	756.61	143.83	21.325	640.42	40.2	230.25	562.95	13.973	454.85	552.5	-41.609	653.31	240.57	107.77	25.181	388.57	175.77	40.82	447.56	116.86	13.321	413.95	229.2	353.61	410.73	220.23	484.37	450.12	302.22	769.07	391.75	204.94	934.64	435.57	-23.459	923.69	714.54	188.93	1006.6	728.1	116.47	1001.8	333.82	99.779
547.15	117.21	21.179	696.79	83.516	45.325	756.61	143.83	21.325	640.42	40.2	230.25	563.07	13.989	454.83	552.61	-41.573	653.29	240.53	107.74	25.224	388.5	175.45	40.455	447.59	116.89	13.279	413.84	229.16	353.63	410.83	220.21	484.33	450.1	302.18	769.25	391.59	204.93	934.73	435.57	-23.459	923.69	714.53	188.99	1006.6	728.09	116.75	1001.7	333.9	99.802
547.15	117.21	21.179	696.77	83.562	45.208	756.69	143.9	21.405	640.46	40.121	230.36	563.07	13.989	454.83	552.61	-41.573	653.29	240.63	107.85	25.236	388.53	175.81	40.722	447.59	116.89	13.279	413.95	229.2	353.61	410.83	220.21	484.33	450.16	302.5	769.4	391.8	205.06	934.72	435.57	-23.557	923.64	714.46	189.11	1006.7	728.06	116.61	1001.8	333.92	99.704
547.15	117.21	21.179	696.75	83.477	45.271	756.58	143.88	21.369	640.4	40.259	230.39	563.07	13.989	454.83	552.55	-41.558	653.41	240.63	107.8	25.172	388.46	175.31	40.688	447.59	116.89	13.279	413.95	229.2	353.61	410.73	220.23	484.37	450.03	302.15	769.13	391.75	204.94	934.64	435.57	-23.459	923.69	714.53	188.99	1006.6	728.08	116.58	1001.8	333.84	99.769
547.16	117.25	21.131	696.81	83.601	45.261	756.72	143.85	21.365	640.42	40.2	230.25	563.07	13.989	454.83	552.61	-41.573	653.29	240.56	107.8	25.15	388.47	175.39	40.644	447.59	116.89	13.279	413.95	229.2	353.61	410.87	220.11	484.22	450.05	302.19	769.08	391.8	205.06	934.72	435.57	-23.557	923.64	714.5	188.99	1006.7	728.07	116.84	1001.8	333.92	99.704
547.15	117.21	21.179	696.83	83.555	45.153	756.55	143.76	21.253	640.5	40.171	230.43	563.07	13.989	454.83	552.61	-41.573	653.29	240.6	107.8	25.128	388.54	175.41	40.553	447.59	116.89	13.279	413.95	229.2	353.61	410.86	220.24	484.28	450.07	302.3	769.05	391.75	204.94	934.64	435.62	-23.46	923.63	714.72	189.26	1006.2	728.01	116.8	1001.8	333.9	99.802
547.17	117.25	21.245	696.81	83.601	45.261	756.69	143.94	21.369	640.41	40.302	230.48	563.02	13.999	454.88	552.61	-41.573	653.29	240.6	107.77	25.226	388.54	175.41	40.553	447.63	116.86	13.335	413.95	229.2	353.61	410.83	220.15	484.19	450.1	302.39	768.94	391.8	205.06	934.72	435.57	-23.557	923.64	714.5	188.99	1006.7	728.02	116.84	1002	333.83	99.886
547.15	117.21	21.179	696.77	83.562	45.208	756.69	143.9	21.405	640.47	40.209	230.56	563.07	13.989	454.83	552.62	-41.536	653.4	240.56	107.77	25.171	388.46	175.35	40.729	447.59	116.89	13.279	413.95	229.2	353.61	410.87	220.11	484.22	450.17	302.14	769.06	391.75	204.94	934.64	435.5	-23.592	923.62	714.5	188.99	1006.7	727.95	116.95	1001.9	333.83	99.886
547.16	117.25	21.131	696.75	83.477	45.271	756.65	143.78	21.285	640.48	40.42	230.69	563.07	13.989	454.83	552.62	-41.536	653.4	240.6	107.77	25.226	388.48	175.43	40.563	447.59	116.89	13.279	413.95	229.2	353.61	410.73	220.23	484.37	449.96	302.31	769.12	391.75	204.94	934.64	435.62	-23.559	923.58	714.48	189.17	1006.9	727.91	116.95	1002.1	333.9	99.802
547.15	117.21	21.179	696.75	83.477	45.271	756.58	143.88	21.369	640.48	40.42	230.69	563.07	13.989	454.83	552.62	-41.536	653.4	240.53	107.74	25.224	388.47	175.39	40.644	447.59	116.89	13.279	413.95	229.2	353.61	410.83	220.21	484.33	449.9	302.35	769.18	391.75	204.94	934.64	435.55	-23.595	923.56	714.5	188.99	1006.7	727.94	117.07	1002.1	333.92	99.704
547.15	117.21	21.179	696.81	83.601	45.261	756.72	143.85	21.365	640.48	40.42	230.69	563.08	14.043	454.83	552.62	-41.536	653.4	240.65	107.8	25.181	388.54	175.41	40.553	447.59	116.89	13.279	413.95	229.2	353.61	410.86	220.24	484.28	449.96	302.31	769.12	391.75	204.94	934.64	435.65	-23.472	923.5	714.5	188.99	1006.7	727.94	117.07	1002.1	333.9	99.802
547.16	117.25	21.131	696.75	83.477	45.271	756.72	143.85	21.365	640.52	40.347	230.63	563.07	13.989	454.83	552.61	-41.573	653.29	240.52	107.81	25.159	388.5	175.45	40.455	447.59	116.89	13.279	413.95	229.2	353.61	410.86	220.24	484.28	450.03	302.25	769.01	391.75	204.94	934.64	435.62	-23.559	923.58	714.72	189.26	1006.2	727.94	117.07	1002.1	333.89	99.768
547.15	117.29	21.123	696.75	83.477	45.271	756.69	143.9	21.405	640.53	40.527	230.65	563.08	14.043	454.83	552.61	-41.573	653.29	240.53	107.78	25.127	388.54	175.41	40.553	447.59	116.89	13.279	413.95	229.2	353.61	410.83	220.21	484.33	450.09	302.32	768.95	391.75	204.94	934.64	435.49	-23.493	923.66	714.25	189.08	1006.7	727.97	117.07	1002	333.9	99.802
547.15	117.29	21.123	696.83	83.555	45.153	756.69	143.9	21.405	640.48	40.42	230.69	563.08	14.043	454.83	552.62	-41.536	653.4	240.6	107.77	25.226	388.44	175.28	40.772	447.59	116.89	13.279	413.95	229.2	353.61	410.83	220.21	484.33	450.15	302.15	769.05	391.75	204.94	934.64	435.58	-23.508	923.47	714.5	188.99	1006.7	727.97	117.07	1002	333.98	99.822
547.15	117.21	21.179	696.77	83.562	45.208	756.62	143.83	21.33	640.42	40.45	230.63	563.07	13.989	454.83	552.62	-41.536	653.4	240.57	107.77	25.181	388.54	175.41	40.553	447.56	116.86	13.321	413.95	229.2	353.61	410.83	220.21	484.33	450.09	302.32	768.95	391.75	204.94	934.64	435.58	-23.508	923.47	714.38	189.13	1006.7	727.97	117.07	1002	333.88	99.793
547.16	117.25	21.131	696.77	83.562	45.208	756.69	143.9	21.405	640.52	40.347	230.63	563.1	14.078	454.9	552.62	-41.536	653.4	240.53	107.74	25.224	388.5	175.45	40.455	447.54	116.83	13.307	413.95	229.2	353.61	410.86	220.24	484.28	450.09	302.23	769.06	391.75	204.94	934.64	435.62	-23.46	923.63	714.51	189.08	1006.8	728.07	117.05	1001.9	333.88	99.793
547.13	117.29	21.164	696.81	83.601	45.261	756.69	143.9	21.405	640.4	40.406	230.6	563.08	14.043	454.83	552.62	-41.536	653.4	240.56	107.77	25.171	388.44	175.42	40.547	447.63	116.86	13.335	413.95	229.2	353.61	410.83	220.21	484.33	450.22	302.39	768.87	391.75	204.94	934.64	435.65	-23.472	923.5	714.72	189.26	1006.2	728.07	117.05	1001.9	333.95	99.675
547.16	117.25	21.131	696.77	83.562	45.208	756.65	143.78	21.285	640.36	40.492	230.64	563.08	14.043	454.83	552.62	-41.536	653.4	240.52	107.69	25.268	388.46	175.31	40.688	447.59	116.89	13.279	413.95	229.2	353.61	410.83	220.21	484.33	449.96	302.41	769	391.75	204.94	934.64	435.58	-23.508	923.47	714.5	188.99	1006.7	727.93	117.11	1002	333.97	99.78
547.15	117.21	21.179	696.75	83.477	45.271	756.58	143.88	21.369	640.5	40.171	230.43	563.07	13.989	454.83	552.62	-41.536	653.4	240.5	107.75	25.18	388.54	175.41	40.553	447.63	116.86	13.335	413.77	229.02	353.62	410.83	220.21	484.33	450.19	302.17	769.02	391.75	204.94	934.64	435.65	-23.472	923.5	714.72	189.26	1006.2	728.03	117.06	1002	333.88	99.759
547.15	117.21	21.179	696.81	83.601	45.261	756.72	143.85	21.365	640.41	40.47	230.52	563.08	14.043	454.83	552.62	-41.536	653.4	240.63	107.89	25.12	388.52	175.34	40.597	447.58	116.87	13.318	413.84	229.16	353.63	410.83	220.15	484.19	450.09	302.32	768.95	391.75	204.94	934.64	435.57	-23.409	923.52	714.72	189.26	1006.2	727.94	117.07	1002.1	333.97	99.78
547.15	117.21	21.179	696.81	83.655	45.283	756.69	143.94	21.369	640.37	40.331	230.46	563.08	14.043	454.83	552.62	-41.536	653.4	240.6	107.77	25.226	388.42	175.35	40.59	447.59	116.89	13.279	413.84	229.16	353.63	410.73	220.23	484.37	450.08	302.4	768.93	391.75	204.94	934.64	435.57	-23.409	923.52	714.73	189.35	1006.2	728	116.93	1002	333.97	99.78
547.16	117.32	21.076	696.81	83.601	45.261	756.55	143.76	21.253	640.51	40.213	230.52	563.07	13.989	454.83	552.62	-41.536	653.4	240.6	107.77	25.226	388.53	175.84	40.651	447.59	116.89	13.279	413.89	229.06	353.6	410.76	220.26	484.32	450.1	302.29	769.06	391.75	204.94	934.64	435.57	-23.409	923.52	714.51	189.08	1006.8	728	116.93	1002	333.97	99.78
547.15	117.21	21.179	696.77	83.616	45.23	756.69	143.9	21.405	640.45	40.224	230.41	563.08	14.043	454.83	552.62	-41.536	653.4	240.6	107.77	25.226	388.55	175.55	40.674	447.57	116.92	13.276	413.84	229.16	353.63	410.86	220.24	484.28	449.73	302.38	769.21	391.75	204.94	934.64	435.58	-23.508	923.47	714.5	188.99	1006.7	728.06	117.12	1001.8	334.03	99.695
547.15	117.21	21.179	696.77	83.562	45.208	756.69	143.9	21.405	640.4	40.259	230.39	563.07	13.989	454.83	552.62	-41.536	653.4	240.56	107.77	25.171	388.54	175.41	40.553	447.59	116.89	13.279	413.77	229.02	353.62	410.76	220.26	484.32	449.98	302.44	768.96	391.75	204.94	934.64	435.57	-23.409	923.52	714.51	189.08	1006.8	728	117.11	1001.9	333.97	99.78
547.16	117.25	21.131	696.81	83.601	45.261	756.69	143.9	21.405	640.41	40.129	230.43	563.03	14.053	454.89	552.7	-41.431	653.32	240.53	107.74	25.224	388.44	175.42	40.547	447.59	116.89	13.279	413.95	229.2	353.61	410.76	220.26	484.32	449.96	302.31	769.12	391.62	205.1	934.63	435.55	-23.291	923.47	714.51	189.08	1006.8	728	116.98	1001.8	333.97	99.78
547.15	117.21	21.179	696.81	83.655	45.283	756.69	143.9	21.405	640.37	40.208	230.33	563.08	14.043	454.83	552.62	-41.536	653.4	240.53	107.74	25.224	388.45	175.46	40.465	447.59	116.89	13.279	413.89	229.06	353.6	410.86	220.24	484.28	450.03	302.25	769.01	391.62	205.1	934.63	435.55	-23.291	923.47	714.5	188.99	1006.7	728.03	117.1	1001.9	333.97	99.78
547.19	117.19	21.162	696.77	83.562	45.208	756.62	143.83	21.33	640.46	40.121	230.36	563.08	14.043	454.83	552.62	-41.536	653.4	240.53	107.72	25.156	388.51	175.48	40.384	447.56	116.86	13.321	413.95	229.2	353.61	410.86	220.24	484.28	450	302.37	769.04	391.62	205.1	934.63	435.55	-23.291	923.47	714.72	189.26	1006.2	728.08	117.08	1002	333.95	99.792
547.17	117.25	21.245	696.79	83.516	45.325	756.65	143.99	21.41	640.44	40.354	230.37	563.08	14.043	454.83	552.62	-41.536	653.4	240.6	107.8	25.128	388.5	175.45	40.455	447.59	116.89	13.279	413.95	229.2	353.61	410.86	220.24	484.28	449.93	302.41	768.98	391.62	205.1	934.63	435.55	-23.291	923.47	714.51	189.08	1006.8	728	116.93	1002	333.95	99.792
547.15	117.21	21.179	696.8	83.57	45.346	756.65	143.78	21.285	640.37	40.208	230.33	563.08	14.043	454.83	552.65	-41.349	653.45	240.6	107.74	25.157	388.59	175.65	40.422	447.59	116.89	13.279	413.95	229.2	353.61	410.86	220.24	484.28	450.11	302.24	768.77	391.62	205.1	934.63	435.55	-23.291	923.47	714.59	189.06	1006.7	728	116.98	1001.8	333.97	99.78
547.16	117.25	21.131	696.81	83.601	45.261	756.61	143.83	21.325	640.44	40.405	230.47	563.08	14.043	454.83	552.62	-41.536	653.4	240.57	107.77	25.181	388.53	175.84	40.651	447.59	116.89	13.279	413.95	229.2	353.61	410.76	220.26	484.32	450.07	302.52	769.14	391.68	205.22	934.71	435.55	-23.291	923.47	714.73	189.35	1006.2	728.07	117.05	1001.9	333.95	99.792
547.15	117.21	21.179	696.81	83.601	45.261	756.69	143.9	21.405	640.49	40.316	230.57	563.03	14.053	454.89	552.62	-41.536	653.4	240.6	107.77	25.226	388.53	175.84	40.651	447.66	116.94	13.393	413.95	229.2	353.61	410.86	220.24	484.28	449.96	302.41	769	391.68	205.22	934.71	435.55	-23.291	923.47	714.51	189.08	1006.8	728.06	117.12	1001.8	333.87	99.772
547.16	117.25	21.131	696.71	83.591	45.305	756.69	143.9	21.405	640.38	40.419	230.46	562.93	14.126	454.91	552.65	-41.349	653.45	240.6	107.77	25.226	388.54	175.41	40.553	447.6	116.95	13.234	413.95	229.2	353.61	410.86	220.24	484.28	450.11	302.22	769.06	391.68	205.22	934.71	435.55	-23.291	923.47	714.73	189.35	1006.2	728.07	117.05	1001.9	333.87	99.772
547.16	117.25	21.131	696.81	83.601	45.261	756.69	143.9	21.405	640.29	40.522	230.58	562.98	14.116	454.85	552.62	-41.536	653.4	240.66	107.77	25.147	388.51	175.48	40.384	447.6	116.95	13.234	413.95	229.2	353.61	410.86	220.24	484.28	450.07	302.3	769.05	391.68	205.22	934.71	435.55	-23.291	923.47	714.65	189.06	1006.7	728.07	117.05	1001.9	333.85	99.896
547.16	117.25	21.131	696.81	83.655	45.283	756.98	143.53	21.486	640.34	40.602	230.59	562.98	14.116	454.85	552.7	-41.385	653.33	240.6	107.8	25.128	388.53	175.84	40.651	447.59	116.89	13.279	413.95	229.2	353.61	410.86	220.24	484.28	450.07	302.52	769.14	391.68	205.22	934.71	435.57	-23.253	923.55	714.73	189.35	1006.2	728.03	117.06	1002	333.93	99.876
547.16	117.32	21.076	696.81	83.655	45.283	756.72	143.85	21.365	640.15	40.706	230.71	562.98	14.116	454.85	552.65	-41.349	653.45	240.6	107.74	25.157	388.59	175.65	40.422	447.6	116.95	13.234	413.95	229.2	353.61	410.86	220.24	484.28	450.2	302.56	769.02	391.8	205.06	934.72	435.55	-23.291	923.47	714.59	189.06	1006.7	728.03	117.06	1002	333.93	99.876
547.18	117.29	21.197	696.68	83.606	45.271	756.69	143.9	21.405	640.21	40.817	230.67	563.03	14.053	454.89	552.62	-41.536	653.4	240.6	107.77	25.226	388.54	175.44	40.482	447.6	116.95	13.234	413.95	229.2	353.61	410.92	220.37	484.3	450.2	302.56	769.02	391.68	205.22	934.71	435.55	-23.291	923.47	714.72	189.26	1006.2	728.07	117.05	1001.9	333.87	99.772
547.11	117.22	21.106	696.77	83.562	45.208	756.72	143.85	21.365	640.08	40.779	230.74	562.93	14.126	454.91	552.65	-41.349	653.45	240.56	107.77	25.171	388.47	175.83	40.732	447.59	116.89	13.279	413.95	229.2	353.61	410.86	220.24	484.28	450.2	302.56	769.02	391.8	205.06	934.72	435.63	-23.255	923.49	714.51	189.08	1006.8	728.03	117.06	1002	333.93	99.92
547.16	117.32	21.076	696.81	83.655	45.283	756.72	143.85	21.365	640.1	41.042	230.83	562.93	14.126	454.91	552.7	-41.385	653.33	240.53	107.74	25.224	388.51	175.48	40.384	447.6	116.95	13.234	413.95	229.2	353.61	410.97	220.4	484.24	450.07	302.52	769.14	391.68	205.22	934.71	435.55	-23.291	923.47	714.81	189.24	1006.1	727.97	117.07	1002	333.82	99.976
547.18	117.29	21.197	696.77	83.616	45.23	756.72	143.85	21.365	640.21	41.063	230.77	562.98	14.116	454.85	552.54	-40.977	653.49	240.5	107.75	25.18	388.4	175.75	40.662	447.6	116.95	13.234	413.95	229.2	353.61	410.92	220.37	484.3	450.27	302.4	769.03	391.68	205.22	934.71	435.55	-23.291	923.47	714.5	188.99	1006.7	728.07	117.05	1001.9	333.73	100.15
547.16	117.25	21.131	696.81	83.601	45.261	756.72	143.85	21.365	640.07	40.935	230.79	563.03	14.053	454.89	552.73	-41.199	653.38	240.63	107.74	25.202	388.59	175.61	40.494	447.59	116.89	13.279	413.95	229.2	353.61	410.86	220.24	484.28	450.51	302.77	769.11	391.68	205.22	934.71	435.63	-23.255	923.49	714.51	189.08	1006.8	728.07	117.05	1001.9	333.84	100.1
547.16	117.32	21.076	696.77	83.562	45.208	756.72	143.85	21.365	640.18	41.059	230.93	562.98	14.116	454.85	552.73	-41.199	653.38	240.59	107.69	25.205	388.5	175.45	40.455	447.6	116.95	13.234	414.08	229.23	353.62	410.92	220.37	484.3	450.39	302.49	769.23	391.68	205.22	934.71	435.57	-23.253	923.55	714.51	189.08	1006.8	728.04	117.12	1002.1	333.93	100.11
547.18	117.36	21.142	696.81	83.655	45.283	756.72	143.85	21.365	640.15	41.296	230.83	562.93	14.126	454.91	552.73	-41.199	653.38	240.6	107.74	25.157	388.45	175.46	40.465	447.67	117.01	13.348	413.95	229.2	353.61	410.92	220.37	484.3	450.51	302.77	769.11	391.68	205.22	934.71	435.57	-23.253	923.55	714.5	188.99	1006.7	728.07	117.19	1001.9	333.82	100.24
547.18	117.36	21.142	696.71	83.591	45.305	756.72	143.85	21.365	640.21	41.23	230.96	562.95	14.161	454.97	552.73	-41.199	653.38	240.56	107.71	25.2	388.59	175.61	40.494	447.59	116.89	13.279	414.08	229.24	353.6	411.13	220.43	484.27	450.23	302.71	768.91	391.68	205.22	934.71	435.5	-23.288	923.53	714.73	189.35	1006.2	728.07	117.19	1001.9	333.85	100.27
547.17	117.39	21.041	696.77	83.562	45.208	756.72	143.85	21.365	640.22	41.056	231.03	562.93	14.126	454.91	552.54	-40.977	653.49	240.59	107.76	25.238	388.59	175.61	40.494	447.6	116.95	13.234	413.95	229.2	353.61	411.02	220.41	484.26	450.24	302.42	768.82	391.68	205.22	934.71	435.57	-23.253	923.55	714.73	189.35	1006.2	728.04	117.12	1002.1	333.82	100.16
547.16	117.41	21.14	696.81	83.601	45.261	756.72	143.85	21.365	640.21	41.23	230.96	562.93	14.181	455.03	552.74	-41.09	653.43	240.63	107.74	25.202	388.51	175.48	40.384	447.6	116.95	13.234	414.08	229.3	353.58	411.14	220.53	484.28	450.46	302.63	769.16	391.68	205.22	934.71	435.57	-23.253	923.55	714.89	189.33	1006.2	728.07	117.05	1001.9	333.85	100.27
547.16	117.4	21.103	696.77	83.562	45.208	756.65	143.78	21.285	640.21	41.23	230.96	563	14.151	454.92	552.54	-40.977	653.49	240.52	107.74	25.237	388.53	175.81	40.722	447.67	117.01	13.348	413.95	229.2	353.61	411.17	220.5	484.28	450.23	302.71	768.91	391.47	205.74	934.71	435.57	-23.253	923.55	714.51	189.08	1006.8	728.03	117.06	1002	333.85	100.27
547.16	117.49	21.167	696.77	83.562	45.208	756.72	143.85	21.365	640.21	41.23	230.96	563.04	14.186	454.99	552.67	-41.183	653.5	240.53	107.72	25.156	388.62	176.01	40.689	447.64	116.98	13.389	413.95	229.2	353.61	411.09	220.41	484.21	450.37	302.78	769.17	391.47	205.74	934.71	435.55	-23.107	923.54	714.51	189.08	1006.8	727.91	117.19	1002.1	333.92	100.27
547.18	117.44	21.169	696.81	83.601	45.261	756.65	143.78	21.285	640.21	41.23	230.96	563.02	14.205	455.04	552.74	-41.09	653.43	240.6	107.77	25.226	388.59	175.65	40.422	447.6	116.95	13.234	414.21	229.27	353.6	411.32	220.56	484.24	450.34	302.54	768.96	391.52	205.9	934.67	435.57	-23.253	923.55	714.51	189.08	1006.8	728.04	117.12	1002.1	333.92	100.27
547.14	117.45	21.101	696.81	83.601	45.261	756.72	143.85	21.365	640.21	41.23	230.96	563.02	14.205	455.04	552.67	-41.183	653.5	240.56	107.77	25.194	388.62	176.01	40.689	447.74	117.05	13.379	414.21	229.27	353.6	411.32	220.56	484.24	450.45	302.71	769.14	391.83	205.79	934.67	435.57	-23.253	923.55	714.73	189.35	1006.2	727.95	117.14	1002.1	333.92	100.27
547.21	117.59	21.1	696.81	83.601	45.261	756.72	143.85	21.365	640.21	41.298	230.97	563.09	14.176	454.94	552.67	-41.183	653.5	240.59	107.76	25.238	388.53	175.81	40.722	447.66	116.94	13.393	414.21	229.27	353.6	411.32	220.56	484.24	450.46	302.63	769.16	391.72	205.91	934.61	435.63	-23.017	923.58	714.5	188.99	1006.7	728.04	117.12	1002.1	333.9	100.27
547.13	117.48	21.205	696.77	83.562	45.208	756.75	143.92	21.342	640.2	41.492	230.89	563.02	14.205	455.04	552.74	-41.09	653.43	240.63	107.74	25.202	388.53	175.81	40.722	447.67	117.01	13.348	414.3	229.38	353.52	411.42	220.59	484.22	450.16	302.76	769.16	391.75	205.94	934.79	435.55	-23.107	923.54	714.51	189.08	1006.8	727.95	117.14	1002.1	333.92	100.27
547.13	117.54	21.088	696.67	83.552	45.249	756.75	143.92	21.342	640.2	41.492	230.89	563.14	14.22	455.01	552.73	-41.199	653.38	240.56	107.77	25.194	388.53	175.81	40.722	447.62	117.05	13.313	414.29	229.31	353.55	411.44	220.68	484.17	450.41	302.9	769.33	391.45	206.04	934.79	435.66	-22.989	923.63	714.54	189.22	1006.8	727.95	117.14	1002.1	333.85	100.27
547.14	117.55	21.171	696.68	83.606	45.271	757.04	143.57	21.429	640.08	41.781	230.82	563.14	14.22	455.01	552.74	-41.09	653.43	240.6	107.77	25.226	388.61	175.98	40.76	447.64	116.98	13.389	414.35	229.43	353.62	411.44	220.68	484.17	450.39	302.79	769.18	391.84	206.06	934.65	435.66	-22.989	923.63	714.54	189.22	1006.8	727.95	117.14	1002.1	333.77	100.24
547.16	117.54	21.163	696.67	83.552	45.249	756.72	143.85	21.365	640.08	41.781	230.82	563.09	14.232	455.07	552.74	-41.09	653.43	240.49	107.77	25.26	388.53	175.84	40.651	447.66	116.94	13.393	414.38	229.68	353.68	411.44	220.68	484.17	450.51	302.77	769.11	391.71	205.91	934.6	435.63	-23.017	923.58	714.51	189.08	1006.8	727.94	117.16	1002.2	333.8	100.37
547.26	117.72	21.091	696.68	83.606	45.271	756.81	143.93	21.307	640.18	41.899	230.89	563.14	14.268	455.02	552.74	-41.09	653.43	240.52	107.74	25.237	388.62	176.01	40.689	447.66	116.94	13.393	414.31	229.63	353.56	411.44	220.68	484.17	450.46	302.63	769.16	391.65	206.05	934.72	435.63	-23.017	923.58	714.51	189.08	1006.8	728.05	117.22	1002.3	333.6	100.12
547.25	117.68	21.099	696.66	83.697	45.203	756.75	143.92	21.342	640.1	41.896	230.95	563.2	14.351	455.02	552.8	-41.045	653.34	240.52	107.74	25.237	388.53	175.81	40.722	447.7	117.05	13.443	414.43	229.66	353.57	411.44	220.68	484.17	450.49	302.85	769.09	391.84	206.06	934.65	435.63	-23.017	923.58	714.54	189.22	1006.8	727.94	117.16	1002.2	333.77	100.24
547.29	117.7	21.063	696.77	83.616	45.23	756.75	143.92	21.342	640.21	42.081	230.77	563.26	14.409	454.96	552.8	-41.045	653.34	240.52	107.74	25.237	388.62	176.01	40.689	447.67	117.01	13.348	414.48	229.79	353.57	411.5	220.67	484.25	450.53	302.97	769.23	391.45	206.04	934.79	435.63	-23.017	923.58	714.36	189.39	1006.8	728.23	117.33	1002.5	333.89	100.39
547.25	117.59	21.121	696.81	83.655	45.283	756.75	143.92	21.342	640.3	42.034	230.86	563.31	14.47	454.92	552.6	-40.696	653.54	240.56	107.77	25.194	388.53	175.84	40.651	447.74	117.05	13.379	414.48	229.79	353.57	411.44	220.68	484.17	450.53	302.97	769.23	391.65	206.05	934.72	435.63	-23.017	923.58	714.6	189.48	1006.9	728.11	117.28	1002.4	333.76	100.25
547.28	117.75	21.044	696.77	83.692	45.27	756.75	143.92	21.342	640.22	42.029	230.93	563.26	14.572	454.86	552.69	-41.138	653.63	240.49	107.77	25.26	388.53	175.84	40.651	447.67	117.01	13.348	414.55	229.95	353.53	411.44	220.68	484.17	450.44	302.91	769.33	391.84	206.06	934.65	435.72	-22.862	923.54	714.36	189.38	1006.8	728.02	117.29	1002.4	333.76	100.25
547.35	117.75	21.027	696.77	83.692	45.27	756.75	143.92	21.342	640.29	42.126	230.85	563.27	14.612	454.83	552.89	-40.875	653.45	240.56	107.79	25.261	388.61	175.98	40.76	447.74	117.05	13.379	414.61	229.99	353.64	411.5	220.67	484.25	450.49	302.85	769.09	391.84	206.06	934.65	435.68	-22.89	923.5	714.36	189.38	1006.8	728.22	117.28	1002.4	333.76	100.25
547.31	117.74	21.064	696.77	83.616	45.23	756.75	143.92	21.342	640.29	42.126	230.85	563.27	14.72	454.89	552.81	-40.873	653.56	240.59	107.76	25.238	388.57	176.06	40.634	447.67	117.01	13.348	414.58	230.15	353.71	411.5	220.67	484.25	450.5	302.77	769.28	391.84	206.06	934.65	435.72	-22.862	923.54	714.24	189.43	1006.8	728.02	117.29	1002.4	333.62	100.3
547.28	117.75	21.044	696.72	83.645	45.327	756.75	143.92	21.342	640.26	42.128	230.91	563.26	14.761	454.92	552.92	-40.831	653.57	240.59	107.76	25.238	388.62	176.01	40.689	447.74	117.05	13.379	414.61	229.99	353.64	411.48	220.73	484.26	450.44	302.91	769.33	391.64	206.05	934.71	435.72	-22.862	923.54	714.24	189.43	1006.8	728.13	117.34	1002.5	333.62	100.3
547.32	117.69	21.083	696.77	83.616	45.23	756.81	143.93	21.307	640.4	42.172	230.87	563.23	14.817	454.82	552.92	-40.831	653.57	240.63	107.77	25.281	388.62	176.01	40.689	447.74	117.05	13.379	414.55	229.93	353.59	411.59	220.66	484.21	450.44	302.93	769.13	391.84	206.06	934.65	435.72	-22.862	923.54	714.32	189.46	1006.9	728.24	117.35	1002.5	333.67	100.31
547.31	117.74	21.064	696.73	83.652	45.214	756.76	143.97	21.297	640.51	42.257	231	563.27	14.851	454.75	552.92	-40.831	653.57	240.59	107.76	25.238	388.62	176.01	40.689	447.68	117.08	13.367	414.55	229.93	353.59	411.59	220.68	484.07	450.46	303.1	769.29	391.92	205.92	934.53	435.68	-22.816	923.62	714.32	189.46	1006.9	728.13	117.34	1002.5	333.58	100.3
547.31	117.83	21.116	696.83	83.663	45.172	756.75	143.92	21.342	640.49	42.286	231.05	563.3	14.659	454.98	552.92	-40.831	653.57	240.6	107.82	25.294	388.62	176.01	40.689	447.66	117.15	13.361	414.66	230.03	353.59	411.7	220.71	484.25	450.78	303.21	769.27	391.71	206.23	934.64	435.72	-22.862	923.54	714.32	189.46	1006.9	728.14	117.5	1002.6	333.68	100.22
547.35	117.76	21.041	696.76	83.782	45.199	756.75	143.92	21.342	640.49	42.286	231.05	563.26	14.892	454.77	552.92	-40.831	653.57	240.56	107.79	25.261	388.62	176.01	40.689	447.65	117.14	13.384	414.64	230.2	353.79	411.8	220.75	484.23	450.44	302.93	769.13	391.84	206.06	934.65	435.73	-22.844	923.56	714.32	189.46	1006.9	728.25	117.51	1002.5	333.58	100.3
547.31	117.74	21.064	696.61	83.866	45.149	756.75	143.92	21.342	640.49	42.286	231.05	563.38	14.759	454.8	552.92	-40.831	653.57	240.6	107.82	25.294	388.62	176.01	40.689	447.72	117.19	13.415	414.7	230.22	353.8	411.72	220.81	484.2	450.75	303.03	769.09	391.71	206.23	934.64	435.79	-22.717	923.47	714.51	189.66	1006.9	728.14	117.5	1002.6	333.62	100.3
547.35	117.77	21.094	696.56	83.819	45.206	756.77	143.97	21.224	640.49	42.286	231.05	563.27	14.914	454.82	552.72	-40.609	653.68	240.62	107.79	25.286	388.57	176.06	40.634	447.71	117.11	13.395	414.69	230.24	353.74	411.74	220.76	484.14	450.86	303.4	769.69	391.71	206.23	934.64	435.73	-22.84	923.59	714.39	189.58	1007	728.14	117.5	1002.6	333.64	100.22
547.31	117.83	21.116	696.62	83.733	45.187	756.68	143.9	21.217	640.54	42.398	231	563.17	14.96	454.8	552.92	-40.831	653.57	240.59	107.76	25.238	388.75	174.91	40.14	447.65	117.14	13.384	414.7	230.22	353.8	411.92	220.81	484.07	450.57	303.17	769.52	391.84	206.06	934.65	435.69	-22.725	923.5	714.38	189.6	1007	728.14	117.5	1002.6	333.68	100.22
547.35	117.75	21.027	696.66	83.697	45.203	756.81	143.93	21.307	640.54	42.398	231	563.18	14.983	454.85	552.92	-40.831	653.57	240.59	107.82	25.203	388.62	176.01	40.689	447.71	117.11	13.395	414.86	230.23	353.62	412.03	220.84	484.08	450.86	303.4	769.69	391.71	206.23	934.64	435.76	-22.581	923.43	714.48	189.51	1007	728.09	117.38	1002.6	333.74	100.44
547.28	117.76	21.095	696.73	83.652	45.214	756.78	143.9	21.3	640.55	42.459	231.01	563.18	15.067	454.88	552.92	-40.831	653.57	240.56	107.79	25.261	388.75	174.91	40.14	447.72	117.19	13.415	414.8	230.27	353.71	412.03	220.84	484.08	450.51	302.89	769.13	391.84	206.06	934.65	435.85	-22.432	923.41	714.53	189.65	1007	728.25	117.51	1002.5	333.89	100.39
547.4	117.82	21.021	696.73	83.652	45.214	756.78	143.95	21.252	640.45	42.521	231.13	563.18	14.983	454.85	552.92	-40.831	653.57	240.56	107.79	25.261	388.57	176.06	40.634	447.71	117.11	13.395	414.83	230.39	353.68	412.13	220.96	484.14	451.37	303.89	769.62	391.71	206.23	934.64	435.87	-22.546	923.42	714.5	189.71	1007.1	728.25	117.51	1002.5	333.74	100.44
547.32	117.77	21.058	696.66	83.772	45.243	756.78	144	21.185	640.5	42.545	231.07	563.18	15.067	454.88	552.92	-40.831	653.57	240.56	107.79	25.261	388.62	176.01	40.689	447.72	117.19	13.415	414.8	230.27	353.71	412.28	220.81	484.03	450.93	303.5	769.56	391.71	206.23	934.64	435.96	-22.397	923.39	714.64	189.77	1007.1	728.25	117.51	1002.5	333.89	100.39
547.34	117.81	21.011	696.77	83.562	45.208	756.78	144	21.185	640.5	42.545	231.07	563.18	14.983	454.85	552.92	-40.831	653.57	240.59	107.82	25.203	388.57	176.06	40.634	447.67	117.23	13.38	414.95	230.36	353.67	412.28	220.83	483.96	451.17	303.27	769.18	391.71	206.23	934.64	435.96	-22.397	923.39	714.53	189.65	1007	728.23	117.52	1002.6	333.83	100.47
547.29	117.88	21.114	696.67	83.738	45.233	756.82	143.91	21.177	640.5	42.545	231.07	563.18	14.983	454.85	552.92	-40.831	653.57	240.56	107.79	25.261	388.62	176.01	40.689	447.72	117.19	13.415	414.98	230.2	353.6	412.44	220.94	484.07	451.37	303.89	769.62	391.71	206.23	934.64	436.05	-22.3	923.49	714.5	189.71	1007.1	728.25	117.51	1002.5	333.78	100.47
547.3	117.82	21.056	696.75	83.725	45.178	756.78	143.95	21.233	640.5	42.545	231.07	563.18	15.067	454.88	552.92	-40.831	653.57	240.63	107.8	25.178	388.62	176.01	40.689	447.67	117.23	13.38	414.97	230.38	353.6	412.44	221.08	484.15	451.03	303.62	769.46	391.71	206.23	934.64	436.05	-22.3	923.49	714.52	189.83	1007	728.25	117.51	1002.5	333.9	100.48
547.37	117.89	21.097	696.72	83.743	45.145	756.78	144	21.185	640.45	42.521	231.13	563.18	15.067	454.88	552.92	-40.831	653.57	240.53	107.8	25.217	388.39	176.15	40.652	447.7	117.33	13.476	415.03	230.35	353.54	412.58	221.13	484.09	451.77	304.25	769.7	391.71	206.23	934.64	436.09	-22.345	923.41	714.63	189.96	1007	728.23	117.52	1002.6	333.96	100.4
547.25	117.93	21.005	696.73	83.652	45.214	756.87	143.82	21.26	640.5	42.545	231.07	563.18	15.067	454.88	552.92	-40.831	653.57	240.59	107.76	25.238	388.62	176.01	40.689	447.72	117.19	13.415	415.03	230.35	353.54	412.56	221.11	484.14	451.77	304.25	769.7	391.69	206.21	934.53	436.09	-22.345	923.41	714.64	189.77	1007.1	728.23	117.61	1002.5	333.96	100.4
547.35	117.9	21.022	696.72	83.743	45.145	756.7	143.83	21.22	640.45	42.521	231.13	563.18	15.067	454.88	552.96	-40.714	653.56	240.56	107.79	25.261	388.57	176.06	40.634	447.72	117.19	13.415	415.11	230.32	353.63	412.61	221.16	484.04	451.77	304.25	769.7	391.71	206.23	934.64	436.09	-22.345	923.41	714.57	189.81	1007	728.23	117.61	1002.5	333.96	100.4
547.3	117.91	21.066	696.56	83.632	45.222	756.7	143.88	21.172	640.45	42.521	231.13	563.18	15.067	454.88	552.96	-40.714	653.56	240.59	107.82	25.203	388.61	175.16	40.157	447.72	117.19	13.415	415.03	230.35	353.54	412.56	221.11	484.14	451.77	304.25	769.7	391.71	206.23	934.64	436.09	-22.345	923.41	714.64	189.77	1007.1	728.25	117.75	1002.6	333.9	100.48
547.3	117.96	21.049	696.83	83.663	45.172	756.87	143.91	21.147	640.45	42.521	231.13	563.18	15.067	454.88	552.77	-40.492	653.67	240.66	107.73	25.258	388.69	174.97	40.072	447.72	117.19	13.415	414.97	230.38	353.6	412.67	221.1	484.09	451.77	304.25	769.7	391.71	206.23	934.64	436.17	-22.211	923.41	714.57	189.81	1007	728.25	117.51	1002.5	333.96	100.4
547.3	117.96	21.049	696.72	83.743	45.145	756.7	143.88	21.172	640.45	42.521	231.13	563.24	15.056	454.8	552.96	-40.714	653.56	240.63	107.8	25.178	388.5	176.17	40.685	447.7	117.33	13.476	415.11	230.32	353.63	412.74	221.12	484.1	451.77	304.25	769.7	391.55	206.43	934.65	436.09	-22.345	923.41	714.53	190.08	1007.1	728.25	117.51	1002.5	333.96	100.4
547.32	118.05	21.024	696.56	83.632	45.222	756.81	143.81	21.294	640.45	42.521	231.13	563.18	15.067	454.88	552.96	-40.714	653.56	240.63	107.8	25.178	388.54	176.27	40.758	447.7	117.33	13.476	415.03	230.35	353.54	412.67	221.1	484.09	452.1	304.52	769.83	391.59	206.42	934.72	436.05	-22.3	923.49	714.62	189.96	1007.1	728.16	117.74	1002.5	333.96	100.4
547.32	118.05	21.024	696.71	83.876	45.107	756.81	143.81	21.294	640.35	42.574	231.04	563.24	15.14	454.84	552.8	-40.672	653.69	240.59	107.76	25.238	388.57	176.06	40.634	447.7	117.33	13.476	415.09	230.29	353.69	412.67	221.1	484.09	451.35	303.91	769.51	391.71	206.23	934.64	436.17	-22.211	923.41	714.63	189.96	1007	728.27	117.75	1002.5	333.9	100.48
547.32	118.05	21.024	696.66	83.643	45.181	756.78	144.06	21.109	640.35	42.574	231.04	563.18	15.067	454.88	552.72	-40.609	653.68	240.63	107.8	25.178	388.57	176.06	40.634	447.7	117.33	13.476	415.11	230.32	353.63	412.77	221.14	484.04	452.1	304.52	769.83	391.59	206.42	934.72	436.13	-22.165	923.49	714.71	189.92	1007.1	728.29	117.66	1002.5	333.96	100.4
547.32	118.05	21.024	696.62	83.733	45.187	756.76	143.89	21.138	640.45	42.521	231.13	563.31	15.219	454.87	552.92	-40.831	653.57	240.65	107.74	25.26	388.75	174.91	40.14	447.7	117.33	13.476	415.13	230.33	353.51	412.8	221.17	483.99	452.1	304.52	769.83	391.59	206.42	934.72	436.22	-22.151	923.43	714.77	190.17	1007.1	728.29	117.66	1002.5	333.9	100.48
547.32	118.07	20.974	696.62	83.733	45.187	756.87	143.86	21.21	640.35	42.574	231.04	563.14	15.193	454.81	552.96	-40.714	653.56	240.63	107.8	25.178	388.5	176.17	40.685	447.74	117.29	13.511	415.25	230.33	353.54	412.77	221.14	484.04	452.12	304.53	769.73	391.59	206.42	934.72	436.22	-22.21	923.35	714.59	190.19	1007	728.29	117.85	1002.6	333.98	100.42
547.32	118.05	21.024	696.61	83.676	45.166	756.79	143.91	20.99	640.29	42.667	231.09	563.16	15.325	454.92	552.96	-40.714	653.56	240.63	107.8	25.178	388.42	176.43	40.755	447.74	117.29	13.511	415.03	230.35	353.54	412.8	221.17	483.99	451.77	304.25	769.7	391.59	206.42	934.72	436.28	-22.15	923.38	714.68	190.22	1007	728.29	118.03	1002.5	334.04	100.45
547.38	118.06	21.021	696.62	83.733	45.187	756.78	144.06	21.109	640.29	42.667	231.09	563.25	15.272	454.95	552.96	-40.714	653.56	240.59	107.76	25.238	388.38	176.22	40.507	447.72	117.19	13.415	415.2	230.33	353.67	412.8	221.17	483.99	452.1	304.52	769.83	391.59	206.42	934.72	436.32	-22.195	923.3	714.67	190.31	1007.1	728.29	117.66	1002.5	334.16	100.69
547.38	118.06	21.021	696.61	83.866	45.149	756.82	143.91	21.177	640.29	42.667	231.09	563.16	15.325	454.92	552.77	-40.492	653.67	240.63	107.8	25.178	388.61	175.16	40.157	447.7	117.33	13.476	415.21	230.49	353.55	412.8	221.17	483.99	452.1	304.52	769.83	391.59	206.42	934.72	436.22	-22.151	923.43	714.68	190.3	1007.1	728.31	117.91	1002.5	334.16	100.69
547.38	118.06	21.021	696.61	83.866	45.149	756.87	143.91	21.147	640.36	42.776	231.03	563.16	15.325	454.92	552.77	-40.492	653.67	240.59	107.76	25.238	388.5	176.17	40.685	447.7	117.33	13.476	415.13	230.33	353.51	412.8	221.17	483.99	452.1	304.52	769.83	391.59	206.42	934.72	436.32	-22.195	923.3	714.69	190.21	1007	728.47	118.3	1002.5	334.16	100.69
547.34	118.1	21.017	696.62	83.733	45.187	756.86	143.98	21.071	640.35	42.826	231.05	563.16	15.325	454.92	552.96	-40.714	653.56	240.63	107.8	25.178	388.69	174.97	40.072	447.7	117.33	13.476	415.21	230.44	353.68	412.8	221.17	483.99	451.77	304.25	769.7	391.63	206.51	934.81	436.32	-22.195	923.3	714.61	190.25	1007	728.39	117.74	1002.5	334.16	100.69
547.37	118.14	21.055	696.58	83.94	45.196	756.87	143.91	21.147	640.3	43.074	230.98	563.16	15.325	454.92	552.96	-40.714	653.56	240.59	107.76	25.238	388.57	176.06	40.634	447.74	117.29	13.511	415.11	230.32	353.63	412.8	221.17	483.99	452.1	304.52	769.83	391.59	206.42	934.72	436.32	-22.195	923.3	714.72	190.13	1007.1	728.45	118.19	1002.4	334.23	100.7
547.3	118.18	20.965	696.58	83.94	45.196	756.86	143.98	21.071	640.33	43.215	231.01	563.25	15.272	454.95	552.96	-40.714	653.56	240.64	107.73	25.255	388.42	176.43	40.755	447.7	117.33	13.476	415.18	230.47	353.4	412.74	221.29	484	452.1	304.52	769.83	391.63	206.51	934.81	436.32	-22.195	923.3	714.94	190.58	1006.6	728.28	118.03	1002.5	334.23	100.7
547.36	118.14	21.053	696.61	83.866	45.149	756.86	143.98	21.071	640.33	43.215	231.01	563.23	15.52	454.81	552.94	-40.439	653.64	240.63	107.8	25.178	388.65	175.2	40.076	447.74	117.29	13.511	415.08	230.41	353.63	412.74	221.29	484	452.1	304.52	769.83	391.55	206.43	934.65	436.48	-21.888	923.21	714.68	190.22	1007	728.3	118.15	1002.6	334.31	100.72
547.34	118.22	20.962	696.55	83.89	45.047	756.86	143.98	21.071	640.36	43.308	231	563.25	15.272	454.95	552.95	-40.447	653.6	240.63	107.8	25.178	388.56	176.21	40.614	447.78	117.26	13.567	415.02	230.48	353.49	412.8	221.17	483.99	452.12	304.53	769.73	391.63	206.51	934.81	436.51	-22.009	923.23	714.57	190.35	1007.1	728.35	118.29	1002.5	334.31	100.72
547.4	118.21	21.009	696.58	83.94	45.196	756.86	143.98	21.071	640.37	43.338	231.06	563.16	15.325	454.92	553.11	-40.399	653.57	240.59	107.76	25.238	388.5	176.17	40.685	447.7	117.33	13.476	415.02	230.55	353.5	412.8	221.17	483.99	451.77	304.25	769.7	391.59	206.42	934.72	436.42	-22.17	923.27	714.67	190.31	1007.1	728.3	118.15	1002.6	334.29	100.7
547.46	118.25	20.98	696.61	83.866	45.149	756.86	143.98	21.071	640.34	43.486	230.95	563.25	15.582	454.8	553.14	-40.669	653.49	240.63	107.79	25.271	388.5	176.17	40.685	447.7	117.33	13.476	415.11	230.42	353.51	412.8	221.17	483.99	451.77	304.25	769.7	391.63	206.51	934.81	436.42	-22.17	923.27	714.67	190.31	1007.1	728.52	118.57	1002.4	334.25	100.68
547.33	118.26	21.088	696.61	83.866	45.149	756.86	143.98	21.071	640.34	43.486	230.95	563.25	15.582	454.8	552.94	-40.439	653.64	240.63	107.79	25.271	388.61	175.16	40.157	447.7	117.33	13.476	415.13	230.55	353.53	412.8	221.17	483.99	451.71	303.82	769.79	391.59	206.42	934.72	436.42	-22.17	923.27	714.67	190.31	1007.1	728.47	118.31	1002.5	334.3	100.7
547.32	118.18	21.05	696.58	83.94	45.196	756.93	143.98	20.991	640.34	43.486	230.95	563.23	15.52	454.81	552.94	-40.439	653.64	240.63	107.83	25.167	388.61	175.16	40.157	447.74	117.29	13.511	415.11	230.42	353.51	412.8	221.17	483.99	451.77	304.55	769.76	391.63	206.51	934.81	436.42	-22.17	923.27	714.68	190.3	1007.1	728.36	118.31	1002.6	334.33	100.71
547.34	118.21	21.058	696.61	83.866	45.149	756.93	143.98	20.991	640.34	43.486	230.95	563.25	15.582	454.8	553.01	-40.252	653.7	240.63	107.8	25.178	388.75	174.91	40.14	447.7	117.33	13.476	415.05	230.58	353.44	412.74	221.29	484	451.77	304.25	769.7	391.68	206.64	934.85	436.42	-22.17	923.27	714.77	190.35	1007.1	728.52	118.46	1002.5	334.37	100.62
547.41	118.27	21.019	696.55	83.89	45.047	756.87	143.91	21.023	640.34	43.486	230.95	563.25	15.582	454.8	553.02	-40.341	653.55	240.63	107.79	25.271	388.38	176.22	40.507	447.7	117.33	13.476	415.13	230.55	353.53	412.8	221.17	483.99	452.1	304.52	769.83	391.75	206.32	934.73	436.42	-22.17	923.27	714.76	190.26	1007.2	728.4	118.47	1002.5	334.37	100.62
547.38	118.29	21.059	696.52	83.965	45.094	756.87	143.91	21.147	640.4	43.597	230.9	563.23	15.601	454.85	550.69	-40.927	654.22	240.63	107.8	25.178	388.5	176.17	40.685	447.7	117.33	13.476	415.24	230.57	353.45	412.77	221.14	484.04	452.1	304.52	769.83	391.63	206.51	934.81	436.51	-22.009	923.23	714.86	190.29	1007.3	728.47	118.3	1002.5	334.37	100.62
547.38	118.29	21.059	696.58	83.94	45.196	756.86	143.98	21.071	640.4	43.597	230.9	563.23	15.601	454.85	550.97	-41.044	653.99	240.59	107.76	25.238	388.29	176.5	40.639	447.7	117.33	13.476	415	230.44	353.54	412.74	221.29	484	452.1	304.52	769.83	391.63	206.51	934.81	436.42	-22.17	923.27	714.66	190.27	1007.2	728.52	118.46	1002.5	334.37	100.62
547.42	118.31	21.023	696.55	83.89	45.047	756.93	143.98	20.991	640.31	43.839	230.88	563.23	15.601	454.85	550.69	-40.927	654.22	240.59	107.76	25.238	388.42	176.43	40.755	447.74	117.29	13.511	415.05	230.58	353.44	412.89	221.19	484.02	451.77	304.25	769.7	391.63	206.51	934.81	436.42	-22.17	923.27	714.78	190.34	1007.1	728.52	118.46	1002.5	334.37	100.6
547.43	118.38	20.927	696.58	83.94	45.196	756.85	143.91	20.91	640.31	43.839	230.88	563.28	15.642	454.8	550.69	-40.927	654.22	240.59	107.76	25.238	388.36	176.37	40.487	447.74	117.29	13.511	415.3	230.5	353.59	412.89	221.19	484.02	452.1	304.52	769.83	391.63	206.51	934.81	436.5	-22.022	923.21	714.98	190.54	1006.6	728.47	118.31	1002.5	334.38	100.6
547.49	118.36	20.974	696.46	84.055	44.998	756.87	143.91	21.023	640.29	43.698	230.86	563.23	15.601	454.85	550.97	-41.044	653.99	240.59	107.76	25.238	388.31	176.33	40.558	447.7	117.33	13.476	415.38	230.54	353.48	412.8	221.17	483.99	452.1	304.52	769.83	391.63	206.51	934.81	436.42	-22.17	923.27	715.15	190.19	1007.2	728.52	118.46	1002.5	334.37	100.6
547.45	118.38	21.012	696.52	83.965	45.094	756.93	143.98	20.991	640.47	43.85	230.88	563.23	15.601	454.85	550.97	-41.044	653.99	240.63	107.79	25.271	388.56	176.21	40.614	447.7	117.33	13.476	415.3	230.5	353.59	412.83	221.31	484.03	452.22	304.58	770	391.63	206.51	934.81	436.42	-22.17	923.27	714.89	190.4	1007.1	728.52	118.46	1002.5	334.4	100.59
547.36	118.43	20.979	696.52	83.965	45.094	756.93	143.98	20.991	640.36	43.951	230.85	563.23	15.601	454.85	550.92	-40.787	654.09	240.63	107.8	25.178	388.31	176.33	40.558	447.7	117.33	13.476	415.24	230.53	353.5	412.89	221.19	484.02	452.1	304.52	769.83	391.63	206.51	934.81	436.61	-21.973	923.23	715.04	190.16	1007.1	728.5	118.19	1002.5	334.37	100.62
547.39	118.39	21.059	696.46	84.055	44.998	756.93	143.98	20.991	640.36	43.951	230.85	563.23	15.601	454.85	550.97	-41.044	653.99	240.61	107.83	25.217	388.35	176.39	40.588	447.78	117.26	13.567	415.36	230.63	353.65	412.99	221.16	484.02	452.1	304.52	769.83	391.63	206.51	934.81	436.52	-22.134	923.27	715.11	190.32	1007.2	728.53	118.09	1002.5	334.4	100.59
547.39	118.44	20.989	696.46	84.055	44.998	756.93	143.98	20.991	640.36	43.951	230.85	563.28	15.642	454.8	551.19	-40.904	653.87	240.59	107.76	25.238	388.31	176.33	40.558	447.69	117.41	13.447	415.33	230.6	353.7	412.83	221.31	484.03	451.96	303.89	769.83	391.81	206.46	934.77	436.61	-22.067	923.42	715.23	190.28	1007.1	728.49	118.21	1002.5	334.4	100.61
547.42	118.35	21.046	696.58	83.94	45.196	756.93	143.98	20.991	640.34	43.971	230.92	563.26	15.67	454.84	550.97	-41.044	653.99	240.59	107.76	25.238	388.42	176.43	40.755	447.7	117.33	13.476	415.2	230.66	353.53	412.99	221.16	484.02	452.1	304.52	769.83	391.63	206.51	934.81	436.48	-22.09	923.34	715.32	190.27	1006.5	728.33	117.8	1002.5	334.42	100.47
547.33	118.4	21.013	696.58	83.94	45.196	756.93	143.98	20.991	640.36	43.951	230.85	563.32	15.712	454.77	550.69	-40.927	654.22	240.59	107.76	25.238	388.29	176.5	40.639	447.7	117.33	13.476	415.33	230.54	353.54	413.11	221.27	484.11	451.96	303.89	769.83	391.89	206.15	934.73	436.69	-21.952	923.22	715.1	190	1007	728.47	117.92	1002.6	334.39	100.49
547.45	118.43	21.036	696.46	84.055	44.998	756.93	143.98	20.991	640.36	43.951	230.85	563.31	15.711	454.79	552.77	-40.492	653.67	240.63	107.8	25.178	388.31	176.33	40.558	447.7	117.33	13.476	415.58	230.81	353.55	413.04	221.16	484.07	452.1	304.52	769.83	391.9	206.78	934.83	436.74	-21.746	923.25	715.24	190.26	1007.3	728.43	117.75	1002.5	334.45	100.42
547.34	118.45	21.018	696.46	84.055	44.998	756.93	143.98	20.991	640.34	43.971	230.92	563.27	15.671	454.82	552.77	-40.492	653.67	240.66	107.82	25.211	388.65	175.2	40.076	447.7	117.33	13.476	415.58	230.69	353.49	413.11	221.27	484.11	452.12	304.39	769.7	391.85	206.64	934.86	436.61	-22.099	923.28	715.26	190.37	1006.5	728.51	117.97	1002.5	334.49	100.29
547.44	118.52	21.054	696.46	84.055	44.998	756.93	143.98	20.991	640.34	43.971	230.92	563.34	15.815	454.83	553.01	-40.252	653.7	240.59	107.76	25.238	388.5	176.17	40.685	447.7	117.33	13.476	415.61	230.92	353.68	413.11	221.27	484.11	452.26	304.46	769.75	392.11	206.28	934.79	436.71	-22.037	923.4	715.08	189.97	1007.1	728.45	117.81	1002.5	334.55	100.28
547.42	118.59	21.034	696.46	84.055	44.998	756.93	143.98	20.991	640.34	43.971	230.92	563.31	15.711	454.79	552.77	-40.492	653.67	240.65	107.92	25.213	388.31	176.33	40.558	447.69	117.41	13.447	415.48	230.89	353.71	413.11	221.27	484.11	452.04	303.89	769.93	392.11	206.28	934.79	436.68	-22.035	923.45	715.31	190.07	1007.1	728.41	117.65	1002.5	334.47	100.16
547.41	118.44	21.064	696.52	83.965	45.094	756.93	143.98	20.991	640.34	43.971	230.92	563.35	15.785	454.76	552.94	-40.439	653.64	240.64	107.86	25.157	388.61	175.16	40.157	447.7	117.33	13.476	415.63	230.78	353.57	413.24	221.47	484.2	451.96	303.89	769.83	391.99	206.47	934.87	436.7	-22.172	923.49	715.19	190.04	1007.1	728.61	117.83	1002.4	334.5	100.23
547.48	118.58	21.08	696.46	84.055	44.998	756.93	143.98	20.991	640.34	43.971	230.92	563.32	15.712	454.77	553.11	-40.399	653.57	240.63	107.8	25.178	388.42	176.43	40.755	447.7	117.33	13.476	415.77	230.8	353.5	413.11	221.27	484.11	452.25	303.94	770.01	391.99	206.47	934.87	436.7	-22.172	923.49	715.32	190.27	1006.5	728.41	117.65	1002.5	334.47	100.24
547.38	118.52	21.047	696.52	83.965	45.094	756.93	143.98	20.991	640.34	43.971	230.92	563.31	15.711	454.79	552.77	-40.492	653.67	240.66	107.82	25.211	388.42	176.43	40.755	447.69	117.41	13.447	415.87	230.81	353.54	413.17	221.27	484.06	451.96	303.89	769.83	392.15	206.42	934.75	436.9	-21.969	923.43	715.31	190.07	1007.1	728.56	117.67	1002.5	334.47	100.1
547.38	118.71	21.01	696.46	84.055	44.998	756.93	143.98	20.991	640.34	43.971	230.92	563.35	15.785	454.76	552.94	-40.439	653.64	240.72	107.86	25.205	388.33	176.46	40.693	447.69	117.41	13.447	415.85	230.77	353.49	413.24	221.4	484.07	452.19	303.95	769.9	392.11	206.28	934.79	436.7	-22.172	923.49	715.19	190.01	1007.2	728.41	117.65	1002.5	334.48	99.993
547.39	118.79	21.065	696.46	84.055	44.998	756.93	143.98	20.991	640.32	43.991	230.99	563.35	15.785	454.76	552.94	-40.439	653.64	240.63	107.89	25.126	388.29	176.5	40.639	447.73	117.3	13.532	415.77	230.8	353.5	413.11	221.27	484.11	452.04	303.89	769.93	392.11	206.28	934.79	436.74	-22.216	923.42	715.19	190.01	1007.2	728.56	117.67	1002.5	334.53	99.953
547.46	118.65	21.063	696.52	83.965	45.094	756.93	143.98	20.991	640.32	43.991	230.99	563.37	15.767	454.7	552.94	-40.439	653.64	240.66	107.82	25.211	388.42	176.43	40.755	447.79	117.34	13.538	415.87	230.81	353.54	413.17	221.27	484.06	452.37	303.76	770.02	392.41	206.26	934.83	436.74	-22.216	923.42	715.47	190.29	1006.4	728.41	117.65	1002.5	334.54	99.966
547.4	118.7	21.058	696.46	84.055	44.998	756.95	144	20.932	640.32	43.991	230.99	563.35	15.785	454.76	553.3	-40.621	653.46	240.59	107.82	25.203	388.29	176.5	40.639	447.69	117.41	13.447	415.81	230.92	353.51	413.46	221.48	484.17	452.14	303.79	769.91	392.32	206.16	934.89	436.7	-22.172	923.49	715.39	190.06	1007.1	728.37	117.5	1002.5	334.51	99.943
547.47	118.72	21.066	696.45	84.117	45.056	756.96	143.87	21.001	640.32	43.991	230.99	563.44	15.732	454.79	553.11	-40.399	653.57	240.65	107.86	25.248	388.29	176.5	40.639	447.73	117.3	13.532	415.99	230.8	353.61	413.4	221.45	484.12	452.42	303.7	769.94	392.33	206.41	934.75	436.74	-22.216	923.42	715.52	190.23	1006.3	728.72	117.67	1002.4	334.49	99.952
547.41	118.74	21.046	696.46	84.055	44.998	756.95	144	20.932	640.34	43.971	230.92	563.34	15.815	454.83	553.11	-40.399	653.57	240.74	107.91	25.281	388.29	176.5	40.639	447.69	117.41	13.447	415.96	230.89	353.8	413.53	221.49	484.12	452.42	303.7	769.94	392.51	206.16	934.9	436.8	-22.142	923.47	715.34	190.16	1007.1	728.41	117.65	1002.5	334.53	99.953
547.47	118.72	21.066	696.46	84.055	44.998	756.93	143.98	20.991	640.34	44.021	231.05	563.44	15.732	454.79	550.97	-41.044	653.99	240.63	107.85	25.236	388.29	176.5	40.639	447.69	117.41	13.447	415.97	230.93	353.7	413.53	221.49	484.12	452.42	303.7	769.94	392.32	206.16	934.89	436.74	-22.216	923.42	715.42	189.71	1007	728.52	117.47	1002.5	334.48	99.993
547.45	118.77	21.031	696.46	84.055	44.998	756.95	144	20.932	640.32	43.991	230.99	563.44	15.732	454.79	550.97	-41.044	653.99	240.63	107.95	25.182	388.29	176.5	40.639	447.72	117.43	13.537	416	230.9	353.74	413.53	221.49	484.12	452.42	303.7	769.94	392.6	206.15	934.95	436.8	-22.111	923.61	715.43	190.09	1006.3	728.68	117.48	1002.6	334.54	99.811
547.45	118.8	21.073	696.46	84.055	44.998	756.93	143.98	20.991	640.32	43.991	230.99	563.44	15.765	454.87	550.97	-41.044	653.99	240.67	107.94	25.261	388.29	176.5	40.639	447.69	117.41	13.447	416	230.9	353.74	413.52	221.41	484.18	452.42	303.7	769.94	392.51	206.16	934.9	436.74	-22.216	923.42	715.4	189.5	1007.1	728.63	117.36	1002.6	334.59	99.727
547.45	118.8	21.073	696.46	84.055	44.998	756.95	144	20.932	640.34	44.021	231.05	563.51	15.787	454.95	550.97	-41.044	653.99	240.74	107.91	25.281	388.29	176.5	40.639	447.72	117.52	13.453	415.99	230.93	353.75	413.57	221.52	484.07	452.42	303.7	769.94	392.51	206.16	934.9	436.84	-22.158	923.54	715.48	189.72	1007.1	728.76	117.36	1002.7	334.57	99.717
547.45	118.73	21.099	696.46	84.055	44.998	756.98	143.9	20.94	640.34	43.971	230.92	563.44	15.732	454.79	550.97	-41.044	653.99	240.71	107.91	25.236	388.35	176.49	40.712	447.72	117.47	13.417	416.14	230.94	353.73	413.53	221.49	484.12	452.58	303.63	769.94	392.6	206.15	934.95	436.74	-22.216	923.42	715.48	189.72	1007.1	728.76	117.36	1002.7	334.56	99.626
547.44	118.74	21.07	696.4	84.024	44.899	756.98	143.9	20.94	640.32	43.991	230.99	563.44	15.732	454.79	550.97	-41.044	653.99	240.6	107.92	25.24	388.29	176.5	40.639	447.72	117.47	13.417	416.18	230.94	353.79	413.53	221.49	484.12	452.42	303.7	769.94	392.6	206.15	934.95	436.78	-22.231	923.49	715.48	189.72	1007.1	728.72	117.24	1002.7	334.53	99.588
547.45	118.77	21.031	696.46	84.055	44.998	756.98	143.9	20.94	640.32	43.991	230.99	563.44	15.765	454.87	551.47	-41.191	653.75	240.77	107.98	25.213	388.29	176.5	40.639	447.72	117.47	13.417	416	230.9	353.74	413.52	221.41	484.18	452.58	303.63	769.94	392.6	206.15	934.95	436.78	-22.231	923.49	715.44	189.56	1007	728.8	117.24	1002.7	334.53	99.602
547.47	118.72	21.066	696.46	84.055	44.998	756.98	143.9	20.94	640.34	43.971	230.92	563.38	15.589	454.84	552.77	-40.492	653.67	240.67	107.94	25.261	388.29	176.5	40.639	447.72	117.52	13.453	416.09	230.93	353.64	413.57	221.44	484.27	452.61	303.63	769.9	392.82	206.15	934.9	436.78	-22.231	923.49	715.48	189.28	1007.2	728.89	117.17	1002.5	334.53	99.588
547.46	118.68	21.025	696.46	84.055	44.998	756.96	143.87	21.001	640.34	43.971	230.92	563.52	15.753	454.88	552.99	-40.469	653.48	240.69	107.99	25.3	388.29	176.5	40.639	447.72	117.47	13.417	416.29	230.94	353.75	413.64	221.51	484.14	452.71	303.57	769.93	392.66	205.95	934.85	436.78	-22.231	923.49	715.44	189.43	1007.1	728.84	117.06	1002.8	334.55	99.502
547.45	118.8	21.073	696.46	84.055	44.998	756.96	143.87	21.001	640.34	43.971	230.92	563.4	15.571	454.78	550.97	-41.044	653.99	240.74	107.91	25.281	388.29	176.5	40.639	447.72	117.47	13.417	416.21	230.91	353.75	413.74	221.57	484.17	452.58	303.63	769.94	392.82	205.65	934.87	436.78	-22.231	923.49	715.37	189.5	1007.1	728.84	117.06	1002.8	334.53	99.588
547.46	118.65	21.063	696.46	84.055	44.998	756.93	143.98	20.991	640.36	43.951	230.85	563.42	15.659	454.81	550.97	-41.044	653.99	240.65	107.92	25.213	388.47	176.47	40.684	447.77	117.57	13.545	416.29	230.94	353.75	413.9	221.57	484.17	452.87	303.5	769.93	392.88	205.78	934.91	436.78	-22.231	923.49	715.57	189.37	1007.1	728.93	116.99	1002.6	334.61	99.408
547.46	118.68	21.025	696.46	84.055	44.998	756.98	143.9	20.94	640.36	43.951	230.85	563.38	15.589	454.84	552.82	-40.512	653.54	240.77	107.98	25.213	388.29	176.5	40.639	447.72	117.52	13.453	416.26	230.91	353.8	413.84	221.47	484.13	452.67	303.58	769.96	392.97	205.61	934.79	436.8	-22.378	923.51	715.45	189.38	1007.1	728.84	117.06	1002.8	334.78	99.35
547.49	118.66	20.984	696.4	84.024	44.899	757.05	143.94	20.918	640.36	43.951	230.85	563.38	15.589	454.84	553.18	-40.691	653.37	240.74	107.91	25.281	388.29	176.5	40.639	447.81	117.42	13.53	416.29	230.94	353.75	413.84	221.47	484.13	452.69	303.47	769.99	393.13	205.48	934.7	436.8	-22.378	923.51	715.46	189.31	1007.1	729.13	116.95	1002.6	334.85	99.371
547.46	118.65	21.063	696.46	84.055	44.998	756.98	143.9	20.94	640.47	43.85	230.88	563.38	15.589	454.84	553.18	-40.691	653.37	240.74	107.91	25.281	388.29	176.5	40.639	447.82	117.59	13.455	416.29	230.94	353.75	413.93	221.52	484.17	452.9	303.38	769.95	393.13	205.48	934.7	436.76	-22.49	923.59	715.63	189.18	1007.2	728.93	116.99	1002.6	334.85	99.371
547.52	118.62	20.971	696.46	84.055	44.998	756.98	143.9	20.94	640.45	43.709	230.86	563.45	15.559	454.73	552.99	-40.469	653.48	240.74	107.91	25.281	388.34	176.54	40.568	447.72	117.52	13.453	416.26	230.91	353.8	413.93	221.52	484.17	452.9	303.38	769.95	393.18	205.62	934.74	436.86	-22.466	923.55	715.62	189.46	1007.2	729.1	117.08	1002.6	334.94	99.407
547.5	118.66	20.986	696.57	84.01	45.023	756.98	143.9	20.94	640.47	43.85	230.88	563.37	15.455	454.79	553.18	-40.691	653.37	240.67	107.94	25.261	388.47	176.47	40.684	447.79	117.6	13.523	416.41	230.97	353.76	413.93	221.52	484.17	452.9	303.38	769.95	393.13	205.48	934.7	436.96	-22.667	923.55	715.63	189.18	1007.2	729.17	116.86	1002.6	334.92	99.401
547.56	118.55	20.99	696.5	83.98	44.95	757.01	143.89	20.886	640.42	43.738	230.92	563.42	15.499	454.74	553.18	-40.691	653.37	240.74	107.91	25.281	388.29	176.5	40.639	447.72	117.52	13.453	416.41	230.97	353.76	413.93	221.52	484.17	452.9	303.38	769.95	393.13	205.48	934.7	436.99	-22.802	923.57	715.63	189.18	1007.2	729.09	116.93	1002.5	334.94	99.407
547.45	118.5	20.917	696.52	83.965	45.094	756.96	143.87	21.001	640.42	43.738	230.92	563.42	15.499	454.74	552.95	-40.586	653.49	240.72	107.96	25.32	388.34	176.54	40.568	447.72	117.52	13.453	416.29	230.94	353.75	413.99	221.46	484.12	452.91	303.25	769.88	393.13	205.48	934.7	437.16	-22.703	923.55	715.52	189.12	1007.2	729.21	116.82	1002.4	334.92	99.401
547.47	118.56	20.944	696.61	83.975	45.053	756.96	143.87	21.001	640.4	43.597	230.9	563.42	15.499	454.74	553.22	-40.692	653.33	240.74	107.91	25.281	388.34	176.54	40.568	447.72	117.52	13.453	416.41	230.97	353.76	413.89	221.5	484.22	452.91	303.25	769.88	393.13	205.48	934.7	437.08	-22.839	923.55	715.63	189.18	1007.2	729.13	116.82	1002.5	334.97	99.396
547.49	118.41	20.997	696.5	83.98	44.95	756.98	143.9	20.94	640.4	43.597	230.9	563.37	15.455	454.79	553.21	-40.767	653.44	240.72	107.96	25.32	388.34	176.54	40.568	447.68	117.6	13.319	416.44	230.88	353.75	413.96	221.52	484.22	452.91	303.25	769.88	393.13	205.48	934.7	437.2	-22.951	923.6	715.63	189.18	1007.2	729.27	116.85	1002.5	335.04	99.42
547.53	118.41	20.918	696.55	83.89	45.047	757.04	143.82	21.041	640.4	43.597	230.9	563.37	15.455	454.79	553.21	-40.767	653.44	240.67	107.94	25.261	388.42	176.43	40.755	447.72	117.52	13.453	416.45	230.97	353.69	414.04	221.56	484.15	452.9	303.38	769.95	393.13	205.48	934.7	437.12	-23.074	923.6	715.63	189.18	1007.2	729.41	116.72	1002.4	335.04	99.42
547.54	118.47	20.923	696.5	83.98	44.95	756.98	143.9	20.94	640.34	43.486	230.95	563.37	15.455	454.79	553.14	-40.808	653.38	240.67	107.94	25.261	388.34	176.54	40.568	447.64	117.48	13.337	416.44	230.88	353.75	414.08	221.38	484.21	452.91	303.25	769.88	393.13	205.48	934.7	437.2	-22.951	923.6	715.92	189.08	1007.2	729.62	116.72	1002.4	335.24	99.381
547.54	118.39	20.939	696.54	83.897	44.877	756.96	143.87	21.001	640.4	43.597	230.9	563.37	15.455	454.79	553.14	-40.808	653.38	240.79	107.95	25.245	388.4	176.54	40.634	447.72	117.47	13.417	416.44	230.88	353.75	414.08	221.38	484.21	452.93	303.26	769.96	393.13	205.48	934.7	437.13	-23.309	923.65	715.89	189.48	1007.2	729.53	116.72	1002.4	335.33	99.398
547.47	118.42	20.871	696.4	84.024	44.899	756.96	143.87	21.001	640.32	43.456	230.89	563.37	15.455	454.79	553.14	-40.808	653.38	240.7	107.88	25.25	388.29	176.5	40.639	447.72	117.52	13.453	416.55	230.9	353.77	414.02	221.46	484.17	452.89	303.33	770.01	393.13	205.48	934.7	437.21	-23.189	923.66	715.96	188.94	1007.2	729.53	116.72	1002.4	335.37	99.336
547.57	118.45	20.983	696.5	83.98	44.95	757.04	143.82	21.041	640.32	43.456	230.89	563.42	15.443	454.73	553.15	-40.732	653.27	240.73	107.89	25.177	388.4	176.54	40.634	447.72	117.47	13.417	416.42	230.72	353.74	414.16	221.43	484.14	452.9	303.38	769.95	393.13	205.48	934.7	437.13	-23.309	923.65	716.17	188.87	1007.1	729.64	116.71	1002.4	335.5	99.286
547.53	118.37	20.895	696.54	83.833	45.026	756.96	143.87	21.001	640.36	43.308	231	563.5	15.378	454.76	553.14	-40.808	653.38	240.74	107.91	25.281	388.29	176.5	40.639	447.72	117.47	13.417	416.52	230.75	353.76	414.09	221.5	484.1	452.93	303.2	770.01	393.13	205.48	934.7	437.16	-23.42	923.72	716.16	188.8	1007.2	729.66	116.76	1002.4	335.42	99.258
547.44	118.3	20.858	696.7	83.95	44.918	756.91	143.8	21.034	640.36	43.308	231	563.5	15.378	454.76	553.14	-40.808	653.38	240.65	107.92	25.213	388.34	176.54	40.568	447.72	117.52	13.453	416.45	230.73	353.74	414.19	221.42	484.19	452.89	303.33	770.01	393.13	205.48	934.7	437.13	-23.309	923.65	716.29	188.92	1007.2	729.66	116.74	1002.4	335.5	99.177
547.46	118.35	20.886	696.64	83.9	45.006	756.98	143.9	20.94	640.33	43.215	231.01	563.64	15.215	454.79	551.34	-41.342	653.76	240.77	107.89	25.256	388.42	176.43	40.755	447.72	117.47	13.417	416.58	230.73	353.7	414.08	221.38	484.21	452.93	303.26	769.96	393.13	205.48	934.7	437.2	-23.424	923.66	716.29	188.92	1007.2	729.66	116.76	1002.4	335.51	99.186
547.43	118.28	20.897	696.55	83.89	45.047	756.96	143.75	20.961	640.39	42.868	231.01	563.59	15.307	454.74	553.21	-40.767	653.44	240.74	107.91	25.281	388.34	176.54	40.568	447.72	117.47	13.417	416.46	230.57	353.77	414.04	221.36	484.27	452.93	303.2	770.01	393.13	205.48	934.7	437.2	-23.522	923.62	716.29	188.92	1007.2	729.77	116.79	1002.4	335.66	99.096
547.53	118.34	20.933	696.7	83.945	44.934	757.04	143.82	21.041	640.35	43.016	230.89	563.64	15.215	454.79	553.12	-40.921	653.37	240.72	107.98	25.225	388.34	176.54	40.568	447.76	117.44	13.473	416.34	230.57	353.7	414.18	221.37	484.18	452.93	303.2	770.01	393.13	205.48	934.7	437.2	-23.424	923.66	716.25	188.78	1007.1	729.77	116.79	1002.4	335.66	99.096
547.52	118.3	20.857	696.65	83.701	45.031	756.96	143.87	21.001	640.42	42.869	231	563.74	15.138	454.78	553.35	-40.724	653.42	240.74	107.86	25.208	388.29	176.5	40.639	447.73	117.53	13.426	416.53	230.43	353.79	414.15	221.32	484.34	453	303.05	769.94	393.13	205.48	934.7	437.2	-23.424	923.66	716.29	188.66	1007.2	729.65	116.78	1002.5	335.66	99.096
547.53	118.34	20.933	696.82	83.605	45.152	756.96	143.75	20.961	640.52	42.63	231.07	563.74	15.138	454.78	553.57	-40.974	653.39	240.74	107.91	25.281	388.34	176.54	40.568	447.77	117.54	13.363	416.53	230.43	353.79	414.18	221.38	484.33	453.07	303	769.81	393.13	205.48	934.7	437.33	-23.488	923.59	716.33	188.8	1007.2	729.76	116.72	1002.4	335.69	99.002
547.52	118.27	20.896	696.82	83.613	45.003	756.96	143.87	21.001	640.52	42.63	231.07	563.74	15.044	454.74	553.35	-40.777	653.38	240.71	107.89	25.233	388.29	176.5	40.639	447.83	117.42	13.509	416.53	230.45	353.73	413.98	221.22	484.26	452.98	303.05	769.87	393.13	205.48	934.7	437.3	-23.575	923.67	716.29	188.57	1007.1	729.86	116.77	1002.3	335.72	98.87
547.55	118.26	20.864	696.65	83.701	45.031	756.98	143.75	21.074	640.5	42.545	231.07	563.68	14.901	454.86	553.3	-40.897	653.41	240.77	107.89	25.256	388.34	176.54	40.568	447.73	117.48	13.392	416.61	230.38	353.86	414.08	221.18	484.33	453	303.08	769.92	393.13	205.48	934.7	437.42	-23.536	923.65	716.16	188.82	1006.4	729.82	116.58	1002.3	335.68	98.767
547.49	118.19	20.906	696.76	83.621	45.058	757.12	143.82	21.11	640.5	42.545	231.07	563.67	14.849	454.85	553.26	-40.939	653.32	240.65	107.92	25.213	388.29	176.5	40.639	447.73	117.38	13.502	416.61	230.27	353.66	414.01	221.21	484.31	453	303.08	769.92	393.13	205.48	934.7	437.42	-23.536	923.65	716.35	188.52	1007.2	729.89	116.73	1002.4	335.72	98.87
547.53	118.12	20.816	696.76	83.731	45.053	756.91	143.8	21.034	640.5	42.545	231.07	563.85	14.638	454.9	553.51	-41.093	653.42	240.68	107.86	25.291	388.42	176.43	40.755	447.69	117.41	13.447	416.67	230.25	353.72	414.18	221.16	484.29	453.08	302.93	769.85	393.13	205.48	934.7	437.42	-23.536	923.65	716.34	188.44	1007.1	729.82	116.58	1002.3	335.79	98.897
547.5	118.13	20.881	696.88	83.598	45.097	756.98	143.75	21.074	640.61	42.508	231.01	563.78	14.44	455.07	553.53	-41.295	653.48	240.63	107.77	25.281	388.33	176.46	40.693	447.78	117.45	13.474	416.71	230.23	353.66	414.11	221.11	484.4	453.08	302.93	769.85	393.09	205.33	934.73	437.42	-23.536	923.65	716.44	188.59	1007.1	729.85	116.45	1002.3	335.87	98.937
547.54	118.13	20.879	696.93	83.643	45.025	756.99	143.68	21.15	640.61	42.508	231.01	563.77	14.379	455.07	553.51	-41.093	653.42	240.79	107.9	25.172	388.42	176.43	40.755	447.72	117.47	13.417	416.67	230.17	353.81	414.05	221.15	484.39	453.08	302.93	769.85	393.09	205.33	934.73	437.52	-23.617	923.61	716.44	188.59	1007.1	729.91	116.53	1002.3	335.86	98.907
547.56	118.05	20.861	696.82	83.605	45.152	757.08	143.68	21.22	640.66	42.422	230.95	563.7	14.295	455.05	553.5	-41.546	653.43	240.72	107.79	25.231	388.41	176.32	40.542	447.8	117.38	13.479	416.61	230.27	353.66	414.08	221.18	484.33	452.96	302.54	769.78	392.58	205.54	934.79	437.57	-23.67	923.55	716.44	188.59	1007.1	730	116.39	1002.2	335.93	98.938
547.47	117.98	20.856	696.88	83.598	45.097	756.99	143.68	21.15	640.66	42.279	230.9	563.66	14.22	455.08	553.61	-41.295	653.38	240.66	107.87	25.284	388.4	176.45	40.766	447.7	117.33	13.476	416.72	230.13	353.88	414.11	221.11	484.4	453.25	302.96	769.94	392.69	205.53	934.69	437.73	-23.78	923.61	716.49	188.56	1007.1	730.03	116.26	1002.2	336	98.871
547.48	118	20.864	696.76	83.621	45.058	756.99	143.68	21.15	640.66	42.279	230.9	563.66	14.22	455.08	553.57	-41.691	653.61	240.63	107.8	25.178	388.35	176.49	40.712	447.7	117.33	13.476	416.54	230.05	353.99	414.25	221.03	484.28	453.25	302.96	769.94	392.53	205.38	934.77	437.67	-23.744	923.56	716.44	188.59	1007.1	730.08	116.34	1002.3	335.93	98.938
547.43	117.97	20.893	696.88	83.598	45.097	756.99	143.68	21.15	640.75	42.287	230.83	563.66	14.22	455.08	553.65	-41.692	653.51	240.61	107.83	25.147	388.31	176.33	40.558	447.7	117.33	13.476	416.74	230.1	353.87	414.01	221.13	484.44	453.08	302.93	769.85	392.53	205.38	934.77	437.73	-23.78	923.61	716.35	188.52	1007.2	730.03	116.26	1002.2	336	98.871
547.37	117.95	20.89	696.88	83.598	45.097	756.93	143.59	21.299	640.75	42.287	230.83	563.66	14.22	455.08	553.71	-41.662	653.53	240.69	107.85	25.259	388.38	176.5	40.623	447.77	117.43	13.452	416.8	230.09	353.81	414.27	220.74	484.3	453.25	302.96	769.94	392.47	205.37	934.88	437.73	-23.78	923.61	716.64	188.51	1007.1	730.04	116.23	1002.3	336.05	98.87
547.35	117.84	20.964	696.84	83.596	45.107	756.91	143.57	21.132	640.69	42.248	230.78	563.66	14.22	455.08	553.88	-41.626	653.45	240.72	107.79	25.231	388.47	176.38	40.809	447.73	117.38	13.502	416.85	229.92	353.84	414.27	220.74	484.3	453.08	302.93	769.85	392.42	205.26	934.8	437.8	-23.928	923.57	716.74	188.52	1007.2	730.01	116.14	1002.2	336.07	98.791
547.48	117.85	20.864	696.88	83.598	45.097	757	143.61	21.14	640.69	42.248	230.78	563.61	14.16	455.12	553.88	-41.626	653.45	240.67	107.77	25.305	388.42	176.43	40.755	447.7	117.33	13.476	416.83	229.77	353.8	414.38	220.64	484.31	453.25	302.96	769.94	392.98	205.06	934.64	437.85	-23.979	923.5	716.54	188.47	1007	730.05	116.22	1002.3	336.2	98.75
547.48	117.8	20.955	696.88	83.598	45.097	756.9	143.52	21.184	640.7	42.106	230.78	563.68	14.203	455.03	553.88	-41.626	653.45	240.67	107.77	25.195	388.55	176.12	40.74	447.74	117.36	13.481	416.9	229.74	353.87	414.29	220.67	484.3	452.96	302.54	769.78	392.58	205.36	934.77	438.09	-24.008	923.59	716.54	188.47	1007	730.06	116.15	1002.2	336.16	98.75
547.36	117.82	20.931	696.88	83.598	45.097	756.85	143.52	21.218	640.59	42.058	230.76	563.77	14.184	454.94	555.15	-42.652	653.89	240.67	107.8	25.167	388.55	176.12	40.74	447.69	117.41	13.447	416.76	229.5	353.76	414.29	220.67	484.3	452.96	302.54	769.78	393.03	205.17	934.73	437.97	-23.901	923.59	716.76	188.46	1007.2	730.05	115.98	1002.3	336.24	98.822
547.4	117.76	20.911	696.88	83.598	45.097	756.91	143.57	21.132	640.72	42.083	230.7	563.77	14.184	454.94	554.02	-41.73	653.52	240.66	107.73	25.258	388.5	176.17	40.685	447.7	117.33	13.476	416.9	229.72	353.87	414.32	220.64	484.34	453.13	302.88	769.76	392.98	205.06	934.64	438.09	-24.008	923.59	716.63	188.42	1007.1	730.05	115.98	1002.3	336.3	98.757
547.4	117.76	20.911	696.88	83.598	45.097	756.92	143.69	21.173	640.66	41.879	230.69	563.71	14.101	454.93	554.15	-41.771	653.69	240.72	107.79	25.231	388.55	176.12	40.74	447.79	117.28	13.589	416.9	229.74	353.87	414.32	220.64	484.34	453.08	302.93	769.85	392.98	205.06	934.64	438.09	-24.008	923.59	716.8	188.5	1007.1	730.05	115.98	1002.3	336.3	98.757
547.31	117.86	20.807	696.88	83.598	45.097	756.93	143.59	21.299	640.54	41.666	230.77	563.73	14.145	455.03	554.22	-41.723	653.76	240.63	107.8	25.178	388.47	176.38	40.809	447.7	117.33	13.476	416.78	229.35	353.82	414.25	220.55	484.33	452.82	302.28	769.56	393.1	204.9	934.66	438.04	-24.004	923.65	716.77	188.48	1007.1	730.05	116.06	1002.1	336.27	98.807
547.4	117.76	20.911	696.88	83.598	45.097	756.85	143.64	21.259	640.71	41.321	230.94	563.72	14.124	454.98	554.15	-41.771	653.69	240.68	107.71	25.164	388.42	176.43	40.755	447.74	117.29	13.511	416.75	229.37	353.9	414.35	220.64	484.43	452.96	302.54	769.78	392.98	205.06	934.64	438.04	-24.004	923.65	717.04	188.47	1006.7	730.18	116.05	1002.2	336.3	98.757
547.41	117.71	20.93	696.88	83.598	45.097	756.86	143.68	21.208	640.7	41.426	230.87	563.72	14.124	454.98	554.29	-41.745	653.6	240.69	107.77	25.198	388.55	176.12	40.74	447.73	117.3	13.532	416.84	229.28	353.77	414.38	220.62	484.26	453	302.31	769.65	393.1	204.9	934.66	438.13	-23.968	923.65	716.73	188.28	1007.2	730.03	116.02	1002.2	336.36	98.784
547.35	117.7	20.933	696.9	83.589	45.052	756.93	143.59	21.299	640.71	41.164	230.93	563.71	14.101	454.93	554.15	-41.771	653.69	240.73	107.74	25.215	388.55	176.12	40.74	447.7	117.33	13.476	416.84	229.28	353.77	414.31	220.59	484.33	453.05	302.54	769.65	393.1	204.9	934.66	438.1	-24.138	923.58	717.03	188.72	1006.7	730.2	116	1002.3	336.43	98.776
547.41	117.71	20.93	696.88	83.598	45.097	756.9	143.59	21.37	640.71	41.164	230.93	563.76	14.107	455.06	554.33	-41.808	653.76	240.66	107.73	25.258	388.52	176.42	40.738	447.73	117.3	13.532	416.89	229.32	353.77	414.43	220.56	484.48	453.14	302.57	769.87	393.55	204.91	934.58	438.28	-24.145	923.7	716.88	188.2	1007.2	730.22	115.97	1002.2	336.53	98.829
547.34	117.73	20.885	696.84	83.596	45.107	756.82	143.58	21.285	640.71	41.164	230.93	564.01	14.031	454.97	554.14	-41.861	653.82	240.69	107.77	25.198	388.5	176.17	40.685	447.74	117.29	13.511	416.84	229.28	353.77	414.43	220.56	484.48	453	302.31	769.65	393.55	204.91	934.58	438.24	-24.184	923.64	716.88	188.46	1007.2	730.32	115.99	1002.2	336.53	98.829
547.35	117.7	20.933	696.88	83.598	45.097	756.82	143.64	21.33	640.71	41.164	230.93	564.04	13.992	455	554.15	-42.147	653.86	240.69	107.77	25.198	388.55	176.12	40.74	447.74	117.29	13.511	416.85	229.3	353.92	414.31	220.59	484.33	453	302.31	769.65	393.6	204.57	934.62	438.13	-24.221	923.65	716.84	188.19	1007	730.17	115.96	1002.2	336.62	98.851
547.35	117.7	20.933	696.86	83.557	45.102	756.82	143.58	21.285	640.73	40.99	231.01	564.1	14.053	454.97	554.28	-42.224	653.75	240.73	107.74	25.215	388.55	176.12	40.74	447.74	117.29	13.511	416.8	229.26	353.83	414.43	220.56	484.48	453.06	302.15	769.61	393.59	204.56	934.64	438.24	-24.184	923.64	716.93	188.25	1007.1	730.32	115.99	1002.2	336.63	98.512
547.37	117.65	20.935	696.9	83.589	45.052	756.93	143.59	21.299	640.73	40.99	231.01	564.16	13.896	455.05	554.25	-42.31	653.74	240.69	107.77	25.199	388.55	176.12	40.74	447.7	117.33	13.476	416.96	229.27	353.79	414.45	220.36	484.46	453.06	302.15	769.61	393.82	204.57	934.59	438.24	-24.184	923.64	717.27	188.5	1006.8	730.32	115.99	1002.2	336.67	98.619
547.36	117.61	20.911	696.88	83.598	45.097	756.99	143.52	21.394	640.73	40.99	231.01	564.12	14.014	455.01	554.25	-42.31	653.74	240.73	107.74	25.215	388.55	176.12	40.74	447.74	117.29	13.511	416.85	229.11	353.8	414.31	220.33	484.36	453	302.31	769.65	393.82	204.57	934.59	438.24	-24.184	923.64	717.19	188.44	1006.7	730.32	115.99	1002.2	336.73	98.519
547.4	117.68	20.978	696.88	83.598	45.097	756.9	143.59	21.37	640.81	40.901	231	564.18	13.919	455.09	554.19	-42.322	653.85	240.63	107.82	25.098	388.55	176.12	40.74	447.74	117.29	13.511	416.8	229.26	353.83	414.45	220.36	484.46	452.89	302.11	769.52	393.79	204.44	934.67	438.26	-24.302	923.68	717.31	188.54	1006.7	730.42	115.95	1002.2	336.63	98.512
547.4	117.7	20.91	696.88	83.598	45.097	757.02	143.59	21.368	640.81	40.901	231	564.23	13.929	454.92	554.19	-42.364	653.64	240.68	107.67	25.271	388.5	176.17	40.685	447.74	117.29	13.511	416.75	229.28	353.9	414.34	220.33	484.44	453.06	302.15	769.61	393.79	204.44	934.67	438.4	-24.264	923.63	717.01	188.16	1007.1	730.42	115.95	1002.2	336.83	98.568
547.41	117.71	20.93	696.88	83.598	45.097	756.82	143.64	21.33	640.71	41.164	230.93	564.23	13.929	454.92	554.17	-42.424	653.82	240.66	107.73	25.258	388.55	176.12	40.74	447.74	117.29	13.511	416.8	229.26	353.83	414.45	220.36	484.46	453.06	302.15	769.61	393.68	204.24	934.65	438.26	-24.321	923.63	717.3	188.33	1006.7	730.42	115.89	1002.1	336.76	98.503
547.41	117.71	20.93	696.86	83.557	45.102	756.91	143.64	21.4	640.71	41.164	230.93	564.16	13.896	455.05	554.25	-42.31	653.74	240.69	107.77	25.198	388.55	176.12	40.74	447.7	117.33	13.476	416.91	229.29	353.85	414.45	220.36	484.46	452.94	302.01	769.57	393.91	204.25	934.59	438.36	-24.285	923.63	717.28	188.32	1006.6	730.42	115.89	1002.1	336.85	98.554
547.43	117.75	20.996	696.93	83.578	45.063	756.85	143.52	21.218	640.73	40.99	231.01	564.3	13.775	455.01	554.25	-42.31	653.74	240.67	107.83	25.142	388.47	176.38	40.809	447.7	117.33	13.476	416.8	229.26	353.83	414.39	220.44	484.4	453.06	302.15	769.61	393.91	204.25	934.59	438.35	-24.304	923.58	717.3	188.33	1006.7	730.54	115.84	1002.2	336.83	98.564
547.4	117.7	20.91	696.84	83.596	45.107	756.82	143.52	21.289	640.71	41.164	230.93	564.23	14.021	454.97	554.25	-42.31	653.74	240.71	107.7	25.211	388.62	176.1	40.564	447.7	117.33	13.476	416.8	229.26	353.83	414.45	220.36	484.46	453.06	302.15	769.61	393.91	204.25	934.59	438.35	-24.304	923.58	717.4	188.35	1006.7	730.42	115.89	1002.1	336.79	98.458
547.37	117.74	20.999	696.96	83.569	45.019	756.82	143.52	21.289	640.71	41.164	230.93	564.16	13.896	455.05	554.19	-42.364	653.64	240.69	107.77	25.198	388.62	176.01	40.689	447.74	117.29	13.511	416.91	229.29	353.85	414.34	220.33	484.44	453.06	302.15	769.61	393.91	204.25	934.59	438.4	-24.329	923.56	717	188.05	1007.1	730.42	115.89	1002.1	336.82	98.447
547.4	117.76	20.911	696.88	83.535	45.12	756.9	143.59	21.37	640.71	41.164	230.93	564.08	13.874	455.04	554.19	-42.364	653.64	240.69	107.77	25.198	388.33	176.46	40.693	447.75	117.31	13.534	416.79	229.13	353.87	414.45	220.36	484.46	453.06	302.15	769.61	393.91	204.25	934.59	438.39	-24.348	923.51	717.07	188.01	1007.1	730.54	115.84	1002.2	336.79	98.458
547.4	117.76	20.911	696.88	83.535	45.12	756.82	143.64	21.33	640.72	41.231	230.95	564.14	13.743	454.96	554.25	-42.31	653.74	240.66	107.73	25.258	388.55	176.12	40.74	447.74	117.29	13.511	416.96	229.14	353.82	414.4	220.31	484.36	453.06	302.15	769.61	393.91	204.25	934.59	438.4	-24.47	923.49	717	188.05	1007.1	730.66	115.84	1002.3	336.79	98.458
547.34	117.75	20.914	696.83	83.555	45.153	756.84	143.71	21.307	640.71	41.164	230.93	564.27	13.904	455.01	554.19	-42.364	653.64	240.75	107.87	25.141	388.55	176.12	40.74	447.74	117.29	13.511	416.85	229.11	353.8	414.51	220.35	484.53	453.15	301.94	769.6	393.88	204.12	934.68	438.4	-24.47	923.49	717.21	188.21	1006.6	730.55	115.79	1002.3	336.79	98.458
547.34	117.75	20.914	696.9	83.589	45.052	756.87	143.61	21.414	640.77	41.202	230.98	564.29	13.72	455	554.19	-42.364	653.64	240.72	107.79	25.162	388.55	176.12	40.74	447.78	117.26	13.567	416.8	229.26	353.83	414.4	220.31	484.36	453.06	302.15	769.61	394.01	203.92	934.59	438.4	-24.47	923.49	717.29	188.2	1006.8	730.66	115.84	1002.3	336.83	98.564
547.3	117.8	20.934	696.9	83.589	45.052	756.82	143.64	21.33	640.85	41.352	230.79	564.03	13.899	454.95	554.25	-42.31	653.74	240.67	107.8	25.167	388.47	176.38	40.809	447.69	117.41	13.447	416.8	229.26	353.83	414.45	220.36	484.46	453.17	301.72	769.49	393.88	204.12	934.68	438.4	-24.47	923.49	717.46	188.2	1006.7	730.62	115.82	1002.4	336.79	98.458
547.35	117.7	20.933	696.83	83.555	45.153	756.94	143.52	21.288	640.79	41.328	230.87	564.05	13.721	454.95	554.19	-42.364	653.64	240.7	107.7	25.275	388.55	176.12	40.74	447.75	117.31	13.534	416.85	229.11	353.8	414.45	220.36	484.46	453.06	302.15	769.61	394.01	203.92	934.59	438.4	-24.47	923.49	717.43	188.16	1006.8	730.66	115.84	1002.3	336.83	98.326
547.35	117.7	20.933	696.82	83.605	45.152	756.91	143.57	21.355	640.71	41.321	230.94	564.04	13.992	455	554.19	-42.364	653.64	240.69	107.77	25.198	388.55	176.12	40.74	447.73	117.3	13.532	416.88	229.24	353.94	414.45	220.36	484.46	453.06	302.15	769.61	394.01	203.92	934.59	438.31	-24.624	923.55	717.52	188.09	1006.6	730.66	115.84	1002.3	336.84	98.335
547.4	117.76	20.911	696.88	83.598	45.097	756.82	143.52	21.289	640.59	41.327	230.87	564.11	13.866	454.95	554.19	-42.364	653.64	240.74	107.81	25.162	388.55	176.12	40.74	447.74	117.29	13.511	416.85	229.3	353.92	414.45	220.36	484.46	453.06	302.15	769.61	394.14	203.94	934.58	438.43	-24.587	923.54	717.26	187.86	1007	730.55	115.79	1002.3	336.8	98.101
547.28	117.72	20.888	696.93	83.578	45.063	756.75	143.51	21.205	640.85	41.62	230.72	564.03	13.899	454.95	554.19	-42.364	653.64	240.67	107.77	25.195	388.5	176.17	40.685	447.74	117.29	13.511	416.91	229.29	353.85	414.45	220.36	484.46	453.21	302.09	769.56	394.02	203.69	934.39	438.45	-24.597	923.48	717.26	187.86	1007	730.66	115.84	1002.3	336.84	98.225
547.41	117.71	20.93	696.88	83.598	45.097	756.83	143.45	21.244	640.67	41.497	230.8	563.94	13.703	454.97	554.19	-42.364	653.64	240.67	107.83	25.142	388.55	176.12	40.74	447.74	117.29	13.511	416.96	229.14	353.82	414.51	220.35	484.53	453.24	302.06	769.65	394.01	203.92	934.59	438.45	-24.597	923.48	717.26	187.86	1007	730.54	115.84	1002.2	336.84	98.225
547.4	117.76	20.911	696.9	83.585	44.925	756.85	143.58	21.266	640.83	41.546	230.71	563.82	13.865	454.9	554.06	-42.408	653.65	240.63	107.8	25.178	388.5	176.17	40.685	447.78	117.26	13.567	416.91	229.29	353.85	414.49	220.29	484.43	453.24	302.06	769.65	394.12	203.58	934.45	438.56	-24.681	923.47	717.44	188.17	1006.7	730.55	115.73	1002.3	336.82	98.069
547.27	117.77	20.869	696.85	83.546	44.973	756.74	143.57	21.25	640.64	41.618	230.71	563.94	13.703	454.97	554.19	-42.364	653.64	240.69	107.77	25.198	388.55	176.12	40.74	447.7	117.33	13.476	416.9	229.15	353.89	414.51	220.35	484.53	453.24	302.06	769.65	393.96	203.81	934.5	438.45	-24.719	923.48	717.69	188.33	1006.6	730.66	115.78	1002.4	336.82	98.069
547.35	117.84	20.964	696.99	83.571	44.968	756.97	143.66	21.312	640.76	41.504	230.74	563.82	13.865	454.9	554.23	-42.385	653.52	240.63	107.8	25.178	388.55	176.12	40.74	447.8	117.26	13.568	416.96	229.14	353.82	414.49	220.3	484.57	453.63	302.58	770.1	394.01	203.92	934.59	438.45	-24.719	923.48	717.56	188.04	1006.6	730.68	115.79	1002.2	336.88	97.988
547.3	117.75	20.953	696.9	83.589	45.052	756.96	143.61	21.484	640.58	41.594	230.8	563.78	13.611	454.96	554.17	-42.49	653.56	240.63	107.8	25.178	388.62	176.01	40.689	447.7	117.33	13.476	416.93	229.22	353.87	414.51	220.35	484.53	453.35	301.99	769.7	394.17	203.69	934.54	438.45	-24.719	923.48	717.32	188.09	1007	730.54	115.84	1002.2	336.81	98.085
547.3	117.8	20.934	696.82	83.555	45.018	756.99	143.59	21.439	640.76	41.613	230.78	563.78	13.611	454.96	554.23	-42.385	653.52	240.74	107.86	25.208	388.55	176.12	40.74	447.7	117.33	13.476	416.96	229.14	353.82	414.55	220.28	484.5	453.24	302.06	769.65	394.29	203.54	934.55	438.55	-24.791	923.49	717.58	187.98	1006.5	730.78	115.75	1001.8	336.81	98.085
547.39	117.82	20.895	696.96	83.569	45.019	756.92	143.65	21.346	640.67	41.497	230.8	563.78	13.611	454.96	553.98	-42.522	653.73	240.69	107.77	25.198	388.6	176.16	40.669	447.7	117.33	13.476	416.96	229.14	353.82	414.55	220.28	484.5	453.35	301.99	769.7	394.29	203.54	934.55	438.55	-24.791	923.49	717.54	188	1006.4	730.86	115.77	1002.1	336.81	98.085
547.36	117.79	20.98	696.82	83.555	45.018	756.85	143.52	21.218	640.66	41.625	230.89	563.78	13.611	454.96	554.15	-42.42	653.51	240.69	107.77	25.198	388.55	176.12	40.74	447.74	117.29	13.511	417.04	229.24	353.9	414.55	220.21	484.53	453.63	302.58	770.1	394.24	203.65	934.66	438.55	-24.791	923.49	717.44	187.82	1006.5	730.75	115.56	1002	336.88	98.004
547.43	117.8	20.977	696.96	83.569	45.019	756.77	143.57	21.179	640.68	41.684	230.77	563.78	13.611	454.96	554.01	-42.546	653.61	240.67	107.83	25.142	388.62	176.01	40.689	447.74	117.29	13.511	416.9	229.1	353.73	414.55	220.09	484.44	453.5	301.69	769.71	394.12	203.58	934.45	438.64	-24.889	923.38	717.56	187.93	1006.3	730.94	115.66	1001.9	336.88	98.004
547.43	117.8	20.977	696.9	83.589	45.052	756.93	143.59	21.299	640.66	41.691	230.72	563.78	13.611	454.96	553.93	-42.58	653.59	240.74	107.86	25.208	388.55	176.12	40.74	447.78	117.26	13.567	416.96	229.14	353.82	414.61	220.27	484.62	453.35	301.99	769.7	394.24	203.42	934.46	438.63	-24.863	923.45	717.61	187.77	1006.4	730.92	115.61	1001.9	337.05	97.752
547.42	117.86	20.961	696.96	83.569	45.019	756.9	143.59	21.37	640.66	41.691	230.72	563.78	13.611	454.96	554.01	-42.546	653.61	240.69	107.77	25.198	388.62	176.01	40.689	447.78	117.26	13.567	416.96	229.14	353.82	414.49	220.22	484.45	453.35	301.99	769.7	394.24	203.42	934.46	438.45	-24.739	923.4	717.5	187.7	1006.4	731.01	115.61	1001.8	337.09	97.726
547.36	117.82	20.931	696.9	83.591	44.902	756.9	143.59	21.37	640.58	41.594	230.8	563.78	13.611	454.96	555.18	-43.766	653.82	240.71	107.83	25.177	388.52	176.42	40.738	447.74	117.29	13.511	416.98	229.26	353.97	414.54	220.04	484.48	453.63	302.58	770.1	394.29	203.54	934.55	438.56	-24.953	923.41	717.54	187.74	1006.3	730.82	115.61	1001.8	337.09	97.726
547.43	117.8	20.977	696.9	83.589	45.052	756.77	143.57	21.179	640.66	41.691	230.72	563.78	13.611	454.96	555.18	-43.846	653.74	240.68	107.89	25.188	388.57	176.06	40.634	447.74	117.29	13.511	416.96	229.14	353.82	414.55	220.21	484.53	453.51	302.66	770.02	394.42	203.53	934.59	438.48	-24.881	923.45	717.36	187.7	1006.6	731.05	115.52	1001.7	337	97.591
547.43	117.8	20.977	696.88	83.547	44.922	756.92	143.65	21.346	640.66	41.691	230.72	563.81	13.491	454.96	555.25	-43.654	653.72	240.71	107.82	25.2	388.55	176.12	40.74	447.74	117.29	13.511	416.8	229.26	353.83	414.48	220.04	484.41	453.67	302.17	769.9	394.24	203.42	934.46	438.58	-24.979	923.34	717.53	187.84	1006.5	731.05	115.52	1001.7	337	97.591
547.36	117.79	20.98	696.99	83.571	44.968	757.02	143.59	21.368	640.71	41.73	230.77	563.81	13.491	454.96	555.23	-44.163	653.66	240.61	107.89	25.182	388.61	175.98	40.76	447.7	117.33	13.476	416.85	229.11	353.8	414.49	220.22	484.45	453.4	301.84	769.68	394.29	203.54	934.55	438.64	-24.889	923.38	717.57	187.88	1006.4	731.01	115.38	1001.7	337.25	97.457
547.43	117.8	20.977	696.99	83.571	44.968	756.83	143.45	21.244	640.66	41.691	230.72	563.81	13.491	454.96	555.18	-44.228	653.51	240.82	107.88	25.22	388.55	176.12	40.74	447.74	117.29	13.511	416.85	229.11	353.8	414.55	220.21	484.53	453.63	302.58	770.1	394.24	203.65	934.66	438.64	-24.889	923.38	717.61	187.54	1006.4	731.19	115.29	1001.8	337.1	97.438
547.27	117.77	20.869	696.82	83.613	45.003	756.99	143.59	21.439	640.66	41.691	230.72	563.81	13.491	454.96	555.22	-44.048	653.62	240.71	107.91	25.236	388.63	176.19	40.841	447.74	117.29	13.511	416.91	229.29	353.85	414.48	220.17	484.49	453.81	302.48	770.1	394.45	203.43	934.44	438.58	-24.979	923.34	717.61	187.23	1006.3	731.01	115.38	1001.7	337.22	97.353
547.35	117.7	20.933	697.04	83.615	44.901	756.83	143.45	21.244	640.66	41.691	230.72	563.88	13.419	454.9	555.22	-44.048	653.62	240.82	107.92	25.219	388.63	176.19	40.841	447.73	117.3	13.532	416.85	229.11	353.8	414.43	220	484.51	453.81	302.48	770.1	394.72	203.21	934.44	438.58	-24.979	923.34	717.61	187.27	1006.4	731.05	115.24	1001.7	337.21	97.146
547.34	117.75	20.914	696.94	83.592	44.851	756.74	143.57	21.25	640.64	41.618	230.71	563.81	13.491	454.96	555.11	-44.26	653.77	240.7	107.88	25.25	388.68	176	40.762	447.78	117.26	13.567	416.85	229.11	353.8	414.43	220.13	484.59	453.59	301.76	769.67	394.72	203.21	934.44	438.55	-25.066	923.42	717.54	186.98	1006.3	731.1	115.09	1001.7	337.16	97.214
547.42	117.86	20.961	696.9	83.585	44.925	756.9	143.52	21.324	640.74	41.699	230.66	563.81	13.491	454.96	555.24	-44.149	653.63	240.74	107.91	25.281	388.55	176.09	40.811	447.7	117.33	13.476	416.79	229.13	353.87	414.43	220	484.51	453.8	302.16	770.14	394.6	203.22	934.4	438.55	-25.066	923.42	717.54	186.98	1006.3	731.12	115.04	1001.7	337.35	97.105
547.43	117.8	20.977	696.82	83.561	44.818	756.88	143.43	21.234	640.66	41.691	230.72	563.88	13.419	454.9	555.22	-44.292	653.65	240.77	107.98	25.213	388.62	176.01	40.689	447.7	117.33	13.476	416.96	229.14	353.82	414.44	220.25	484.52	453.82	302.17	770.04	394.6	203.22	934.4	438.58	-24.979	923.34	717.6	186.96	1006.3	731.13	115.15	1001.8	337.23	97.14
547.39	117.82	20.895	696.9	83.526	44.94	756.92	143.45	21.314	640.73	41.625	230.65	563.88	13.419	454.9	555.22	-44.292	653.65	240.71	108.01	25.193	388.55	176.12	40.74	447.74	117.29	13.511	416.9	229.15	353.89	414.43	220.13	484.59	453.82	302.17	770.04	394.72	203.21	934.44	438.55	-25.066	923.42	717.31	186.45	1006.5	731.12	115.04	1001.7	337.36	96.996
547.42	117.86	20.961	696.94	83.528	44.889	756.97	143.43	21.304	640.51	41.497	230.87	563.88	13.419	454.9	555.3	-44.235	653.51	240.72	107.94	25.25	388.55	176.12	40.74	447.73	117.3	13.532	416.9	229.15	353.89	414.43	220.13	484.59	453.82	302.17	770.04	394.72	203.21	934.44	438.55	-25.066	923.42	717.46	186.82	1006.2	731.2	114.95	1001.7	337.34	97.042
547.43	117.8	20.977	696.82	83.561	44.818	756.99	143.52	21.394	640.68	41.334	230.8	563.88	13.419	454.9	555.22	-44.292	653.65	240.72	107.98	25.225	388.47	176.38	40.809	447.78	117.26	13.567	416.85	229.11	353.8	414.56	220.14	484.61	453.8	302.16	770.14	394.72	203.21	934.44	438.57	-25.202	923.44	717.59	186.79	1006.2	731.2	114.95	1001.7	337.43	97.056
547.33	117.78	20.866	696.93	83.529	44.881	756.92	143.45	21.314	640.75	41.43	230.73	563.88	13.419	454.9	555.3	-44.235	653.51	240.69	107.95	25.177	388.62	176.11	40.812	447.73	117.3	13.532	416.79	229.13	353.87	414.44	219.96	484.57	453.98	302.09	769.96	394.72	203.21	934.44	438.54	-25.2	923.36	717.59	186.86	1006.3	731.22	114.85	1001.7	337.43	97.023
547.4	117.76	20.911	696.9	83.526	44.94	756.93	143.59	21.299	640.68	41.334	230.8	563.88	13.419	454.9	555.24	-44.362	653.59	240.69	107.95	25.177	388.62	176.01	40.689	447.7	117.33	13.476	416.79	229.13	353.87	414.43	220.13	484.59	453.66	301.27	769.74	394.72	203.21	934.44	438.54	-25.2	923.36	717.77	186.65	1006.3	731.35	114.85	1001.7	337.36	96.996
547.36	117.79	20.98	696.93	83.586	44.875	757.02	143.43	21.41	640.57	41.521	230.79	563.88	13.419	454.9	555.24	-44.362	653.59	240.69	107.94	25.204	388.55	176.12	40.74	447.7	117.33	13.476	416.9	229.15	353.89	414.43	220	484.51	453.8	302.16	770.14	394.72	203.21	934.44	438.57	-25.202	923.44	717.75	186.71	1006.4	731.31	114.85	1001.7	337.59	97.031
547.36	117.79	20.98	696.96	83.569	45.019	756.83	143.45	21.244	640.68	41.338	230.8	563.81	13.249	454.99	555.24	-44.362	653.59	240.66	107.92	25.157	388.62	176.11	40.812	447.7	117.33	13.476	416.75	229.28	353.9	414.45	219.98	484.55	453.8	302.16	770.14	394.72	203.21	934.44	438.57	-25.202	923.44	717.73	186.61	1006.3	731.33	114.73	1001.7	337.34	97.078
547.35	117.78	20.979	696.87	83.541	44.785	756.94	143.52	21.288	640.61	41.242	230.87	563.81	13.249	454.99	554.08	-43.355	653.46	240.79	107.95	25.245	388.62	176.01	40.689	447.7	117.33	13.476	416.79	229.13	353.87	414.47	220.06	484.7	453.78	302.19	770.06	394.72	203.21	934.44	438.54	-25.2	923.36	717.73	186.61	1006.3	731.33	114.73	1001.7	337.55	96.935
547.3	117.8	20.934	696.93	83.586	44.875	756.83	143.45	21.244	640.52	41.283	230.79	563.81	13.249	454.99	555.24	-44.362	653.59	240.65	107.96	25.115	388.63	176.19	40.841	447.74	117.4	13.422	416.79	229.13	353.87	414.46	219.94	484.62	453.8	302.16	770.14	394.72	203.21	934.44	438.65	-25.176	923.31	717.83	186.51	1006.3	731.46	114.82	1001.6	337.53	96.912
547.29	117.86	20.917	696.92	83.585	44.718	756.83	143.45	21.244	640.61	41.242	230.87	563.81	13.249	454.99	554.08	-43.355	653.46	240.65	107.92	25.213	388.55	176.12	40.74	447.7	117.33	13.476	416.85	229.11	353.8	414.45	219.98	484.55	453.62	302.26	770.14	394.66	203.04	934.43	438.65	-25.176	923.31	717.73	186.61	1006.3	731.47	114.68	1001.6	337.53	96.934
547.34	117.75	20.914	696.87	83.541	44.785	756.9	143.52	21.324	640.61	41.242	230.87	563.81	13.249	454.99	555.24	-44.362	653.59	240.69	107.95	25.177	388.36	176.28	40.612	447.74	117.29	13.511	416.79	229.13	353.87	414.4	219.88	484.54	453.68	301.36	769.73	394.83	203.04	934.45	438.54	-25.2	923.36	717.84	186.38	1006.3	731.52	114.83	1001.6	337.49	97.046
547.36	117.79	20.98	696.94	83.528	44.889	756.83	143.45	21.244	640.64	41.238	230.82	563.81	13.249	454.99	554.16	-43.323	653.48	240.75	107.95	25.199	388.55	176.12	40.74	447.7	117.33	13.476	416.79	229.13	353.87	414.29	219.96	484.46	453.82	302.17	770.04	394.66	203.04	934.43	438.64	-25.382	923.28	717.82	186.55	1006.2	731.47	114.68	1001.6	337.47	96.902
547.33	117.78	20.866	696.94	83.528	44.889	756.88	143.43	21.234	640.61	41.242	230.87	563.81	13.249	454.99	554.2	-43.491	653.61	240.67	107.94	25.261	388.55	176.12	40.74	447.74	117.29	13.511	416.97	229.07	353.83	414.36	219.91	484.6	453.8	302.16	770.14	394.66	203.04	934.43	438.76	-25.358	923.24	717.79	186.35	1006.2	731.61	114.73	1001.6	337.47	96.903
547.36	117.79	20.98	696.84	83.54	44.836	756.83	143.45	21.244	640.64	41.238	230.82	563.85	13.136	455.03	554.2	-43.491	653.61	240.73	107.86	25.225	388.55	176.12	40.74	447.7	117.33	13.476	416.86	229.05	353.81	414.46	219.94	484.62	453.8	302.16	770.14	394.83	203.04	934.45	438.76	-25.447	923.19	717.88	186.42	1006.2	731.47	114.68	1001.6	337.51	96.889
547.4	117.76	20.911	696.87	83.541	44.785	756.91	143.52	21.359	640.72	41.149	230.81	564.03	13.18	454.96	554.16	-43.323	653.48	240.69	107.95	25.177	388.55	176.12	40.74	447.7	117.33	13.476	416.98	229	353.85	414.46	219.94	484.62	453.96	302.09	770.06	394.47	203.04	934.46	438.76	-25.358	923.24	717.84	186.26	1006.2	731.47	114.68	1001.6	337.47	96.902
547.41	117.71	20.93	696.9	83.526	44.94	756.79	143.54	21.334	640.85	40.836	230.85	564.07	13.066	455	554.2	-43.491	653.61	240.67	107.89	25.205	388.62	176.01	40.689	447.7	117.33	13.476	416.87	228.98	353.83	414.36	219.91	484.6	453.97	302.27	770.3	394.66	203.04	934.43	438.78	-25.356	923.32	717.76	186.39	1006.1	731.47	114.68	1001.6	337.51	96.889
547.41	117.71	20.93	696.87	83.541	44.785	756.84	143.43	21.305	640.83	40.749	230.86	564.15	13.037	455.06	554.2	-43.491	653.61	240.73	107.86	25.225	388.55	176.12	40.74	447.74	117.29	13.511	416.87	228.98	353.83	414.36	219.91	484.6	453.82	301.88	770.04	394.66	203.04	934.43	438.78	-25.446	923.27	717.84	186.26	1006.2	731.47	114.68	1001.6	337.51	96.889
547.35	117.7	20.933	696.94	83.528	44.889	756.91	143.52	21.359	640.9	40.718	230.75	564.15	13.037	455.06	554.33	-43.447	653.61	240.76	107.86	25.232	388.62	176.01	40.689	447.7	117.33	13.476	416.87	228.98	353.83	414.46	219.94	484.62	453.63	301.98	770.05	394.83	203.04	934.45	438.95	-25.503	923.24	717.88	186.42	1006.2	731.68	114.87	1001.6	337.51	96.889
547.28	117.72	20.888	696.96	83.569	45.019	756.79	143.54	21.334	640.9	40.558	230.72	564.34	13.053	454.99	554.33	-43.447	653.61	240.66	107.82	25.211	388.67	176.05	40.618	447.7	117.33	13.476	416.8	228.83	353.82	414.4	219.88	484.54	453.86	301.78	770.61	394.83	203.04	934.45	439	-25.556	923.18	717.84	186.26	1006.2	731.63	114.72	1001.6	337.51	96.931
547.37	117.74	20.999	696.9	83.526	44.94	756.89	143.52	21.427	641	40.291	230.7	564.26	12.937	455	554.33	-43.447	653.61	240.68	107.89	25.188	388.57	176.06	40.634	447.74	117.29	13.511	416.93	228.99	353.92	414.31	219.84	484.57	453.98	301.72	770.45	394.63	203.04	934.47	439	-25.556	923.18	717.88	186.42	1006.2	731.52	114.83	1001.6	337.52	96.876
547.34	117.62	20.906	696.99	83.571	44.968	756.8	143.6	21.364	640.99	40.299	230.43	564.49	12.937	455.06	554.33	-43.447	653.61	240.63	107.8	25.178	388.62	176.01	40.689	447.67	117.3	13.516	416.87	228.98	353.83	414.35	219.89	484.66	453.49	301.72	770.45	394.83	203.04	934.45	439.11	-25.519	923.18	717.82	186.27	1006.1	731.63	114.72	1001.6	337.52	96.919
547.29	117.5	20.953	696.96	83.569	45.019	756.79	143.54	21.334	641.04	40.116	230.31	564.54	12.926	455	554.51	-43.403	653.54	240.64	107.86	25.157	388.55	176.12	40.74	447.74	117.29	13.511	416.68	228.79	353.83	414.3	219.92	484.52	453.54	301.86	770.19	394.42	202.89	934.49	439.11	-25.519	923.18	717.81	186.23	1006.2	731.47	114.68	1001.6	337.52	96.919
547.29	117.58	20.981	696.94	83.528	44.889	756.79	143.54	21.334	640.99	40.005	230.36	564.63	12.817	455.04	554.51	-43.403	653.54	240.72	107.79	25.231	388.55	176.12	40.74	447.7	117.33	13.476	416.87	228.84	353.91	414.46	219.92	484.68	453.54	301.86	770.19	394.42	202.89	934.49	439.11	-25.519	923.18	717.84	186.26	1006.2	731.77	114.77	1001.7	337.52	96.919
[truncated: 18,057 more rows]
[truncated: 61 more columns]
