# Supplementary material for: PManalyzer: A Software Facilitating the Study of Sensorimotor Control of Whole-Body Movements
Source: Front Neuroinform. 2019 Apr 5;13:24. doi: 10.3389/fninf.2019.00024 (PMC6461015; doi:10.3389/fninf.2019.00024)
Supplement: Supplementary file 1 [file Data_Sheet_1.ZIP › exampledata_tandem/tandem_s2t1.txt]

391.14	346.05	14.77	516.43	302.49	24.569	573.52	339.41	-6.8405	507.78	288.03	216.73	465.54	295.99	459.91	496.45	265.21	654.3	555.54	446.96	16.769	684.34	483.26	32.542	749.97	431.18	-6.3548	622.3	541	352.23	569.39	527.2	449.3	548.21	600.46	753.15	438.5	542.31	922.09	449.1	308.25	931.04	651.25	465.32	978.53	660.15	397.76	979.56	397.03	397.58
391.14	346.05	14.77	516.43	302.49	24.569	573.54	339.39	-6.8861	507.69	288.08	216.75	465.39	296.05	459.84	496.45	265.21	654.3	555.55	446.95	16.788	684.87	483.46	32.607	749.97	431.18	-6.3548	622.28	541.14	352.32	569.3	526.42	449.4	547.96	600.61	753.28	438.47	542.42	922.18	448.82	308.1	931.18	651.15	465.33	978.37	660.2	397.72	979.62	397.18	397.51
391.14	346.14	14.699	516.36	302.48	24.478	573.53	339.48	-6.8015	507.78	288.03	216.73	465.39	296.05	459.84	496.45	265.21	654.3	555.53	447.01	16.762	684.63	483.3	32.557	749.97	431.18	-6.3548	622.31	541.12	352.35	569.23	527.39	449.32	548.02	600.67	753.33	438.47	542.42	922.18	449.07	307.96	931.13	651.22	465.3	978.33	660.15	397.76	979.56	397.18	397.51
391.14	346.14	14.699	516.36	302.48	24.478	573.54	339.39	-6.8861	507.69	288.08	216.75	465.39	296.05	459.84	496.41	265.26	654.2	555.48	446.93	16.754	685.3	483.81	32.264	749.97	431.18	-6.3548	622.28	541.14	352.32	569.17	526.48	449.38	548.13	600.7	753.19	438.5	542.31	922.09	448.82	308.07	931.06	651.2	465.27	978.44	660.24	397.78	979.54	397.18	397.51
391.14	346.14	14.699	516.36	302.48	24.478	573.54	339.39	-6.8861	507.73	288.09	216.71	465.39	296.05	459.84	496.45	265.21	654.3	555.54	446.96	16.769	684.62	483.43	32.634	749.97	431.18	-6.3548	622.31	541.12	352.35	569.39	527.2	449.3	548.05	600.59	753.26	438.5	542.31	922.09	449.07	307.96	931.13	651.2	465.03	978.31	660.29	397.74	979.59	397.13	397.41
391.14	346.14	14.699	516.36	302.48	24.478	573.54	339.39	-6.8861	507.69	288.08	216.75	465.39	296.05	459.84	496.41	265.26	654.2	555.51	446.98	16.8	684.72	483.4	32.669	749.97	431.18	-6.3548	622.24	541.19	352.35	569.23	527.39	449.32	548.18	600.75	753.24	438.47	542.42	922.18	449.03	308.09	931.05	651.27	465.34	978.41	660.24	397.78	979.54	397.01	397.58
391.14	346.05	14.77	516.36	302.48	24.478	573.54	339.39	-6.8861	507.65	288.07	216.69	465.39	296.05	459.84	496.45	265.21	654.3	555.58	446.94	16.787	684.53	483.28	32.587	749.88	431.27	-6.3618	622.24	541.19	352.35	569.39	527.23	449.21	548.21	600.68	753.19	438.47	542.42	922.18	449.07	307.96	931.13	651.04	465.25	978.28	660.24	397.78	979.54	396.92	397.29
391.14	346.14	14.699	516.36	302.48	24.478	573.52	339.41	-6.8405	507.65	288.07	216.69	465.64	295.9	459.8	496.45	265.21	654.3	555.54	446.96	16.769	684.58	483.34	32.638	749.97	431.18	-6.3548	622.31	541.12	352.35	569.39	527.23	449.21	548.18	600.75	753.24	438.47	542.42	922.18	449.1	307.98	931.26	651.39	465.35	978.37	660.24	397.78	979.54	396.9	397.43
391.14	346.14	14.699	516.43	302.49	24.569	573.53	339.31	-6.915	507.69	288.08	216.75	465.39	296.05	459.84	496.45	265.21	654.3	555.53	447.01	16.762	684.67	483.48	32.563	749.97	431.18	-6.3548	622.24	541.19	352.35	569.34	527.36	449.23	548.14	600.74	753.31	438.42	542.41	922.18	449.18	308.11	931.26	651.09	465.19	978.23	660.24	397.78	979.54	396.9	397.43
391.14	346.14	14.699	516.36	302.48	24.478	573.52	339.41	-6.8405	507.69	288.08	216.75	465.39	296.05	459.84	496.5	265.11	654.39	555.51	446.98	16.8	684.44	483.41	32.625	749.97	431.18	-6.3548	622.31	541.12	352.35	569.39	527.2	449.3	548.18	600.75	753.24	438.47	542.42	922.18	448.82	308.07	931.06	651.17	465.49	978.38	660.29	397.74	979.59	397.13	397.41
391.14	346.14	14.699	516.36	302.48	24.478	573.5	339.43	-6.7819	507.69	288.08	216.75	465.33	295.96	459.84	496.45	265.21	654.3	555.51	446.97	16.81	684.75	483.49	32.627	749.97	431.18	-6.3548	622.28	541.14	352.32	569.31	527.22	449.37	548.08	600.77	753.21	438.47	542.28	922.19	449.1	307.98	931.26	651.16	465.57	978.35	660.29	397.74	979.59	397.08	397.46
391.2	346.5	14.874	516.36	302.48	24.478	573.53	339.48	-6.8015	507.69	288.08	216.75	465.39	296.05	459.84	496.45	265.21	654.3	555.53	447.01	16.762	684.31	483.28	32.502	749.97	431.18	-6.3548	622.27	541.17	352.39	569.39	527.23	449.21	548.19	600.8	753.27	438.5	542.31	922.09	449.1	307.98	931.26	651.37	465.34	978.48	660.27	397.88	979.58	396.9	397.43
391.09	346.29	14.791	516.43	302.49	24.569	573.54	339.39	-6.8861	507.69	288.08	216.75	465.39	296.05	459.84	496.36	265.28	654.35	555.51	446.98	16.8	684.62	483.43	32.634	749.97	431.18	-6.3548	622.24	541.19	352.35	569.47	527.3	449.2	548.18	600.75	753.24	438.47	542.42	922.18	449.07	307.96	931.13	651.33	465.3	978.28	660.24	397.78	979.54	396.93	397.33
391.14	346.14	14.699	516.25	302.43	24.483	573.53	339.48	-6.8015	507.69	288.08	216.75	465.39	296.05	459.84	496.36	265.28	654.35	555.46	446.97	16.757	684.52	483.42	32.567	749.97	431.18	-6.3548	622.27	541.17	352.39	569.39	527.23	449.21	548.15	600.74	753.29	438.42	542.24	922.26	449.1	307.98	931.26	651.31	465.4	978.41	660.24	397.78	979.54	396.98	397.48
391.09	346.29	14.791	516.36	302.48	24.478	573.53	339.48	-6.8015	507.69	288.08	216.75	465.33	295.96	459.84	496.41	265.26	654.2	555.54	446.96	16.769	684.66	483.34	32.58	749.97	431.18	-6.3548	622.31	541.12	352.35	569.39	527.2	449.3	548.19	600.73	753.3	438.47	542.3	922.14	448.82	308.12	931.29	651.22	465.47	978.32	660.29	397.74	979.59	396.98	397.15
391.09	346.29	14.791	516.36	302.48	24.478	573.52	339.5	-6.7559	507.69	288.08	216.75	465.39	296.05	459.84	496.45	265.21	654.3	555.51	446.97	16.81	684.44	483.27	32.52	749.97	431.18	-6.3548	622.32	541.15	352.4	569.66	527.18	449.31	548.26	600.73	753.25	438.47	542.3	922.14	448.82	308.12	931.29	651.29	465.24	978.47	660.24	397.78	979.54	396.88	397.43
391.14	346.14	14.699	516.43	302.49	24.569	573.53	339.48	-6.8015	507.65	288.07	216.69	465.39	296.05	459.84	496.45	265.21	654.3	555.53	447.01	16.762	684.79	483.45	32.544	749.97	431.18	-6.3548	622.31	541.12	352.35	569.64	527.12	449.15	548.1	600.69	753.23	438.5	542.28	922.16	448.9	308.26	931.14	651.33	465.37	978.52	660.32	397.83	979.63	397.08	397.26
391.14	346.14	14.699	516.36	302.48	24.478	573.52	339.41	-6.8405	507.69	288.08	216.75	465.39	296.05	459.84	496.45	265.21	654.3	555.53	447.01	16.762	684.75	483.49	32.627	749.88	431.27	-6.3618	622.28	541.14	352.32	569.59	526.73	449.56	548.24	600.7	753.35	438.45	542.41	922.23	449.15	307.84	931.06	651.33	465.41	978.29	660.32	397.83	979.63	396.93	397.02
391.14	346.14	14.699	516.36	302.48	24.478	573.52	339.41	-6.8405	507.69	288.08	216.75	465.39	296.05	459.84	496.5	265.31	654.26	555.45	446.94	16.795	684.59	483.48	32.622	749.97	431.18	-6.3548	622.31	541.12	352.35	569.63	527.22	449.25	548.18	600.75	753.24	438.47	542.3	922.14	449.1	307.98	931.26	651.39	465.35	978.37	660.32	397.83	979.63	396.86	397.15
391.09	346.29	14.791	516.43	302.49	24.569	573.53	339.48	-6.8015	507.69	288.08	216.75	465.54	295.99	459.91	496.41	265.26	654.2	555.54	446.96	16.769	684.59	483.48	32.622	749.97	431.18	-6.3548	622.27	541.17	352.39	569.52	527.25	449.37	548.33	600.74	753.36	438.48	542.26	922.26	449.1	307.98	931.26	651.36	465.32	978.36	660.32	397.92	979.65	396.89	396.98
391.14	346.14	14.699	516.36	302.48	24.478	573.52	339.5	-6.7559	507.71	288.14	216.77	465.39	296.05	459.84	496.45	265.21	654.3	555.49	447.02	16.803	684.79	483.46	32.668	749.88	431.27	-6.3618	622.24	541.19	352.35	569.52	527.15	449.27	548.27	600.71	753.3	438.5	542.31	922.09	449.11	307.88	931.19	651.28	465.51	978.34	660.37	397.88	979.7	396.93	397.02
391.14	346.14	14.699	516.36	302.48	24.478	573.52	339.5	-6.7559	507.67	288.17	216.76	465.55	295.96	459.83	496.45	265.21	654.3	555.51	446.97	16.81	684.84	483.59	32.721	749.97	431.18	-6.3548	622.24	541.19	352.35	569.48	527.28	449.29	548.24	600.7	753.35	438.48	542.26	922.26	448.82	308.1	931.18	651.37	465.34	978.48	660.37	397.88	979.7	397.06	396.98
391.09	346.29	14.791	516.36	302.48	24.478	573.53	339.48	-6.8015	507.71	288.14	216.77	465.39	296.05	459.84	496.45	265.21	654.3	555.54	446.96	16.769	684.75	483.49	32.627	749.88	431.27	-6.3618	622.35	541.08	352.42	569.23	526.46	449.34	548.28	600.57	753.28	438.48	542.27	922.21	449.1	307.98	931.26	651.4	465.47	978.53	660.37	397.88	979.7	397	396.99
391.09	346.29	14.791	516.36	302.48	24.478	573.52	339.41	-6.8405	507.69	288.22	216.78	465.54	295.99	459.91	496.45	265.21	654.3	555.53	447.01	16.762	684.75	483.49	32.627	749.88	431.27	-6.3618	622.33	541.19	352.43	569.48	527.27	449.29	548.2	600.61	753.37	438.48	542.26	922.26	449.1	307.98	931.26	651.33	465.41	978.29	660.37	397.88	979.7	396.9	397.03
391.09	346.29	14.791	516.38	302.55	24.495	573.49	339.5	-6.7122	507.69	288.22	216.78	465.49	296.08	459.83	496.45	265.21	654.3	555.51	446.97	16.81	684.58	483.34	32.638	749.97	431.18	-6.3548	622.24	541.19	352.35	569.34	527.36	449.23	548.38	600.6	753.29	438.5	542.26	922.33	448.82	308.12	931.29	651.39	465.35	978.37	660.37	397.88	979.7	396.9	397.03
391.09	346.29	14.791	516.46	302.56	24.586	573.52	339.5	-6.7559	507.67	288.17	216.76	465.55	295.96	459.83	496.45	265.21	654.3	555.51	446.92	16.722	684.68	483.44	32.75	749.88	431.27	-6.3618	622.24	541.19	352.35	569.39	527.23	449.21	548.33	600.74	753.36	438.42	542.25	922.24	449.1	307.98	931.26	651.37	465.34	978.48	660.37	397.88	979.7	396.9	397
391.09	346.29	14.791	516.36	302.48	24.478	573.52	339.5	-6.7559	507.71	288.14	216.77	465.63	296.03	459.89	496.45	265.21	654.3	555.49	447.02	16.803	684.52	483.42	32.567	749.88	431.27	-6.3618	622.24	541.19	352.35	569.23	527.39	449.32	548.31	600.58	753.24	438.58	542.43	922.39	449.1	307.98	931.26	651.37	465.54	978.34	660.36	397.88	979.76	397.02	396.97
391.09	346.29	14.791	516.36	302.48	24.478	573.52	339.5	-6.7559	507.71	288.14	216.77	465.63	296.03	459.89	496.45	265.21	654.3	555.49	447.02	16.803	684.58	483.34	32.638	749.97	431.18	-6.3548	622.13	541.26	352.39	569.11	527.45	449.32	548.33	600.53	753.26	438.45	542.37	922.36	449.1	307.98	931.26	651.4	465.47	978.53	660.36	397.88	979.76	396.9	397
391.09	346.29	14.791	516.43	302.49	24.569	573.52	339.5	-6.7559	507.74	288.14	216.72	465.63	296.03	459.89	496.36	265.28	654.35	555.49	447.02	16.803	684.67	483.49	32.685	749.88	431.27	-6.3618	622.18	541.22	352.34	569.23	527.39	449.32	548.38	600.6	753.29	438.51	542.11	922.25	449.1	307.98	931.26	651.41	465.26	978.43	660.43	397.83	979.75	396.86	397.04
391.26	346.37	14.786	516.36	302.48	24.478	573.52	339.5	-6.7559	507.69	288.22	216.78	465.75	295.95	459.83	496.64	265.04	654.41	555.54	446.96	16.769	684.79	483.46	32.668	749.88	431.27	-6.3618	622.13	541.26	352.39	569.23	527.39	449.32	548.34	600.52	753.32	438.51	542.39	922.43	449.14	307.93	931.13	651.4	465.47	978.53	660.43	397.83	979.75	396.95	396.94
391.09	346.29	14.791	516.43	302.49	24.569	573.51	339.43	-6.6882	507.69	288.22	216.78	465.63	296.03	459.89	496.59	265.14	654.32	555.46	447.04	16.833	684.54	483.43	32.692	749.88	431.27	-6.3618	622.07	541.27	352.29	569.23	527.39	449.32	548.42	600.8	753.31	438.37	542.33	922.45	448.82	308.12	931.29	651.42	465.29	978.54	660.42	397.83	979.81	396.74	396.93
391.09	346.29	14.791	516.36	302.48	24.478	573.52	339.5	-6.7559	507.67	288.17	216.76	465.63	296.03	459.89	496.54	265.21	654.37	555.47	447.07	16.801	684.54	483.43	32.692	749.88	431.27	-6.3618	622.02	541.18	352.24	569.09	527.29	449.31	548.38	600.6	753.29	438.4	542.22	922.36	449.11	307.88	931.19	651.37	465.34	978.48	660.42	397.83	979.81	396.77	396.95
391.2	346.5	14.874	516.36	302.48	24.478	573.52	339.5	-6.7559	507.69	288.22	216.78	465.78	296.02	460.02	496.55	265.26	654.27	555.54	446.96	16.769	684.67	483.49	32.685	749.88	431.27	-6.3618	622.07	541.27	352.29	569.11	527.33	449.37	548.34	600.52	753.32	438.48	542.25	922.38	449.14	307.93	931.13	651.4	465.47	978.53	660.52	397.87	979.79	396.72	396.91
391.09	346.29	14.791	516.36	302.48	24.478	573.49	339.5	-6.7122	507.69	288.22	216.78	465.63	296.03	459.89	496.69	265.13	654.38	555.54	446.96	16.769	684.68	483.44	32.75	749.88	431.27	-6.3618	621.97	541.23	352.29	569.03	527.56	449.34	548.43	600.56	753.32	438.75	542.33	922.52	448.9	308.26	931.14	651.46	465.41	978.59	660.52	397.87	979.79	396.88	396.84
391.1	346.47	14.975	516.36	302.48	24.478	573.52	339.5	-6.7559	507.69	288.22	216.78	465.69	296.04	459.95	496.59	265.16	654.36	555.54	446.96	16.769	684.55	483.38	32.757	749.88	431.27	-6.3618	621.86	541.08	352.18	568.96	526.78	449.36	548.25	600.6	753.32	438.6	542.35	922.51	449.13	308.03	931.25	651.46	465.41	978.59	660.52	397.87	979.79	396.72	396.91
391.19	346.43	14.93	516.36	302.48	24.478	573.52	339.5	-6.7559	507.69	288.22	216.78	465.7	296.02	459.83	496.74	265.09	654.39	555.54	446.96	16.769	684.65	483.48	32.865	749.88	431.27	-6.3618	621.79	541.19	352.32	568.91	526.92	449.51	548.24	600.48	753.31	438.75	542.33	922.52	449.11	307.92	931.01	651.46	465.41	978.59	660.52	397.87	979.79	396.72	396.91
391.14	346.14	14.699	516.36	302.48	24.478	573.52	339.5	-6.7559	507.69	288.22	216.78	465.76	296.04	459.89	496.88	265.35	654.31	555.5	446.92	16.785	684.54	483.43	32.692	749.88	431.27	-6.3618	621.73	541.04	352.32	569.08	527.4	449.7	548.24	600.48	753.31	438.67	542.31	922.49	449.11	308.01	931.32	651.5	465.33	978.54	660.56	397.77	979.8	396.75	396.81
391.09	346.29	14.791	516.36	302.48	24.478	573.52	339.5	-6.7559	507.69	288.22	216.78	465.85	295.95	459.94	496.83	265.24	654.31	555.48	446.93	16.764	684.35	483.26	32.578	749.88	431.27	-6.3618	621.79	541.08	352.21	568.84	526.83	449.55	548.24	600.48	753.31	438.75	542.33	922.52	449.1	307.98	931.26	651.42	465.29	978.54	660.56	397.77	979.8	396.77	396.78
391.09	346.29	14.791	516.36	302.48	24.478	573.52	339.5	-6.7559	507.69	288.22	216.78	465.76	296.04	459.89	496.83	265.27	654.34	555.52	446.95	16.734	684.59	483.28	32.634	749.88	431.27	-6.3618	621.73	540.98	352.19	569.08	527.03	449.71	548.34	600.52	753.32	438.81	542.18	922.45	449.21	308.04	931.25	651.47	465.38	978.49	660.64	397.82	979.85	396.78	396.77
391.14	346.14	14.699	516.36	302.48	24.478	573.52	339.5	-6.7559	507.69	288.22	216.78	465.87	295.96	459.84	496.83	265.26	654.34	555.45	446.94	16.795	684.58	483.34	32.638	749.94	431.31	-6.3459	621.69	540.92	352.13	568.84	526.83	449.55	548.19	600.43	753.25	438.82	542.16	922.52	449.15	307.97	931.19	651.4	465.47	978.53	660.64	397.82	979.85	396.72	396.68
391.09	346.29	14.791	516.36	302.48	24.478	573.52	339.5	-6.7559	507.69	288.22	216.78	465.76	296.04	459.89	496.83	265.27	654.34	555.49	446.96	16.715	684.54	483.43	32.692	749.88	431.27	-6.3618	621.69	540.92	352.13	568.53	526.27	449.29	548.24	600.48	753.31	438.78	542.15	922.5	449.14	307.93	931.13	651.5	465.33	978.54	660.66	397.78	979.81	396.72	396.68
391.09	346.29	14.791	516.36	302.48	24.478	573.49	339.5	-6.7122	507.69	288.22	216.78	465.87	295.96	459.84	496.88	265.35	654.31	555.54	446.96	16.769	684.68	483.44	32.75	749.88	431.27	-6.3618	621.69	540.98	352.12	568.75	526.96	449.66	548.34	600.52	753.32	438.82	542.16	922.52	449.21	308.04	931.25	651.51	465.26	978.45	660.59	397.73	979.76	396.68	396.83
391.09	346.29	14.791	516.36	302.48	24.478	573.52	339.5	-6.7559	507.69	288.22	216.78	465.85	295.94	459.82	496.88	265.35	654.31	555.5	446.86	16.694	684.53	483.51	32.719	749.94	431.31	-6.3459	621.59	540.85	352.13	568.74	526.84	449.72	548.34	600.52	753.32	438.81	542.03	922.49	449.23	308.08	931.31	651.52	465.07	978.48	660.56	397.77	979.8	396.73	396.67
391.09	346.29	14.791	516.43	302.49	24.569	573.52	339.5	-6.7559	507.69	288.22	216.78	466.03	295.87	459.82	496.88	265.35	654.31	555.48	446.91	16.687	684.68	483.44	32.75	749.94	431.31	-6.3459	621.59	540.84	352.12	568.75	526.96	449.66	548.24	600.48	753.31	438.86	542.1	922.58	449.21	308.04	931.25	651.51	465.26	978.45	660.8	397.54	979.81	396.73	396.67
391.2	346.5	14.874	516.36	302.48	24.478	573.52	339.5	-6.7559	507.75	288.26	216.82	465.81	295.96	459.9	496.88	265.35	654.31	555.52	446.95	16.734	684.68	483.44	32.75	749.88	431.27	-6.3618	621.43	540.88	352.16	568.7	526.96	449.72	548.24	600.48	753.31	438.91	542.04	922.65	449.29	308.02	931.3	651.6	465.3	978.47	660.84	397.68	979.85	396.73	396.67
391.09	346.29	14.791	516.38	302.55	24.495	573.52	339.5	-6.7559	507.69	288.08	216.75	466.13	295.81	459.81	496.83	265.27	654.34	555.49	447.02	16.803	684.45	483.28	32.645	749.88	431.27	-6.3618	621.33	540.77	352.2	568.79	527.07	449.68	548.42	600.5	753.31	438.83	542.08	922.63	449.27	308.03	931.18	651.65	465.44	978.43	660.89	397.68	979.8	396.73	396.67
391.09	346.29	14.791	516.36	302.48	24.478	573.52	339.5	-6.7559	507.71	288.14	216.77	465.87	295.96	459.84	496.88	265.33	654.28	555.49	447.02	16.803	684.45	483.28	32.645	749.88	431.27	-6.3618	621.38	540.87	352.2	568.75	526.96	449.66	548.34	600.52	753.32	438.88	542.02	922.7	449.21	308.04	931.25	651.62	465.24	978.29	660.99	397.71	979.8	396.71	396.76
391.09	346.29	14.791	516.43	302.49	24.569	573.53	339.48	-6.8015	507.69	288.22	216.78	465.87	295.96	459.84	496.92	265.31	654.29	555.46	446.97	16.757	684.55	483.38	32.757	749.88	431.27	-6.3618	621.23	540.73	352.19	568.79	526.84	449.65	548.34	600.52	753.32	438.91	542.04	922.65	449.21	308.04	931.25	651.62	465.24	978.29	661	397.51	979.77	396.73	396.67
391.09	346.29	14.791	516.36	302.48	24.478	573.52	339.5	-6.7559	507.69	288.22	216.78	465.87	295.96	459.84	496.85	265.17	654.44	555.53	446.91	16.741	684.54	483.43	32.692	749.88	431.27	-6.3618	621.28	540.83	352.19	568.7	526.96	449.72	548.39	600.36	753.29	438.94	541.91	922.72	449.21	308.04	931.25	651.66	465.21	978.47	661.03	397.61	979.81	396.61	396.71
391.09	346.29	14.791	516.36	302.48	24.478	573.52	339.5	-6.7559	507.67	288.17	216.76	465.87	295.96	459.84	496.83	265.27	654.34	555.5	446.92	16.772	684.55	483.38	32.757	749.88	431.27	-6.3618	621.23	540.73	352.19	568.74	526.84	449.72	548.33	600.46	753.3	438.94	541.91	922.72	449.32	308.06	931.24	651.89	465.12	978.28	661.02	397.46	979.82	396.7	396.82
391.09	346.29	14.791	516.43	302.49	24.569	573.52	339.5	-6.7559	507.78	288.17	216.76	465.97	295.86	459.76	496.83	265.26	654.34	555.53	447.01	16.762	684.58	483.34	32.638	749.88	431.27	-6.3618	621.33	540.77	352.2	568.7	526.96	449.72	548.46	600.45	753.28	438.97	541.93	922.68	449.23	307.95	931.18	651.81	465.25	978.44	661	397.51	979.77	396.61	396.71
391.2	346.5	14.874	516.43	302.49	24.569	573.49	339.55	-6.7422	507.71	288.14	216.77	466.03	295.87	459.82	496.78	265.18	654.37	555.5	446.86	16.694	684.54	483.43	32.692	749.88	431.27	-6.3618	621.33	540.77	352.2	568.74	526.84	449.72	548.46	600.45	753.28	438.94	541.91	922.72	449.21	308.04	931.25	651.77	465.12	978.39	661.02	397.46	979.82	396.73	396.67
391.09	346.29	14.791	516.38	302.55	24.495	573.52	339.5	-6.7559	507.69	288.08	216.75	465.75	295.95	459.83	496.74	265.09	654.39	555.48	446.93	16.764	684.54	483.43	32.692	749.94	431.31	-6.3459	621.23	540.73	352.19	568.82	526.74	449.6	548.51	600.35	753.27	438.98	541.88	922.75	449.23	307.95	931.18	651.81	464.91	978.33	661	397.51	979.77	396.73	396.67
391.09	346.29	14.791	516.36	302.48	24.478	573.52	339.5	-6.7559	507.69	288.08	216.75	465.85	295.95	459.94	496.74	265.09	654.39	555.53	447.01	16.762	685.27	483.76	32.322	749.88	431.27	-6.3618	621.23	540.73	352.19	568.65	527	449.67	548.48	600.4	753.3	438.94	541.91	922.72	449.21	308.04	931.25	651.93	464.92	978.22	661.06	397.31	979.69	396.89	396.6
391.09	346.29	14.791	516.38	302.55	24.495	573.51	339.43	-6.6882	507.69	288.22	216.78	465.87	295.96	459.84	496.79	265.18	654.35	555.47	446.87	16.738	684.46	483.3	32.639	749.88	431.27	-6.3618	621.45	540.76	352.13	568.82	526.74	449.6	548.51	600.35	753.27	439.03	541.91	922.71	449.27	308.03	931.18	651.77	464.83	978.38	661.15	397.46	979.79	396.7	396.82
391.09	346.29	14.791	516.36	302.48	24.478	573.52	339.5	-6.7559	507.71	288.14	216.77	465.91	295.95	459.88	496.74	265.09	654.39	555.39	446.99	16.773	684.54	483.43	32.692	749.88	431.27	-6.3618	621.38	540.77	352.16	568.74	526.84	449.72	548.61	600.38	753.27	439.02	541.81	922.74	449.23	307.95	931.18	651.93	464.83	978.39	661.15	397.27	979.78	396.73	396.67
391.09	346.29	14.791	516.38	302.55	24.495	573.52	339.5	-6.7559	507.71	288.14	216.77	465.91	295.95	459.88	496.79	265.18	654.35	555.54	446.96	16.769	684.55	483.38	32.757	749.88	431.27	-6.3618	621.41	540.75	352.18	568.7	527	449.61	548.58	600.27	753.3	438.98	541.88	922.75	449.37	308.09	931.2	651.81	464.9	978.26	661.24	397.14	979.76	396.89	396.6
391.09	346.29	14.791	516.36	302.48	24.478	573.49	339.5	-6.7122	507.71	288.14	216.77	465.87	295.96	459.84	496.74	265.09	654.39	555.54	446.96	16.769	685.4	483.76	32.377	749.88	431.27	-6.3618	621.33	540.77	352.2	568.7	526.96	449.72	548.64	600.31	753.27	439.02	541.81	922.74	449.37	308.04	931.25	652.05	464.82	978.2	661.28	397.21	979.76	396.88	396.66
391.09	346.29	14.791	516.38	302.55	24.495	573.52	339.5	-6.7559	507.69	288.08	216.75	465.7	296.02	459.83	496.74	265.09	654.39	555.51	446.92	16.722	684.45	483.28	32.645	749.88	431.27	-6.3618	621.33	540.77	352.2	568.74	526.84	449.72	548.7	600.18	753.3	438.97	541.8	922.85	449.23	307.95	931.18	651.89	464.74	978.45	661.29	397.13	979.7	396.89	396.6
391.09	346.29	14.791	516.36	302.48	24.478	573.52	339.5	-6.7559	507.71	288.14	216.77	465.97	295.86	459.76	496.74	265.09	654.39	555.51	446.92	16.722	685.35	483.77	32.315	749.94	431.31	-6.3459	621.38	540.77	352.16	568.74	526.84	449.72	548.86	600.08	753.29	439.07	541.86	922.85	449.36	308.14	931.32	652.09	464.71	978.18	661.4	397.22	979.83	396.88	396.66
391.09	346.29	14.791	516.46	302.56	24.586	573.52	339.5	-6.7559	507.67	288.17	216.76	465.66	295.91	459.85	496.76	264.94	654.4	555.49	447.02	16.803	685.19	484.07	32.75	749.88	431.27	-6.3618	621.41	540.75	352.19	568.74	526.84	449.72	548.73	600.12	753.29	439.07	541.86	922.85	449.28	307.94	931.11	652.1	464.66	978.37	661.36	397.15	979.7	396.89	396.6
391.09	346.29	14.791	516.46	302.56	24.586	573.51	339.43	-6.6882	507.69	288.08	216.75	465.97	295.78	459.88	496.74	265.09	654.39	555.48	446.91	16.687	685.29	483.71	32.379	749.88	431.27	-6.3618	621.23	540.73	352.19	568.74	526.84	449.72	548.93	600.07	753.26	439.15	541.82	922.86	449.25	307.99	931.12	652.04	464.84	978.27	661.36	397.15	979.7	396.89	396.6
391.09	346.29	14.791	516.27	302.5	24.501	573.52	339.5	-6.7559	507.69	288.08	216.75	465.76	295.91	459.84	496.76	265.04	654.3	555.53	446.91	16.741	684.46	483.3	32.639	749.88	431.27	-6.3618	621.23	540.73	352.19	568.74	526.84	449.72	548.99	600.06	753.26	439.32	541.66	922.86	449.31	308.1	931.26	652.12	464.77	978.33	661.29	397.1	979.65	396.93	396.48
391.2	346.5	14.874	516.36	302.48	24.478	573.49	339.43	-6.6445	507.67	288.17	216.76	465.63	296.03	459.89	496.76	264.94	654.4	555.5	446.86	16.694	684.46	483.3	32.639	749.88	431.27	-6.3618	621.33	540.77	352.2	568.68	526.87	449.82	549	600	753.26	439.31	541.73	922.84	449.31	307.94	931.11	652.13	464.69	978.3	661.45	397.11	979.71	396.93	396.48
391.09	346.29	14.791	516.36	302.48	24.478	573.52	339.5	-6.7559	507.69	288.08	216.75	465.75	295.95	459.83	496.75	264.89	654.34	555.52	446.95	16.734	684.46	483.3	32.639	749.94	431.31	-6.3459	621.39	540.69	352.16	568.82	526.74	449.6	549	600	753.26	439.41	541.7	922.84	449.32	308.01	931.19	652.16	464.59	978.3	661.41	396.98	979.63	396.93	396.48
391.09	346.29	14.791	516.36	302.48	24.478	573.52	339.5	-6.7559	507.72	288.03	216.83	465.72	295.91	459.79	496.75	264.87	654.37	555.5	446.86	16.694	684.55	483.38	32.757	749.88	431.27	-6.3618	621.47	540.63	352.15	568.87	526.74	449.54	549.01	600.01	753.22	439.38	541.6	922.87	449.36	307.96	931.07	652.2	464.59	978.44	661.41	396.98	979.63	396.89	396.6
391.2	346.5	14.874	516.36	302.48	24.478	573.49	339.5	-6.7122	507.69	288.08	216.75	465.63	296.03	459.89	496.75	264.87	654.37	555.48	446.91	16.687	684.67	483.49	32.685	749.88	431.27	-6.3618	621.38	540.65	352.17	568.74	526.84	449.72	549.04	599.94	753.24	439.38	541.6	922.87	449.35	308.06	931.14	652.06	464.58	978.43	661.41	396.98	979.63	396.92	396.54
391.09	346.29	14.791	516.38	302.55	24.495	573.52	339.5	-6.7559	507.65	288.07	216.69	465.88	295.83	459.78	496.73	264.82	654.31	555.53	446.91	16.741	684.55	483.38	32.757	749.97	431.18	-6.3548	621.26	540.55	352.15	568.74	526.84	449.72	549.12	599.93	753.28	439.41	541.7	922.84	449.21	308.04	931.25	652.07	464.56	978.36	661.41	396.98	979.63	396.92	396.54
391.23	346.19	14.68	516.36	302.48	24.478	573.52	339.5	-6.7559	507.69	288.08	216.75	465.79	295.94	459.88	496.77	264.83	654.28	555.49	446.96	16.715	684.34	483.26	32.542	749.88	431.27	-6.3618	621.44	540.57	352.13	568.87	526.74	449.54	549.12	599.93	753.28	439.38	541.6	922.87	449.25	307.99	931.12	652.09	464.6	978.36	661.41	396.98	979.63	396.92	396.54
391.09	346.29	14.791	516.27	302.5	24.501	573.53	339.48	-6.8015	507.65	288.07	216.69	465.72	295.91	459.79	496.76	264.78	654.22	555.53	446.91	16.741	685.29	483.71	32.379	749.88	431.27	-6.3618	621.55	540.61	352.14	568.87	526.74	449.54	549.17	599.94	753.32	439.59	541.69	922.84	449.41	308	931.13	652.24	464.64	978.31	661.41	396.98	979.63	396.92	396.54
391.09	346.29	14.791	516.43	302.49	24.569	573.52	339.5	-6.7559	507.69	288.08	216.75	466.03	295.69	459.76	496.73	264.82	654.31	555.51	446.92	16.722	684.55	483.38	32.757	749.88	431.27	-6.3618	621.44	540.57	352.13	568.82	526.74	449.6	549.15	599.91	753.31	439.56	541.6	922.87	449.27	307.78	931.17	652.2	464.59	978.44	661.41	396.98	979.63	396.92	396.54
391.09	346.29	14.791	516.36	302.48	24.478	573.52	339.41	-6.8405	507.65	288.07	216.69	465.75	295.8	459.76	496.77	264.83	654.28	555.51	446.98	16.8	685.28	483.85	32.287	749.88	431.27	-6.3618	621.59	540.62	352.1	568.82	526.74	449.6	549.23	599.9	753.28	439.56	541.6	922.87	449.31	307.94	931.11	652.18	464.53	978.42	661.41	396.98	979.63	396.99	396.56
391.09	346.29	14.791	516.36	302.48	24.478	573.54	339.39	-6.8861	507.71	288.02	216.72	465.84	295.83	459.74	496.72	264.79	654.26	555.47	446.87	16.738	685.13	484.12	32.702	749.88	431.27	-6.3618	621.57	540.59	352.17	568.68	526.87	449.82	549.28	599.91	753.32	439.56	541.6	922.87	449.26	307.86	931.24	652.24	464.47	978.48	661.41	396.98	979.63	397.11	396.46
391.14	346.14	14.699	516.36	302.48	24.478	573.52	339.5	-6.7559	507.65	288.04	216.62	465.93	295.75	459.78	496.66	264.76	654.26	555.53	446.91	16.741	685.09	483.95	32.74	749.88	431.27	-6.3618	621.55	540.61	352.14	568.82	526.74	449.6	549.28	599.91	753.32	439.61	541.61	922.92	449.27	307.9	931.05	652.26	464.29	978.49	661.53	396.85	979.68	397.11	396.46
391.2	346.5	14.874	516.36	302.48	24.478	573.53	339.48	-6.8015	507.65	288.07	216.69	465.93	295.75	459.78	496.65	264.7	654.2	555.51	446.92	16.722	685.29	483.71	32.379	749.88	431.27	-6.3618	621.7	540.49	352.04	568.82	526.74	449.6	549.28	599.91	753.32	439.7	541.57	922.91	449.37	308.04	931.25	652.34	464.43	978.55	661.53	396.85	979.68	397.13	396.52
391.09	346.29	14.791	516.36	302.48	24.478	573.54	339.39	-6.8861	507.78	287.99	216.56	466	295.75	459.72	496.79	264.59	654.21	555.48	446.91	16.687	685.4	483.68	32.374	749.97	431.18	-6.3548	621.7	540.54	352.05	568.9	526.84	449.71	549.28	599.91	753.32	439.8	541.54	922.87	449.27	307.98	931.24	652.53	464.37	978.5	661.53	396.85	979.68	397.11	396.46
391.2	346.5	14.874	516.36	302.48	24.478	573.6	339.38	-6.8066	507.75	287.99	216.61	465.88	295.83	459.78	496.79	264.59	654.21	555.48	446.91	16.687	685.29	483.71	32.379	749.97	431.18	-6.3548	621.68	540.43	352.08	568.82	526.74	449.6	549.35	599.95	753.29	439.76	541.53	922.82	449.26	307.86	931.24	652.44	464.45	978.44	661.53	396.85	979.68	397.11	396.46
391.09	346.29	14.791	516.36	302.48	24.478	573.52	339.41	-6.8405	507.63	287.99	216.61	465.62	295.71	459.81	496.75	264.61	654.11	555.48	446.91	16.687	685.4	483.68	32.374	749.97	431.18	-6.3548	621.73	540.43	352.04	568.82	526.74	449.6	549.44	599.81	753.31	439.9	541.5	922.85	449.35	307.77	931.1	652.27	464.04	978.52	661.53	396.85	979.68	397.11	396.46
391.14	346.14	14.699	516.25	302.43	24.483	573.53	339.48	-6.8015	507.75	287.99	216.61	465.84	295.63	459.74	496.79	264.59	654.21	555.51	446.97	16.81	685.13	484.12	32.702	749.97	431.18	-6.3548	621.77	540.43	351.99	568.93	526.69	449.6	549.44	599.79	753.36	440	541.48	922.8	449.27	307.78	931.17	652.6	464.3	978.53	661.53	396.85	979.68	397.13	396.47
391.09	346.29	14.791	516.36	302.48	24.478	573.59	339.21	-6.9191	507.76	287.88	216.67	465.96	295.71	459.68	496.69	264.54	654.24	555.48	446.91	16.687	685.29	483.71	32.379	749.97	431.18	-6.3548	621.83	540.2	351.98	568.81	526.7	449.7	549.44	599.81	753.31	440	541.48	922.8	449.27	307.78	931.17	652.59	464.23	978.45	661.51	396.76	979.64	397.07	396.5
391.09	346.29	14.791	516.36	302.48	24.478	573.6	339.19	-6.9676	507.73	287.94	216.59	465.96	295.71	459.68	496.79	264.59	654.21	555.49	447.02	16.803	685.4	483.68	32.374	749.97	431.18	-6.3548	621.84	540.34	352.01	568.92	526.65	449.7	549.52	599.83	753.33	440	541.48	922.8	449.27	307.9	931.05	652.24	463.95	978.49	661.53	396.85	979.68	397.09	396.51
391.14	346.14	14.699	516.36	302.48	24.478	573.61	339.35	-6.8522	507.76	287.88	216.67	465.84	295.83	459.74	496.65	264.57	654.14	555.49	446.96	16.715	685.4	483.68	32.374	749.97	431.18	-6.3548	621.84	540.34	352.01	569.16	526.82	449.85	549.52	599.83	753.33	440	541.48	922.8	449.27	307.78	931.17	652.56	464.16	978.46	661.49	396.69	979.59	396.99	396.46
391.09	346.29	14.791	516.36	302.48	24.478	573.53	339.31	-6.915	507.76	287.94	216.54	465.81	295.59	459.7	496.65	264.57	654.14	555.53	447.01	16.762	685.12	484.14	32.82	749.94	431.13	-6.3318	621.88	540.28	352.09	569.08	526.72	449.74	550.13	598.94	753.31	440	541.48	922.8	449.4	307.8	931.06	652.67	464.22	978.5	661.49	396.69	979.59	396.97	396.54
391.09	346.29	14.791	516.36	302.48	24.478	573.53	339.31	-6.915	507.67	288	216.56	465.87	295.66	459.78	496.69	264.54	654.24	555.49	446.96	16.715	685.14	483.79	32.374	749.94	431.13	-6.3318	621.89	540.15	351.95	568.75	526.73	449.8	550.24	598.91	753.4	439.98	541.47	922.85	449.64	307.76	931.16	652.71	464.17	978.45	661.49	396.69	979.59	397	396.47
391.26	346.37	14.786	516.36	302.48	24.478	573.49	339.33	-6.9203	507.79	287.89	216.62	465.93	295.66	459.72	496.92	264.5	654.25	555.49	447.02	16.803	685.13	483.71	32.57	749.94	431.13	-6.3318	621.94	540.11	352.15	569.02	526.74	449.85	550.22	598.83	753.44	440	541.48	922.8	449.27	307.78	931.17	652.68	464.11	978.44	661.53	396.61	979.57	397	396.47
391.26	346.37	14.786	516.36	302.48	24.478	573.61	339.26	-6.9387	507.76	287.94	216.54	465.81	295.59	459.7	496.73	264.5	654.16	555.46	446.97	16.757	685.16	483.74	32.503	749.97	431.18	-6.3548	621.96	540.12	352.03	569.07	526.76	449.61	550.26	598.88	753.47	439.98	541.47	922.85	449.49	307.68	931.19	652.67	464.08	978.51	661.53	396.61	979.57	397	396.47
391.09	346.29	14.791	516.33	302.44	24.575	573.6	339.19	-6.9676	507.76	287.88	216.67	465.96	295.71	459.68	497	264.55	654.15	555.49	447.02	16.803	685.4	483.9	32.438	749.97	431.18	-6.3548	622.05	540.09	352.12	569.28	526.76	449.84	550.44	598.76	753.52	440.06	541.33	922.76	449.65	307.69	931.1	652.64	463.99	978.47	661.54	396.53	979.57	396.98	396.35
391.14	346.14	14.699	516.25	302.43	24.483	573.6	339.19	-6.9676	507.79	287.89	216.62	465.75	295.71	459.7	496.87	264.31	654.13	555.49	446.96	16.715	685.06	483.9	32.837	749.94	431.13	-6.3318	622.12	540.08	352.09	569.28	526.76	449.84	550.48	598.77	753.53	440.24	541.21	922.74	449.65	307.69	931.1	652.69	464.11	978.43	661.54	396.53	979.57	397	396.47
391.14	346.14	14.699	516.37	302.46	24.413	573.66	339.25	-6.9497	507.76	287.94	216.54	465.61	295.64	459.68	497.11	264.26	654.19	555.52	446.95	16.734	685.05	483.71	32.574	749.97	431.18	-6.3548	622.12	540.08	352.09	569.3	526.76	449.8	550.48	598.73	753.56	440.14	541.14	922.84	449.65	307.69	931.1	652.87	464.07	978.36	661.54	396.53	979.57	396.93	396.46
391.09	346.29	14.791	516.25	302.43	24.483	573.53	339.31	-6.915	507.87	287.83	216.58	465.85	295.55	459.71	497.09	264.37	654.16	555.49	446.96	16.778	685.16	483.74	32.503	749.97	431.18	-6.3548	622.12	540.08	352.09	569.28	526.76	449.84	550.41	598.69	753.71	440.14	541.14	922.84	449.6	307.66	931.14	652.65	464.02	978.4	661.54	396.53	979.57	396.93	396.46
391.09	346.29	14.791	516.37	302.46	24.413	573.65	339.18	-6.9786	507.92	287.82	216.54	465.86	295.59	459.64	497.17	264.32	654.08	555.5	446.86	16.694	685.17	483.94	32.835	749.94	431.13	-6.3318	622.12	540.08	352.09	569.36	526.71	449.79	550.39	598.69	753.57	440.14	541.14	922.84	449.65	307.69	931.1	652.84	463.99	978.27	661.57	396.48	979.54	396.99	396.33
391.14	346.14	14.699	516.37	302.46	24.413	573.6	339.19	-6.9676	507.87	287.76	216.55	465.85	295.55	459.71	497.17	264.32	654.08	555.53	447.01	16.762	685.16	483.68	32.462	749.95	431.13	-6.3996	622.25	540.13	352.17	569.34	526.71	449.88	550.43	598.71	753.66	440.23	541.18	922.84	449.55	307.62	931.08	652.65	464.02	978.4	661.67	396.52	979.54	397	396.48
391.14	346.14	14.699	516.37	302.46	24.413	573.65	339.18	-6.9786	507.83	287.77	216.59	465.72	295.48	459.69	497.17	264.32	654.08	555.49	447.02	16.803	685.27	483.7	32.498	749.95	431.13	-6.3996	622.25	540.13	352.17	569.37	526.68	449.94	549.9	599.5	753.52	440.14	541.14	922.84	449.59	307.54	931.18	652.91	463.93	978.36	661.67	396.52	979.54	396.95	396.36
391.14	346.14	14.699	516.25	302.43	24.483	573.6	339.12	-7.0127	507.87	287.76	216.55	465.86	295.59	459.64	497.08	264.28	654.1	555.54	446.96	16.769	685.38	483.75	32.496	749.97	431.18	-6.3548	622.25	540.13	352.17	569.5	526.63	449.92	550.5	598.73	753.7	440.23	541.17	922.84	449.65	307.69	931.1	652.87	463.97	978.57	661.67	396.52	979.54	396.94	396.44
391.14	346.14	14.699	516.37	302.46	24.413	573.55	339.13	-7.0018	507.89	287.75	216.51	465.86	295.59	459.64	497.17	264.32	654.08	555.51	446.98	16.8	685.27	483.7	32.498	749.97	431.18	-6.3548	622.18	540.06	352.11	569.49	526.64	449.91	549.95	599.53	753.77	440.23	541.18	922.84	449.54	307.3	931.2	652.99	463.81	978.54	661.58	396.39	979.44	397.03	396.48
391.14	346.05	14.77	516.37	302.46	24.413	573.65	339.18	-6.9786	507.89	287.75	216.51	465.72	295.48	459.69	497.08	264.28	654.1	555.51	446.97	16.81	685.27	483.65	32.457	749.97	431.18	-6.3548	622.18	540.06	352.11	569.61	526.58	449.89	550.04	599.57	753.76	440.33	541.21	922.83	449.64	307.37	931.22	653.11	463.56	978.42	661.69	396.49	979.5	396.94	396.44
391.14	346.14	14.699	516.36	302.48	24.478	573.6	339.12	-7.0127	507.87	287.76	216.55	465.86	295.59	459.64	497.08	264.28	654.1	555.46	446.97	16.757	685.27	483.7	32.498	749.95	431.13	-6.3996	622.25	540.13	352.17	569.37	526.68	449.94	549.95	599.53	753.77	440.31	541.14	922.84	449.49	307.48	931.16	652.97	463.79	978.26	661.75	396.25	979.5	397.06	396.45
391.14	346.14	14.699	516.37	302.46	24.413	573.65	339.18	-6.9786	507.89	287.75	216.51	465.76	295.56	459.66	497.17	264.32	654.08	555.53	447.01	16.762	685.16	483.86	32.424	749.95	431.13	-6.3996	622.25	540.13	352.17	569.5	526.63	449.92	550	599.48	753.79	440.4	541.18	922.84	449.54	307.3	931.2	652.93	463.57	978.36	661.8	396.22	979.55	397.08	396.37
391.14	346.14	14.699	516.37	302.46	24.413	573.6	339.12	-7.0127	507.92	287.68	216.58	465.66	295.41	459.74	497.08	264.28	654.1	555.49	446.96	16.778	685.14	483.79	32.374	749.95	431.13	-6.3996	622.25	540.13	352.17	569.61	526.58	449.89	550.11	599.4	753.76	440.48	541.16	922.9	449.84	307.26	931.17	653.2	463.46	978.43	661.89	396.2	979.51	397.01	396.26
391.14	346.14	14.699	516.37	302.46	24.413	573.6	339.19	-6.9676	507.94	287.67	216.54	465.72	295.48	459.69	497.08	264.25	654.02	555.51	446.97	16.81	685.34	483.91	32.359	749.95	431.13	-6.3996	622.29	540.09	352.12	569.37	526.28	449.78	550	599.42	753.8	440.39	541.13	922.89	449.59	307.12	931.2	653.02	463.51	978.33	661.95	396.15	979.56	396.96	396.37
391.14	346.14	14.699	516.37	302.46	24.413	573.65	339.18	-6.9786	507.95	287.57	216.42	465.86	295.59	459.64	497.18	264.3	653.99	555.53	446.91	16.741	685.26	483.76	32.379	749.94	431.06	-6.4172	622.29	540.09	352.12	569.61	526.58	449.89	550.11	599.3	753.65	440.48	541.16	922.9	449.74	307.2	931.16	653.09	463.53	978.39	661.79	396.16	979.49	397.04	396.15
391.14	346.14	14.699	516.37	302.46	24.413	573.6	339.19	-6.9676	507.95	287.63	216.46	465.59	295.38	459.68	497.08	264.25	654.02	555.54	446.96	16.769	685.27	483.83	32.429	749.94	431.06	-6.4172	622.23	540.01	352.06	569.74	526.33	449.78	550.02	599.26	753.67	440.47	541.11	922.97	449.65	307.26	931.11	653.31	463.52	978.22	662.03	396.09	979.6	397.14	396.26
391.14	346.14	14.699	516.41	302.39	24.333	573.65	339.18	-6.9786	507.99	287.63	216.41	465.69	295.41	459.66	497.18	264.3	653.99	555.5	446.92	16.785	685.16	483.74	32.503	749.94	431.06	-6.4172	622.18	540.06	352.11	569.75	526.24	449.8	550.02	599.26	753.67	440.52	541.13	922.93	449.89	307.07	931.16	653.36	463.43	978.35	662.14	395.94	979.57	397.04	396.15
391.14	346.14	14.699	516.37	302.46	24.413	573.6	339.12	-7.0127	507.99	287.6	216.38	465.61	295.33	459.64	497.18	264.3	653.99	555.54	446.96	16.769	685.27	483.83	32.429	749.94	431.06	-6.4172	622.33	540.05	352.07	569.75	526.24	449.8	550.02	599.26	753.67	440.47	541.11	922.97	449.79	307.01	931.15	653.24	463.4	978.36	662.14	395.94	979.57	397.15	396.28
391.14	346.14	14.699	516.27	302.41	24.415	573.6	339.12	-7.0127	507.97	287.65	216.46	465.61	295.33	459.64	497.19	264.18	653.94	555.51	446.97	16.81	685.23	483.74	32.46	749.94	431.06	-6.4172	622.23	540.01	352.06	569.75	526.24	449.8	550.11	599.3	753.65	440.61	541.03	922.96	449.91	307.06	931.12	653.48	463.37	978.32	662.17	396.05	979.57	397	396.14
391.14	346.14	14.699	516.37	302.46	24.413	573.6	339.12	-7.0127	507.99	287.63	216.41	465.61	295.33	459.64	496.95	264.03	654.01	555.59	447	16.815	685.32	483.77	32.331	749.98	431.05	-6.4572	622.23	540.01	352.06	569.75	526.24	449.8	550.11	599.3	753.65	440.6	541.11	923.06	449.79	307.01	931.15	653.37	463.46	978.28	662.23	396	979.62	396.96	396.17
391.14	346.14	14.699	516.37	302.46	24.413	573.6	339.12	-7.0127	507.96	287.54	216.38	465.63	295.14	459.76	497.19	264.08	653.89	555.53	446.91	16.741	685.27	483.83	32.429	749.98	431.05	-6.4572	622.23	540.01	352.06	569.75	526.24	449.8	550.11	599.3	753.65	440.56	541.1	923.02	449.79	307.01	931.15	653.4	463.34	978.24	662.35	395.73	979.64	397.08	396.16
391.14	346.14	14.699	516.37	302.46	24.413	573.65	339.18	-6.9786	507.93	287.51	216.47	465.65	295.31	459.66	496.95	264.13	654.06	555.53	446.91	16.741	685.44	483.75	32.451	749.98	431.05	-6.4572	622.29	540.09	352.12	569.79	526.15	449.76	550.1	599.1	753.64	440.67	541.1	923.01	449.89	307.07	931.16	653.42	463.32	978.31	662.28	395.68	979.57	397.08	396.16
391.14	346.14	14.699	516.27	302.41	24.415	573.62	339.11	-7.0632	507.96	287.54	216.38	465.56	295.28	459.69	496.98	264.04	653.94	555.53	446.91	16.741	685.28	483.64	32.241	749.98	431.05	-6.4572	622.23	540.01	352.06	569.79	526.15	449.76	550.1	599.1	753.64	440.6	541.11	923.06	449.74	306.71	931.25	653.54	463.25	978.28	662.31	395.61	979.55	397.11	396.08
391.14	346.14	14.699	516.37	302.46	24.413	573.61	339.08	-7.0616	507.93	287.45	216.43	465.56	295.28	459.69	497.2	263.91	653.94	555.51	446.97	16.81	685.26	483.76	32.379	750	431.12	-6.4396	622.23	540.01	352.06	569.79	526.15	449.76	550.02	599.06	753.66	440.64	540.97	923.06	449.74	306.71	931.25	653.67	463.17	978.33	662.38	395.62	979.56	397.03	396
391.14	346.14	14.699	516.36	302.48	24.478	573.6	339.12	-7.0127	507.91	287.3	216.45	465.69	295.41	459.66	497.17	264.01	653.87	555.5	446.92	16.785	685.11	484.05	32.816	749.98	431.05	-6.4572	622.23	540.01	352.06	569.68	525.79	449.63	550.11	599.1	753.65	440.75	540.79	923	449.69	306.85	931.16	653.75	463.1	978.44	662.35	395.46	979.5	397.14	395.98
391.13	346.04	14.621	516.37	302.46	24.413	573.6	339.12	-7.0127	507.93	287.45	216.43	465.43	295.32	459.62	497.2	263.91	653.94	555.5	446.92	16.785	685.16	483.86	32.424	749.98	431.05	-6.4572	622.23	540.01	352.06	569.65	526.07	449.76	550.1	599.1	753.64	440.8	540.7	923.05	449.74	306.71	931.25	653.56	463.14	978.3	662.35	395.46	979.5	397.24	395.8
391.14	346.14	14.699	516.41	302.39	24.333	573.6	339.12	-7.0127	507.93	287.45	216.43	465.6	295.33	459.65	497.2	263.91	653.94	555.48	446.93	16.764	684.46	483.3	32.639	749.98	431.05	-6.4572	622.31	539.94	352.12	569.68	525.79	449.63	550.02	599.06	753.66	440.78	540.6	922.9	449.74	306.71	931.25	653.77	463.11	978.37	662.34	395.43	979.43	397.11	395.85
391.14	346.14	14.699	516.37	302.46	24.413	573.63	339.07	-7.1085	507.91	287.3	216.45	465.56	295.23	459.65	497.08	263.96	653.89	555.5	446.86	16.694	684.67	483.35	32.739	750	431.07	-6.4906	622.23	540.01	352.06	569.68	525.79	449.63	550.03	599	753.67	440.75	540.79	923	449.69	306.85	931.16	653.67	463.1	978.22	662.38	395.33	979.43	397.28	395.8
391.14	346.14	14.699	516.37	302.46	24.413	573.63	339.07	-7.1085	507.92	287.45	216.39	465.6	295.33	459.65	497.15	263.83	653.98	555.53	446.91	16.741	685.34	483.84	32.381	750	431.07	-6.4906	622.31	539.94	352.12	569.88	526.04	449.65	550.03	599	753.67	440.94	540.6	922.92	449.74	306.71	931.25	653.6	463.02	978.35	662.38	395.33	979.43	397.22	395.78
391.14	346.14	14.699	516.37	302.46	24.413	573.63	339.07	-7.1085	507.91	287.33	216.52	465.6	295.33	459.65	497.2	263.91	653.94	555.5	446.92	16.785	685.22	483.87	32.378	750.02	431.14	-6.473	622.31	539.94	352.12	569.76	525.68	449.52	550.11	598.95	753.68	440.87	540.67	923.06	449.74	306.71	931.25	653.81	462.99	978.42	662.46	395.34	979.39	397.26	395.69
391.14	346.14	14.699	516.37	302.46	24.413	573.64	339.09	-7.0901	507.91	287.3	216.45	465.7	294.95	459.78	497.17	263.87	653.9	555.59	446.9	16.775	685.43	483.88	32.226	750	431.12	-6.4396	622.23	540.01	352.06	569.54	525.71	449.63	550.2	598.97	753.64	440.83	540.57	923.08	449.74	306.71	931.25	653.67	462.88	978.27	662.46	395.34	979.39	397.28	395.77
391.14	346.14	14.699	516.37	302.46	24.413	573.61	339.08	-7.0616	507.91	287.3	216.45	465.62	295.03	459.64	497.12	263.8	653.94	555.57	446.97	16.844	684.59	483.28	32.634	750.02	431.14	-6.473	622.26	539.96	352.04	569.54	525.71	449.63	550.11	598.95	753.68	440.9	540.5	922.94	449.74	306.71	931.25	653.74	462.93	978.35	662.38	395.33	979.43	397.33	395.73
391.14	346.14	14.699	516.37	302.46	24.413	573.67	339.16	-7.029	507.91	287.3	216.45	465.63	295.04	459.67	497.12	263.8	653.94	555.54	446.96	16.769	685.14	483.78	32.446	750.02	431.14	-6.473	622.23	540.01	352.06	569.76	525.68	449.52	550.11	598.95	753.68	440.84	540.51	922.99	449.74	306.71	931.25	653.65	462.84	978.18	662.38	395.33	979.43	397.45	395.65
391.14	346.14	14.699	516.41	302.39	24.333	573.63	339.06	-7.0885	507.91	287.3	216.45	465.51	295.13	459.66	497.16	263.85	653.89	555.54	446.96	16.769	684.67	483.3	32.57	750.02	431.14	-6.473	622.23	540.01	352.06	569.62	525.61	449.53	550.19	598.93	753.66	440.9	540.56	923.04	449.74	306.71	931.25	653.65	462.84	978.18	662.4	395.13	979.36	397.62	395.59
391.14	346.14	14.699	516.37	302.46	24.413	573.63	339.07	-7.1085	507.91	287.3	216.45	465.48	295.33	459.54	497.12	263.8	653.94	555.57	446.86	16.725	685.17	483.87	32.076	750.05	431.16	-6.511	622.16	539.97	352.1	569.62	525.61	449.53	550.19	598.93	753.66	441	540.44	922.99	449.74	306.71	931.25	653.69	462.79	978.24	662.4	395.13	979.36	397.36	395.58
391.14	346.14	14.699	516.41	302.39	24.333	573.63	339.07	-7.1085	507.91	287.3	216.45	465.43	295.21	459.53	497.12	263.8	653.94	555.53	446.81	16.679	685.27	483.83	32.429	749.98	431.12	-6.5285	622.34	539.88	352.1	569.54	525.71	449.63	550.26	598.91	753.67	440.97	540.52	923.05	449.74	306.71	931.25	653.86	462.66	978.36	662.39	395.1	979.28	397.71	395.63
391.14	346.14	14.699	516.37	302.46	24.413	573.6	339.11	-7.018	507.91	287.3	216.45	465.5	294.99	459.52	497.12	263.8	653.94	555.5	446.92	16.785	685.22	483.87	32.378	750	431.18	-6.5109	622.16	539.97	352.1	569.62	525.61	449.53	550.26	598.91	753.67	440.93	540.51	923.14	449.74	306.71	931.25	653.73	462.8	978.23	662.42	395	979.31	397.68	395.54
391.23	346.21	14.804	516.41	302.39	24.333	573.63	339.07	-7.1085	507.91	287.3	216.45	465.37	295.23	459.65	497.12	263.8	653.94	555.59	446.81	16.714	685.23	483.84	32.299	750	431.18	-6.5109	622.27	539.84	352.14	569.62	525.61	449.53	550.26	598.91	753.67	440.98	540.39	923.13	449.76	306.58	931.18	653.7	462.45	978.17	662.42	395	979.31	397.57	395.4
391.13	346.04	14.621	516.41	302.39	24.333	573.63	339.06	-7.0885	507.88	287.27	216.41	465.48	295.33	459.54	497	263.86	653.9	555.53	446.87	16.773	685.19	483.92	32.357	750.01	431.14	-6.5658	622.23	539.83	352.18	569.62	525.61	449.53	550.29	598.91	753.71	440.97	540.45	923.22	449.76	306.58	931.18	653.81	462.52	978.33	662.44	394.98	979.27	397.45	395.33
391.14	346.14	14.699	516.41	302.39	24.333	573.65	339.05	-7.1354	507.84	287.21	216.43	465.39	295.13	459.55	497.12	263.8	653.94	555.59	446.81	16.714	685.34	483.84	32.381	750.02	431.14	-6.473	622.14	539.91	352.12	569.48	525.29	449.33	550.38	598.87	753.75	441	540.5	923.09	449.79	306.56	931.33	653.7	462.45	978.17	662.44	394.98	979.27	397.51	395.24
391.14	346.14	14.699	516.37	302.46	24.413	573.63	339.07	-7.1085	507.84	287.21	216.43	465.5	295.15	459.68	497.12	263.76	653.91	555.59	446.81	16.714	685.11	483.86	32.297	750	431.07	-6.4906	622.27	539.84	352.14	569.76	525.68	449.52	550.33	598.89	753.67	440.98	540.43	923.14	449.76	306.58	931.18	653.78	462.25	978.17	662.44	394.96	979.21	397.33	395.03
391.14	346.14	14.699	516.27	302.41	24.415	573.63	339.07	-7.1085	507.84	287.21	216.43	465.34	295.13	459.57	497.12	263.76	653.91	555.5	446.86	16.694	685.42	483.75	32.206	750.03	431.09	-6.5279	622.27	539.84	352.14	569.48	525.29	449.33	550.36	598.89	753.72	441.04	540.38	923.08	449.82	306.42	931.28	653.78	462.51	978.23	662.44	394.96	979.21	397.33	395.03
391.14	346.14	14.699	516.37	302.46	24.413	573.65	339.05	-7.1354	507.74	287.24	216.38	465.42	295.26	459.53	497.12	263.76	653.91	555.56	446.82	16.758	685.47	483.61	32.025	750	431.07	-6.4906	622.27	539.84	352.14	569.62	525.61	449.53	550.36	598.89	753.72	440.98	540.43	923.14	449.76	306.58	931.18	653.77	462.28	978.13	662.47	394.9	979.18	397.39	394.98
391.26	346.37	14.786	516.31	302.34	24.336	573.65	339.05	-7.1354	507.74	287.24	216.38	465.4	294.87	459.53	496.99	263.82	653.86	555.59	446.81	16.714	684.67	483.3	32.57	750.01	431.14	-6.5658	622.23	539.83	352.18	569.62	525.53	449.56	550.38	598.87	753.75	441.04	540.32	923.24	449.76	306.58	931.18	653.66	462.19	978.11	662.47	394.92	979.24	397.33	394.88
391.14	346.14	14.699	516.41	302.39	24.333	573.65	339.05	-7.1354	507.74	287.24	216.38	465.28	294.95	459.55	497	263.71	653.82	555.59	446.81	16.714	685.17	483.82	32.347	750.06	431.18	-6.5431	622.27	539.84	352.14	569.42	525.16	449.34	550.38	598.87	753.75	441.11	540.32	923.19	449.82	306.42	931.28	653.88	462.01	978.18	662.44	394.81	979.2	397.27	394.92
391.14	346.14	14.699	516.37	302.46	24.413	573.65	339.05	-7.1354	507.74	287.24	216.38	465.31	295.1	459.61	497	263.71	653.82	555.56	446.82	16.758	684.67	483.3	32.57	750.03	431.2	-6.5489	622.27	539.84	352.14	569.42	525.16	449.34	550.38	598.87	753.75	441.11	540.26	923.1	449.82	306.42	931.28	653.83	461.89	978.18	662.46	394.82	979.13	397.27	394.92
391.14	346.14	14.699	516.31	302.34	24.336	573.65	339.05	-7.1354	507.76	287.22	216.34	465.38	294.91	459.59	497.12	263.76	653.91	555.53	446.81	16.679	685.12	483.66	32.076	750.06	431.07	-6.5228	622.23	539.81	352.22	569.62	525.61	449.53	550.49	598.64	753.58	441.11	540.32	923.19	449.82	306.42	931.28	653.7	461.95	978.18	662.31	394.7	979.15	397.17	394.87
391.14	346.14	14.699	516.37	302.46	24.413	573.65	339.05	-7.1354	507.73	287.21	216.28	465.16	295.13	459.57	496.99	263.82	653.86	555.63	446.86	16.76	685.34	483.84	32.381	750	431.2	-6.532	622.25	539.71	352.1	569.58	525.16	449.37	550.41	598.78	753.75	441.11	540.26	923.1	449.82	306.42	931.28	653.72	461.83	978.12	662.44	394.72	979.08	397.27	394.92
391.14	346.14	14.699	516.41	302.39	24.333	573.65	339.05	-7.1354	507.74	287.24	216.38	465.09	295.13	459.63	496.99	263.82	653.86	555.59	446.81	16.714	685.11	483.86	32.297	750.04	431.11	-6.5607	622.28	539.82	352.18	569.57	525.24	449.35	550.49	598.58	753.57	441.2	540.29	923.21	449.98	306.32	931.17	653.77	461.7	978.09	662.44	394.72	979.08	397.04	394.71
391.14	346.14	14.699	516.41	302.39	24.333	573.65	339.05	-7.1354	507.76	287.22	216.34	465.28	294.82	459.68	496.99	263.82	653.86	555.63	446.86	16.76	685.15	483.75	32.297	749.95	431.13	-6.5555	622.23	539.81	352.22	569.72	525.48	449.57	550.39	598.61	753.65	441.2	540.29	923.21	449.76	306.58	931.18	653.89	461.77	978.15	662.39	394.53	979.1	396.95	394.59
391.14	346.14	14.699	516.31	302.34	24.336	573.65	339.05	-7.1354	507.74	287.24	216.38	465.24	294.86	459.63	497.03	263.61	653.91	555.59	446.81	16.714	685.31	483.62	32.282	750.01	431.14	-6.5658	622.28	539.82	352.18	569.72	525.48	449.57	550.48	598.5	753.55	441.17	540.21	923.22	449.82	306.42	931.28	653.72	461.83	978.12	662.5	394.57	979.11	396.97	394.51
391.14	346.14	14.699	516.31	302.34	24.336	573.65	339.05	-7.1354	507.73	287.21	216.28	465.24	295.01	459.54	496.84	263.62	653.84	555.59	446.81	16.714	684.67	483.3	32.57	750.07	431.08	-6.6346	622.28	539.82	352.18	569.72	525.48	449.57	550.62	598.48	753.56	441.3	540.21	923.37	449.93	306.27	931.12	653.85	461.7	978.03	662.57	394.4	979.13	396.97	394.51
391.14	346.14	14.699	516.41	302.39	24.333	573.61	339.08	-7.0616	507.67	287.17	216.26	465.18	295	459.59	496.89	263.63	653.76	555.54	446.87	16.769	684.67	483.3	32.57	750	431.18	-6.5109	622.26	539.69	352.14	569.72	525.48	449.57	550.62	598.48	753.56	441.36	540.2	923.32	449.93	306.27	931.12	653.77	461.7	978.09	662.46	394.36	979.12	396.98	394.62
391.14	346.14	14.699	516.37	302.46	24.413	573.65	339.05	-7.1354	507.73	287.21	216.28	465.31	295.04	459.55	496.84	263.62	653.84	555.59	446.87	16.804	685.34	483.84	32.381	750	431.01	-6.6372	622.31	539.75	352.16	569.72	525.48	449.57	550.76	598.41	753.51	441.3	540.15	923.27	449.93	306.27	931.12	653.72	461.83	978.12	662.35	394.31	979.09	397.15	394.4
391.14	346.14	14.699	516.41	302.39	24.333	573.63	339.06	-7.0885	507.73	287.21	216.28	465.31	294.87	459.58	496.8	263.59	653.8	555.63	446.86	16.76	685.29	483.7	31.95	750.03	431.24	-6.5884	622.3	539.7	352.1	569.72	525.48	449.57	550.65	598.46	753.59	441.3	540.15	923.27	449.98	306.32	931.17	653.77	461.7	978.09	662.31	394.2	979.08	396.99	394.47
391.14	346.05	14.77	516.41	302.39	24.333	573.65	339.05	-7.1354	507.7	287.19	216.32	465.27	294.81	459.65	496.8	263.59	653.8	555.59	446.81	16.714	684.55	483.26	32.472	750.07	431.13	-6.598	622.26	539.72	352.26	569.87	525.61	449.62	550.76	598.41	753.51	441.22	540.13	923.24	449.76	306.37	931.23	653.8	461.65	978.17	662.3	394.04	979.09	397.03	394.34
391.14	346.14	14.699	516.37	302.46	24.413	573.65	339.05	-7.1354	507.73	287.21	216.28	465.32	294.88	459.61	496.8	263.59	653.8	555.59	446.81	16.714	685.2	483.78	32.295	749.97	431.17	-6.5873	622.33	539.63	352.08	569.77	525.47	449.67	550.76	598.41	753.51	441.3	540.21	923.37	449.64	306.3	931.24	653.8	461.65	978.17	662.39	394.15	979.08	397.02	394.11
391.14	346.14	14.699	516.31	302.34	24.336	573.65	339.05	-7.1354	507.73	287.21	216.28	465.21	294.95	459.61	496.92	263.53	653.84	555.63	446.86	16.76	684.47	483.24	32.536	750.04	431.11	-6.5607	622.26	539.74	352.2	569.91	525.52	449.74	550.82	598.39	753.53	441.22	540.13	923.24	449.64	306.3	931.24	653.93	461.5	978.14	662.39	393.99	979.12	397.26	393.8
391.14	346.14	14.699	516.37	302.46	24.413	573.66	339.08	-7.1388	507.67	287.17	216.26	465.31	294.9	459.65	496.8	263.59	653.8	555.59	446.81	16.714	685.34	483.84	32.381	750.04	431.11	-6.5607	622.31	539.61	352.18	569.77	525.47	449.67	550.88	598.37	753.54	441.3	540.15	923.27	449.81	306.2	931.13	653.74	461.52	978.27	662.17	393.87	979.13	397.23	393.9
391.14	346.14	14.699	516.41	302.39	24.333	573.65	339.05	-7.1354	507.73	287.21	216.28	465.31	294.9	459.65	496.8	263.59	653.8	555.62	446.76	16.705	685.49	483.73	32.016	750.06	431.18	-6.5431	622.35	539.6	352.18	570	525.61	449.64	550.88	598.37	753.54	441.25	540.03	923.27	449.81	306.2	931.13	653.86	461.5	978.2	662.28	393.91	979.15	396.96	393.86
391.14	346.14	14.699	516.41	302.39	24.333	573.65	339.05	-7.1354	507.71	287.12	216.26	465.31	294.87	459.58	496.92	263.53	653.84	555.6	446.79	16.685	685.23	483.84	32.299	749.98	431.12	-6.5285	622.47	539.49	352.21	570	525.47	449.77	550.95	598.25	753.5	441.25	540.03	923.27	449.81	306.2	931.13	653.86	461.5	978.2	662.17	393.87	979.13	397.06	393.94
391.14	346.14	14.699	516.31	302.34	24.336	573.65	339.05	-7.1354	507.77	287.15	216.28	465.35	294.65	459.65	496.96	263.37	653.88	555.65	446.84	16.758	685.16	483.86	32.424	750.07	431.08	-6.6346	622.54	539.57	352.27	570.08	525.56	449.67	550.95	598.25	753.5	441.25	540.09	923.37	449.64	306.3	931.24	653.91	461.33	978.27	662.17	393.87	979.13	396.98	393.76
391.13	346.04	14.621	516.27	302.41	24.415	573.65	339.05	-7.1354	507.77	287.15	216.28	465.31	294.87	459.58	496.96	263.37	653.88	555.63	446.86	16.76	684.67	483.3	32.57	750.01	431.14	-6.5658	622.67	539.63	352.27	570.15	525.42	449.66	550.95	598.25	753.5	441.25	540.09	923.37	449.64	306.3	931.24	653.82	461.41	978.23	662.17	393.87	979.13	396.96	393.86
391.14	346.14	14.699	516.33	302.36	24.198	573.65	339.05	-7.1354	507.77	287.15	216.28	465.27	294.78	459.58	496.96	263.37	653.88	555.63	446.86	16.76	685.16	483.86	32.424	750.09	431.04	-6.5967	622.77	539.61	352.31	570.18	525.42	449.68	551.12	598.15	753.43	441.31	540.02	923.22	449.59	306.16	931.33	653.82	461.41	978.23	662.17	393.87	979.13	396.85	393.83
391.14	346.14	14.699	516.37	302.46	24.413	573.65	339.05	-7.1354	507.77	287.15	216.28	465.4	294.66	459.6	496.96	263.37	653.88	555.59	446.81	16.714	685.34	483.84	32.381	750.07	431.08	-6.6346	622.77	539.61	352.31	570.11	525.54	449.75	551.12	598.15	753.43	441.19	539.92	923.25	449.81	306.2	931.13	653.82	461.41	978.23	662.1	393.87	979.17	396.82	393.98
391.14	346.14	14.699	516.41	302.39	24.333	573.65	339.05	-7.1354	507.82	287.14	216.23	465.36	294.72	459.58	496.96	263.37	653.88	555.59	446.81	16.714	685.14	483.79	32.374	750.01	431.09	-6.6024	622.86	539.58	352.31	570.18	525.42	449.68	551.04	598.11	753.45	441.19	539.92	923.25	449.59	306.16	931.33	653.82	461.41	978.23	662.19	393.68	979.07	396.82	393.96
391.14	346.14	14.699	516.41	302.39	24.333	573.65	339.05	-7.1354	507.79	287.09	216.3	465.4	294.5	459.66	496.98	263.24	653.88	555.59	446.81	16.714	685.4	483.9	32.438	750.09	431.04	-6.5967	622.82	539.57	352.36	570.39	525.56	450.03	550.94	598.09	753.52	441.19	539.92	923.25	449.81	306.2	931.13	653.88	461.25	978.23	662.12	393.68	979.12	396.82	393.96
391.13	346.04	14.621	516.23	302.31	24.201	573.65	339.05	-7.1354	507.82	287.11	216.36	465.44	294.59	459.66	496.98	263.24	653.88	555.6	446.81	16.717	685.28	483.85	32.287	750.04	431.11	-6.5607	622.89	539.51	352.4	570.28	525.42	449.83	551	597.99	753.52	441.25	539.77	923.18	449.59	306.16	931.33	653.88	461.25	978.23	662.14	393.77	979.16	396.83	393.97
391.14	346.14	14.699	516.41	302.39	24.333	573.71	338.96	-7.1675	507.89	287.07	216.34	465.44	294.59	459.66	497.05	263.2	653.83	555.59	446.87	16.804	685.34	483.84	32.381	750	431.1	-6.6164	622.84	539.51	352.35	570.16	525.33	449.92	551.06	597.91	753.55	441.29	539.88	923.23	449.59	306.16	931.33	653.75	461.19	978.2	662.13	393.8	979.23	396.84	393.99
391.14	346.14	14.699	516.33	302.36	24.198	573.65	339.05	-7.1354	507.89	287.07	216.34	465.36	294.52	459.52	496.95	263.16	653.87	555.62	446.76	16.705	685.45	483.84	32.34	750.03	431.09	-6.5279	622.84	539.51	352.35	570.16	525.35	449.85	551.62	597.15	753.78	441.5	539.74	923.22	449.75	306.05	931.22	653.86	461.21	978.29	662.12	393.68	979.12	397	393.91
391.14	346.14	14.699	516.33	302.36	24.198	573.69	339.06	-7.1657	507.91	287.05	216.34	465.45	294.5	459.61	496.95	263.16	653.87	555.56	446.77	16.671	685.27	483.83	32.429	750.01	431.14	-6.5658	622.84	539.51	352.35	570.16	525.38	449.75	551.16	597.83	753.66	441.51	539.6	923.29	449.75	306.05	931.22	653.75	461.19	978.2	662.16	393.58	979.13	397	393.91
391.14	346.14	14.699	516.41	302.39	24.333	573.74	338.98	-7.1978	507.8	286.97	216.22	465.45	294.5	459.61	496.95	263.16	653.87	555.63	446.74	16.677	685.23	483.84	32.299	750.04	431.07	-6.5949	622.89	539.51	352.4	570.28	525.42	449.83	551.17	597.75	753.61	441.55	539.66	923.19	449.81	305.84	931.26	653.75	461.19	978.2	662.17	393.52	979.24	396.83	393.97
391.14	346.14	14.699	516.31	302.34	24.336	573.74	338.98	-7.1978	507.93	287.02	216.26	465.42	294.41	459.61	497.01	263.11	653.8	555.63	446.7	16.743	685.34	483.84	32.381	750.01	431.09	-6.6024	622.89	539.51	352.4	570.28	525.39	449.9	551.23	597.73	753.69	441.56	539.71	923.29	449.81	305.84	931.26	653.82	461.03	978.2	662.16	393.58	979.13	396.83	393.97
391.14	346.14	14.699	516.31	302.34	24.336	573.71	338.96	-7.1675	507.88	287.03	216.28	465.51	294.63	459.68	497.05	263.12	653.74	555.62	446.76	16.705	685.27	483.83	32.429	750.01	431.14	-6.5658	622.89	539.51	352.4	570.46	525.55	450.18	551.23	597.73	753.69	441.42	539.56	923.29	449.65	305.94	931.37	653.68	460.97	978.28	662.17	393.52	979.24	396.83	393.97
391.14	346.14	14.699	516.31	302.34	24.336	573.74	338.98	-7.1978	507.93	287.02	216.22	465.4	294.5	459.66	497.09	263.21	653.77	555.74	446.66	16.659	685.35	483.66	32.193	750.09	431.04	-6.5967	622.89	539.51	352.4	570.43	525.38	449.92	551.23	597.73	753.69	441.39	539.58	923.17	449.65	305.94	931.37	653.83	460.88	978.31	662.27	393.45	979.2	396.94	393.86
391.14	346.14	14.699	516.33	302.36	24.198	573.74	338.98	-7.1978	507.92	286.97	216.19	465.44	294.59	459.66	497.1	262.98	653.8	555.63	446.7	16.743	685.27	483.83	32.429	750.07	431.13	-6.598	622.89	539.51	352.4	570.34	525.47	450.21	551.23	597.73	753.69	441.41	539.51	923.19	449.81	305.84	931.26	653.72	460.85	978.33	662.17	393.52	979.24	396.63	393.78
391.14	346.14	14.699	516.32	302.29	24.162	573.74	338.98	-7.1978	507.93	286.97	216.19	465.31	294.52	459.56	497.07	262.96	653.8	555.63	446.7	16.743	685.35	483.66	32.193	750.07	431.13	-6.598	622.89	539.51	352.4	570.46	525.55	450.18	551.23	597.73	753.69	441.51	539.6	923.29	449.75	306.05	931.22	653.83	460.88	978.31	662.27	393.45	979.2	396.63	393.78
391.13	346.04	14.621	516.23	302.31	24.201	573.69	339.06	-7.1657	508.01	286.97	216.23	465.45	294.5	459.61	497.12	262.97	653.74	555.63	446.7	16.743	685.38	483.82	32.388	750.04	431	-6.5235	622.89	539.51	352.4	570.61	525.54	450.21	551.23	597.73	753.69	441.42	539.56	923.29	449.81	305.84	931.26	653.7	460.79	978.53	662.27	393.45	979.2	396.63	393.78
391.14	346.14	14.699	516.22	302.24	24.165	573.69	339.06	-7.1657	507.94	286.89	216.17	465.45	294.5	459.61	497.07	263.11	653.68	555.63	446.7	16.743	685.28	483.64	32.241	750	431.03	-6.5248	622.89	539.51	352.4	570.61	525.54	450.21	551.26	597.66	753.72	441.45	539.48	923.27	449.81	305.84	931.26	653.88	460.76	978.32	662.27	393.45	979.2	396.66	393.69
391.14	346.14	14.699	516.2	303.03	24.137	573.74	338.98	-7.1978	507.98	287.01	216.2	465.4	294.39	459.65	497.11	263.06	653.7	555.63	446.7	16.743	685.41	483.71	32.251	750.03	431.09	-6.5279	622.89	539.51	352.4	570.61	525.54	450.21	551.23	597.71	753.74	441.45	539.48	923.27	449.81	305.84	931.26	653.85	460.72	978.39	662.27	393.45	979.2	396.47	393.85
391.33	345.46	14.804	516.26	302.31	24.163	573.74	338.98	-7.1978	508	286.92	216.19	465.45	294.5	459.61	497.14	262.96	653.68	555.66	446.79	16.676	685.52	483.68	32.034	750.01	431.14	-6.5658	622.89	539.51	352.4	570.61	525.54	450.21	551.26	597.66	753.72	441.45	539.48	923.27	449.83	305.74	931.19	653.9	460.59	978.4	662.35	393.24	979.21	396.64	393.79
391.14	346.14	14.699	516.32	302.29	24.162	573.74	338.98	-7.1978	507.98	287.01	216.2	465.36	294.35	459.66	497.1	262.87	653.69	555.54	446.71	16.753	684.65	483.11	32.675	750.07	431.08	-6.6346	623.03	539.53	352.37	570.67	525.49	450.25	551.26	597.66	753.72	441.25	539.4	923.28	449.83	305.74	931.19	653.9	460.59	978.4	662.39	393.14	979.22	396.64	393.79
391.14	346.14	14.699	516.33	302.36	24.198	573.74	338.98	-7.1978	508	286.92	216.19	465.35	294.33	459.7	497.06	262.87	653.61	555.63	446.7	16.743	685.28	483.64	32.241	750.07	431.08	-6.6346	623.1	539.5	352.42	570.61	525.54	450.21	551.35	597.69	753.74	441.36	539.44	923.27	449.81	305.84	931.26	653.9	460.65	978.41	662.39	393.14	979.22	396.48	393.86
391.14	346.14	14.699	516.33	302.36	24.198	573.65	339.05	-7.1354	507.94	286.89	216.17	465.29	294.43	459.56	497	262.83	653.73	555.62	446.76	16.705	684.75	483.38	32.645	749.99	430.99	-6.6091	623.21	539.49	352.35	570.61	525.54	450.21	551.35	597.69	753.74	441.45	539.43	923.17	449.83	305.74	931.19	653.96	460.47	978.38	662.39	393.14	979.22	396.64	393.79
391.14	346.05	14.77	516.22	302.24	24.165	573.74	338.98	-7.1978	508	286.92	216.19	465.35	294.33	459.7	497	262.83	653.73	555.63	446.7	16.743	684.83	483.4	32.581	750.07	431.13	-6.598	623.21	539.49	352.35	570.67	525.49	450.25	551.26	597.66	753.72	441.29	539.36	923.21	449.83	305.74	931.19	653.86	460.49	978.44	662.39	393.14	979.22	396.66	393.69
391.16	345.95	14.62	516.41	302.39	24.333	573.74	338.98	-7.1978	507.88	286.86	216.16	465.39	294.41	459.66	497	262.83	653.73	555.68	446.67	16.697	685.35	483.66	32.193	750.07	431.13	-6.598	623.14	539.45	352.38	570.61	525.54	450.21	551.26	597.66	753.72	441.43	539.41	923.35	449.83	305.74	931.19	653.76	460.55	978.41	662.39	393.14	979.22	396.64	393.79
391.14	346.14	14.699	516.23	302.31	24.201	573.74	338.98	-7.1978	508	286.92	216.19	465.34	294.3	459.7	497	262.83	653.73	555.63	446.7	16.743	684.67	483.3	32.57	750.03	431.07	-6.7164	623.33	539.48	352.29	570.88	525.42	450.15	551.35	597.69	753.74	441.35	539.09	923.32	449.83	305.74	931.19	653.96	460.47	978.38	662.39	393.14	979.22	396.91	393.39
391.14	346.14	14.699	516.02	302.96	23.998	573.74	338.98	-7.1978	507.88	286.86	216.16	465.31	294.24	459.7	496.95	262.75	653.77	555.68	446.67	16.697	685.37	483.62	32.345	750.04	431.1	-6.6344	623.3	539.47	352.34	570.75	525.47	450.19	551.35	597.69	753.74	441.34	539.15	923.26	449.83	305.74	931.19	653.74	460.52	978.47	662.3	393.09	979.17	396.55	393.75
391.14	346.14	14.699	516.3	302.27	24.3	573.71	338.96	-7.1675	507.88	286.86	216.16	465.32	294.39	459.75	497.04	262.87	653.67	555.68	446.74	16.659	684.67	483.3	32.57	750.03	431.07	-6.7164	623.33	539.48	352.29	570.89	525.38	450.27	551.35	597.69	753.74	441.43	538.95	923.23	449.83	305.74	931.19	653.87	460.54	978.34	662.39	393.14	979.22	396.7	393.57
391.13	346.04	14.621	516.4	302.32	24.297	573.71	338.96	-7.1675	507.88	286.86	216.16	465.34	294.3	459.7	496.95	262.75	653.77	555.69	446.73	16.711	684.67	483.3	32.57	750.07	431.08	-6.6346	623.3	539.47	352.34	570.83	525.42	450.23	551.43	597.72	753.76	441.51	538.81	923.17	449.83	305.74	931.19	653.83	460.44	978.37	662.3	393.09	979.17	396.58	393.53
391.13	346.04	14.621	516.33	302.36	24.198	573.74	338.98	-7.1978	507.88	286.86	216.16	465.35	294.33	459.7	497.09	262.72	653.67	555.63	446.7	16.743	685.24	483.65	32.112	750.02	431.03	-6.6769	623.43	539.5	352.44	570.89	525.38	450.27	551.35	597.69	753.74	441.36	538.91	923.27	449.88	305.57	931.23	653.87	460.41	978.53	662.3	393.09	979.17	396.73	393.46
391.13	346.04	14.621	515.96	302.9	23.966	573.74	338.98	-7.1978	507.88	286.86	216.16	465.34	294.3	459.7	497.01	262.68	653.66	555.69	446.68	16.705	685.35	483.66	32.193	750.07	431.08	-6.6346	623.41	539.53	352.46	571.02	525.32	450.23	551.43	597.72	753.76	441.53	538.99	923.21	449.87	305.58	931.18	653.98	460.31	978.47	662.29	392.89	979.2	396.73	393.43
391.13	346.04	14.621	516.22	302.24	24.165	573.74	338.98	-7.1978	507.78	286.88	216.11	465.34	294.3	459.7	497.06	262.77	653.62	555.62	446.74	16.625	684.83	483.4	32.581	750.07	431.08	-6.6346	623.4	539.51	352.51	571.05	525.22	450.22	551.43	597.72	753.76	441.3	538.79	923.36	449.83	305.74	931.19	654.01	460.35	978.4	662.33	393	979.19	396.73	393.46
391.13	346.04	14.621	516.31	302.34	24.336	573.69	339.06	-7.1657	507.78	286.88	216.11	465.34	294.3	459.7	497.05	262.68	653.73	555.63	446.7	16.743	685.37	483.69	32.303	750.02	431.03	-6.6769	623.49	539.49	352.49	571.02	525.32	450.23	551.3	597.59	753.75	441.41	538.83	923.34	449.88	305.57	931.23	654	460.41	978.47	662.29	392.89	979.2	396.68	393.27
391.14	346.14	14.699	516.12	302.94	23.946	573.71	338.96	-7.1675	507.78	286.88	216.11	465.34	294.3	459.7	497.06	262.65	653.69	555.68	446.67	16.697	685.34	483.84	32.381	750.02	431.03	-6.6769	623.47	539.5	352.49	571.15	525.19	450.16	551.38	597.56	753.78	441.46	538.69	923.25	449.83	305.74	931.19	653.9	460.28	978.32	662.29	392.89	979.2	396.68	393.27
391.13	346.04	14.621	516.27	302.24	24.1	573.71	338.96	-7.1675	507.7	286.86	216.05	465.34	294.3	459.7	497.05	262.69	653.56	555.66	446.74	16.789	685.38	483.56	32.294	750.07	431.08	-6.6346	623.43	539.5	352.44	571.02	525.32	450.23	551.37	597.48	753.84	441.48	538.67	923.29	449.82	305.52	931.18	653.82	460.36	978.52	662.33	392.81	979.18	396.77	393.34
391.13	346.04	14.621	516.02	302.96	23.998	573.71	338.96	-7.1675	507.78	286.88	216.11	465.34	294.3	459.7	497.02	262.65	653.61	555.63	446.7	16.743	684.59	483.28	32.634	750.05	430.99	-6.639	623.59	539.56	352.6	571.05	525.22	450.22	551.46	597.51	753.86	441.47	538.58	923.29	449.87	305.33	931.17	653.93	460.16	978.62	662.33	392.81	979.18	396.68	393.27
391.14	346.14	14.699	516.33	302.27	24.263	573.71	338.96	-7.1675	507.7	286.86	216.05	465.34	294.3	459.7	497.02	262.65	653.61	555.62	446.76	16.705	685.38	483.56	32.294	750.02	430.97	-6.5992	623.59	539.56	352.6	571.05	525.22	450.22	551.46	597.51	753.86	441.47	538.58	923.29	449.87	305.33	931.17	653.94	460.17	978.44	662.33	392.81	979.18	396.54	393.17
391.14	346.14	14.699	515.96	302.9	23.966	573.74	338.98	-7.1978	507.78	286.88	216.11	465.34	294.3	459.7	497.06	262.65	653.69	555.62	446.76	16.705	685.31	483.36	32.3	750.05	430.99	-6.639	623.53	539.49	352.53	571.05	525.22	450.22	551.46	597.51	753.86	441.62	538.49	923.18	449.8	305.18	931.23	653.86	459.96	978.37	662.29	392.7	979.17	396.94	393.25
391.14	346.14	14.699	516.32	302.29	24.162	573.74	338.98	-7.1978	507.78	286.88	216.11	465.28	294.26	459.68	497	262.58	653.53	555.69	446.67	16.749	684.59	483.28	32.634	750.02	431.03	-6.6769	623.57	539.47	352.69	571.08	525.09	450.35	551.43	597.44	753.9	441.51	538.44	923.19	449.87	305.33	931.17	653.9	460.02	978.31	662.31	392.64	979.22	396.71	393.08
391.14	346.14	14.699	515.95	302.82	23.932	573.74	338.98	-7.1978	507.7	286.86	216.05	465.34	294.3	459.7	497.01	262.63	653.56	555.63	446.7	16.743	685.4	483.9	32.438	750.07	431.08	-6.6346	623.58	539.54	352.65	571.15	525.19	450.16	551.43	597.44	753.9	441.58	538.63	923.28	449.84	305.01	931.21	653.97	460.01	978.42	662.31	392.64	979.22	396.8	393.13
391.14	346.14	14.699	516.32	302.29	24.162	573.74	338.98	-7.1978	507.7	286.86	216.05	465.28	294.26	459.68	497.01	262.63	653.56	555.69	446.67	16.749	685.38	483.53	32.278	750.02	431.03	-6.6769	623.55	539.44	352.72	571.21	525.06	450.12	551.43	597.44	753.9	441.53	538.47	923.3	449.74	305.37	931.18	654.03	460	978.46	662.35	392.6	979.27	396.8	393.13
391.13	346.04	14.621	516.23	302.31	24.201	573.74	338.98	-7.1978	507.7	286.86	216.05	465.34	294.3	459.7	496.96	262.55	653.58	555.81	446.63	16.666	685.4	483.9	32.438	750.05	430.99	-6.639	623.55	539.44	352.72	571.15	525.19	450.16	551.44	597.42	753.93	441.62	538.49	923.18	449.87	305.33	931.17	653.89	459.96	978.46	662.35	392.6	979.27	396.71	393.08
391.14	346.14	14.699	516.22	302.24	24.165	573.74	338.98	-7.1978	507.7	286.86	216.05	465.28	294.26	459.68	497	262.58	653.53	555.63	446.7	16.743	685.33	483.56	32.213	750.05	430.99	-6.639	623.31	539.34	352.7	571.21	525.03	450.36	551.43	597.44	753.9	441.51	538.44	923.19	449.8	305.18	931.23	653.94	459.9	978.36	662.35	392.6	979.27	396.76	393.09
391.18	346.14	14.628	516.22	302.24	24.165	573.69	338.93	-7.2238	507.7	286.86	216.05	465.28	294.26	459.68	497.04	262.66	653.5	555.74	446.66	16.659	685.38	483.56	32.294	750.05	430.99	-6.639	623.43	539.4	352.64	571.08	525.09	450.35	551.44	597.42	753.93	441.7	538.5	923.35	449.77	304.95	931.15	654.05	459.88	978.42	662.42	392.55	979.32	396.68	393.07
391.13	346.04	14.621	516.22	302.11	24.159	573.74	338.98	-7.1978	507.7	286.86	216.05	465.28	294.26	459.68	496.91	262.47	653.62	555.69	446.67	16.749	685.38	483.56	32.294	750.06	431.03	-6.5569	623.49	539.48	352.71	571.05	525.22	450.22	551.48	597.3	753.83	441.76	538.39	923.36	449.74	305.37	931.18	653.94	459.9	978.36	662.36	392.56	979.31	396.93	393.05
391.14	346.14	14.699	516.22	302.24	24.165	573.74	338.98	-7.1978	507.7	286.86	216.05	465.28	294.26	459.68	497	262.58	653.53	555.68	446.67	16.697	685.61	483.2	32.383	750.02	431.03	-6.6769	623.37	539.24	352.56	571.24	524.94	450.25	551.49	597.28	753.87	441.76	538.39	923.36	449.84	305.01	931.21	654.08	459.94	978.36	662.49	392.51	979.32	396.93	393.03
391.13	346.04	14.621	516.22	302.11	24.159	573.74	338.98	-7.1978	507.7	286.86	216.05	465.25	294.1	459.78	497	262.58	653.53	555.69	446.68	16.705	685.28	483.64	32.241	750.05	430.99	-6.639	623.37	539.24	352.56	571.24	524.94	450.25	551.49	597.28	753.87	441.61	538.44	923.43	449.77	304.95	931.15	654.08	459.94	978.36	662.44	392.53	979.31	396.85	392.98
391.14	346.05	14.77	516.22	302.11	24.159	573.69	338.93	-7.2238	507.68	286.81	216.04	465.25	294.1	459.78	496.95	262.49	653.57	555.66	446.67	16.732	685.33	483.65	32.412	750.05	430.99	-6.639	623.41	539.32	352.68	571.14	524.97	450.31	551.49	597.28	753.87	441.76	538.39	923.36	449.77	304.95	931.15	654.08	459.94	978.36	662.57	392.48	979.32	396.8	393.13
391.14	346.14	14.699	516.32	302.16	24.156	573.69	339.06	-7.1657	507.7	286.86	216.05	465.21	294.27	459.6	497	262.58	653.53	555.68	446.74	16.659	685.41	483.71	32.251	750.05	430.99	-6.639	623.33	539.26	352.68	571.08	525.09	450.35	551.44	597.42	753.93	441.86	538.42	923.42	449.73	305.11	931.16	654	459.74	978.42	662.43	392.56	979.27	396.93	393.02
391.13	346.04	14.621	516.06	302.88	23.916	573.74	338.98	-7.1978	507.7	286.86	216.05	465.25	294.1	459.78	496.96	262.55	653.58	555.62	446.76	16.705	684.64	483.17	32.583	750.02	431.03	-6.6769	623.42	539.24	352.66	571.08	525.09	450.35	551.49	597.28	753.87	441.86	538.41	923.41	449.73	305.11	931.16	654.03	459.83	978.41	662.56	392.52	979.27	396.88	392.92
391.13	346.04	14.621	516.14	302.77	23.956	573.69	338.93	-7.2238	507.68	286.81	216.04	465.15	294.12	459.68	496.91	262.47	653.62	555.69	446.67	16.749	685.38	483.36	32.267	750.02	431.03	-6.6769	623.36	539.34	352.8	571.04	524.65	450.19	551.49	597.28	753.87	441.95	538.36	923.46	449.77	304.95	931.15	653.92	459.8	978.29	662.5	392.48	979.36	396.95	392.98
391.13	346.04	14.621	516.22	302.24	24.165	573.74	338.98	-7.1978	507.62	286.81	215.98	465.25	294.1	459.78	496.91	262.47	653.62	555.69	446.65	16.677	685.41	483.71	32.251	750.02	431.03	-6.6769	623.35	539.16	352.6	571.08	525.09	450.35	551.49	597.28	753.87	441.85	538.32	923.46	449.95	304.99	931.11	653.89	459.76	978.36	662.68	392.42	979.27	396.99	392.9
391.13	346.04	14.621	516.12	302.94	23.946	573.74	338.98	-7.1978	507.7	286.86	216.05	465.25	294.1	459.78	496.95	262.49	653.57	555.68	446.67	16.697	685.35	483.66	32.193	750.05	430.99	-6.639	623.27	539.12	352.61	571.04	524.65	450.19	551.49	597.28	753.87	441.84	538.33	923.42	449.75	304.83	931.26	654.08	459.94	978.36	662.59	392.46	979.26	396.9	392.85
391.14	346.14	14.699	516.22	302.11	24.159	573.74	338.98	-7.1978	507.68	286.81	216.04	465.15	294.12	459.68	496.91	262.47	653.62	555.69	446.67	16.749	685.35	483.66	32.193	750.02	431.03	-6.6769	623.26	539.18	352.61	571.04	524.65	450.19	551.56	597.22	753.9	441.85	538.32	923.46	449.77	304.95	931.15	653.89	459.96	978.46	662.59	392.46	979.26	396.93	393.03
391.13	346.04	14.621	516.03	302.71	23.974	573.74	338.98	-7.1978	507.62	286.81	215.98	465.25	294.1	459.78	496.98	262.31	653.61	555.75	446.64	16.703	685.38	483.69	32.455	750.02	431.03	-6.6769	623.21	539.22	352.75	571.04	524.65	450.19	551.56	597.26	753.88	441.81	538.46	923.55	449.84	305.01	931.21	653.84	459.63	978.36	662.59	392.5	979.21	396.88	392.92
391.14	346.14	14.699	516.13	302.71	23.851	573.74	338.98	-7.1978	507.68	286.81	216.04	465.15	294.12	459.68	496.95	262.49	653.57	555.77	446.61	16.655	685.37	483.48	32.311	749.94	431.01	-6.6073	623.3	539.2	352.74	571.04	524.65	450.19	551.64	597.25	753.85	441.94	538.3	923.42	449.77	304.95	931.15	653.92	459.8	978.29	662.68	392.42	979.27	396.88	392.92
391.13	346.04	14.621	516.15	302.19	24.129	573.74	338.98	-7.1978	507.66	286.77	215.97	465.09	294.09	459.52	496.93	262.28	653.57	555.73	446.61	16.74	685.43	483.49	32.266	750.02	431.01	-6.6387	623.27	539.12	352.61	571.04	524.65	450.19	551.56	597.22	753.9	441.85	538.32	923.46	449.77	304.95	931.15	654.14	459.83	978.34	662.72	392.33	979.26	396.9	392.85
391.13	346.04	14.621	515.97	302.65	23.942	573.74	338.98	-7.1978	507.62	286.81	215.98	465.12	294.07	459.67	496.88	262.38	653.63	555.81	446.63	16.666	685.31	483.36	32.3	750.05	430.99	-6.639	623.13	539.14	352.58	571.04	524.65	450.19	551.63	597.22	753.87	441.94	538.31	923.51	449.69	304.78	931.2	653.92	459.52	978.33	662.72	392.33	979.26	396.88	392.92
391.14	346.14	14.699	516.12	302.94	23.946	573.74	338.98	-7.1978	507.62	286.74	215.93	465.25	294.1	459.78	497.03	262.21	653.55	555.81	446.63	16.666	685.56	482.85	32.358	750.02	431.03	-6.6769	623.27	539.12	352.61	570.98	524.78	450.24	551.56	597.22	753.9	441.95	538.36	923.46	449.91	304.66	931.14	653.92	459.52	978.33	662.69	392.3	979.19	396.88	392.92
391.14	346.14	14.699	516.32	302.29	24.162	573.69	338.93	-7.2238	507.62	286.74	215.93	465.36	293.99	459.63	497.03	262.21	653.55	555.75	446.64	16.703	685.31	483.26	32.229	750.02	431.03	-6.6769	623.17	539.14	352.63	570.97	524.68	450.3	551.56	597.22	753.9	441.94	538.3	923.42	449.77	304.95	931.15	653.94	459.56	978.41	662.69	392.3	979.19	396.99	392.9
391.14	346.14	14.699	515.95	302.82	23.932	573.74	338.98	-7.1978	507.58	286.78	215.95	465.19	294.07	459.62	497.03	262.21	653.55	555.78	446.6	16.707	685.46	483.63	32.223	750.05	430.99	-6.639	623.17	539.14	352.63	570.97	524.68	450.3	551.56	597.22	753.9	441.85	538.32	923.46	449.91	304.66	931.14	654.03	459.54	978.31	662.69	392.3	979.19	396.88	392.92
391.13	346.04	14.621	515.97	302.65	23.942	573.75	338.92	-7.1421	507.62	286.74	215.93	465.23	294.07	459.73	496.93	262.28	653.57	555.83	446.58	16.661	685.43	483.49	32.266	750.02	431.03	-6.6769	623.27	539.12	352.61	570.97	524.68	450.3	551.58	597.16	753.89	442.04	538.34	923.42	449.77	304.95	931.15	654.03	459.53	978.39	662.66	392.2	979.16	396.82	392.82
391.14	346.14	14.699	516.27	302.24	24.1	573.74	338.98	-7.1978	507.68	286.74	215.99	465.13	294.08	459.63	496.93	262.28	653.57	555.81	446.63	16.666	685.37	483.48	32.311	750.02	431.03	-6.6769	623.39	539.24	352.73	571.04	524.65	450.19	551.56	597.22	753.9	442.03	538.28	923.48	449.91	304.68	931.22	653.98	459.4	978.3	662.78	392.26	979.19	396.88	392.92
391.18	346.14	14.628	516.02	302.88	23.964	573.74	338.98	-7.1978	507.62	286.74	215.93	465.17	294.04	459.57	497	262.19	653.6	555.77	446.59	16.698	685.33	483.56	32.213	750.05	430.99	-6.639	623.3	539.2	352.74	571.16	524.59	450.2	551.66	597.16	753.85	441.94	538.31	923.51	449.99	304.83	931.1	653.96	459.31	978.37	662.69	392.3	979.19	396.74	392.77
391.14	346.14	14.699	516.15	302.19	24.129	573.69	338.93	-7.2238	507.62	286.74	215.93	465.25	294.1	459.78	497.03	262.21	653.55	555.75	446.65	16.711	685.32	483.55	32.339	750.02	431.03	-6.6769	623.3	539.2	352.74	571.24	524.49	450.09	551.66	597.16	753.85	442.03	538.28	923.48	449.69	304.78	931.2	653.87	459.38	978.32	662.76	392.16	979.17	396.91	392.78
391.13	346.04	14.621	516.15	302.19	24.129	573.74	338.98	-7.1978	507.62	286.74	215.93	465.06	294.08	459.69	497.03	262.21	653.55	555.84	446.67	16.709	685.38	483.56	32.294	750.05	431.02	-6.6784	623.37	539.28	352.8	571.26	524.9	450.32	551.66	597.16	753.85	441.93	538.25	923.48	449.91	304.68	931.22	653.87	459.38	978.32	662.76	392.16	979.17	397	392.75
391.14	346.14	14.699	515.97	302.65	23.942	573.66	338.91	-7.1935	507.58	286.78	215.95	465.17	294.04	459.57	496.93	262.28	653.57	555.81	446.63	16.666	685.33	483.56	32.213	750.05	430.99	-6.639	623.39	539.24	352.73	571.2	524.58	450.24	551.58	597.16	753.89	441.93	538.25	923.48	450.26	304.7	931.12	654.03	459.3	978.26	662.75	392.16	979.22	396.89	392.85
391.13	346.04	14.621	516.15	302.06	24.123	573.74	338.98	-7.1978	507.68	286.81	216.04	465.07	294.06	459.48	496.93	262.28	653.57	555.75	446.73	16.753	685.37	483.48	32.311	750.02	431.03	-6.6769	623.34	539.1	352.62	571.06	524.58	450.18	551.63	597.14	753.91	442.03	538.28	923.48	449.69	304.78	931.2	653.98	459.4	978.3	662.72	392.07	979.2	396.96	392.8
391.13	346.04	14.621	516.25	302.11	24.121	573.74	338.98	-7.1978	507.66	286.77	215.97	464.99	294.06	459.53	497.03	262.21	653.55	555.68	446.67	16.697	685.41	483.71	32.251	750.02	431.03	-6.6769	623.35	539.17	352.77	571.16	524.59	450.2	551.63	597.14	753.91	442.03	538.28	923.48	449.91	304.68	931.22	654.1	459.35	978.37	662.83	392.11	979.21	397.06	392.78
391.14	346.14	14.699	516.03	302.71	23.974	573.74	338.98	-7.1978	507.62	286.81	215.98	465.34	293.85	459.56	497.08	262.06	653.61	555.69	446.67	16.749	685.43	483.62	32.428	750.02	431.03	-6.6769	623.41	539.2	352.86	571.18	524.51	450.19	551.64	597.18	753.92	441.93	538.25	923.48	449.9	304.64	931	653.93	459.22	978.33	662.85	391.87	979.24	396.96	392.8
391.14	346.05	14.77	515.97	302.65	23.942	573.73	339.01	-7.1541	507.62	286.81	215.98	465.07	294.06	459.48	496.9	262.26	653.63	555.75	446.65	16.711	685.27	483.83	32.429	750.02	431.03	-6.6769	623.36	539.13	352.77	571.04	524.65	450.19	551.84	597.06	754	442.03	538.28	923.48	449.91	304.66	931.14	653.93	459.22	978.33	662.82	391.92	979.27	396.96	392.8
391.14	346.14	14.699	516.02	302.88	23.964	573.71	338.96	-7.1675	507.68	286.81	216.04	465.08	293.98	459.44	496.93	262.28	653.57	555.78	446.69	16.749	685.38	483.56	32.294	750.05	430.99	-6.639	623.35	539.17	352.77	571.16	524.59	450.2	551.75	596.98	753.92	442.03	538.28	923.48	449.69	304.78	931.2	654.12	459.17	978.28	662.85	391.87	979.24	396.96	392.8
391.13	346.04	14.621	516.22	302.24	24.165	573.65	339.05	-7.1354	507.64	286.78	216.01	465.23	294.07	459.73	496.94	262.11	653.69	555.78	446.69	16.749	685.52	483.64	32.175	750.02	431.03	-6.6769	623.42	539.15	352.77	571.2	524.58	450.24	551.83	596.96	753.93	442.03	538.28	923.48	449.89	304.63	931.08	654.35	459.21	978.29	662.8	391.71	979.22	397.13	392.73
391.14	346.14	14.699	516.14	302.77	23.956	573.71	338.96	-7.1675	507.64	286.78	216.01	465.16	293.99	459.38	496.84	262.23	653.56	555.81	446.63	16.666	685.15	483.42	32.42	750.05	430.99	-6.639	623.34	539.13	352.79	570.99	524.55	450.34	551.76	596.97	753.97	442.03	538.28	923.48	449.99	304.83	931.1	654.13	458.98	978.19	662.84	391.78	979.14	397.13	392.73
391.14	346.14	14.699	516.02	302.88	23.964	573.71	338.96	-7.1675	507.62	286.81	215.98	465.17	294.04	459.57	496.96	261.98	653.58	555.75	446.64	16.703	685.32	483.55	32.339	750.05	430.99	-6.639	623.41	539.1	352.8	571.2	524.58	450.24	551.89	596.99	753.92	442.03	538.28	923.48	449.69	304.78	931.2	654.14	459.17	978.36	662.8	391.69	979.17	397.13	392.73
391.13	346.04	14.621	516.15	302.06	24.123	573.66	338.91	-7.1935	507.68	286.81	216.04	465.07	294.06	459.48	497.08	262.06	653.61	555.75	446.64	16.703	685.33	483.56	32.213	750.02	431.03	-6.6769	623.56	539.22	352.85	571.1	524.61	450.31	551.94	597.01	754.09	442.03	538.28	923.48	449.91	304.66	931.14	654.04	459.24	978.3	662.82	391.67	979.13	397.13	392.73
391.14	346.14	14.699	516.15	302.19	24.129	573.71	338.96	-7.1675	507.68	286.81	216.04	465.17	293.93	459.7	497.08	262.06	653.61	555.78	446.69	16.749	685.38	483.36	32.267	750.09	431.04	-6.5967	623.5	539.14	352.79	571.26	524.56	450.14	551.99	596.89	753.97	442.03	538.28	923.48	449.91	304.66	931.14	654.13	459.11	978.28	662.8	391.71	979.22	397.13	392.73
391.13	346.04	14.621	515.95	302.82	23.932	573.74	338.98	-7.1978	507.72	286.77	216.02	464.99	294.06	459.53	497.08	262.06	653.61	555.73	446.62	16.696	685.2	483.32	32.302	750.02	431.03	-6.6769	623.41	539.1	352.8	571.1	524.61	450.31	551.99	596.89	753.97	442.03	538.28	923.48	449.91	304.66	931.14	654.2	459.17	978.29	662.77	391.61	979.2	397.13	392.73
391.13	346.04	14.621	515.97	302.65	23.942	573.71	338.96	-7.1675	507.68	286.74	215.99	465.14	293.95	459.55	497.08	262.06	653.61	555.75	446.64	16.703	685.37	483.61	32.404	750.05	430.99	-6.639	623.48	539.18	352.86	571.28	524.48	450.13	552.02	596.99	754.08	442.03	538.28	923.48	449.9	304.64	931	654.4	459.12	978.25	662.79	391.58	979.16	397.13	392.73
391.14	346.14	14.699	516.02	302.88	23.964	573.66	338.91	-7.1935	507.62	286.81	215.98	465.24	293.93	459.65	497.08	262.06	653.61	555.8	446.69	16.628	685.26	483.76	32.379	750.05	430.99	-6.639	623.42	539.15	352.77	571.26	524.56	450.14	552.02	596.99	754.08	442.03	538.28	923.48	449.81	304.49	931	654.25	459.07	978.24	662.77	391.61	979.2	397.13	392.73
391.13	346.04	14.621	515.97	302.65	23.942	573.74	338.98	-7.1978	507.72	286.77	216.02	465.17	294.04	459.57	497.08	262.06	653.61	555.75	446.65	16.711	684.86	483.32	32.688	750.02	431.03	-6.6769	623.41	539.1	352.8	571.28	524.48	450.13	552.03	596.93	754.09	442.03	538.28	923.48	449.91	304.66	931.14	654.18	459.08	978.31	662.79	391.58	979.16	397.07	392.61
391.14	346.14	14.699	516.07	302.71	23.926	573.71	338.96	-7.1675	507.68	286.74	215.99	464.99	294.06	459.53	497.08	262.06	653.61	555.69	446.67	16.749	684.64	483.17	32.583	750.05	430.99	-6.639	623.52	539.12	352.77	571.2	524.58	450.24	552.03	596.93	754.09	442.03	538.28	923.48	450.15	304.54	931.12	654.28	459.22	978.36	662.79	391.58	979.16	397.13	392.73
391.13	346.04	14.621	515.97	302.65	23.942	573.69	338.93	-7.2238	507.66	286.77	215.97	465.16	293.99	459.38	497.08	262.06	653.61	555.81	446.63	16.666	685.43	483.59	32.337	750.02	431.03	-6.6769	623.5	539.17	352.91	571.28	524.48	450.13	552.03	596.93	754.09	442.03	538.28	923.48	450.41	304.41	931.13	654.16	459.14	978.19	662.79	391.58	979.16	397.13	392.73
391.13	346.04	14.621	516.07	302.71	23.926	573.71	338.96	-7.1675	507.62	286.74	215.93	465.13	293.83	459.65	497.08	262.06	653.61	555.75	446.64	16.703	685.43	483.59	32.337	750.05	430.99	-6.639	623.67	539.24	352.93	571.28	524.48	450.13	552.03	596.93	754.09	442.03	538.28	923.48	450.08	304.35	930.99	654.2	459.17	978.29	662.71	391.53	979.11	397.13	392.73
391.14	346.14	14.699	516.01	302.82	23.853	573.71	338.96	-7.1675	507.66	286.77	215.97	465.16	293.64	459.56	497.08	262.06	653.61	555.66	446.64	16.738	685.28	483.64	32.241	750.05	430.99	-6.639	623.64	539.24	352.88	571.2	524.58	450.24	552.03	596.93	754.09	442.03	538.28	923.48	450.15	304.54	931.12	654.08	459.09	978.19	662.77	391.54	979.2	397.13	392.7
391.32	345.39	14.74	515.95	302.82	23.932	573.65	339.05	-7.1354	507.72	286.77	216.02	465.23	293.81	459.75	497.08	262.06	653.61	555.8	446.69	16.628	685.15	483.42	32.42	750.02	431.03	-6.6769	623.64	539.2	352.91	571.28	524.48	450.13	552.03	596.93	754.09	442.03	538.28	923.48	450.17	304.5	930.99	654.3	459.19	978.19	662.79	391.58	979.16	397.09	392.5
391.14	346.14	14.699	516.15	302.06	24.123	573.65	339.05	-7.1354	507.68	286.74	215.99	465.24	293.89	459.49	497.08	262.06	653.61	555.81	446.63	16.666	685.42	483.3	32.227	750.05	430.99	-6.639	623.81	539.26	352.86	571.17	524.41	450.16	552.03	596.93	754.09	442.11	538.12	923.45	450.37	304.21	930.99	654.33	459.12	978.31	662.79	391.58	979.16	397.16	392.61
391.14	346.14	14.699	515.95	302.82	23.932	573.65	339.05	-7.1354	507.72	286.77	216.02	465.23	293.81	459.75	497.02	261.97	653.65	555.75	446.64	16.703	685.32	483.75	32.401	749.99	430.99	-6.6091	623.81	539.26	352.86	571.28	524.48	450.13	552.11	596.91	754.09	442.11	538.12	923.45	450.17	304.5	930.99	654.27	458.95	978.33	662.87	391.53	979.2	397.16	392.59
391.13	345.95	14.691	516.15	302.19	24.129	573.65	339.05	-7.1354	507.68	286.81	216.04	465.16	293.77	459.43	497.08	262.06	653.61	555.69	446.67	16.749	685.25	483.25	32.274	750.05	430.99	-6.639	623.81	539.26	352.86	571.2	524.58	450.24	552.11	596.89	754.13	442.11	538.12	923.45	450.33	304.26	931.13	654.32	459.06	978.24	662.79	391.58	979.16	397.16	392.61
391.14	346.14	14.699	515.97	302.65	23.942	573.65	339.05	-7.1354	507.72	286.77	216.02	465.16	293.85	459.51	496.94	261.88	653.6	555.75	446.64	16.703	685.2	483.32	32.302	750.07	431.08	-6.6346	623.81	539.26	352.86	571.28	524.48	450.13	552.03	596.93	754.09	442.11	538.12	923.45	450.15	304.54	931.12	654.42	459.05	978.28	662.87	391.53	979.2	397.17	392.55
391.13	346.04	14.621	515.97	302.65	23.942	573.65	339.05	-7.1354	507.72	286.77	216.02	465.09	293.76	459.66	496.97	261.99	653.65	555.78	446.7	16.703	685.38	483.46	32.338	750.02	431.03	-6.6769	623.84	539.26	352.91	571.28	524.48	450.13	552.06	596.87	754.13	442.11	538.12	923.45	450.17	304.5	930.99	654.39	459.06	978.17	662.87	391.53	979.2	397.16	392.61
391.14	346.05	14.77	515.97	302.65	23.942	573.65	339.05	-7.1354	507.82	286.75	216.07	465.21	293.7	459.43	497.02	261.97	653.65	555.75	446.64	16.703	685.54	483.53	32.265	750.02	431.03	-6.6769	623.84	539.26	352.91	571.39	524.42	450.14	552.04	596.78	754.11	442.11	538.12	923.45	450.52	304.18	931.18	654.45	458.91	978.17	662.87	391.53	979.2	397.17	392.46
391.14	346.14	14.699	516.07	302.71	23.926	573.65	339.05	-7.1354	507.82	286.75	216.07	465.11	293.65	459.61	497.01	261.9	653.62	555.81	446.63	16.666	685.33	483.56	32.213	750.05	430.99	-6.639	623.84	539.26	352.91	571.39	524.42	450.14	551.99	596.76	754.12	442.11	538.12	923.45	450.61	304.33	931.17	654.45	458.91	978.17	662.87	391.53	979.2	397.26	392.51
391.14	346.14	14.699	515.97	302.65	23.942	573.65	339.05	-7.1354	507.84	286.8	216.07	465.21	293.67	459.79	496.98	261.84	653.64	555.84	446.67	16.709	685.26	483.46	32.418	750.02	431.03	-6.6769	623.84	539.26	352.91	571.28	524.48	450.13	552.11	596.91	754.09	442.11	538.12	923.45	450.06	304.32	930.93	654.39	459.06	978.17	662.87	391.53	979.2	397.42	392.52
391.14	346.14	14.699	515.97	302.65	23.942	573.63	339.07	-7.1085	507.84	286.8	216.07	465.2	293.58	459.52	497.01	261.9	653.62	555.75	446.64	16.703	685.43	483.59	32.337	750.03	431.07	-6.7164	623.75	539.23	352.89	571.39	524.42	450.14	552.01	596.63	754.09	442.11	538.12	923.45	450.67	304.27	931.05	654.46	458.97	978.24	662.88	391.36	979.19	397.27	392.44
391.14	346.14	14.699	515.97	302.65	23.942	573.65	339.05	-7.1354	507.92	286.82	216.14	465.22	293.63	459.71	496.98	261.88	653.67	555.75	446.64	16.703	685.49	483.63	32.382	750.05	430.99	-6.639	623.84	539.26	352.91	571.39	524.42	450.14	552.01	596.61	754.13	442.11	538.12	923.45	450.35	304.45	931.16	654.46	458.97	978.24	662.85	391.45	979.15	397.5	392.42
391.14	346.05	14.77	515.97	302.65	23.942	573.63	339.07	-7.1085	507.84	286.8	216.07	465.1	293.71	459.71	497.01	261.9	653.62	555.78	446.76	16.711	685.54	483.53	32.265	750.05	430.99	-6.639	623.84	539.26	352.91	571.39	524.42	450.14	552.01	596.61	754.13	442.11	538.12	923.45	450.61	304.33	931.17	654.45	458.91	978.17	662.9	391.45	979.23	397.48	392.55
391.14	346.14	14.699	515.97	302.65	23.942	573.63	339.07	-7.1085	507.89	286.77	216.13	465.11	293.65	459.61	497.01	261.9	653.62	555.74	446.71	16.665	685.43	483.4	32.311	750.05	430.99	-6.639	623.84	539.26	352.91	571.39	524.42	450.14	552.01	596.63	754.09	442.08	538.1	923.5	450.41	304.41	931.13	654.49	458.92	978.11	662.9	391.45	979.23	397.48	392.55
391.14	346.14	14.699	515.97	302.65	23.942	573.58	339.02	-7.1345	507.89	286.77	216.13	465.32	293.55	459.62	497.02	261.58	653.63	555.68	446.74	16.659	685.52	483.64	32.175	750.06	431.03	-6.5569	623.76	539.22	352.92	571.39	524.42	450.14	552.01	596.61	754.13	442.11	538.12	923.45	450.46	304.36	930.99	654.5	458.98	978.18	662.9	391.45	979.23	397.48	392.55
391.13	346.04	14.621	515.95	302.82	23.932	573.63	339.07	-7.1085	507.89	286.77	216.13	465.3	293.59	459.71	497.04	261.74	653.65	555.8	446.69	16.628	685.42	483.3	32.227	750.05	430.99	-6.639	623.84	539.26	352.91	571.39	524.42	450.14	552.01	596.61	754.13	442.11	538.12	923.45	450.59	304.29	931.12	654.46	458.97	978.24	662.88	391.36	979.19	397.48	392.55
391.14	346.14	14.699	515.97	302.65	23.942	573.63	339.07	-7.1085	507.92	286.82	216.14	465.32	293.55	459.62	497.01	261.59	653.62	555.68	446.74	16.659	685.44	483.47	32.293	750.09	431.04	-6.5967	623.71	539.22	352.94	571.39	524.42	450.14	552.01	596.61	754.13	442.18	538.08	923.46	450.52	304.18	931.18	654.5	458.98	978.18	662.9	391.45	979.23	397.68	392.33
391.14	346.05	14.77	515.97	302.65	23.942	573.61	339.08	-7.0616	507.92	286.82	216.14	465.32	293.55	459.62	497.1	261.58	653.7	555.68	446.74	16.659	685.32	483.36	32.312	750.05	430.99	-6.639	623.76	539.22	352.92	571.39	524.42	450.14	551.95	596.51	754.14	442.08	538.1	923.5	450.65	304.13	930.98	654.49	458.88	978.09	662.9	391.45	979.23	397.79	392.34
391.14	346.14	14.699	515.97	302.65	23.942	573.61	339.08	-7.0616	507.89	286.77	216.13	465.32	293.55	459.62	497.1	261.37	653.61	555.78	446.76	16.711	685.43	483.4	32.311	750.05	430.99	-6.639	623.84	539.26	352.91	571.39	524.42	450.14	551.95	596.51	754.14	442.14	537.99	923.49	450.5	304.14	931.12	654.49	458.92	978.11	662.88	391.36	979.19	397.65	392.38
391.13	346.04	14.621	515.97	302.65	23.942	573.63	339.07	-7.1085	507.94	286.75	216.1	465.32	293.55	459.62	497.1	261.47	653.66	555.68	446.74	16.659	685.48	483.52	32.31	750.09	431.04	-6.5967	623.84	539.26	352.91	571.35	524.33	450.06	551.95	596.51	754.14	442.12	537.96	923.55	450.52	304.18	931.18	654.46	458.97	978.24	662.9	391.45	979.23	397.68	392.35
391.14	346.14	14.699	515.97	302.65	23.942	573.63	339.07	-7.1085	507.89	286.77	216.13	465.3	293.59	459.71	497.15	261.36	653.69	555.65	446.79	16.668	685.26	483.33	32.257	750.03	430.96	-6.6055	623.84	539.26	352.91	571.39	524.42	450.14	552.05	596.49	754.13	442.21	537.82	923.43	450.52	304.18	931.18	654.69	458.8	978.17	662.9	391.45	979.23	397.75	392.29
391.14	346.14	14.699	515.97	302.65	23.942	573.63	339.07	-7.1085	507.89	286.77	216.13	465.3	293.59	459.71	497.45	261.38	653.65	555.68	446.83	16.714	685.45	483.56	32.376	750.03	430.96	-6.6055	623.86	539.19	352.9	571.39	524.42	450.14	552.05	596.49	754.13	442.12	537.96	923.55	450.46	304.02	931.26	654.55	458.93	978.25	662.88	391.36	979.19	397.84	392.2
391.14	346.14	14.699	515.97	302.65	23.942	573.63	339.07	-7.1085	507.99	286.65	216.14	465.3	293.59	459.71	497.51	261.37	653.74	555.59	446.79	16.633	685.29	483.45	32.488	750.02	430.97	-6.5992	623.79	539.25	352.95	571.39	524.42	450.14	552.05	596.49	754.13	442.12	537.96	923.55	450.52	304.18	931.18	654.7	458.86	978.25	662.9	391.45	979.23	397.92	392.21
391.13	346.04	14.621	515.97	302.65	23.942	573.63	339.07	-7.1085	507.99	286.65	216.14	465.35	293.58	459.65	497.45	261.23	653.57	555.68	446.74	16.659	684.86	483.32	32.688	750.05	430.99	-6.639	623.8	539.25	352.96	571.4	524.4	450.21	552.03	596.48	754.18	442.12	537.96	923.55	450.46	304.02	931.26	654.46	458.94	978.09	662.9	391.45	979.23	397.84	392.22
391.14	346.14	14.699	515.97	302.65	23.942	573.63	339.07	-7.1085	508.01	286.7	216.14	465.35	293.58	459.65	497.51	261.22	653.66	555.65	446.79	16.668	685.43	483.4	32.311	749.99	430.99	-6.6091	623.82	539.18	352.94	571.39	524.42	450.14	552.03	596.48	754.18	442.17	537.79	923.54	450.46	304.02	931.26	654.64	458.79	978.23	662.92	391.27	979.18	397.92	392.19
391.13	346.04	14.621	515.97	302.65	23.942	573.63	339.07	-7.1085	508.05	286.69	216.15	465.35	293.58	459.65	497.58	261.29	653.64	555.65	446.76	16.639	685.48	483.52	32.31	749.97	430.96	-6.5756	623.82	539.18	352.94	571.51	524.46	450.22	552.03	596.48	754.18	442.17	537.79	923.54	450.52	303.96	931.14	654.64	458.66	978.15	662.94	391.35	979.23	397.92	392.19
391.13	346.04	14.621	515.99	302.6	23.814	573.6	339	-7.1614	507.99	286.65	216.14	465.59	293.42	459.57	497.51	261.22	653.66	555.59	446.81	16.714	685.38	483.36	32.267	750.06	431.03	-6.5569	623.82	539.18	352.94	571.51	524.46	450.22	552.03	596.48	754.18	442.17	537.79	923.54	450.52	303.96	931.14	654.68	458.83	978.23	662.91	391.31	979.27	397.92	392.19
391.33	345.46	14.804	516.03	302.71	23.974	573.63	339.07	-7.1085	508.05	286.69	216.15	465.56	293.48	459.67	497.58	261.25	653.61	555.59	446.81	16.714	685.49	483.63	32.382	750.05	430.99	-6.639	623.82	539.18	352.94	571.51	524.46	450.22	552.03	596.48	754.18	442.17	537.79	923.54	450.58	303.97	931.07	654.54	458.84	978.22	662.92	391.27	979.18	397.92	392.19
391.14	346.14	14.699	516.03	302.65	23.863	573.58	339.08	-7.0975	507.99	286.65	216.14	465.51	293.47	459.56	497.58	261.25	653.61	555.68	446.83	16.714	685.43	483.62	32.428	750.05	430.99	-6.639	623.82	539.18	352.94	571.56	524.31	450.27	551.93	596.45	754.21	442.16	537.62	923.59	450.46	304.02	931.26	654.65	458.85	978.31	663.01	391.32	979.22	397.99	391.92
391.14	346.14	14.699	515.99	302.6	23.814	573.61	339.08	-7.0616	508.09	286.65	216.14	465.51	293.47	459.56	497.58	261.25	653.61	555.59	446.81	16.714	684.83	483.35	32.675	750.03	431.05	-6.5645	623.79	539.16	352.99	571.55	524.34	450.21	551.94	596.5	754.18	442.07	537.58	923.59	450.9	303.76	931.05	654.55	458.9	978.3	663.02	391.16	979.28	397.89	391.95
391.14	346.14	14.699	515.97	302.65	23.942	573.63	339.07	-7.1085	508.05	286.69	216.15	465.51	293.47	459.56	497.58	261.25	653.61	555.63	446.86	16.76	685.55	483.49	32.33	750.03	431.05	-6.5645	623.67	539.11	353.06	571.53	524.14	450.09	551.94	596.45	754.2	442.09	537.37	923.58	450.59	303.91	930.95	654.64	458.79	978.23	663.06	391.3	979.28	397.93	391.81
391.14	346.05	14.77	516.03	302.65	23.863	573.61	339.08	-7.0616	508.13	286.55	216.15	465.54	293.42	459.46	497.58	261.25	653.61	555.68	446.74	16.659	685.63	483.04	32.546	750.03	431.05	-6.5645	623.7	539.14	353.01	571.44	524.27	450.19	551.94	596.45	754.2	441.99	537.33	923.6	450.83	303.88	930.92	654.63	458.63	978.13	663.06	391.3	979.28	397.93	391.81
391.14	346.14	14.699	516.03	302.65	23.863	573.56	339.03	-7.0877	508.13	286.55	216.15	465.51	293.47	459.56	497.58	261.25	653.61	555.59	446.81	16.714	685.78	483.35	32.637	750	431.03	-6.5248	623.68	539.06	353.06	571.44	524.17	450.16	551.85	596.47	754.22	441.99	537.33	923.6	450.81	303.85	930.85	654.73	458.84	978.17	663.04	391.22	979.24	397.97	391.67
391.13	345.95	14.691	515.97	302.65	23.942	573.56	339.09	-7.0507	508.16	286.45	216.19	465.51	293.47	459.56	497.58	261.25	653.61	555.59	446.79	16.633	685.43	483.62	32.428	750.01	431.02	-6.531	623.72	539.06	353.02	571.44	524.05	450.22	551.94	596.45	754.2	441.89	537.29	923.61	450.92	303.82	930.99	654.68	458.77	978.15	663.1	391.23	979.26	397.97	391.67
391.13	346.04	14.621	515.92	302.59	23.893	573.58	339.08	-7.0975	508.21	286.48	216.21	465.56	293.49	459.5	497.58	261.25	653.61	555.59	446.81	16.714	685.38	483.49	32.429	750.09	431.04	-6.5967	623.68	539.06	353.06	571.42	524.08	450.12	551.94	596.45	754.2	441.99	537.33	923.6	450.83	303.88	930.92	654.68	458.83	978.23	663.06	391.3	979.28	398	391.58
391.13	345.95	14.691	516.03	302.65	23.863	573.61	339.08	-7.0616	508.16	286.45	216.19	465.56	293.49	459.5	497.8	261.1	653.54	555.53	446.81	16.679	685.38	483.46	32.338	750.03	431.05	-6.5645	623.68	539.06	353.06	571.53	524.06	450.12	551.86	596.45	754.25	441.89	537.29	923.61	450.79	303.76	931	654.69	458.56	978.22	663.08	391.15	979.21	398	391.58
391.14	346.14	14.699	516.03	302.65	23.863	573.61	339.08	-7.0616	508.15	286.51	216.16	465.56	293.49	459.5	497.8	261.1	653.54	555.59	446.79	16.633	685.25	483.5	32.423	750.03	431.05	-6.5645	623.68	539	353.08	571.35	524.08	450.28	551.85	596.47	754.22	441.89	537.26	923.67	450.68	303.67	930.8	654.7	458.75	978.16	663.08	391.15	979.21	398	391.58
391.14	346.14	14.699	515.97	302.65	23.942	573.63	339.07	-7.1085	508.16	286.45	216.19	465.63	293.43	459.38	497.82	261.09	653.49	555.59	446.81	16.714	685.75	483.09	32.558	750.05	431.04	-6.6024	623.59	538.97	353.06	571.3	523.97	450.27	551.78	596.47	754.25	441.89	537.26	923.67	450.95	303.64	930.85	654.9	458.63	978.22	663.08	391.15	979.21	398	391.58
391.14	346.05	14.77	515.97	302.65	23.942	573.63	339.07	-7.1085	508.24	286.39	216.16	465.55	293.17	459.55	497.82	261.09	653.49	555.65	446.79	16.668	685.69	482.89	32.386	750.09	431.04	-6.5967	623.68	539	353.08	571.34	524.02	450.21	551.75	596.47	754.29	441.89	537.26	923.67	450.88	303.57	930.8	654.76	458.66	978.1	663.08	391.15	979.21	398	391.58
391.13	345.95	14.691	516.03	302.65	23.863	573.63	339.07	-7.1085	508.24	286.39	216.16	465.67	293.05	459.52	497.89	261.03	653.42	555.6	446.74	16.752	685.27	483.45	32.43	749.99	431.04	-6.5725	623.69	538.99	353.11	571.36	523.99	450.3	551.75	596.47	754.29	441.89	537.26	923.67	450.78	303.43	930.94	654.78	458.7	978.19	663.1	391.23	979.26	398.03	391.46
391.14	346.14	14.699	515.99	302.6	23.814	573.63	339.07	-7.1085	508.24	286.39	216.16	465.85	293.25	459.55	497.95	260.91	653.52	555.62	446.76	16.705	685.46	483.56	32.426	750.09	431.09	-6.5601	623.5	538.98	353.1	571.34	524.02	450.21	551.75	596.47	754.29	441.89	537.26	923.67	451.05	303.43	930.95	654.81	458.52	978.12	663.15	391.12	979.2	398.03	391.46
391.3	345.33	14.798	516.03	302.65	23.863	573.61	339.08	-7.0616	508.24	286.39	216.16	465.74	293.26	459.59	497.95	260.91	653.52	555.65	446.79	16.668	685.43	483.49	32.266	750.02	431.03	-6.6769	623.6	539	353.15	571.34	524.02	450.21	551.75	596.47	754.29	441.89	537.26	923.67	451.34	303.13	930.97	654.78	458.64	978.11	663.23	391.14	979.17	398.2	391.36
391.14	346.05	14.77	516.03	302.65	23.863	573.56	339.03	-7.0877	508.24	286.39	216.16	465.86	293.18	459.51	497.95	260.91	653.52	555.53	446.81	16.679	685.43	483.74	32.36	750.05	430.99	-6.639	623.54	538.92	353.08	571.34	524.02	450.21	551.75	596.47	754.29	441.76	537.14	923.7	451.02	303.44	930.85	654.9	458.59	978.08	663.2	391.12	979.17	398.29	391.41
391.14	346.05	14.77	515.97	302.65	23.942	573.63	339.07	-7.1085	508.24	286.39	216.16	465.62	293.07	459.38	497.89	261.03	653.42	555.56	446.77	16.671	685.78	483	32.486	750.07	431.08	-6.6346	623.59	538.95	353.1	571.3	523.97	450.27	551.73	596.42	754.4	441.73	537.11	923.75	451.28	303.06	930.94	654.74	458.57	978.16	663.39	391.17	979.16	398.29	391.41
391.14	346.14	14.699	516.13	302.55	23.79	573.65	339.05	-7.1354	508.24	286.39	216.16	465.62	293.07	459.38	497.96	260.9	653.46	555.59	446.72	16.671	685.84	483.11	32.417	750.09	431.04	-6.5967	623.69	538.97	353.16	571.34	524.02	450.21	551.75	596.47	754.29	441.73	537.11	923.75	451.06	303.31	930.93	654.81	458.36	978.12	663.28	391.13	979.14	398.05	391.41
391.13	346.04	14.621	516.03	302.65	23.863	573.65	339.05	-7.1354	508.26	286.31	216.13	465.79	293.11	459.59	497.96	260.9	653.46	555.71	446.76	16.674	685.43	483.4	32.311	750.09	431.04	-6.5967	623.69	538.99	353.11	571.3	523.97	450.27	551.73	596.37	754.36	441.73	537.11	923.75	451.32	302.78	930.88	654.74	458.62	978.25	663.42	391.26	979.13	398.29	391.41
391.13	346.04	14.621	515.99	302.6	23.814	573.71	338.96	-7.1675	508.17	286.36	216.15	465.86	292.75	459.16	498.02	260.79	653.49	555.68	446.74	16.659	685.32	483.36	32.312	750.09	431.04	-6.5967	623.68	539	353.08	571.34	524.02	450.21	551.64	596.34	754.35	441.73	537.11	923.75	451.39	302.99	931.06	654.97	458.49	978.17	663.39	391.17	979.16	398.36	391.29
391.13	346.04	14.621	515.99	302.6	23.814	573.65	339.05	-7.1354	508.24	286.39	216.16	465.71	293.23	459.28	498.09	260.83	653.49	555.68	446.74	16.659	685.46	483.48	32.48	750.05	430.99	-6.639	623.69	538.99	353.11	571.34	524.02	450.21	551.48	596.2	754.25	441.73	537.11	923.75	451.42	302.85	931.01	654.82	458.38	978.04	663.42	391.26	979.13	398.45	391.13
391.13	346.04	14.621	515.99	302.6	23.814	573.65	339.05	-7.1354	508.32	286.34	216.14	465.62	293.07	459.38	498.15	260.67	653.47	555.62	446.74	16.625	685.69	482.89	32.386	750.09	431.04	-6.5967	623.59	538.95	353.1	571.3	523.97	450.27	551.39	596.11	754.26	441.73	537.11	923.75	451.12	303.16	930.9	654.87	458.52	978.06	663.49	391.21	979.16	398.61	390.96
391.32	345.39	14.74	516.03	302.65	23.863	573.63	339.07	-7.1085	508.32	286.34	216.14	465.65	293.02	459.28	498.19	260.71	653.41	555.62	446.68	16.663	685.69	482.98	32.534	750.09	431.04	-6.5967	623.69	538.99	353.11	571.32	523.95	450.36	551.49	596.2	754.39	441.63	536.98	923.81	451.36	302.77	930.98	654.9	458.63	978.22	663.39	391.17	979.16	398.61	390.96
391.13	345.95	14.691	516.09	302.5	23.74	573.65	339.05	-7.1354	508.32	286.34	216.14	465.67	293.08	459.36	498.19	260.71	653.41	555.65	446.79	16.668	685.27	483.53	32.47	749.97	431.03	-6.647	623.69	538.99	353.11	571.3	523.97	450.27	551.37	596.14	754.28	441.74	536.85	923.7	451.36	302.77	930.98	654.91	458.35	978.14	663.56	391.18	979.14	398.61	390.96
391.13	345.95	14.691	516.03	302.65	23.863	573.65	339.05	-7.1354	508.25	286.27	216.1	465.83	293.08	459.17	498.15	260.67	653.47	555.68	446.67	16.697	685.39	483.32	32.332	750.05	430.99	-6.639	623.69	538.99	353.11	571.32	523.95	450.36	551.4	596.09	754.32	441.7	536.82	923.75	451.36	302.77	930.98	654.87	458.52	978.06	663.49	391.21	979.16	398.85	390.82
391.13	346.04	14.621	516.09	302.5	23.74	573.6	339	-7.1614	508.23	286.21	216.09	465.62	293.07	459.38	498.19	260.71	653.41	555.62	446.68	16.663	685.68	483.2	32.598	750.09	431.04	-6.5967	623.51	538.96	353.13	571.34	524.02	450.21	551.39	596.11	754.26	441.64	536.71	923.71	451.47	302.81	930.91	654.87	458.52	978.06	663.52	391.3	979.13	398.79	390.86
391.13	346.04	14.621	516.09	302.5	23.74	573.65	339.05	-7.1354	508.16	286.2	216.03	465.96	292.77	459.13	498.3	260.64	653.39	555.74	446.72	16.621	685.69	482.89	32.386	750.09	431.04	-6.5967	623.36	538.86	353.04	571.3	523.97	450.27	551.31	596.05	754.33	441.64	536.71	923.71	451.47	302.81	930.91	654.82	458.38	978.04	663.59	391.28	979.11	398.89	390.71
391.13	346.04	14.621	516.09	302.5	23.74	573.71	338.96	-7.1675	508.3	286.22	216.05	465.75	292.99	459.33	498.3	260.64	653.39	555.74	446.71	16.665	685.32	483.22	32.294	750.09	431.04	-6.5967	623.38	538.77	353.05	571.3	523.97	450.27	551.36	596.03	754.29	441.64	536.71	923.71	451.4	302.59	930.96	655	458.34	978.07	663.63	391.36	979.08	398.89	390.6
391.13	346.04	14.621	516.13	302.55	23.79	573.65	339.05	-7.1354	508.19	286.18	216.06	465.84	292.87	459.05	498.32	260.51	653.38	555.68	446.66	16.625	685.39	483.32	32.332	750.02	431.02	-6.5651	623.35	538.75	353.09	571.3	523.97	450.27	551.38	596.06	754.3	441.64	536.71	923.71	451.4	302.59	930.96	654.83	458.41	977.97	663.59	391.28	979.11	399.12	390.46
391.13	346.04	14.621	516.13	302.55	23.79	573.71	338.96	-7.1675	508.27	286.19	216.02	465.86	292.75	459.16	498.3	260.64	653.39	555.75	446.64	16.703	685.39	483.32	32.332	750.06	431.03	-6.5569	623.27	538.73	353.06	571.3	523.97	450.27	551.27	595.87	754.34	441.64	536.71	923.71	451.4	302.59	930.96	655.04	458.48	978.09	663.64	391.17	979.12	399.01	390.38
391.3	345.33	14.798	516.26	302.39	23.761	573.71	338.96	-7.1675	508.27	286.19	216.02	465.99	292.8	459.16	498.32	260.51	653.38	555.68	446.67	16.697	685.39	483.32	32.332	750.09	431.09	-6.5601	623.23	538.7	353.1	571.35	523.88	450.23	551.35	595.95	754.43	441.64	536.71	923.71	451.57	302.7	930.93	654.83	458.41	977.97	663.64	391.17	979.12	399.26	390.36
391.13	346.04	14.621	516.09	302.5	23.74	573.71	338.96	-7.1675	508.27	286.19	216.02	465.98	292.76	458.93	498.3	260.64	653.39	555.62	446.74	16.625	685.26	483.48	32.45	750.09	431.09	-6.5601	623.27	538.73	353.06	571.35	523.88	450.23	551.27	595.92	754.4	441.64	536.71	923.71	451.52	302.55	930.83	655.04	458.48	978.09	663.64	391.17	979.12	399.37	390.41
391.3	345.33	14.798	516.04	302.41	23.767	573.66	338.91	-7.1935	508.27	286.19	216.02	465.98	292.57	459.08	498.39	260.68	653.35	555.69	446.67	16.749	685.45	483.46	32.448	750.07	431.13	-6.598	623.23	538.7	353.1	571.24	523.94	450.22	551.27	595.92	754.4	441.59	536.59	923.7	451.52	302.55	930.83	655.04	458.48	978.09	663.87	391.14	979.08	399.37	390.41
391.32	345.39	14.74	516.04	302.41	23.767	573.66	338.91	-7.1935	508.27	286.19	216.02	466.05	292.76	458.98	498.41	260.55	653.35	555.74	446.66	16.659	685.69	482.98	32.534	750.09	431.09	-6.5601	623.22	538.72	353.06	571.24	523.94	450.22	551.28	595.86	754.39	441.59	536.59	923.7	451.69	302.66	930.81	655.19	458.36	978.22	663.97	391.18	979.1	399.37	390.41
391.13	345.95	14.691	516.26	302.35	23.837	573.66	338.91	-7.1935	508.19	286.18	215.96	466.05	292.66	459.2	498.41	260.55	653.35	555.62	446.68	16.663	685.37	483.48	32.311	750.09	431.04	-6.5967	623.26	538.72	353.06	571.24	523.94	450.22	551.28	595.86	754.39	441.7	536.55	923.68	451.63	302.62	930.84	655.04	458.48	978.09	663.94	391.09	979.13	399.37	390.41
391.3	345.33	14.798	516.04	302.41	23.767	573.66	338.91	-7.1935	508.19	286.18	215.96	466.13	292.67	459	498.41	260.55	653.35	555.63	446.68	16.671	685.41	483.71	32.251	750.03	431.09	-6.5279	623.23	538.7	353.1	571.27	523.81	450.28	551.32	595.66	754.33	441.77	536.4	923.69	451.52	302.55	930.84	655.16	458.44	978.06	664.01	391.07	979.1	399.37	390.41
391.13	346.04	14.621	516.37	302.42	23.679	573.66	338.91	-7.1935	508.19	286.18	215.96	466.16	292.57	459.09	498.44	260.43	653.26	555.74	446.66	16.659	685.34	483.39	32.36	750.06	431.03	-6.5569	623.23	538.7	353.1	571.08	523.78	450.29	551.33	595.69	754.3	441.85	536.37	923.69	451.65	302.54	930.89	655.16	458.44	978.06	664.06	391.06	979.05	399.37	390.41
391.3	345.33	14.798	516.26	302.39	23.761	573.66	338.91	-7.1935	508.19	286.18	215.96	466.28	292.57	459.27	498.44	260.34	653.39	555.62	446.68	16.663	685.15	483.3	32.433	750.03	431.09	-6.5279	623.22	538.72	353.06	571.08	523.78	450.29	551.41	595.67	754.3	441.9	536.37	923.74	451.71	302.42	931.01	655	458.34	978.07	664.14	391.01	979.08	399.5	390.37
391.13	345.95	14.691	516.17	302.49	23.84	573.66	338.91	-7.1935	508.19	286.18	215.96	466.38	292.46	459.11	498.45	260.41	653.41	555.69	446.65	16.677	685.21	483.37	32.424	750.03	431.09	-6.5279	623.23	538.7	353.1	571.08	523.78	450.29	551.32	595.66	754.33	441.77	536.33	923.71	451.76	302.6	930.9	655.08	458.42	977.99	664.14	391.01	979.08	399.53	390.26
391.13	346.04	14.621	516.26	302.39	23.761	573.71	338.96	-7.1675	508.19	286.1	215.92	466.25	292.53	458.96	498.51	260.36	653.33	555.77	446.61	16.655	685.42	483.29	32.371	750.05	430.99	-6.639	623.23	538.7	353.1	571.22	523.72	450.26	551.28	595.86	754.39	441.98	536.22	923.77	451.94	302.53	930.92	655.08	458.42	977.99	664.28	390.96	979.13	399.53	390.26
391.3	345.33	14.798	516.26	302.39	23.761	573.66	338.91	-7.1935	508.19	286.18	215.96	466.06	292.62	459.1	498.56	260.32	653.27	555.68	446.66	16.625	685.39	483.32	32.332	750.01	431.09	-6.6024	623.14	538.72	353.11	571.24	523.94	450.22	551.32	595.66	754.33	441.98	536.22	923.77	451.92	302.55	930.99	655.16	458.44	978.06	664.24	391.06	979.12	399.53	390.26
391.3	345.33	14.798	516.09	302.5	23.74	573.69	338.93	-7.2238	508.19	286.18	215.96	466.21	292.58	459.2	498.56	260.32	653.27	555.68	446.66	16.625	685.08	483.34	32.413	750.09	431.04	-6.5967	623.13	538.74	353.07	570.99	523.71	450.34	551.28	595.64	754.37	441.98	536.22	923.77	451.88	302.58	931.05	655.29	458.47	978.04	664.28	390.97	979.08	399.53	390.26
391.32	345.39	14.74	516.13	302.55	23.79	573.66	338.91	-7.1935	508.19	286.18	215.96	466.18	292.67	458.92	498.61	260.32	653.21	555.68	446.66	16.625	685.71	482.94	32.453	750	431.03	-6.5248	623.13	538.74	353.07	571.22	523.72	450.26	551.32	595.66	754.33	442.03	536.23	923.81	451.97	302.39	931.07	655.32	458.41	978.13	664.28	390.96	979.13	399.56	390.14
391.27	345.33	14.706	516.09	302.5	23.74	573.71	338.96	-7.1675	508.19	286.18	215.96	466.14	292.64	458.94	498.72	260.27	653.27	555.81	446.63	16.666	685.57	482.93	32.522	750.01	431.09	-6.6024	623.22	538.72	353.06	571.13	523.66	450.31	551.32	595.66	754.33	441.94	536.19	923.83	452.09	302.37	931.22	655.29	458.47	978.04	664.32	390.97	979.04	399.64	390.13
391.32	345.39	14.74	516.31	302.45	23.81	573.71	338.96	-7.1675	508.19	286.18	215.96	466.01	292.72	459.31	498.72	260.27	653.27	555.62	446.68	16.663	685.21	483.37	32.424	750.09	431.04	-6.5967	623.14	538.72	353.11	571.13	523.66	450.31	551.32	595.66	754.33	442.12	536.19	923.8	451.93	302.42	931.13	655.29	458.47	978.04	664.32	390.97	979.04	399.67	390.03
391.13	346.04	14.621	516.26	302.39	23.761	573.64	338.94	-7.1493	508.12	286.17	215.99	466.19	292.53	459.04	498.84	260.22	653.32	555.81	446.63	16.666	685.21	483.24	32.405	750.07	431.08	-6.6346	623.23	538.7	353.1	571.13	523.66	450.31	551.32	595.66	754.33	442.13	536.19	923.87	451.96	302.41	931.05	655.29	458.47	978.04	664.31	390.96	979.09	399.72	390.07
391.13	346.04	14.621	516.13	302.55	23.79	573.71	338.96	-7.1675	508.19	286.18	215.96	466.12	292.64	459.06	498.76	260.31	653.34	555.75	446.64	16.703	685.32	483.22	32.294	750.07	431.08	-6.6346	623.26	538.75	353.02	571.13	523.66	450.31	551.28	595.64	754.37	442.17	536.15	923.83	451.93	302.42	931.13	655.29	458.47	978.04	664.32	390.97	979.04	399.75	390.15
391.32	345.39	14.74	516.17	302.49	23.84	573.66	338.91	-7.1935	508.19	286.18	215.96	466	292.77	459.1	498.72	260.27	653.27	555.62	446.68	16.663	685.21	483.37	32.424	750.07	431.08	-6.6346	623.23	538.7	353.1	571.19	523.71	450.33	551.32	595.66	754.33	442.19	536.15	923.9	452.11	302.35	931.15	655.24	458.33	978.02	664.32	390.97	979.04	399.78	390
391.32	345.39	14.74	516.09	302.5	23.74	573.66	338.91	-7.1935	508.19	286.18	215.96	466.2	292.84	459.11	498.81	260.32	653.28	555.77	446.61	16.655	685.71	482.7	32.347	750.07	431.12	-6.6741	623.25	538.74	353.02	571.13	523.66	450.31	551.47	595.64	754.3	442.19	536.15	923.9	452.17	302.73	931	655.29	458.47	978.04	664.35	390.91	979.01	399.86	390.07
391.13	345.95	14.691	516.21	302.54	23.89	573.66	338.91	-7.1935	508.19	286.18	215.96	466.06	292.8	458.96	498.61	260.32	653.21	555.74	446.66	16.659	685.21	483.37	32.424	749.98	431.06	-6.6984	623.25	538.74	353.02	571.22	523.72	450.26	551.4	595.64	754.33	442.19	536.15	923.9	452.15	302.19	931.15	655.24	458.33	978.02	664.49	390.94	978.96	399.87	390.04
391.32	345.39	14.74	516.09	302.5	23.74	573.74	338.98	-7.1978	508.23	286.13	215.9	466.12	292.81	458.88	498.72	260.27	653.27	555.75	446.65	16.711	685.21	483.37	32.424	749.98	431.1	-6.7396	623.26	538.72	353.06	571.34	523.64	450.35	551.39	595.66	754.3	442.31	536.12	923.93	452.11	302.35	931.15	655.29	458.47	978.04	664.49	390.94	978.96	400.06	389.88
391.32	345.39	14.74	516.21	302.54	23.89	573.67	338.96	-7.1796	508.19	286.18	215.96	466.38	292.46	459.11	498.84	260.22	653.32	555.69	446.68	16.705	685.21	483.37	32.424	750.07	431.12	-6.6741	623.27	538.73	353.06	571.33	523.66	450.26	551.36	595.62	754.37	442.35	535.97	923.83	451.79	302.59	930.83	655.29	458.47	978.04	664.49	390.94	978.96	400.21	389.84
391.13	346.04	14.621	516.31	302.45	23.81	573.69	338.93	-7.2238	508.19	286.18	215.96	466.21	292.7	459.23	498.91	260.24	653.28	555.68	446.66	16.625	685.14	483.27	32.385	750.02	431.03	-6.6769	623.23	538.7	353.1	571.21	523.59	450.38	551.55	595.66	754.33	442.39	535.95	923.9	452.15	302.19	931.15	655.29	458.47	978.04	664.44	390.94	979.01	400.21	389.84
391.08	345.96	14.576	516.03	302.65	23.863	573.66	338.91	-7.1935	508.19	286.18	215.96	466.3	292.51	459.15	498.92	260.27	653.33	555.83	446.58	16.661	685.32	483.36	32.312	750.02	431.03	-6.6769	623.26	538.72	353.06	571.33	523.66	450.26	551.65	595.64	754.32	442.43	535.82	923.86	451.96	302.41	931.05	655.34	458.34	978.01	664.49	390.94	978.96	400.21	389.84
391.13	345.95	14.691	516.09	302.5	23.74	573.74	338.98	-7.1978	508.19	286.18	215.96	466.26	292.67	458.99	498.84	260.22	653.32	555.79	446.59	16.702	685.32	483.36	32.312	750.03	431.07	-6.7164	623.26	538.72	353.06	571.3	523.65	450.33	551.74	595.68	754.33	442.46	535.93	923.79	452.15	302.19	931.15	655.31	458.19	977.9	664.49	390.94	978.96	400.17	389.83
391.32	345.39	14.74	516.09	302.5	23.74	573.69	338.93	-7.2238	508.19	286.18	215.96	466.18	292.67	458.92	498.92	260.27	653.33	555.75	446.64	16.703	685.32	483.36	32.312	750.03	431.15	-6.6973	623.26	538.72	353.06	571.25	523.57	450.4	551.8	595.76	754.33	442.57	535.97	923.87	452.03	302.22	930.98	655.29	458.47	978.04	664.49	390.94	978.96	400.17	389.83
391.32	345.39	14.74	516.09	302.5	23.74	573.69	338.93	-7.2238	508.19	286.18	215.96	466.15	292.71	458.97	498.92	260.27	653.33	555.63	446.7	16.743	685.33	483.56	32.213	749.98	431.1	-6.7396	623.38	538.77	353.05	571.33	523.66	450.26	551.87	595.76	754.37	442.48	535.93	923.85	452.06	302.47	931.02	655.33	458.33	978.09	664.49	390.94	978.96	400.43	389.76
391.13	346.04	14.621	516.03	302.65	23.863	573.66	338.91	-7.1935	508.19	286.18	215.96	466.43	292.7	459.02	498.92	260.27	653.33	555.75	446.64	16.703	685.33	483.56	32.213	750.03	431.07	-6.7164	623.3	538.75	353.02	571.33	523.66	450.26	551.94	595.76	754.34	442.57	535.97	923.87	452.15	302.19	931.15	655.36	458.27	978.18	664.49	390.94	978.96	400.27	389.68
391.3	345.33	14.798	516.09	302.5	23.74	573.69	338.93	-7.2238	508.19	286.1	215.92	466.25	292.68	458.89	498.84	260.22	653.32	555.75	446.64	16.703	685.25	483.25	32.274	749.98	431.1	-6.7396	623.38	538.77	353.05	571.34	523.64	450.35	552.08	595.85	754.36	442.77	535.89	923.84	452	302.24	931.05	655.38	458.22	978.05	664.49	390.94	978.96	400.33	389.86
391.13	346.04	14.621	516.03	302.65	23.863	573.69	338.93	-7.2238	508.19	286.18	215.96	466.19	292.91	458.88	498.92	260.27	653.33	555.75	446.64	16.703	685.38	483.36	32.267	749.98	431.1	-6.7396	623.46	538.76	353.02	571.48	523.57	450.34	552.07	595.82	754.39	442.77	535.89	923.84	452.36	302.16	930.96	655.42	458.15	978.14	664.49	390.94	978.96	400.58	389.67
391.35	345.36	14.679	516.13	302.55	23.79	573.69	338.93	-7.2238	508.12	286.17	215.99	466.16	293	459.1	498.8	260.32	653.28	555.74	446.66	16.659	685.43	483.4	32.311	750.03	431.07	-6.7164	623.46	538.76	353.02	571.48	523.57	450.34	552.07	595.82	754.39	442.77	535.89	923.84	452.19	302.31	931.06	655.44	458.1	978.03	664.57	390.9	978.96	400.46	389.75
391.13	346.04	14.621	516.28	302.55	23.83	573.69	338.93	-7.2238	508.19	286.18	215.96	466.33	292.98	458.92	498.92	260.27	653.33	555.69	446.67	16.749	685.43	483.49	32.266	749.98	431.1	-6.7396	623.53	538.87	353.04	571.56	523.47	450.24	552.12	595.87	754.41	442.77	535.89	923.84	452.36	302.16	930.96	655.44	458.02	978.07	664.49	390.94	978.96	400.55	389.64
391.13	346.04	14.621	515.99	302.6	23.814	573.69	338.93	-7.2238	508.19	286.1	215.92	466.4	293.05	459.11	498.92	260.27	653.33	555.77	446.64	16.71	685.31	483.26	32.229	750.03	431.07	-6.7164	623.53	538.87	353.04	571.56	523.47	450.24	552.14	595.8	754.41	442.77	535.89	923.84	452.09	302.43	930.9	655.5	457.96	978.06	664.58	390.9	978.96	400.56	389.66
391.13	346.04	14.621	516.03	302.65	23.863	573.67	338.96	-7.1796	508.19	286.18	215.96	466.1	293.08	459.08	498.8	260.32	653.28	555.75	446.64	16.703	685.38	483.36	32.267	749.94	431.07	-6.8086	623.72	538.93	353.09	571.56	523.47	450.24	552.14	595.8	754.41	442.77	535.89	923.84	452.22	302.41	931.14	655.42	458.16	978.15	664.66	390.86	978.98	400.65	389.71
391.3	345.33	14.798	516.03	302.65	23.863	573.69	338.93	-7.2238	508.12	286.17	215.99	466.25	292.91	459.01	498.74	260.44	653.17	555.75	446.64	16.703	685.43	483.49	32.266	749.98	431.1	-6.7396	623.66	538.85	353.02	571.56	523.47	450.24	552.16	595.96	754.39	442.77	535.89	923.84	452.21	302.69	930.97	655.32	458.14	978.15	664.75	390.82	978.98	400.65	389.71
391.14	346.05	14.77	516.11	302.67	23.79	573.74	338.98	-7.1978	508.12	286.17	215.99	466.19	293.05	458.97	498.88	260.41	653.27	555.81	446.63	16.666	685.33	483.56	32.213	749.98	431.1	-6.7396	623.66	538.85	353.02	571.56	523.47	450.24	552.12	595.87	754.41	442.97	536.16	923.88	450.96	302.97	930.71	655.58	458.16	978.21	664.75	390.82	978.98	400.65	389.71
391.13	345.95	14.691	516.03	302.65	23.863	573.74	338.98	-7.1978	508.12	286.17	215.99	466.13	293.19	459.09	498.63	260.49	653.12	555.77	446.59	16.698	685.31	483.26	32.229	749.91	431.14	-6.8731	623.85	538.78	353.02	571.89	523.45	450.21	552.16	595.96	754.39	442.97	536.16	923.88	452.21	302.72	930.95	655.62	458.16	978.24	664.78	390.72	979.01	400.65	389.71
391.13	346.04	14.621	516.11	302.73	23.78	573.69	338.93	-7.2238	508.12	286.17	215.99	466.16	292.98	459.06	498.69	260.37	653.22	555.69	446.67	16.749	685.39	483.58	32.165	749.9	431.21	-6.9498	623.85	538.78	353.02	571.81	523.47	450.27	552.19	595.96	754.43	442.97	536.16	923.88	452.09	302.71	930.82	655.66	458.09	978.03	664.75	390.82	978.98	400.65	389.71
391.3	345.33	14.798	516.03	302.65	23.863	573.69	338.93	-7.2238	508.12	286.17	215.99	466.13	293.15	459	498.64	260.51	653.17	555.75	446.65	16.711	685.48	483.52	32.31	750.01	431.11	-6.9294	623.93	538.82	353	571.97	523.39	450.24	552.34	595.83	754.38	443.19	536.24	924.03	451.06	303.18	930.66	655.65	458.1	978.12	664.78	390.72	979.01	400.65	389.71
391.13	346.04	14.621	516.03	302.65	23.863	573.74	338.98	-7.1978	508.19	286.18	215.96	466.31	293	458.82	498.66	260.58	653.19	555.78	446.69	16.749	685.39	483.58	32.165	749.92	431.12	-7.0142	623.93	538.82	353	572.07	523.34	450.26	552.41	595.78	754.4	443.19	536.24	924.03	452.38	302.7	930.81	655.64	457.9	978.19	664.78	390.72	979.01	400.65	389.71
391.13	346.04	14.621	516.03	302.65	23.863	573.69	338.93	-7.2238	508.12	286.17	215.99	465.96	293.21	459.08	498.64	260.51	653.17	555.75	446.64	16.703	685.31	483.26	32.229	749.95	431.2	-7.0667	624.05	538.82	353.12	572.22	523.36	450.26	552.41	595.78	754.4	443.16	536.24	923.88	452.15	302.62	930.94	655.68	458.04	978.21	664.79	390.7	978.95	400.69	389.57
391.13	346.04	14.621	516.36	302.25	24.015	573.69	338.93	-7.2238	508.12	286.17	215.99	466.21	293	459.02	498.64	260.51	653.17	555.78	446.76	16.711	685.43	483.49	32.266	749.92	431.12	-7.0142	624.05	538.82	353.12	572.14	523.47	450.38	552.42	595.76	754.43	443.28	536.28	924.01	452.16	302.77	930.85	655.58	457.98	978.14	664.78	390.72	979.01	400.69	389.57
391.32	345.39	14.74	516.13	302.71	23.851	573.74	338.98	-7.1978	508.12	286.17	215.99	465.88	293.47	459.22	498.64	260.51	653.17	555.82	446.79	16.757	685.52	483.64	32.175	749.92	431.12	-7.0142	624.19	538.84	353.11	572.19	523.53	450.26	552.48	595.87	754.55	443.24	536.22	923.83	452.16	302.77	930.85	655.64	457.9	978.19	664.78	390.72	979.01	400.69	389.57
391.13	346.04	14.621	516.03	302.65	23.863	573.74	338.98	-7.1978	508.14	286.22	216	466.06	293.29	458.96	498.66	260.58	653.19	555.78	446.69	16.749	685.39	483.58	32.165	749.95	431.2	-7.0667	624.23	538.85	353.07	572.43	523.44	450.44	552.47	595.89	754.51	443.35	536.28	923.91	452.32	302.63	930.77	655.64	457.9	978.19	664.79	390.7	978.95	400.69	389.57
391.13	346.04	14.621	516.03	302.65	23.863	573.74	338.98	-7.1978	508.03	286.22	216.02	466.08	293.3	459	498.64	260.51	653.17	555.78	446.69	16.749	685.63	483.52	32.216	749.94	431.13	-7.0899	624.23	538.91	353.06	572.38	523.48	450.4	552.48	595.87	754.55	443.4	536.27	924	452.07	302.92	930.78	655.89	457.87	978.22	664.79	390.7	978.95	400.69	389.57
391.32	345.39	14.74	516.03	302.65	23.863	573.75	338.95	-7.2384	508.12	286.17	215.99	465.91	293.42	459.12	498.64	260.51	653.17	555.83	446.73	16.792	685.67	483.64	32.062	749.95	431.2	-7.0667	624.39	538.72	353.14	572.46	523.62	450.44	552.55	595.87	754.64	443.39	536.29	923.96	451.09	303.15	930.65	655.68	458.04	978.21	664.79	390.7	978.95	400.69	389.57
391.13	346.04	14.621	516.03	302.65	23.863	573.69	338.93	-7.2238	508.03	286.22	216.02	466.04	293.33	459.06	498.66	260.58	653.19	555.76	446.85	16.81	685.54	483.57	32.053	749.95	431.11	-7.0557	624.39	538.78	353.06	572.41	523.67	450.39	552.53	595.84	754.47	443.4	536.27	924	452.27	302.79	930.99	655.89	457.87	978.22	664.78	390.72	979.01	400.69	389.57
391.13	346.04	14.621	516.2	302.77	23.877	573.74	338.98	-7.1978	508.03	286.22	216.02	466.04	293.36	459.1	498.66	260.58	653.19	555.81	446.72	16.718	685.54	483.57	32.053	749.95	431.2	-7.0667	624.47	538.71	353.11	572.47	523.72	450.34	552.59	595.84	754.44	443.48	536.38	924.02	452.16	302.77	930.85	655.91	458.06	978.07	664.83	390.62	978.94	400.86	389.5
391.32	345.39	14.74	515.97	302.65	23.942	573.69	338.93	-7.2238	508.03	286.22	216.02	465.95	293.39	459.26	498.64	260.72	653.19	555.77	446.75	16.838	685.63	483.52	32.216	749.93	431.11	-7.2636	624.61	538.77	353.2	572.59	523.67	450.31	552.67	595.87	754.46	443.57	536.69	924.07	452.22	302.97	930.92	655.82	458.07	978.13	664.79	390.7	978.95	400.86	389.49
391.13	346.04	14.621	516.13	302.71	23.851	573.74	338.98	-7.1978	508.05	286.27	216.02	466	293.29	459.04	498.64	260.72	653.19	555.82	446.79	16.757	685.67	483.64	32.062	749.89	431.18	-7.2966	624.74	538.76	353.19	572.53	523.62	450.36	552.76	595.84	754.63	443.67	536.57	923.94	452.27	302.82	930.82	655.94	458	978.24	664.83	390.62	978.94	400.86	389.5
391.13	346.04	14.621	516.29	302.24	24.068	573.74	338.98	-7.1978	508.03	286.22	216.02	465.82	293.48	459.3	498.61	260.62	653.12	555.74	446.8	16.846	685.07	483.29	32.376	749.9	431.1	-7.2499	624.8	538.77	353.23	572.53	523.62	450.36	553.02	596.01	754.65	443.67	536.57	923.94	452.41	302.86	930.73	655.91	457.85	978.14	664.83	390.62	978.94	400.86	389.5
391.13	346.04	14.621	516.03	302.65	23.863	573.69	338.93	-7.2238	508.03	286.22	216.02	465.96	293.34	459.14	498.64	260.72	653.19	555.79	446.8	16.801	685.07	483.29	32.376	750.01	431.17	-7.3662	624.86	538.74	353.24	572.59	523.57	450.4	553.07	595.97	754.66	443.6	536.71	924.01	451.45	303.32	930.69	655.91	457.85	978.14	664.83	390.62	978.94	400.86	389.5
391.16	346.04	14.55	516.3	302.11	24.062	573.74	338.98	-7.1978	508.05	286.27	216.02	465.99	293.33	459.14	498.64	260.72	653.19	555.77	446.82	16.803	684.91	483.19	32.364	749.96	431.27	-7.2669	624.89	538.74	353.31	572.65	523.62	450.35	553.11	595.98	754.71	443.6	536.73	923.97	452.45	302.82	930.87	656.04	457.81	978.03	664.83	390.62	978.94	401	389.57
391.35	345.36	14.679	516.3	302.11	24.062	573.74	338.98	-7.1978	508.05	286.27	216.02	465.82	293.48	459.3	498.62	260.65	653.17	555.71	446.88	16.856	685.07	483.29	32.376	749.93	431.28	-7.3517	624.98	538.7	353.16	572.75	523.66	450.55	553.18	596.01	754.68	443.62	536.75	924.03	451.47	303.22	930.53	655.95	458	978.15	664.83	390.62	978.94	400.94	389.54
391.13	346.04	14.621	516.13	302.71	23.851	573.73	339.01	-7.1541	508.03	286.22	216.02	465.96	293.34	459.14	498.64	260.72	653.19	555.82	446.79	16.757	685.84	483.66	31.903	749.92	431.17	-7.425	624.93	538.74	353.2	572.72	523.61	450.29	553.23	596.02	754.72	443.62	536.75	924.03	452.34	302.92	930.83	656.19	457.87	978.13	664.89	390.57	978.94	400.95	389.55
391.13	346.04	14.621	516.03	302.65	23.863	573.69	338.93	-7.2238	508.05	286.27	216.02	465.85	293.42	459.2	498.64	260.72	653.19	555.82	446.79	16.757	685.07	483.29	32.376	750.01	431.13	-7.4146	625.04	538.64	353.21	572.72	523.61	450.29	553.3	596.07	754.68	443.67	536.77	924.07	452.5	302.91	931.05	656.09	457.78	978.12	664.93	390.52	979.04	400.95	389.55
391.32	345.39	14.74	516.03	302.65	23.863	573.73	339.01	-7.1541	508.02	286.28	215.98	465.85	293.42	459.2	498.64	260.72	653.19	555.83	446.73	16.792	685.84	483.66	31.903	749.99	431.24	-7.4265	625.19	538.72	353.21	572.89	523.53	450.27	553.36	596.09	754.68	443.74	536.78	924.07	452.39	302.92	930.76	656.3	457.81	978.14	664.89	390.57	978.99	400.95	389.55
391.13	346.04	14.621	516.21	302.06	24.061	573.75	338.95	-7.2384	508.02	286.28	215.98	465.8	293.52	459.27	498.64	260.72	653.19	555.83	446.73	16.792	685.84	483.66	31.903	750.01	431.17	-7.3662	625.22	538.66	353.19	573.1	523.92	450.61	553.35	596.08	754.73	443.74	536.78	924.07	452.3	303.01	930.8	656.26	457.83	978.14	664.94	390.53	979	400.95	389.55
391.13	346.04	14.621	516.3	302.11	24.062	573.74	338.98	-7.1978	508.05	286.27	216.02	465.85	293.42	459.2	498.64	260.72	653.19	555.76	446.72	16.874	685.07	483.29	32.376	750	431.08	-7.4698	625.19	538.72	353.21	573.1	523.92	450.61	553.32	596.06	754.72	443.8	536.76	924.04	451.45	303.32	930.69	656.36	457.67	978.17	664.94	390.53	979	400.95	389.55
391.13	346.04	14.621	516.01	302.82	23.853	573.69	338.93	-7.2238	507.94	286.27	215.95	466.03	293.38	459.04	498.64	260.72	653.19	555.84	446.78	16.82	685.84	483.66	31.903	749.98	431.17	-7.452	625.28	538.77	353.2	573.26	524.18	450.59	553.46	596.13	754.68	443.75	536.73	924.08	452.35	302.95	930.57	656.63	457.64	978.25	665.02	390.47	979.04	401	389.57
391.16	346.04	14.55	516.3	302.11	24.062	573.74	338.98	-7.1978	507.96	286.22	215.96	465.85	293.42	459.2	498.59	260.83	653.1	555.84	446.88	16.858	685.07	483.29	32.376	750.03	431.1	-7.4647	625.28	538.77	353.2	573.19	524.04	450.61	553.67	596.25	754.7	443.75	536.71	924.13	451.55	303.29	930.59	656.5	457.73	978.2	665.02	390.47	979.04	401	389.57
391.13	346.04	14.621	516.21	302.06	24.061	573.69	338.93	-7.2238	508.03	286.32	216.01	465.9	293.43	459.31	498.52	260.82	653.15	555.89	446.85	16.812	685.84	483.66	31.903	750	431.14	-7.5021	625.28	538.77	353.2	573.4	524.32	450.84	553.67	596.25	754.7	443.89	536.77	924.11	452.36	302.88	930.51	656.69	457.74	978.21	665.02	390.47	979.04	400.95	389.55
391.13	346.04	14.621	516.21	302.06	24.061	573.75	338.95	-7.2384	508.03	286.38	215.98	465.82	293.48	459.3	498.55	260.92	653.22	555.78	446.87	16.831	685.07	483.29	32.376	749.95	431.16	-7.5638	625.38	538.81	353.2	573.4	524.32	450.84	553.77	596.34	754.73	443.89	536.77	924.11	452.39	302.92	930.76	656.68	457.61	978.27	665.13	390.33	979.11	401	389.57
391.32	345.39	14.74	516.03	302.65	23.863	573.8	339	-7.2111	508.03	286.38	215.98	465.9	293.43	459.31	498.42	260.99	653.12	555.8	446.9	16.794	685.84	483.66	31.903	750	431.14	-7.5021	625.46	538.79	353.2	573.59	524.39	450.78	553.73	596.36	754.7	443.89	536.77	924.11	452.46	302.86	930.66	656.7	457.45	978.22	665.13	390.33	979.11	401.09	389.61
391.14	346.14	14.699	516.1	302.71	23.891	573.75	338.95	-7.2384	507.92	286.48	215.91	465.81	293.4	459.14	498.5	261.04	653.13	555.8	446.85	16.913	685.07	483.29	32.376	750	431.14	-7.5021	625.56	538.82	353.19	573.78	524.3	450.76	553.77	596.39	754.76	443.89	536.77	924.11	452.32	303.04	930.78	656.75	457.59	978.24	665.21	390.35	979.08	401.06	389.61
391.13	346.04	14.621	516.3	302.11	24.062	573.75	338.95	-7.2384	508.03	286.38	215.98	465.98	293.34	459.01	498.5	261.04	653.13	555.89	446.85	16.812	685.84	483.66	31.903	750	431.14	-7.5021	625.63	538.86	353.15	573.78	524.3	450.76	553.8	596.41	754.72	443.89	536.77	924.11	451.49	303.32	930.46	656.75	457.59	978.24	665.21	390.35	979.08	401	389.57
391.13	346.04	14.621	516.21	302.06	24.061	573.8	339	-7.2111	507.96	286.38	215.92	465.83	293.47	459.17	498.47	260.95	653.05	555.77	446.91	16.835	685.84	483.66	31.903	750	431.14	-7.5021	625.57	538.8	353.11	573.78	524.3	450.76	553.84	596.39	754.75	443.89	536.77	924.11	452.2	302.99	930.57	656.8	457.53	978.32	665.25	390.26	979.07	401.22	389.55
391.13	346.04	14.621	516.1	302.71	23.891	573.69	338.93	-7.2238	508	286.32	215.97	465.94	293.52	459.31	498.55	261	653.06	555.89	446.85	16.812	685.84	483.66	31.903	749.99	431.05	-7.6219	625.49	538.8	353.15	573.56	524.27	450.72	553.84	596.39	754.75	443.93	536.74	924.14	452.36	302.94	930.66	656.75	457.59	978.24	665.25	390.26	979.07	401.09	389.61
391.13	346.04	14.621	516.03	302.65	23.863	573.75	338.95	-7.2384	507.88	286.43	215.95	465.7	293.36	459.2	498.5	261.04	653.13	555.8	446.9	16.794	685.84	483.66	31.903	750	431.14	-7.5021	625.76	538.91	353.03	573.78	524.3	450.76	554.07	596.45	754.81	443.93	536.74	924.14	451.5	303.44	930.66	656.75	457.59	978.24	665.3	390.25	979.03	401.25	389.72
391.13	346.04	14.621	516.21	302.06	24.061	573.69	338.93	-7.2238	507.84	286.46	215.96	465.9	293.27	459.07	498.5	261.04	653.13	555.9	446.84	16.834	685.84	483.66	31.903	749.97	431.16	-7.5988	625.75	538.91	353.05	573.7	524.35	450.72	553.84	596.39	754.75	444.01	536.77	924.15	452.22	303.05	930.73	656.75	457.38	978.3	665.3	390.25	979.03	401.24	389.71
391.13	346.04	14.621	515.97	302.65	23.942	573.74	338.98	-7.1978	507.88	286.43	215.95	465.79	293.38	459.17	498.42	260.99	653.12	555.87	446.83	16.855	685.75	483.66	31.827	749.98	431.18	-7.6338	625.51	538.84	353.12	573.78	524.3	450.76	554.07	596.45	754.81	444.01	536.77	924.15	452.32	303.04	930.78	656.8	457.53	978.32	665.25	390.26	979.07	401.36	389.93
391.14	346.14	14.699	516.3	302.11	24.062	573.75	338.95	-7.2384	507.88	286.43	215.95	465.85	293.23	459.04	498.5	261.04	653.13	555.83	446.85	16.785	685.86	483.51	32.012	749.95	431.16	-7.5638	625.64	538.84	353.07	573.7	524.35	450.72	554.28	596.33	754.73	444.07	536.69	924.21	451.49	303.32	930.46	656.85	457.44	978.28	665.34	390.2	978.95	401.5	389.86
391.13	346.04	14.621	516.27	302.24	24.1	573.69	338.93	-7.2238	507.86	286.46	215.91	465.7	293.36	459.2	498.46	261.07	653.07	555.85	446.84	16.793	685.07	483.29	32.376	749.95	431.16	-7.5638	625.43	538.86	353.12	573.56	524.27	450.72	554.14	596.43	754.81	444.14	536.67	924.16	452.35	303.01	930.73	656.85	457.44	978.28	665.32	390.15	978.95	401.36	389.93
391.13	346.04	14.621	516.03	302.71	23.974	573.75	338.95	-7.2384	507.76	286.66	215.91	465.71	293.38	459.38	498.42	260.99	653.12	555.79	446.95	16.886	685.84	483.66	31.903	749.97	431.16	-7.5988	625.32	538.81	353.13	573.78	524.3	450.76	554.23	596.47	754.79	444.1	536.78	924.18	452.31	303.2	930.74	656.98	457.38	978.27	665.41	390.13	978.89	401.52	389.84
391.13	346.04	14.621	516.03	302.65	23.863	573.69	338.93	-7.2238	507.76	286.66	215.91	465.81	293.24	459.12	498.42	260.99	653.12	555.85	446.92	16.905	685.84	483.66	31.903	749.97	431.16	-7.5988	625.43	538.86	353.12	573.67	524.33	450.82	554.19	596.44	754.69	444.28	536.74	924.1	452.33	302.9	930.42	656.91	457.54	978.28	665.32	390.15	978.95	401.47	389.82
391.32	345.39	14.74	516.28	302.11	24.093	573.69	338.93	-7.2238	507.76	286.66	215.91	465.66	293.38	459.28	498.42	260.99	653.12	555.82	446.84	16.893	685.84	483.66	31.903	749.98	431.18	-7.6338	625.32	538.81	353.13	573.65	523.97	450.57	554.15	596.44	754.77	444.31	536.61	924.15	451.56	303.34	930.56	657	457.53	978.23	665.5	390.15	978.87	401.61	389.83
391.16	346.04	14.55	516.11	302.88	23.841	573.74	338.98	-7.1978	507.73	286.6	215.91	465.71	293.38	459.38	498.42	260.99	653.12	555.84	446.88	16.858	685.9	483.69	31.836	750.01	431.05	-7.657	625.31	538.78	353.16	573.59	524.39	450.78	554.36	596.32	754.7	444.34	536.7	924.12	451.55	303.63	930.56	657.12	457.26	978.19	665.57	390.13	978.85	401.62	389.84
391.16	345.99	14.55	516.21	302.06	24.061	573.69	338.93	-7.2238	507.64	286.62	215.87	465.48	293.5	459.37	498.48	261.02	653.08	555.84	446.9	16.887	685.84	483.66	31.903	750.07	431.04	-7.5953	625.31	538.78	353.16	573.4	524.12	450.57	554.23	596.48	754.76	444.31	536.61	924.15	452.53	303.4	930.76	657.12	457.26	978.19	665.57	390.13	978.85	401.75	389.76
391.16	346.04	14.55	516.27	302.24	24.1	573.75	338.95	-7.2384	507.65	286.66	215.89	465.62	293.35	459.13	498.46	261.07	653.07	555.82	446.94	16.844	685.07	483.29	32.376	749.96	431.18	-7.6008	625.35	538.79	353.11	573.57	524.21	450.47	554.23	596.47	754.79	444.38	536.67	924.2	451.52	303.58	930.56	657.21	457.24	978.05	665.57	390.13	978.85	401.63	389.85
391.13	346.04	14.621	516.13	302.71	23.851	573.69	338.93	-7.2238	507.64	286.62	215.87	465.81	293.24	459.12	498.42	260.99	653.12	555.83	446.9	16.948	685.79	483.59	31.894	749.97	431.16	-7.5988	625.32	538.81	353.13	573.37	524.15	450.53	554.31	596.46	754.76	444.43	536.67	924.33	452.57	303.06	930.62	657.27	457.39	978.03	665.63	390.14	978.8	401.75	389.85
391.13	346.04	14.621	516.03	302.65	23.863	573.74	338.98	-7.1978	507.67	286.68	215.87	465.48	293.5	459.37	498.42	260.99	653.12	555.9	446.84	16.834	685.07	483.29	32.376	749.98	431.18	-7.6338	625.32	538.81	353.13	573.39	523.93	450.64	554.31	596.46	754.76	444.46	536.76	924.3	452.79	303.18	930.61	657.21	457.24	978.05	665.65	390.1	978.7	401.83	389.83
391.13	346.04	14.621	516.21	302.06	24.061	573.75	338.95	-7.2384	507.59	286.65	215.9	465.48	293.5	459.37	498.34	261.11	652.99	555.85	446.89	16.836	685.84	483.66	31.903	749.97	431.16	-7.5988	625.33	538.84	353.01	573.54	524.2	450.57	554.31	596.5	754.78	444.66	536.85	924.27	451.6	303.6	930.65	657.21	457.24	978.05	665.65	390.1	978.7	401.82	389.81
391.13	346.04	14.621	516.01	302.82	23.853	573.69	338.93	-7.2238	507.62	286.7	215.91	465.48	293.5	459.37	498.34	261.11	652.99	555.88	446.91	16.904	685.84	483.66	31.903	749.98	431.18	-7.6338	625.33	538.84	353.01	573.64	524.22	450.76	554.31	596.46	754.76	444.57	536.8	924.29	451.65	303.78	930.56	657.21	457.29	977.98	665.67	390.14	978.77	401.82	389.81
391.13	346.04	14.621	516.03	302.65	23.863	573.69	338.93	-7.2238	507.62	286.7	215.91	465.37	293.53	459.27	498.29	261.03	653.04	555.86	446.91	16.906	685.84	483.66	31.903	750.01	431.05	-7.657	625.32	538.81	353.13	573.33	524.37	450.8	554.44	596.35	754.72	444.56	536.8	924.28	452.69	303.3	930.56	657.21	457.29	977.98	665.65	390.1	978.7	401.82	389.81
391.37	345.46	14.742	516.03	302.65	23.863	573.69	338.93	-7.2238	507.67	286.68	215.87	465.34	293.51	459.19	498.35	261.13	653.04	555.91	446.9	16.862	685.07	483.29	32.376	749.94	431.13	-7.6779	625.33	538.84	353.01	573.46	524.25	450.53	554.44	596.35	754.72	444.74	536.68	924.26	452.45	303.09	930.65	657.36	457.45	977.91	665.65	390.1	978.7	401.97	389.96
391.13	346.04	14.621	516.3	302.11	24.062	573.74	338.98	-7.1978	507.67	286.68	215.87	465.62	293.4	459.28	498.22	261.18	653.02	555.88	446.91	16.904	685.84	483.66	31.903	750.03	431.07	-7.692	625.3	538.82	353.06	573.42	523.95	450.54	554.44	596.35	754.72	444.73	536.88	924.23	452.48	303.28	930.39	657.35	457.21	978.02	665.66	390.08	978.66	401.89	389.83
391.13	346.04	14.621	516.3	302.11	24.062	573.75	338.95	-7.2384	507.62	286.7	215.91	465.48	293.5	459.37	498.38	261.2	652.98	555.93	446.82	16.84	685.84	483.66	31.903	750.04	431.16	-7.5722	625.42	538.85	353.04	573.56	524.03	450.53	554.28	596.34	754.7	444.66	536.85	924.27	451.65	303.78	930.56	657.36	457.39	977.82	665.66	390.08	978.66	401.88	389.91
391.16	346.04	14.55	516.2	302.19	24.067	573.69	338.93	-7.2238	507.59	286.65	215.9	465.48	293.5	459.37	498.22	261.05	652.97	555.91	446.9	16.862	685.07	483.29	32.376	749.97	431.16	-7.5988	625.42	538.86	352.92	573.65	524.16	450.51	554.39	596.48	754.78	444.88	536.66	924.24	451.63	303.64	930.37	657.33	457.28	977.76	665.66	390.08	978.66	402.07	390
391.18	346.14	14.628	516.21	302.06	24.061	573.69	338.93	-7.2238	507.59	286.65	215.9	465.48	293.5	459.37	498.34	261.11	652.99	555.88	446.91	16.904	685.16	483.33	32.288	749.99	431.02	-7.7361	625.35	538.86	352.96	573.42	523.95	450.54	554.36	596.32	754.7	444.81	536.72	924.22	452.79	303.18	930.61	657.33	457.28	977.76	665.66	390.08	978.66	401.97	389.96
391.32	345.39	14.74	516.1	302.71	23.891	573.69	338.93	-7.2238	507.59	286.65	215.9	465.48	293.5	459.37	498.33	260.98	652.97	555.91	446.9	16.862	685.13	483.2	32.309	750.03	431.07	-7.692	625.43	538.87	353.04	573.65	524.16	450.51	554.53	596.33	754.71	445.11	536.76	924.2	451.66	303.49	930.56	657.46	457.2	977.8	665.66	390.08	978.66	401.9	389.94
391.16	346.04	14.55	516.21	302.06	24.061	573.69	338.93	-7.2238	507.62	286.74	215.93	465.48	293.5	459.37	498.38	261.06	652.93	555.91	446.9	16.862	685.84	483.66	31.903	750.01	431.05	-7.657	625.33	538.84	353.01	573.34	524.3	450.55	554.66	596.31	754.68	444.88	536.59	924.22	451.63	303.64	930.37	657.46	457.25	977.88	665.66	390.08	978.66	401.9	389.94
391.13	346.04	14.621	516.3	302.11	24.062	573.69	338.93	-7.2238	507.62	286.7	215.91	465.38	293.65	459.18	498.31	261.08	652.86	555.86	446.86	16.853	685.07	483.29	32.376	749.94	431.13	-7.6779	625.28	538.79	353.09	573.7	524.35	450.72	554.59	596.31	754.72	445.11	536.76	924.2	451.71	303.68	930.46	657.46	457.2	977.8	665.66	390.08	978.66	401.97	389.96
391.16	346.04	14.55	516.21	302.06	24.061	573.75	338.95	-7.2384	507.59	286.65	215.9	465.34	293.6	459.04	498.29	261.03	653.04	555.88	446.94	16.871	685.84	483.66	31.903	750.03	431.07	-7.692	625.3	538.82	353.06	573.56	524.03	450.53	554.63	596.33	754.74	445.11	536.76	924.2	451.53	303.49	930.36	657.46	457.2	977.8	665.66	390.08	978.66	401.97	389.96
391.13	346.04	14.621	516.03	302.71	23.974	573.69	338.93	-7.2238	507.62	286.7	215.91	465.45	293.46	458.91	498.29	261.03	653.04	555.91	446.83	16.897	685.13	483.2	32.309	749.99	431.02	-7.7361	625.33	538.83	352.99	573.09	523.96	450.42	554.66	596.31	754.68	445.11	536.76	924.2	451.6	303.66	930.31	657.46	457.25	977.88	665.66	390.08	978.66	401.97	389.96
391.13	346.04	14.621	516.11	302.88	23.841	573.74	338.98	-7.1978	507.62	286.7	215.91	465.42	293.47	459.31	498.38	260.94	652.93	555.89	446.88	16.933	685.84	483.66	31.903	749.94	431.13	-7.6779	625.33	538.84	353.01	573.32	523.87	450.34	554.73	596.21	754.64	445.11	536.76	924.2	452.4	303.06	930.33	657.46	457.2	977.8	665.75	389.88	978.67	402.04	389.98
391.18	346.14	14.628	516.28	302.11	24.093	573.69	338.93	-7.2238	507.59	286.65	215.9	465.38	293.65	459.18	498.38	260.94	652.93	555.83	446.91	16.862	685.84	483.66	31.903	749.98	431.18	-7.6338	625.28	538.79	353.09	573.56	524.27	450.72	554.78	596	754.71	445.16	536.64	924.18	451.53	303.49	930.36	657.46	457.25	977.88	665.75	389.88	978.67	401.97	389.96
391.14	346.14	14.699	516.03	302.65	23.863	573.75	338.95	-7.2384	507.59	286.65	215.9	465.3	293.5	459.21	498.2	260.98	652.95	555.84	446.84	16.896	685.9	483.69	31.836	749.98	431.18	-7.6338	625.37	538.81	353	573.6	523.9	450.56	554.75	596.21	754.74	445.2	536.8	924.18	452.47	303.08	930.47	657.46	457.2	977.8	665.75	389.88	978.67	401.83	389.83
391.13	346.04	14.621	516.21	302.06	24.061	573.74	338.98	-7.1978	507.59	286.65	215.9	465.62	293.4	459.28	498.24	260.93	652.88	555.88	446.91	16.904	685.16	483.33	32.288	749.99	431.02	-7.7361	625.26	538.69	353.03	573.38	523.54	450.44	554.75	596.14	754.8	445.2	536.74	924.15	451.53	303.49	930.36	657.5	456.96	977.91	665.72	389.79	978.65	401.89	389.94
391.13	346.04	14.621	516.25	302.11	24.121	573.74	338.98	-7.1978	507.59	286.65	215.9	465.3	293.5	459.21	498.49	260.93	652.93	555.85	446.95	16.912	685.84	483.53	31.852	749.94	431.13	-7.6779	625.22	538.68	353.08	573.32	523.87	450.34	554.75	596.14	754.8	445.29	536.78	924.13	451.63	303.64	930.37	657.41	457.11	977.87	665.75	389.71	978.63	401.91	389.86
391.14	346.14	14.699	516.21	302.06	24.061	573.79	339.03	-7.1665	507.59	286.65	215.9	465.3	293.5	459.21	498.37	260.99	652.9	555.9	446.84	16.834	685.07	483.29	32.376	749.99	431.02	-7.7361	625.22	538.68	353.08	573.43	523.93	450.44	554.85	595.98	754.72	445.25	536.69	924.16	451.49	303.32	930.46	657.54	457.14	977.85	665.75	389.71	978.63	401.98	389.87
391.16	346.04	14.55	516.2	302.19	24.067	573.74	338.98	-7.1978	507.62	286.7	215.91	465.55	293.37	459.22	498.32	260.91	652.95	555.83	446.85	16.785	685.16	483.33	32.288	749.97	431	-7.7011	625.23	538.68	353.14	573.19	523.93	450.36	554.92	595.91	754.77	445.16	536.64	924.18	451.56	303.34	930.56	657.41	457.11	977.87	665.84	389.66	978.66	401.82	389.81
391.13	346.04	14.621	516.28	302.11	24.093	573.69	338.93	-7.2238	507.59	286.65	215.9	465.51	293.38	459.06	498.43	260.85	652.98	555.91	446.9	16.862	685.07	483.29	32.376	749.94	431.13	-7.6779	625.22	538.68	353.08	573.22	523.9	450.4	554.92	595.91	754.77	445.25	536.69	924.16	452.58	302.82	930.64	657.47	456.92	977.79	665.84	389.66	978.66	401.84	389.83
391.13	346.04	14.621	516.1	302.71	23.891	573.75	338.95	-7.2384	507.59	286.65	215.9	465.48	293.5	459.37	498.43	260.85	652.98	555.89	446.85	16.812	685.7	483.24	31.97	749.97	431	-7.7011	625.22	538.66	353.19	573.47	523.71	450.31	554.92	595.91	754.77	445.34	536.64	924.16	452.38	302.92	930.49	657.55	456.86	977.85	665.84	389.66	978.66	401.98	389.87
391.36	345.4	14.678	516.28	302.11	24.093	573.69	338.93	-7.2238	507.64	286.62	215.87	465.66	293.38	459.21	498.36	260.87	652.91	555.86	446.86	16.853	685.73	483.57	32.02	749.97	431	-7.7011	625.22	538.68	353.08	573.22	523.9	450.4	554.92	595.91	754.77	445.34	536.64	924.16	451.53	303.49	930.36	657.47	456.92	977.79	665.81	389.57	978.68	401.82	389.81
391.13	346.04	14.621	516.08	302.88	23.881	573.8	339	-7.2111	507.64	286.62	215.87	465.41	293.51	459.2	498.43	260.85	652.98	555.89	446.85	16.812	685.07	483.29	32.376	749.97	431	-7.7011	625.25	538.67	353.15	573.47	523.71	450.31	554.93	595.89	754.81	445.25	536.6	924.19	451.53	303.49	930.36	657.59	457.04	977.95	665.93	389.61	978.67	401.84	389.83
391.13	346.04	14.621	516.2	302.19	24.067	573.73	339.01	-7.1541	507.64	286.62	215.87	465.66	293.33	459.05	498.36	260.87	652.91	555.9	446.84	16.834	685.07	483.29	32.376	750.03	430.98	-7.6394	625.25	538.52	353.11	573.42	523.95	450.54	554.9	595.82	754.85	445.34	536.64	924.16	451.49	303.32	930.46	657.6	456.73	977.88	665.93	389.61	978.67	402.15	389.85
391.13	346.04	14.621	516.21	302.06	24.061	573.69	338.93	-7.2238	507.64	286.62	215.87	465.52	293.48	459.3	498.48	260.69	653.02	555.89	446.85	16.812	685.09	483.26	32.437	749.94	431.13	-7.6779	625.22	538.66	353.19	573.46	523.83	450.56	555	595.9	754.74	445.25	536.6	924.19	451.49	303.32	930.46	657.6	456.73	977.88	665.9	389.52	978.69	402.04	389.78
391.32	345.39	14.74	516.01	302.82	23.853	573.69	338.93	-7.2238	507.64	286.62	215.87	465.52	293.48	459.3	498.48	260.69	653.02	555.89	446.85	16.812	685.07	483.29	32.376	749.99	431.02	-7.7361	625.33	538.65	353.15	573.59	523.79	450.47	554.98	595.82	754.79	445.25	536.6	924.19	451.49	303.32	930.46	657.47	456.96	977.88	665.89	389.47	978.64	402.04	389.8
391.18	346.14	14.628	516.25	302.2	24.022	573.69	338.93	-7.2238	507.64	286.62	215.87	465.52	293.41	459.26	498.48	260.69	653.02	555.87	446.85	16.878	685.07	483.29	32.376	749.99	431.02	-7.7361	625.33	538.5	353.11	573.68	523.73	450.51	554.96	595.79	754.86	445.35	536.56	924.18	451.49	303.32	930.46	657.6	456.73	977.88	665.94	389.42	978.71	402.23	389.62
391.13	346.04	14.621	516.03	302.65	23.863	573.69	338.93	-7.2238	507.64	286.62	215.87	465.66	293.33	459.05	498.48	260.69	653.02	555.83	446.85	16.785	685.57	483.28	32.121	749.99	431.02	-7.7361	625.33	538.5	353.11	573.45	523.44	450.36	554.92	595.75	754.83	445.51	536.44	924.12	452.58	302.82	930.64	657.6	456.73	977.88	665.94	389.42	978.71	402.2	389.59
391.13	346.04	14.621	516.03	302.65	23.863	573.69	338.93	-7.2238	507.7	286.55	215.86	465.85	293.16	459	498.48	260.69	653.02	555.84	446.86	16.877	685.67	483.64	32.062	749.97	431.16	-7.5988	625.33	538.5	353.11	573.58	523.65	450.32	554.84	595.58	754.86	445.51	536.44	924.12	451.49	303.32	930.46	657.65	456.85	978.04	665.93	389.36	978.66	402.23	389.8
391.13	346.04	14.621	516.21	302.06	24.061	573.74	338.98	-7.1978	507.69	286.53	215.9	465.85	293.16	459	498.48	260.69	653.02	555.79	446.79	16.885	685.73	483.57	32.02	749.99	431.02	-7.7361	625.3	538.64	353.19	573.46	523.34	450.17	554.83	595.54	754.88	445.35	536.36	924.18	451.49	303.32	930.46	657.59	456.76	977.96	665.98	389.32	978.72	402.2	389.59
391.13	346.04	14.621	516.03	302.65	23.863	573.8	339	-7.2111	507.75	286.39	215.93	465.7	293.36	459.2	498.5	260.54	653.02	555.87	446.89	16.843	685.73	483.57	32.02	750.01	431.05	-7.657	625.33	538.5	353.11	573.56	523.38	450.37	554.83	595.54	754.88	445.51	536.36	924.13	451.49	303.32	930.46	657.65	456.58	978.07	666.06	389.27	978.74	402.2	389.59
391.14	346.14	14.699	515.99	302.6	23.814	573.74	338.98	-7.1978	507.74	286.39	215.91	465.88	293.2	459.17	498.5	260.54	653.02	555.84	446.9	16.887	685.67	483.64	32.062	750.05	431.01	-7.6744	625.3	538.64	353.19	573.82	523.81	450.51	554.83	595.54	754.88	445.44	536.33	924.17	451.55	303.29	930.59	657.63	456.65	978	665.98	389.32	978.72	402.2	389.59
391.13	346.04	14.621	516.03	302.65	23.863	573.74	338.98	-7.1978	507.78	286.35	215.91	465.85	293.16	459	498.55	260.44	653.11	555.89	446.85	16.812	685.04	482.94	32.367	749.94	431.13	-7.6779	625.33	538.5	353.11	573.82	523.81	450.51	554.83	595.54	754.88	445.51	536.18	924.16	452.61	302.8	930.73	657.63	456.65	978	665.97	389.27	978.66	402.26	389.64
391.13	346.04	14.621	516.03	302.65	23.863	573.69	338.93	-7.2238	507.79	286.29	215.95	465.78	293.13	458.94	498.5	260.54	653.02	555.89	446.85	16.812	685.13	483.2	32.309	749.98	431.18	-7.6338	625.33	538.5	353.11	573.56	523.38	450.37	554.83	595.54	754.88	445.51	536.18	924.16	451.55	303.29	930.59	657.63	456.65	978	666.06	389.27	978.74	402.33	389.72
391.36	345.4	14.678	515.99	302.6	23.814	573.69	338.93	-7.2238	507.79	286.29	215.95	465.79	293.09	459.09	498.5	260.54	653.02	555.89	446.85	16.812	685.7	483.24	31.97	750.01	431.05	-7.657	625.33	538.5	353.11	573.56	523.38	450.37	554.83	595.54	754.88	445.51	536.18	924.16	451.62	303.3	930.69	657.56	456.56	977.98	666.06	389.27	978.74	402.21	389.5
391.13	346.04	14.621	516.28	301.98	23.997	573.74	338.98	-7.1978	507.79	286.29	215.95	465.9	293.16	458.92	498.5	260.54	653.02	555.9	446.84	16.834	685.67	483.64	32.062	750.01	431.05	-7.657	625.37	538.36	353.04	573.56	523.38	450.37	554.78	595.51	754.92	445.37	536.05	924.11	452.65	302.64	930.72	657.59	456.51	977.96	666.05	389.22	978.69	402.21	389.5
391.36	345.4	14.678	516.03	302.65	23.863	573.69	338.93	-7.2238	507.79	286.29	215.95	465.86	293.13	458.95	498.55	260.44	653.11	555.89	446.85	16.812	685.13	483.2	32.309	749.98	431.18	-7.6338	625.42	538.48	353.09	573.56	523.38	450.37	554.78	595.5	754.96	445.33	536.16	924.21	452.7	302.48	930.8	657.6	456.7	978.03	666.05	389.22	978.69	402.15	389.39
391.14	346.14	14.699	516.03	302.65	23.863	573.74	338.98	-7.1978	507.79	286.29	215.95	465.91	293.14	458.87	498.55	260.44	653.11	555.83	446.85	16.785	685.57	483.28	32.121	750.03	431.07	-7.692	625.37	538.36	353.04	573.45	523.34	450.12	554.75	595.35	754.87	445.27	536.01	924.11	451.72	303.06	930.55	657.72	456.36	977.95	666.05	389.22	978.69	402.15	389.39
391.13	346.04	14.621	516.03	302.65	23.863	573.74	338.98	-7.1978	507.79	286.29	215.95	465.85	292.84	458.99	498.55	260.44	653.11	555.89	446.85	16.812	685.9	483.69	31.836	749.97	431.16	-7.5988	625.38	538.3	353.05	573.46	523.34	450.17	554.75	595.35	754.87	445.37	536.05	924.11	451.9	302.84	930.65	657.61	456.41	977.95	666.05	389.22	978.69	402.15	389.39
391.13	346.04	14.621	516.03	302.65	23.863	573.69	338.93	-7.2238	507.88	286.27	215.99	465.84	293.02	458.97	498.55	260.44	653.11	555.83	446.73	16.792	685.67	483.64	32.062	749.97	431.16	-7.5988	625.33	538.5	353.11	573.73	523.69	450.56	554.75	595.35	754.87	445.17	535.97	924.21	451.9	302.84	930.65	657.65	456.54	977.99	666.06	389.27	978.74	402.15	389.39
391.13	346.04	14.621	516.03	302.65	23.863	573.74	338.98	-7.1978	507.87	286.24	215.92	465.91	292.85	458.91	498.55	260.44	653.11	555.8	446.84	16.766	685.67	483.64	32.062	750.02	431.14	-7.5372	625.45	538.32	353.09	573.46	523.34	450.17	554.75	595.34	754.92	445.16	535.91	924.18	451.9	302.84	930.65	657.7	456.46	978.05	666.06	389.27	978.74	402.15	389.39
391.32	345.39	14.74	516.03	302.65	23.863	573.69	338.93	-7.2238	507.88	286.27	215.99	465.89	292.87	458.97	498.55	260.44	653.11	555.82	446.79	16.757	685.67	483.64	32.062	750.05	431.03	-7.5603	625.4	538.47	353.2	573.19	523.3	450.19	554.58	595.31	754.96	445.15	535.95	924.27	451.9	302.84	930.65	657.71	456.39	978.03	666.03	389.18	978.71	402.32	389.2
391.13	346.04	14.621	516.13	302.55	23.79	573.66	338.91	-7.1935	507.96	286.22	215.96	465.97	292.99	458.87	498.55	260.44	653.11	555.83	446.73	16.792	685.52	483.18	32.083	749.99	431.05	-7.6219	625.38	538.3	353.05	573.46	523.34	450.17	554.58	595.31	754.96	445.23	535.94	924.22	452.7	302.48	930.8	657.63	456.61	977.92	666.05	389.22	978.69	402.18	389.27
391.13	346.04	14.621	516.03	302.65	23.863	573.74	338.98	-7.1978	507.81	286.35	215.95	465.91	292.85	458.91	498.55	260.44	653.11	555.84	446.78	16.82	685.7	483.24	31.97	750.02	431.14	-7.5372	625.29	538.26	353.06	573.43	523.15	450.17	554.67	595.35	754.94	445.06	535.91	924.28	452.11	302.57	930.69	657.75	456.34	977.93	666.02	389.12	978.66	402.13	389.23
391.13	346.04	14.621	516.03	302.65	23.863	573.74	338.98	-7.1978	507.96	286.22	215.96	465.84	292.87	459.05	498.55	260.44	653.11	555.82	446.79	16.757	685.57	483.28	32.121	749.93	431.05	-7.6126	625.35	538.25	353.15	573.14	523.07	450.26	554.59	595.25	754.97	445.08	535.71	924.17	451.9	302.84	930.65	657.63	456.61	977.92	666.05	389.22	978.69	402.09	389.17
391.13	346.04	14.621	516.03	302.65	23.863	573.69	339.06	-7.1657	507.96	286.22	215.96	466.02	292.78	458.91	498.55	260.44	653.11	555.83	446.73	16.792	685.46	483.24	32.123	749.95	431.16	-7.5638	625.29	538.26	353.06	573.09	523.28	450.2	554.59	595.25	754.97	445.1	535.77	924.2	451.9	302.84	930.65	657.63	456.36	978.01	666.05	389.22	978.69	402.18	389.27
391.14	346.14	14.699	516.03	302.65	23.863	573.69	339.06	-7.1657	507.96	286.22	215.96	465.89	292.87	458.97	498.59	260.3	653.17	555.88	446.8	16.784	685.57	483.28	32.121	749.95	431.16	-7.5638	625.29	538.26	353.06	573.17	523.03	450.22	554.55	595.16	754.98	445	535.73	924.22	452.85	302.07	930.79	657.65	456.36	977.86	666.02	389.12	978.66	402.48	389.03
391.14	346.14	14.699	515.97	302.65	23.942	573.74	338.98	-7.1978	507.96	286.22	215.96	465.85	292.84	458.99	498.59	260.3	653.17	555.83	446.73	16.792	685.54	483.57	32.053	749.97	431.16	-7.5988	625.29	538.26	353.06	573.05	523.17	450.18	554.48	595.16	755.02	445.08	535.71	924.17	452.11	302.57	930.69	657.66	456.32	978	666.05	389.22	978.69	402.3	389.04
391.13	346.04	14.621	516.03	302.65	23.863	573.71	338.96	-7.1675	507.96	286.22	215.96	465.96	292.73	459.01	498.59	260.3	653.17	555.75	446.74	16.758	685.57	483.28	32.121	750.02	431.14	-7.5372	625.29	538.26	353.06	572.97	523.08	450.3	554.48	595.16	755.02	445	535.73	924.22	453.03	301.99	930.86	657.65	456.36	977.86	666.02	389.12	978.66	402.21	389.16
391.14	346.14	14.699	516.03	302.65	23.863	573.69	339.06	-7.1657	507.96	286.22	215.96	466.1	292.62	458.89	498.59	260.3	653.17	555.83	446.73	16.792	685.7	483.6	32.116	750.05	431.03	-7.5603	625.21	538.28	353.06	573.05	523.17	450.18	554.42	595.13	755.05	444.9	535.59	924.28	453.07	302	930.98	657.65	456.36	977.86	666.02	389.12	978.66	402.3	389.04
391.13	346.04	14.621	516.03	302.65	23.863	573.69	339.06	-7.1657	507.96	286.22	215.96	465.85	292.84	458.99	498.7	260.23	653.13	555.82	446.79	16.757	685.07	483.29	32.376	750	431.14	-7.5021	625.21	538.28	353.06	572.94	523.07	450.34	554.3	595.06	754.97	444.95	535.44	924.22	453.11	302.12	930.89	657.65	456.36	977.86	666.02	389.12	978.66	402.59	388.93
391.14	346.14	14.699	516.07	302.71	23.926	573.65	339.05	-7.1354	507.96	286.22	215.96	465.98	292.76	458.93	498.71	260.25	653.22	555.82	446.79	16.757	685.46	483.24	32.123	750	431.12	-7.5614	625.21	538.28	353.06	572.98	522.99	450.33	554.14	594.94	754.92	444.95	535.44	924.22	453.03	301.99	930.86	657.77	456.24	977.92	666.02	389.12	978.66	402.44	388.97
391.14	346.05	14.77	516.13	302.71	23.851	573.69	339.06	-7.1657	507.96	286.22	215.96	465.91	292.85	458.91	498.94	260.12	653.24	555.82	446.79	16.757	685.54	483.57	32.053	750	431.14	-7.5021	625.21	538.28	353.06	572.98	523.03	450.33	554.03	594.89	754.92	444.95	535.44	924.22	452.85	302.08	930.86	657.66	456.29	977.92	666.02	389.12	978.66	402.54	388.89
391.13	346.04	14.621	515.97	302.65	23.942	573.65	339.05	-7.1354	508.03	286.22	216.02	465.97	292.71	458.95	498.94	260.12	653.24	555.82	446.79	16.757	685.67	483.64	32.062	750	431.14	-7.5021	625.21	538.28	353.06	572.98	522.99	450.33	553.96	594.9	754.95	444.95	535.44	924.22	452.12	302.18	930.67	657.75	456.34	977.93	666.14	388.99	978.65	402.59	388.93
391.13	346.04	14.621	516.03	302.65	23.863	573.65	339.05	-7.1354	507.96	286.22	215.96	465.93	292.82	458.85	498.94	260.12	653.24	555.78	446.69	16.749	685.75	483.37	31.997	750	431.14	-7.5021	625.21	538.28	353.06	572.75	523.08	450.4	554.03	594.89	754.92	444.95	535.44	924.22	453.15	301.73	931.02	657.65	456.36	977.86	666.14	388.99	978.65	402.59	388.93
391.13	346.04	14.621	516.03	302.65	23.863	573.69	339.06	-7.1657	507.96	286.15	215.92	466.06	292.73	458.79	498.94	260.12	653.24	555.82	446.79	16.757	685.57	483.28	32.121	750.05	431.1	-7.4998	625.21	538.28	353.06	572.88	523.02	450.39	554.01	594.76	754.91	444.94	535.37	924.27	453.12	301.81	930.77	657.64	456.39	977.93	666.14	388.99	978.65	402.61	388.89
391.32	345.39	14.74	516.03	302.65	23.863	573.65	339.05	-7.1354	507.96	286.22	215.96	466.01	292.72	458.72	498.94	260.12	653.24	555.84	446.78	16.82	685.46	483.24	32.123	750	431.14	-7.5021	625.21	538.28	353.06	572.9	522.99	450.46	553.96	594.91	754.92	444.94	535.37	924.27	452.33	301.88	930.9	657.76	456.31	977.86	666.15	388.97	978.59	402.61	388.89
391.14	346.05	14.77	516.03	302.65	23.863	573.65	339.05	-7.1354	507.96	286.15	215.92	465.81	292.47	458.92	498.96	259.99	653.24	555.78	446.76	16.711	685.46	483.24	32.123	750.05	431.03	-7.5603	625.21	538.28	353.06	572.75	523.08	450.4	553.94	594.78	754.91	444.94	535.37	924.27	453.26	301.63	930.83	657.65	456.36	977.86	666.14	388.99	978.65	402.61	388.89
391.13	346.04	14.621	516.03	302.65	23.863	573.65	339.05	-7.1354	507.96	286.15	215.92	466.19	292.29	458.81	498.96	259.99	653.24	555.78	446.76	16.711	685.52	483.18	32.083	750	431.14	-7.5021	625.21	538.28	353.06	572.9	522.99	450.46	553.9	594.69	754.94	444.95	535.35	924.31	453.19	301.53	930.81	657.76	456.31	977.86	666.17	388.91	978.69	402.72	388.84
391.14	346.14	14.699	515.97	302.65	23.942	573.63	339.07	-7.1085	508.03	286.15	215.98	466.03	292.57	458.99	498.96	259.99	653.24	555.82	446.79	16.757	685.54	483.57	32.053	750	431.14	-7.5021	625.21	538.28	353.06	572.75	523.08	450.4	553.9	594.69	754.94	444.95	535.35	924.31	453.19	301.53	930.81	657.64	456.39	977.93	666.15	388.97	978.59	402.72	388.81
391.13	346.04	14.621	516.03	302.65	23.863	573.65	339.05	-7.1354	507.96	286.15	215.92	466.08	292.13	459.02	499.01	259.85	653.3	555.78	446.76	16.711	685.67	483.64	32.062	750	431.14	-7.5021	625.21	538.28	353.06	572.75	523.08	450.4	553.8	594.65	754.93	444.9	535.37	924.32	453.39	301.39	931.02	657.66	456.29	977.92	666.17	388.89	978.62	402.77	388.79
391.13	346.04	14.621	515.99	302.6	23.814	573.65	339.05	-7.1354	507.96	286.22	215.96	466.07	292.07	458.84	499.14	259.77	653.3	555.83	446.73	16.792	685.46	483.24	32.123	750	431.14	-7.5021	625.12	538.25	353.04	572.9	522.99	450.46	553.8	594.65	754.93	444.94	535.24	924.27	453.39	301.25	930.81	657.77	456.24	977.92	666.17	388.89	978.62	402.78	388.76
391.13	346.04	14.621	516.03	302.65	23.863	573.65	339.05	-7.1354	508.03	286.15	215.98	466.07	292.07	458.84	499.01	259.85	653.3	555.82	446.79	16.757	685.46	483.24	32.123	750	431.14	-7.5021	625.03	538.28	353.05	572.75	523.04	450.53	553.71	594.61	754.94	444.94	535.24	924.27	453.18	301.47	930.89	657.65	456.36	977.86	666.21	388.87	978.56	402.72	388.81
391.14	346.14	14.699	515.99	302.6	23.814	573.65	339.05	-7.1354	508.04	286.1	215.9	466.15	292.12	458.87	499.14	259.77	653.3	555.78	446.76	16.711	685.57	483.02	32.061	750	431.14	-7.5021	625.03	538.28	353.05	572.75	523.08	450.4	553.71	594.61	754.94	444.94	535.24	924.27	453.38	301.37	930.88	657.66	456.29	977.92	666.15	388.97	978.59	402.78	388.76
391.13	346.04	14.621	516.17	302.49	23.84	573.65	339.05	-7.1354	508.12	286.1	215.96	466.07	292.07	458.84	499.13	259.62	653.28	555.73	446.71	16.795	685.7	483.33	32.119	749.99	431.03	-7.5309	625.12	538.31	353.07	572.63	523.1	450.56	553.63	594.63	754.95	444.94	535.24	924.27	453.38	301.37	930.88	657.76	456.31	977.86	666.21	388.87	978.56	402.74	388.72
391.13	346.04	14.621	516.03	302.65	23.863	573.63	339.07	-7.1085	508.12	286.1	215.96	466.21	292.13	458.93	499.26	259.55	653.27	555.78	446.69	16.749	685.46	483.24	32.123	750.03	431.1	-7.4647	624.91	538.27	353.13	572.75	523.04	450.53	553.63	594.63	754.95	444.8	535.09	924.26	453.63	301.12	930.73	657.76	456.31	977.86	666.21	388.87	978.56	402.82	388.67
391.13	346.04	14.621	515.99	302.6	23.814	573.64	339.08	-7.0917	508.12	286.1	215.96	466.17	292.1	458.81	499.33	259.51	653.21	555.78	446.69	16.749	685.46	483.24	32.123	749.98	431.17	-7.452	624.92	538.24	353.02	572.63	523.1	450.56	553.71	594.49	754.96	444.7	534.87	924.24	453.76	300.95	930.71	657.65	456.36	977.86	666.21	388.87	978.56	402.82	388.67
391.13	346.04	14.621	516.03	302.65	23.863	573.65	339.05	-7.1354	508.04	286.1	215.9	466.13	292.09	458.9	499.33	259.51	653.21	555.72	446.78	16.757	685.57	483.28	32.121	750	431.14	-7.5021	624.83	538.25	353.1	572.77	523.05	450.48	553.71	594.49	754.96	444.7	534.87	924.24	453.66	301.14	930.75	657.64	456.39	977.93	666.21	388.87	978.56	402.82	388.64
391.3	345.33	14.798	515.99	302.6	23.814	573.65	339.05	-7.1354	508.12	286.1	215.96	466.38	291.94	458.93	499.33	259.51	653.21	555.82	446.79	16.757	685.53	483.34	32.161	750.03	431.1	-7.4647	624.83	538.25	353.1	572.62	523.15	450.42	553.71	594.49	754.96	444.71	534.64	924.24	453.68	300.93	930.77	657.65	456.36	977.86	666.17	388.89	978.62	402.87	388.59
391.14	346.14	14.699	515.99	302.6	23.814	573.69	339.06	-7.1657	508.12	286.1	215.96	466.38	291.94	458.93	499.33	259.51	653.21	555.78	446.69	16.749	685.39	483.22	32.21	750	431.14	-7.5021	624.78	538.21	353.04	572.64	523.11	450.49	553.71	594.49	754.96	444.71	534.64	924.24	453.68	300.93	930.77	657.65	456.36	977.86	666.21	388.87	978.56	402.87	388.53
391.13	346.04	14.621	516.13	302.55	23.79	573.69	339.06	-7.1657	508.12	286.1	215.96	466.57	291.96	458.96	499.33	259.51	653.21	555.71	446.79	16.705	685.46	483.24	32.123	749.98	431.11	-7.5264	624.79	538.17	353.09	572.62	523.15	450.42	553.71	594.49	754.96	444.71	534.64	924.24	453.82	300.87	930.83	657.66	456.29	977.92	666.16	388.75	978.58	402.72	388.51
391.32	345.39	14.74	516.13	302.55	23.79	573.65	339.05	-7.1354	508.21	285.98	215.93	466.33	291.99	458.83	499.3	259.48	653.17	555.75	446.64	16.703	685.57	483.02	32.061	750.03	431.04	-7.4324	624.76	538.16	353.19	572.75	523.04	450.55	553.71	594.44	754.99	444.58	534.53	924.21	453.76	300.95	930.71	657.66	456.32	978	666.21	388.87	978.56	402.87	388.56
391.14	346.14	14.699	516.03	302.65	23.863	573.65	339.05	-7.1354	508.1	286.01	216.03	466.56	292.02	458.88	499.3	259.48	653.17	555.78	446.76	16.711	685.46	483.24	32.123	750.03	431.1	-7.4647	624.84	538.21	353.16	572.54	523.03	450.6	553.71	594.44	754.99	444.71	534.64	924.24	453.76	300.95	930.71	657.66	456.29	977.92	666.21	388.87	978.56	402.93	388.33
391.32	345.39	14.74	516.03	302.65	23.863	573.62	339.04	-7.1475	508.23	286.06	215.86	466.65	291.87	458.88	499.3	259.48	653.17	555.78	446.69	16.749	685.78	482.68	32.244	749.92	431.19	-7.5137	624.76	538.16	353.19	572.75	523.04	450.55	553.62	594.41	754.97	444.62	534.6	924.27	453.8	300.98	930.73	657.8	456.19	977.87	666.19	388.74	978.52	402.86	388.38
391.13	345.95	14.691	516.13	302.55	23.79	573.65	339.05	-7.1354	508.12	286.1	215.96	466.52	291.95	458.9	499.33	259.51	653.21	555.78	446.69	16.749	685.46	483.24	32.123	750	431.14	-7.5021	624.71	538.13	353.11	572.63	523.1	450.56	553.71	594.44	754.99	444.65	534.41	924.23	453.68	300.93	930.77	657.71	456.15	977.94	666.17	388.76	978.56	402.86	388.41
391.32	345.39	14.74	516.13	302.55	23.79	573.63	339.07	-7.1085	508.21	285.98	215.93	466.54	291.86	458.96	499.3	259.48	653.17	555.81	446.64	16.75	685.37	483.25	32.172	750	431.14	-7.5021	624.76	538.16	353.19	572.63	523.1	450.56	553.71	594.44	754.99	444.65	534.41	924.23	453.82	300.87	930.83	657.7	456.24	977.87	666.21	388.87	978.56	402.86	388.41
391.14	346.14	14.699	516.09	302.5	23.74	573.71	338.96	-7.1675	508.21	285.98	215.93	466.48	291.85	458.89	499.5	259.43	653.14	555.78	446.69	16.749	685.57	483.28	32.121	749.94	431.08	-7.4404	624.79	538.1	353.17	572.64	523.11	450.49	553.71	594.44	754.99	444.65	534.41	924.23	453.68	300.93	930.77	657.76	456.31	977.86	666.14	388.78	978.62	402.97	388.16
391.13	346.04	14.621	516.09	302.5	23.74	573.65	339.05	-7.1354	508.14	286	215.98	466.69	291.85	458.89	499.44	259.3	653.15	555.78	446.69	16.749	685.57	483.02	32.061	749.98	431.17	-7.452	624.74	538.06	353.09	572.54	523.03	450.6	553.55	594.33	754.92	444.65	534.41	924.23	453.68	300.93	930.77	657.66	456.29	977.92	666.14	388.78	978.62	402.78	388.21
391.33	345.46	14.804	516.13	302.55	23.79	573.69	339.06	-7.1657	508.17	285.96	215.92	466.52	291.83	458.91	499.3	259.38	653.13	555.73	446.71	16.795	685.48	483.21	32.165	750.03	431.04	-7.4324	624.71	538.13	353.11	572.63	523.1	450.56	553.56	594.38	754.95	444.65	534.41	924.23	453.8	300.98	930.73	657.54	456.38	977.98	666.16	388.72	978.66	402.81	388.26
391.13	346.04	14.621	516.09	302.5	23.74	573.65	339.05	-7.1354	508.14	285.97	215.97	466.62	291.66	458.82	499.36	259.5	653.11	555.8	446.7	16.707	685.48	483.21	32.165	750.03	431.1	-7.4647	624.79	538.1	353.17	572.68	522.98	450.51	553.5	594.3	754.95	444.71	534.26	924.18	453.68	300.93	930.77	657.71	456.18	978.02	666.13	388.65	978.7	403.01	388.1
391.13	346.04	14.621	516.26	302.39	23.761	573.65	339.05	-7.1354	508.27	285.87	215.88	466.61	291.71	458.72	499.5	259.43	653.14	555.83	446.73	16.792	685.54	483.27	32.221	749.98	431.17	-7.452	624.79	538.1	353.17	572.63	523.1	450.56	553.41	594.31	754.97	444.71	534.26	924.18	453.82	300.87	930.83	657.66	456.32	978	666.16	388.72	978.66	403.03	388.02
391.31	345.4	14.863	516.09	302.5	23.74	573.65	339.05	-7.1354	508.24	285.88	215.93	466.35	291.73	458.84	499.44	259.3	653.15	555.81	446.69	16.828	685.51	483.03	32.118	749.98	431.11	-7.5264	624.8	538.06	353.23	572.71	522.86	450.54	553.55	594.33	754.92	444.71	534.26	924.18	453.78	300.56	930.8	657.82	456.13	978.02	666.13	388.65	978.7	402.88	388.01
391.13	345.95	14.691	516.13	302.55	23.79	573.71	338.96	-7.1675	508.27	285.87	215.88	466.52	291.66	458.71	499.44	259.3	653.15	555.84	446.67	16.709	685.53	483.34	32.161	750	431.14	-7.5021	624.8	538.06	353.23	572.93	522.87	450.48	553.52	594.33	755.02	444.72	534.18	924.13	453.68	300.86	930.85	657.65	456.1	978.05	666.13	388.65	978.7	403.26	387.68
390.98	345.94	14.616	516.09	302.66	23.803	573.71	338.96	-7.1675	508.24	285.88	215.93	466.38	291.7	458.85	499.51	259.32	653.1	555.78	446.69	16.749	685.59	482.99	32.103	750.02	431.14	-7.5372	624.8	538.06	353.23	572.8	522.92	450.51	553.45	594.21	754.91	444.66	534.16	924.14	453.73	300.93	930.7	657.61	456.17	978.07	666.13	388.65	978.7	403.22	387.59
391.13	345.95	14.691	516.09	302.5	23.74	573.71	338.96	-7.1675	508.23	285.85	215.91	466.47	291.62	458.77	499.44	259.3	653.15	555.78	446.69	16.749	685.57	483.02	32.061	750	431.14	-7.5021	624.98	538.07	353.2	572.93	522.87	450.48	553.38	594.21	754.96	444.63	534.07	924.16	453.91	300.44	930.96	657.56	456.31	978.05	666.13	388.65	978.7	403.24	387.49
391.32	345.39	14.74	516.09	302.5	23.74	573.74	338.98	-7.1978	508.26	285.83	215.86	466.59	291.62	458.78	499.51	259.32	653.1	555.78	446.69	16.749	685.53	483.34	32.161	750	431.14	-7.5021	624.94	537.98	353.19	572.81	522.93	450.49	553.38	594.21	754.96	444.59	533.82	924.12	453.92	300.51	930.87	657.6	456.14	978.15	666.16	388.72	978.66	403.19	387.53
391.32	345.39	14.74	516.26	302.39	23.761	573.71	338.96	-7.1675	508.26	285.83	215.86	466.47	291.62	458.77	499.51	259.32	653.1	555.81	446.64	16.745	685.84	482.69	32.14	750.02	431.07	-7.5102	624.97	537.9	353.16	572.81	522.93	450.49	553.47	594.22	755.03	444.53	533.68	924.08	453.7	300.51	930.77	657.6	456.14	978.15	666.13	388.65	978.7	403.17	387.47
391.13	346.04	14.621	516.26	302.39	23.761	573.74	338.98	-7.1978	508.26	285.83	215.86	466.52	291.66	458.71	499.44	259.3	653.15	555.77	446.65	16.786	685.48	483.21	32.165	750	431.14	-7.5021	625.14	537.9	353.21	572.84	522.8	450.53	553.32	594.09	754.99	444.48	533.65	924.1	453.69	300.44	930.86	657.56	456.31	978.05	666.13	388.65	978.7	403.09	387.42
391.13	346.04	14.621	516.34	302.41	23.683	573.74	338.98	-7.1978	508.19	285.87	215.8	466.6	291.66	458.66	499.44	259.3	653.15	555.78	446.76	16.711	685.57	483.28	32.121	749.95	431.16	-7.5638	624.98	537.9	353.18	572.94	522.75	450.53	553.41	594.13	755	444.51	533.63	924.13	453.69	300.44	930.86	657.61	456.17	978.07	666.13	388.65	978.7	403.13	387.27
391.13	346.04	14.621	516.34	302.41	23.683	573.74	338.98	-7.1978	508.12	285.84	215.72	466.33	291.69	458.79	499.51	259.32	653.1	555.78	446.69	16.749	685.46	483.24	32.123	750	431.14	-7.5021	625.19	537.9	353.23	572.94	522.75	450.53	553.34	594.03	754.99	444.48	533.65	924.1	454.07	300.27	930.93	657.61	456.17	978.07	666.13	388.65	978.7	403.23	387.07
391.32	345.39	14.74	516.34	302.41	23.683	573.71	338.96	-7.1675	508.16	285.79	215.67	466.47	291.62	458.77	499.44	259.3	653.15	555.84	446.67	16.709	685.48	483.29	32.17	750	431.14	-7.5021	625.04	537.87	353.17	572.94	522.75	450.53	553.34	594.03	754.99	444.48	533.65	924.1	453.92	300.33	930.87	657.72	456.12	978.07	666.13	388.65	978.7	403.34	387.04
391.3	345.33	14.798	516.09	302.5	23.74	573.71	338.96	-7.1675	508.19	285.83	215.78	466.52	291.66	458.71	499.44	259.3	653.15	555.81	446.64	16.745	685.84	482.69	32.14	750.02	431.14	-7.5372	624.99	537.77	353.16	572.71	522.86	450.54	553.36	593.97	754.98	444.48	533.65	924.1	453.92	300.33	930.87	657.54	456.18	978.12	666.13	388.65	978.7	403.38	387.01
391.13	346.04	14.621	516.13	302.55	23.79	573.71	338.96	-7.1675	508.24	285.78	215.73	466.47	291.62	458.77	499.44	259.3	653.15	555.78	446.69	16.749	685.57	483.28	32.121	750.05	431.03	-7.5603	624.84	537.75	353.17	572.94	522.75	450.53	553.43	594.02	754.97	444.51	533.63	924.13	454.07	300.27	930.93	657.64	456.1	978.19	666.15	388.62	978.66	403.34	387.04
391.32	345.39	14.74	516.26	302.39	23.761	573.69	338.93	-7.2238	508.16	285.79	215.67	466.39	291.63	458.69	499.51	259.32	653.1	555.71	446.68	16.832	685.57	483.28	32.121	750.02	431.14	-7.5372	624.83	537.8	353.21	572.94	522.75	450.53	553.29	594.03	755.02	444.51	533.63	924.13	454.11	300.11	930.92	657.54	456.18	978.12	666.1	388.56	978.66	403.24	386.88
391.32	345.39	14.74	516.09	302.5	23.74	573.69	338.93	-7.2238	508.16	285.79	215.67	466.47	291.62	458.77	499.44	259.3	653.15	555.8	446.6	16.781	685.48	483.21	32.165	750.02	431.14	-7.5372	624.91	537.73	353.22	572.94	522.75	450.53	553.53	593.9	755.06	444.48	533.65	924.1	454.03	299.93	930.97	657.64	456.1	978.19	666.1	388.56	978.66	403.33	386.92
391.32	345.39	14.74	516.34	302.41	23.683	573.69	338.93	-7.2238	508.16	285.79	215.67	466.47	291.62	458.77	499.44	259.21	653.1	555.78	446.65	16.789	685.84	482.69	32.14	750	431.14	-7.5021	624.75	537.77	353.18	572.99	522.82	450.55	553.31	593.97	755.02	444.51	533.63	924.13	454.08	300.1	930.84	657.72	456.12	978.07	666.13	388.65	978.7	403.33	386.92
391.32	345.39	14.74	516.09	302.5	23.74	573.74	338.98	-7.1978	508.24	285.78	215.73	466.39	291.63	458.69	499.51	259.32	653.1	555.89	446.55	16.769	685.76	483.13	32.14	749.97	431.16	-7.5988	624.84	537.75	353.17	572.92	522.86	450.51	553.31	593.97	755.02	444.51	533.63	924.13	453.84	300.22	930.84	657.72	456.09	978.14	666.12	388.53	978.62	403.24	386.88
391.3	345.33	14.798	516.09	302.5	23.74	573.66	338.91	-7.1935	508.16	285.79	215.67	466.49	291.51	458.73	499.57	259.13	653.08	555.81	446.69	16.828	685.67	483.06	32.059	750	431.14	-7.5021	624.75	537.77	353.18	572.9	522.75	450.59	553.27	593.9	755.03	444.51	533.63	924.13	453.99	299.92	930.91	657.55	456.06	978.03	666.1	388.56	978.66	403.24	386.88
391.13	345.95	14.691	516.34	302.41	23.683	573.74	338.98	-7.1978	508.16	285.79	215.67	466.47	291.62	458.77	499.51	259.23	653.05	555.88	446.68	16.788	685.46	483.24	32.123	750.02	431.14	-7.5372	624.69	537.69	353.25	572.77	522.8	450.62	553.39	593.91	755.11	444.51	533.63	924.13	453.88	299.99	930.92	657.57	455.96	977.98	666.12	388.53	978.62	403.33	386.92
391.32	345.39	14.74	516.26	302.39	23.761	573.66	338.91	-7.1935	508.12	285.74	215.69	466.53	291.51	458.8	499.64	259.15	653.03	555.81	446.64	16.745	685.5	483.26	32.209	750.02	431.14	-7.5372	624.7	537.74	353.22	572.94	522.75	450.53	553.38	593.88	755.14	444.51	533.63	924.13	453.65	300.1	930.91	657.61	455.85	977.94	666.12	388.53	978.62	403.18	386.79
391.35	345.36	14.679	516.04	302.41	23.767	573.69	338.93	-7.2238	508.16	285.79	215.67	466.47	291.62	458.77	499.64	259.15	653.03	555.77	446.6	16.818	685.46	483.24	32.123	749.97	431.16	-7.5988	624.75	537.77	353.18	572.9	522.75	450.59	553.43	593.88	755.1	444.51	533.63	924.13	453.75	300.03	930.9	657.58	455.95	978.09	666.12	388.53	978.62	403.24	386.88
391.32	345.39	14.74	516.34	302.41	23.683	573.69	338.93	-7.2238	508.13	285.73	215.68	466.47	291.62	458.77	499.64	259.15	653.03	555.74	446.67	16.83	685.74	483.16	32.097	750.05	431.03	-7.5603	624.66	537.72	353.16	572.59	522.92	450.56	553.39	593.92	755.07	444.51	533.63	924.13	453.84	299.98	930.85	657.43	455.94	977.92	666.12	388.53	978.62	403.18	386.79
391.3	345.33	14.798	516.34	302.41	23.683	573.74	338.98	-7.1978	508.07	285.64	215.72	466.42	291.47	458.71	499.57	259.13	653.08	555.77	446.75	16.838	685.48	483.21	32.165	749.97	431.16	-7.5988	624.66	537.72	353.22	572.83	522.8	450.55	553.3	593.84	755.16	444.51	533.63	924.13	453.88	299.99	930.92	657.44	455.87	978.04	666.15	388.48	978.59	403.18	386.79
391.13	345.95	14.691	516.09	302.5	23.74	573.74	338.98	-7.1978	508.13	285.73	215.68	466.35	291.59	458.75	499.51	259.23	653.05	555.86	446.68	16.787	685.58	483.07	32.108	750.02	431.14	-7.5372	624.74	537.73	353.21	572.59	522.92	450.56	553.31	593.87	755.13	444.51	533.63	924.13	453.76	299.83	930.87	657.47	456	978.09	666.14	388.46	978.51	403.34	386.63
391.13	346.04	14.621	516.26	302.39	23.761	573.69	338.93	-7.2238	508.05	285.73	215.73	466.27	291.66	458.77	499.51	259.23	653.05	555.86	446.65	16.859	685.7	483.22	32.141	750.02	431.14	-7.5372	624.63	537.74	353.13	572.77	522.8	450.62	553.3	593.84	755.16	444.51	533.63	924.13	453.84	299.64	930.96	657.25	455.65	978.08	666.09	388.35	978.58	403.24	386.56
391.3	345.33	14.798	516.34	302.41	23.683	573.69	338.93	-7.2238	508.09	285.68	215.7	466.35	291.44	458.75	499.3	259.28	653.08	555.81	446.69	16.828	685.54	483.13	32.148	750.02	431.14	-7.5372	624.66	537.72	353.22	572.71	522.86	450.56	553.3	593.84	755.16	444.51	533.63	924.13	453.67	299.59	930.99	657.46	455.97	978.17	666.14	388.42	978.54	403.24	386.56
391.27	345.33	14.706	516.34	302.41	23.683	573.69	338.93	-7.2238	508.09	285.68	215.7	466.33	291.69	458.79	499.3	259.28	653.08	555.76	446.72	16.874	685.57	483.02	32.061	749.95	431.16	-7.5638	624.63	537.74	353.13	572.56	522.81	450.62	553.3	593.94	755.05	444.58	533.53	924.19	453.7	299.7	930.9	657.54	455.99	978.04	666.09	388.42	978.49	403.37	386.51
391.32	345.39	14.74	516.26	302.39	23.761	573.69	338.93	-7.2238	507.98	285.67	215.67	466.32	291.56	458.79	499.26	259.25	653.04	555.73	446.73	16.918	685.46	483.24	32.123	750.07	431.04	-7.5953	624.63	537.74	353.13	572.59	522.92	450.56	553.3	593.84	755.16	444.58	533.53	924.19	453.36	299.63	930.85	657.47	456	978.09	666.08	388.36	978.44	403.37	386.51
391.32	345.39	14.74	516.45	302.44	23.601	573.71	338.96	-7.1675	508.02	285.67	215.73	466.2	291.53	458.76	499.44	259.21	653.1	555.75	446.64	16.86	685.39	483.22	32.21	749.97	431.16	-7.5988	624.63	537.74	353.13	572.52	522.93	450.63	553.22	593.9	755.07	444.58	533.53	924.19	453.57	299.74	930.85	657.26	455.68	978	666.08	388.36	978.44	403.37	386.51
391.32	345.39	14.74	516.26	302.39	23.761	573.69	338.93	-7.2238	508.02	285.67	215.73	466.47	291.47	458.77	499.26	259.25	653.04	555.73	446.73	16.918	685.7	483.03	32.102	749.97	431.16	-7.5988	624.62	537.69	353.15	572.59	522.88	450.69	553.21	593.8	755.18	444.58	533.53	924.19	453.69	299.72	930.85	657.29	455.74	978.03	666.11	388.27	978.47	403.21	386.52
391.13	346.04	14.621	516.45	302.44	23.601	573.69	338.93	-7.2238	508.02	285.67	215.73	466.19	291.51	458.68	499.17	259.21	653.08	555.79	446.67	16.87	685.57	483.28	32.121	750.02	431.14	-7.5372	624.62	537.77	353.07	572.45	522.74	450.66	553.14	593.86	755.09	444.58	533.53	924.19	453.39	299.67	930.91	657.49	455.73	977.98	666.11	388.27	978.47	403.34	386.48
391.26	345.27	14.765	516.32	302.33	23.706	573.69	338.93	-7.2238	507.96	285.64	215.62	466.2	291.49	458.69	499.21	259.17	653.08	555.74	446.76	16.882	685.37	483.25	32.172	750.07	431.04	-7.5953	624.62	537.77	353.07	572.63	522.76	450.68	553.22	593.9	755.07	444.46	533.5	924.29	453.36	299.63	930.85	657.21	455.77	978	666.11	388.27	978.47	403.37	386.51
391.13	346.04	14.621	516.45	302.44	23.601	573.74	338.98	-7.1978	507.98	285.67	215.67	465.96	291.63	458.73	499.2	259.17	653	555.76	446.72	16.874	685.88	483.03	32.141	749.95	431.16	-7.5638	624.63	537.74	353.13	572.52	522.93	450.63	553.3	593.84	755.16	444.46	533.5	924.29	453.36	299.63	930.85	657.3	455.67	978.09	666.11	388.27	978.47	403.37	386.51
391.27	345.33	14.706	516.3	302.31	23.709	573.69	338.93	-7.2238	507.98	285.67	215.67	465.98	291.52	458.68	499.1	259.16	653.05	555.78	446.73	16.943	685.31	483.26	32.229	750	431.14	-7.5021	624.63	537.74	353.13	572.51	522.82	450.68	553.22	593.9	755.07	444.51	533.49	924.29	453.36	299.63	930.85	657.25	455.65	978.08	666.11	388.27	978.47	403.37	386.51
391.35	345.36	14.679	516.37	302.42	23.679	573.69	338.93	-7.2238	507.9	285.55	215.64	466.01	291.62	458.69	499.05	258.97	653.02	555.73	446.73	16.918	685.57	483.02	32.061	750	431.14	-7.5021	624.53	537.71	353.11	572.54	522.79	450.66	553.22	593.9	755.07	444.37	533.51	924.38	453.59	299.52	930.86	657.26	455.68	978	666.08	388.36	978.44	403.33	386.46
391.3	345.33	14.798	516.26	302.39	23.761	573.69	338.93	-7.2238	507.9	285.55	215.64	466.19	291.51	458.68	499.11	259.05	652.97	555.82	446.7	16.971	685.62	483.65	32.125	749.95	431.16	-7.5638	624.58	537.82	353.1	572.4	522.75	450.72	553.2	593.96	755.07	444.41	533.48	924.47	453.59	299.52	930.86	657.31	455.71	978.01	666.11	388.27	978.47	403.33	386.46
391.13	345.95	14.691	516.37	302.42	23.679	573.69	338.93	-7.2238	507.95	285.65	215.61	466.13	291.44	458.67	499.11	259.05	652.97	555.76	446.76	17.038	685.39	483.22	32.21	750.05	431.03	-7.5603	624.49	537.78	353.12	572.63	522.76	450.68	553.22	593.9	755.07	444.46	533.49	924.34	453.36	299.63	930.85	657.16	455.66	978.05	666.11	388.27	978.47	403.37	386.51
391.3	345.33	14.798	516.22	302.3	23.787	573.69	338.93	-7.2238	507.9	285.55	215.64	465.78	291.64	458.65	499.02	259.01	653.09	555.72	446.77	17.001	685.57	483.02	32.061	749.97	431.16	-7.5988	624.59	537.79	353.16	572.46	522.72	450.82	553.22	593.9	755.07	444.46	533.49	924.34	453.36	299.63	930.85	657.27	455.59	978.13	666.11	388.27	978.47	403.37	386.51
391.32	345.39	14.74	516.15	302.44	23.685	573.69	338.93	-7.2238	507.95	285.51	215.51	465.98	291.52	458.68	499.11	259.05	652.97	555.74	446.69	16.982	685.7	483.03	32.102	749.97	431.16	-7.5988	624.59	537.79	353.16	572.52	522.69	450.72	553.28	593.91	755.16	444.37	533.51	924.38	453.36	299.63	930.85	657.25	455.65	978.08	666.11	388.27	978.47	403.26	386.33
391.32	345.39	14.74	516.32	302.33	23.706	573.69	338.93	-7.2238	507.97	285.56	215.6	466.19	291.51	458.68	499.05	258.97	653.02	555.8	446.7	17.007	685.57	483.36	32.247	750.02	431.14	-7.5372	624.49	537.78	353.12	572.67	522.69	450.5	553.36	593.95	755.14	444.41	533.48	924.47	453.36	299.63	930.85	657.22	455.48	978.17	666.11	388.24	978.41	403.3	386.39
391.3	345.3	14.647	516.4	302.34	23.628	573.69	338.93	-7.2238	507.9	285.55	215.64	465.95	291.66	458.72	499.09	258.92	652.93	555.85	446.79	16.911	685.53	483.34	32.161	749.97	431.16	-7.5988	624.54	537.88	353.12	572.52	522.69	450.72	553.36	593.94	755.18	444.41	533.48	924.47	453.36	299.63	930.85	657.1	455.53	978.18	666.03	388.31	978.47	403.26	386.33
391.32	345.39	14.74	516.4	302.34	23.628	573.69	338.93	-7.2238	507.89	285.5	215.54	465.99	291.7	458.69	499.08	258.87	652.9	555.75	446.82	16.991	685.84	482.69	32.14	749.91	431.1	-7.6079	624.59	537.79	353.16	572.69	522.73	450.78	553.28	593.91	755.16	444.37	533.51	924.38	453.36	299.63	930.85	657.18	455.52	978.13	665.98	388.25	978.52	403.26	386.33
391.32	345.39	14.74	516.45	302.44	23.601	573.69	338.93	-7.2238	507.9	285.53	215.59	466.04	291.59	458.69	499.08	258.87	652.9	555.82	446.79	17.079	685.46	483.24	32.123	750.01	431.05	-7.657	624.59	537.79	353.16	572.64	522.64	450.75	553.38	593.88	755.14	444.45	533.53	924.52	453.25	299.58	930.88	657.18	455.42	978.09	666.01	388.27	978.52	403.26	386.33
391.32	345.39	14.74	516.4	302.34	23.628	573.69	338.93	-7.2238	507.89	285.5	215.54	466.28	291.53	458.64	499.05	258.97	653.02	555.74	446.77	16.965	685.64	483.38	32.159	749.97	431.16	-7.5988	624.59	537.79	353.16	572.46	522.72	450.82	553.36	593.95	755.14	444.37	533.51	924.38	453.25	299.58	930.88	657.1	455.53	978.18	665.93	388.22	978.45	403.26	386.33
391.35	345.36	14.679	516.4	302.34	23.628	573.69	338.93	-7.2238	507.82	285.5	215.48	466.12	291.61	458.66	499.05	258.91	652.98	555.72	446.87	16.999	685.58	483.07	32.108	749.98	431.18	-7.6338	624.68	537.85	353.19	572.64	522.64	450.75	553.5	594.08	755.18	444.37	533.51	924.38	453.25	299.58	930.88	657.1	455.53	978.18	665.95	388.21	978.45	403.26	386.33
391.32	345.39	14.74	516.4	302.34	23.628	573.69	338.93	-7.2238	507.88	285.59	215.46	466.18	291.65	458.6	499.05	258.97	653.02	555.75	446.91	17.05	685.59	483.25	32.164	749.98	431.18	-7.6338	624.68	537.85	353.19	572.81	522.68	450.75	553.65	594.06	755.14	444.36	533.6	924.49	453.25	299.58	930.88	657.28	455.37	978.09	665.78	388.1	978.51	403.26	386.33
391.32	345.39	14.74	516.4	302.34	23.628	573.69	338.93	-7.2238	507.95	285.51	215.51	466.7	291.47	458.65	499.05	258.97	653.02	555.75	446.82	17.035	685.66	483.36	32.202	749.99	431.02	-7.7361	624.74	537.95	353.22	572.99	522.59	450.63	553.91	593.99	755.14	444.53	533.51	924.48	453.25	299.58	930.88	657.1	455.53	978.18	665.73	388.13	978.41	403.17	386.44
391.33	345.3	14.737	516.4	302.34	23.628	573.69	338.93	-7.2238	507.89	285.51	215.45	466.4	291.52	458.56	499.05	258.97	653.02	555.8	446.86	17.096	685.76	483.13	32.14	749.99	431.02	-7.7361	624.86	537.95	353.27	572.81	522.68	450.75	553.91	593.99	755.14	444.53	533.51	924.48	453.15	299.52	930.87	657.28	455.34	978.17	665.77	388.09	978.51	403.26	386.33
391.32	345.39	14.74	516.45	302.44	23.601	573.69	338.93	-7.2238	508.01	285.6	215.48	466.49	291.51	458.73	499.09	258.92	652.93	555.81	446.89	17.063	685.69	483.51	32.158	749.94	431.13	-7.6779	625.13	537.9	353.19	572.85	522.67	450.69	553.91	593.99	755.14	444.53	533.51	924.48	452.93	299.63	930.89	657.07	455.42	978.28	665.7	388.09	978.5	403.26	386.33
391.32	345.39	14.74	516.27	302.39	23.535	573.69	338.93	-7.2238	507.89	285.51	215.45	466.47	291.56	458.58	499.05	258.91	652.98	555.86	446.94	17.048	686.09	483.02	32.292	749.94	431.13	-7.6779	625.42	538.02	353.29	572.92	522.66	450.63	553.91	593.99	755.14	444.53	533.51	924.48	453.15	299.52	930.87	657.22	455.34	978.21	665.75	387.97	978.53	403.26	386.33
391.32	345.39	14.74	516.4	302.34	23.628	573.69	338.93	-7.2238	507.89	285.51	215.45	466.57	291.6	458.62	499.11	259.05	652.97	555.86	446.93	17.092	684.99	482.98	32.475	749.99	431.02	-7.7361	625.34	537.98	353.31	572.97	522.62	450.68	553.98	594.07	755.19	444.52	533.59	924.58	452.89	299.8	930.9	657.09	455.39	978.22	665.6	388.04	978.62	403.26	386.33
391.32	345.39	14.74	516.4	302.34	23.628	573.74	338.89	-7.2637	508.01	285.6	215.48	466.59	291.49	458.57	499.11	259.05	652.97	555.85	446.79	17.044	685.47	482.12	32.238	749.99	431.02	-7.7361	625.42	538.02	353.29	573.03	522.59	450.57	554.14	594.02	755.28	444.56	533.56	924.61	452.93	299.63	930.89	657.22	455.3	978.28	665.63	388.02	978.72	403.26	386.33
391.3	345.3	14.647	516.4	302.34	23.628	573.69	338.93	-7.2238	508.01	285.6	215.48	466.52	291.66	458.71	499.09	258.92	652.93	555.88	446.86	17.152	685.5	482.09	32.297	749.99	431.02	-7.7361	625.42	538.02	353.29	572.82	522.55	450.78	554.09	593.98	755.28	444.65	533.59	924.63	452.93	299.63	930.89	657.22	455.3	978.28	665.63	388.02	978.72	403.26	386.33
391.35	345.36	14.679	516.4	302.34	23.628	573.75	338.95	-7.2384	508.01	285.6	215.48	466.32	291.7	458.56	499.09	258.92	652.93	555.82	446.93	17.025	685.54	482.7	32.564	749.99	431.02	-7.7361	625.42	538.02	353.29	572.99	522.59	450.63	554.17	593.97	755.25	444.63	533.6	924.57	453.1	299.71	930.83	657.22	455.3	978.28	665.66	387.73	978.73	403.13	386.38
391.3	345.33	14.798	516.4	302.34	23.628	573.74	338.89	-7.2637	508.01	285.6	215.48	466.56	291.76	458.64	499.14	259	652.88	555.82	446.94	17.128	685.9	483.38	32.01	749.99	431.02	-7.7361	625.42	538.02	353.29	572.97	522.62	450.68	554.17	593.97	755.25	444.77	533.62	924.53	452.88	299.81	930.97	657.19	455.33	978.35	665.66	387.73	978.73	403.13	386.38
391.13	346.04	14.621	516.4	302.34	23.628	573.75	338.95	-7.2384	507.95	285.51	215.51	466.6	291.66	458.66	499.05	258.91	652.98	555.92	446.9	17.084	685.54	482.7	32.564	750	430.99	-7.7821	625.42	538.02	353.29	573.03	522.59	450.57	554.23	593.95	755.27	444.77	533.62	924.53	452.77	299.73	930.91	657.22	455.3	978.28	665.63	387.63	978.72	403.09	386.42
391.3	345.33	14.798	516.45	302.44	23.601	573.75	338.95	-7.2384	508.01	285.6	215.48	466.6	291.66	458.66	499.05	258.97	653.02	555.85	446.89	17.045	685.8	483.1	32.057	750	430.99	-7.7821	625.42	538.02	353.29	573.03	522.59	450.57	554.33	593.94	755.33	444.77	533.62	924.53	452.71	299.93	930.86	657.22	455.3	978.28	665.71	387.68	978.78	403.1	386.58
391.35	345.36	14.679	516.4	302.34	23.628	573.69	338.93	-7.2238	508.01	285.6	215.48	466.58	291.65	458.66	499.05	258.97	653.02	555.88	447	17.021	686.3	482.72	32.046	750	430.99	-7.7821	625.42	538.02	353.29	573.03	522.59	450.57	554.39	593.92	755.35	444.77	533.62	924.53	453.09	299.99	930.74	657.22	455.3	978.28	665.63	387.63	978.72	403.05	386.33
391.33	345.3	14.737	516.4	302.34	23.628	573.68	338.87	-7.2491	508.08	285.61	215.4	466.48	291.63	458.63	499.09	258.92	652.93	555.8	446.94	17.019	686.04	483.2	31.952	750	430.99	-7.7821	625.42	538.02	353.29	573.03	522.59	450.57	554.49	593.96	755.36	444.87	533.58	924.52	451.59	300.62	930.83	657.28	455.15	978.28	665.63	387.63	978.72	403.1	386.46
391.32	345.39	14.74	516.4	302.34	23.628	573.74	338.89	-7.2637	508.01	285.6	215.48	466.5	291.84	458.67	499.02	259.01	653.09	555.89	446.93	17.056	685.99	483.08	31.953	750	430.99	-7.7821	625.42	538.02	353.29	573.11	522.49	450.46	554.43	593.69	755.23	444.87	533.58	924.52	452.77	299.73	930.91	657.22	455.3	978.28	665.63	387.63	978.72	403.06	386.5
391.35	345.36	14.679	516.45	302.44	23.601	573.69	338.93	-7.2238	507.95	285.51	215.51	466.46	291.74	458.68	499.05	258.97	653.02	555.91	447	17.088	686.33	482.9	32.064	750	430.99	-7.7821	625.42	538.02	353.29	572.97	522.62	450.68	554.52	593.79	755.23	444.92	533.67	924.56	452.55	300.16	930.85	657.28	455.25	978.42	665.63	387.63	978.72	403.09	386.39
391.32	345.39	14.74	516.4	302.34	23.628	573.74	338.89	-7.2637	507.89	285.51	215.45	466.56	291.52	458.67	499.05	258.97	653.02	555.89	446.98	17.081	686.2	482.51	31.964	750	430.99	-7.7821	625.42	538.02	353.29	572.97	522.62	450.68	554.6	593.72	755.21	444.92	533.67	924.56	451.79	300.64	930.82	657.37	455.08	978.35	665.57	387.44	978.72	402.86	386.75
391.32	345.39	14.74	516.4	302.34	23.628	573.74	338.89	-7.2637	507.89	285.51	215.45	466.64	291.55	458.62	499.02	259.01	653.09	555.86	447.09	17.12	686.38	482.9	32.045	750	430.99	-7.7821	625.42	538.02	353.29	573.03	522.59	450.57	554.78	593.81	755.17	444.99	533.64	924.56	452.7	300.21	930.78	657.37	455.08	978.35	665.62	387.38	978.82	402.79	386.68
391.35	345.36	14.679	516.4	302.34	23.628	573.68	338.87	-7.2491	507.95	285.6	215.42	466.64	291.55	458.62	499.05	258.97	653.02	555.88	447	17.021	685.62	482.56	32.468	750	430.99	-7.7821	625.42	538.02	353.29	573.03	522.59	450.57	554.85	593.72	755.1	445.08	533.68	924.53	451.59	300.74	930.7	657.39	455.02	978.44	665.64	387.39	978.77	402.8	386.74
391.32	345.39	14.74	516.4	302.34	23.628	573.68	338.87	-7.2491	507.89	285.51	215.45	466.7	291.47	458.65	499.02	259.01	653.09	555.9	447.05	17.045	685.18	482.84	32.184	750	430.99	-7.7821	625.42	538.02	353.29	572.97	522.62	450.68	554.85	593.73	755.09	445.15	533.64	924.55	452.7	300.23	930.84	657.39	455.02	978.44	665.63	387.38	978.82	402.95	386.7
391.32	345.39	14.74	516.4	302.34	23.628	573.75	338.95	-7.2384	507.89	285.51	215.45	466.68	291.57	458.7	498.98	258.92	652.99	555.84	447.08	17.075	685.57	482.31	32.411	750	430.99	-7.7821	625.42	538.02	353.29	573.11	522.49	450.46	554.88	593.65	755.09	445.18	533.7	924.61	451.59	300.74	930.7	657.39	455.02	978.44	665.64	387.3	978.86	402.97	386.76
391.32	345.39	14.74	516.4	302.34	23.628	573.68	338.87	-7.2491	507.89	285.51	215.45	466.48	291.63	458.63	499.05	258.96	653.01	555.89	447.1	17.084	685.57	482.31	32.411	750	430.99	-7.7821	625.42	538.02	353.29	573.03	522.59	450.57	554.91	593.6	755.06	445.18	533.7	924.61	452.63	300.39	930.85	657.44	454.88	978.47	665.67	387.25	978.71	402.88	386.73
391.32	345.39	14.74	516.4	302.34	23.628	573.74	338.89	-7.2637	507.89	285.51	215.45	466.39	291.73	458.73	498.98	258.92	652.99	555.93	447.02	17.073	685.32	482.93	32.368	750	430.99	-7.7821	625.42	538.02	353.29	573.03	522.59	450.57	555.02	593.64	755.07	445.26	533.72	924.63	452.51	300.32	930.85	657.39	455.02	978.44	665.65	387.24	978.76	403.08	386.72
391.16	345.99	14.55	516.4	302.34	23.628	573.74	338.89	-7.2637	507.89	285.51	215.45	466.41	291.63	458.68	499.05	258.97	653.02	555.93	447.02	17.073	685.57	482.31	32.411	750	430.99	-7.7821	625.42	538.02	353.29	572.92	522.62	450.74	555.02	593.64	755.07	445.26	533.72	924.63	452.69	300.45	930.76	657.42	454.94	978.38	665.67	387.25	978.71	402.92	386.77
391.15	345.9	14.621	516.4	302.34	23.628	573.74	338.89	-7.2637	507.89	285.51	215.45	466.35	291.59	458.75	498.95	258.96	653.07	555.94	446.97	17.016	685.57	482.31	32.411	750	430.99	-7.7821	625.42	538.02	353.29	573.03	522.59	450.57	554.91	593.6	755.06	445.36	533.7	924.59	452.58	300.47	930.8	657.55	454.82	978.51	665.71	387.15	978.72	403.07	386.7
391.32	345.39	14.74	516.4	302.34	23.628	573.68	338.87	-7.2491	507.89	285.51	215.45	466.49	291.51	458.73	498.95	258.96	653.07	555.85	447.14	17.099	685.47	482.12	32.238	750.02	430.98	-7.8293	625.36	537.91	353.28	573.03	522.59	450.57	555.06	593.5	755.01	445.36	533.7	924.59	452.7	300.53	930.82	657.44	454.88	978.47	665.71	387.15	978.72	403.07	386.7
391.13	346.04	14.621	516.4	302.34	23.628	573.74	338.89	-7.2637	507.89	285.51	215.45	466.24	291.69	458.62	498.95	258.96	653.07	555.95	446.98	17.146	685.57	482.31	32.411	750.02	430.98	-7.8293	625.27	537.88	353.26	573.03	522.59	450.57	555.06	593.5	755.01	445.36	533.7	924.59	452.69	300.53	930.79	657.55	454.82	978.51	665.75	387.04	978.72	402.92	386.77
391.32	345.39	14.74	516.4	302.34	23.628	573.79	338.91	-7.2132	507.89	285.51	215.45	466.33	291.69	458.79	498.98	258.92	652.99	555.99	447	17.032	685.93	483.22	32.038	750.02	430.98	-7.8293	625.3	537.92	353.2	573.03	522.59	450.57	555.06	593.5	755.01	445.36	533.7	924.59	452.69	300.53	930.79	657.48	454.88	978.48	665.75	387.04	978.72	403.14	386.82
391.3	345.3	14.647	516.4	302.34	23.628	573.74	338.89	-7.2637	507.76	285.41	215.43	466.32	291.62	458.52	498.95	258.96	653.07	555.99	447	17.032	686.13	482.75	32.22	750.02	430.98	-7.8293	625.24	537.82	353.16	572.98	522.63	450.52	555.02	593.64	755.07	445.36	533.7	924.59	452.67	300.44	930.88	657.42	454.94	978.38	665.83	387	978.72	403.18	386.79
391.32	345.39	14.74	516.4	302.34	23.628	573.74	338.89	-7.2637	507.89	285.51	215.45	466.26	291.63	458.69	498.94	258.95	652.99	555.99	447	17.032	685.57	482.31	32.411	750.02	430.98	-7.8293	625.15	537.78	353.19	572.93	522.63	450.58	555.06	593.5	755.01	445.44	533.74	924.56	452.69	300.53	930.79	657.58	454.87	978.38	665.83	387	978.72	403.18	386.79
391.35	345.36	14.679	516.4	302.34	23.628	573.68	338.87	-7.2491	507.76	285.41	215.43	466.19	291.65	458.68	498.95	258.96	653.07	556.02	447	16.99	685.57	482.31	32.411	750.02	430.98	-7.8293	625.13	537.74	353.25	573.03	522.59	450.57	555.06	593.5	755.01	445.48	533.84	924.54	452.58	300.47	930.8	657.64	454.79	978.33	665.89	386.98	978.61	403.18	386.79
391.35	345.36	14.679	516.4	302.34	23.628	573.74	338.89	-7.2637	507.76	285.41	215.43	466.39	291.73	458.73	498.93	258.89	652.96	555.9	447.05	17.045	686.07	482.61	32.153	750	430.99	-7.7821	625.07	537.75	353.16	572.98	522.63	450.52	555.06	593.5	755.01	445.48	533.84	924.54	452.51	300.32	930.85	657.65	454.98	978.17	666.02	386.85	978.6	403.18	386.79
391.3	345.33	14.798	516.4	302.34	23.628	573.69	338.93	-7.2238	507.76	285.41	215.43	466.1	291.72	458.71	498.95	258.96	653.07	555.99	447	17.032	686.37	482.93	32.235	750.02	430.98	-7.8293	624.98	537.68	353.17	572.93	522.63	450.58	555.06	593.5	755.01	445.48	533.84	924.54	451.84	300.91	930.64	657.81	454.81	978.19	666.04	386.83	978.53	403.14	386.82
391.16	345.99	14.55	516.4	302.34	23.628	573.68	338.87	-7.2491	507.83	285.41	215.35	466.09	291.63	458.63	498.94	258.95	652.99	555.95	447.04	17.004	685.76	482.97	32.062	750.02	430.98	-7.8293	625.06	537.71	353.19	572.82	522.56	450.62	555.06	593.5	755.01	445.44	533.74	924.56	452.96	300.58	930.75	657.77	454.86	978.29	666.04	386.83	978.53	403.18	386.79
391.32	345.39	14.74	516.4	302.34	23.628	573.68	338.87	-7.2491	507.65	285.44	215.4	466.12	291.61	458.66	498.95	258.96	653.07	556.05	447.06	16.991	686.13	482.75	32.22	750.02	430.98	-7.8293	624.91	537.75	353.14	572.94	522.75	450.53	555.06	593.5	755.01	445.48	533.84	924.54	452.88	300.44	930.78	657.76	454.91	978.22	666.1	386.71	978.47	403.18	386.79
391.3	345.33	14.798	516.4	302.34	23.628	573.69	338.93	-7.2238	507.58	285.43	215.43	465.94	291.7	458.63	498.95	258.96	653.07	555.95	447.04	17.004	686.07	482.61	32.153	750.02	430.98	-7.8293	624.79	537.68	353.14	572.93	522.63	450.58	555.06	593.5	755.01	445.48	533.84	924.54	452.69	300.53	930.79	657.7	454.87	978.15	666.22	386.67	978.44	403.18	386.79
391.28	345.23	14.705	516.4	302.34	23.628	573.68	338.87	-7.2491	507.65	285.44	215.4	465.94	291.7	458.63	498.95	258.96	653.07	555.95	447.02	16.995	686.07	482.61	32.153	750.02	430.98	-7.8293	624.66	537.72	353.16	572.86	522.68	450.55	554.99	593.46	755.04	445.48	533.84	924.54	452.69	300.53	930.79	658.02	454.76	978.19	666.23	386.56	978.5	403.18	386.79
391.32	345.39	14.74	516.4	302.34	23.628	573.68	338.87	-7.2491	507.58	285.43	215.43	465.78	291.64	458.65	498.94	258.95	652.99	555.91	447.05	16.967	686.07	482.61	32.153	750	430.99	-7.7821	624.66	537.72	353.16	572.75	522.74	450.55	555.06	593.5	755.01	445.48	533.84	924.54	452.69	300.53	930.79	657.91	454.83	978.14	666.25	386.57	978.46	403.15	386.75
391.32	345.39	14.74	516.4	302.34	23.628	573.68	338.87	-7.2491	507.58	285.43	215.43	465.93	291.59	458.48	498.94	258.95	652.99	556	447.06	17.038	686.07	482.61	32.153	750.02	430.98	-7.8293	624.56	537.61	353.1	572.56	522.81	450.62	555.06	593.5	755.01	445.48	533.84	924.54	452.69	300.53	930.79	658.02	454.76	978.19	666.25	386.57	978.46	403.26	386.77
391.32	345.39	14.74	516.4	302.34	23.628	573.68	338.87	-7.2491	507.58	285.43	215.43	465.94	291.59	458.56	498.94	258.95	652.99	556.01	447	16.989	686.07	482.61	32.153	750.02	430.98	-7.8293	624.54	537.64	353.04	572.52	522.93	450.63	554.95	593.46	755	445.48	533.84	924.54	452.69	300.53	930.79	658.02	454.76	978.19	666.24	386.5	978.41	403.15	386.75
391.33	345.3	14.737	516.4	302.34	23.628	573.68	338.87	-7.2491	507.58	285.43	215.43	465.76	291.74	458.7	498.94	258.95	652.99	555.99	447	17.032	685.85	482.83	32.059	750.04	430.96	-7.8557	624.54	537.64	353.04	572.59	522.92	450.56	555.06	593.5	755.01	445.48	533.84	924.54	452.69	300.53	930.79	658.02	454.76	978.19	666.2	386.4	978.42	403.18	386.64
391.32	345.39	14.74	516.4	302.34	23.628	573.68	338.87	-7.2491	507.58	285.43	215.43	465.85	291.68	458.67	498.94	258.95	652.99	555.9	447.05	17.045	686.13	482.75	32.22	750	430.99	-7.7821	624.42	537.55	352.95	572.45	522.92	450.45	555.06	593.5	755.01	445.48	533.84	924.54	452.89	300.42	930.71	658.02	454.76	978.19	666.27	386.58	978.38	403.29	386.88
391.32	345.39	14.74	516.4	302.34	23.628	573.69	338.93	-7.2238	507.58	285.43	215.43	465.78	291.64	458.65	498.94	258.95	652.99	555.91	447.06	17.01	685.65	482.93	32.063	750	430.99	-7.7821	624.32	537.52	352.84	572.32	522.74	450.55	554.88	593.42	755.04	445.48	533.84	924.54	452.77	300.68	930.76	658.12	454.7	978.21	666.24	386.5	978.41	403.24	386.79
391.32	345.39	14.74	516.4	302.34	23.628	573.69	338.93	-7.2238	507.65	285.49	215.44	466.09	291.62	458.64	498.94	258.95	652.99	556	447.06	17.038	686.07	482.61	32.153	750	430.99	-7.7821	624.32	537.52	352.84	572.13	522.75	450.43	554.95	593.46	755	445.48	533.84	924.54	452.69	300.53	930.79	658.02	454.76	978.19	666.24	386.5	978.41	403.27	386.83
391.32	345.39	14.74	516.4	302.34	23.628	573.69	338.93	-7.2238	507.58	285.43	215.43	465.85	291.68	458.67	498.95	258.96	653.07	555.91	447.05	16.967	685.85	482.83	32.059	750	430.99	-7.7821	624.33	537.57	352.81	572.21	522.79	450.57	554.88	593.42	755.04	445.48	533.84	924.54	452.86	300.33	930.8	658.12	454.77	978.14	666.24	386.5	978.41	403.29	386.88
391.32	345.39	14.74	516.4	302.34	23.628	573.68	338.87	-7.2491	507.58	285.43	215.43	465.83	291.78	458.71	498.95	258.96	653.07	555.97	447.03	16.961	686.07	482.61	32.153	750	430.99	-7.7821	624.32	537.52	352.84	572.18	522.82	450.46	554.88	593.42	755.04	445.5	533.84	924.59	452.88	300.44	930.78	658.02	454.76	978.19	666.24	386.5	978.41	403.24	386.79
391.32	345.39	14.74	516.4	302.34	23.628	573.69	338.93	-7.2238	507.72	285.5	215.41	465.78	291.64	458.65	498.95	258.96	653.07	555.89	447.03	16.917	686.07	482.61	32.153	750	430.99	-7.7821	624.26	537.47	352.86	572.13	522.75	450.43	554.78	593.38	755.04	445.48	533.84	924.54	451.92	301.06	930.61	658.12	454.77	978.14	666.34	386.53	978.4	403.22	386.74
391.32	345.39	14.74	516.4	302.34	23.628	573.69	338.93	-7.2238	507.79	285.54	215.42	465.78	291.64	458.65	498.94	258.95	652.99	555.9	446.99	16.943	685.76	482.97	32.062	750	430.99	-7.7821	624.24	537.53	352.86	572.1	522.86	450.44	554.78	593.38	755.04	445.5	533.84	924.59	452.88	300.44	930.78	658.22	454.65	978.08	666.34	386.53	978.4	403.32	386.77
391.13	346.04	14.621	516.4	302.34	23.628	573.69	338.93	-7.2238	507.75	285.46	215.48	465.85	291.68	458.67	498.95	258.91	653.04	555.84	447.01	16.983	686.07	482.61	32.153	750	430.99	-7.7821	624.29	537.38	352.81	572.05	522.87	450.5	554.78	593.38	755.04	445.5	533.84	924.59	451.84	300.91	930.64	658.26	454.53	978.12	666.2	386.4	978.42	403.32	386.77
391.13	346.04	14.621	516.4	302.34	23.628	573.69	338.93	-7.2238	507.89	285.51	215.45	466.09	291.54	458.62	498.95	258.96	653.07	555.9	446.99	16.943	685.76	482.97	32.062	750	430.99	-7.7821	624.22	537.37	352.88	571.99	522.9	450.6	554.79	593.32	755.05	445.48	533.84	924.54	452.69	300.53	930.79	658.11	454.7	978.06	666.24	386.5	978.41	403.29	386.88
391.32	345.39	14.74	516.23	302.45	23.607	573.69	338.93	-7.2238	507.72	285.53	215.45	465.78	291.64	458.65	498.94	258.95	652.99	555.96	446.98	16.888	685.95	482.56	32.14	749.99	431.02	-7.7361	624.18	537.37	352.92	572.05	522.87	450.5	554.78	593.38	755.04	445.48	533.84	924.54	452.86	300.12	930.83	658.21	454.7	977.98	666.3	386.43	978.42	403.31	386.8
391.3	345.33	14.798	516.4	302.34	23.628	573.66	338.91	-7.1935	507.82	285.5	215.48	465.78	291.64	458.65	498.94	258.95	652.99	555.84	447.05	16.957	685.82	483.07	32.1	750	430.99	-7.7821	624.18	537.37	352.92	572.05	522.87	450.5	554.72	593.38	755.08	445.48	533.84	924.54	452.82	300.29	930.84	658.31	454.63	978.04	666.3	386.43	978.42	403.26	386.61
391.32	345.39	14.74	516.4	302.34	23.628	573.69	338.93	-7.2238	507.95	285.51	215.51	465.98	291.52	458.68	498.98	258.92	652.99	555.93	446.98	16.902	686.07	482.61	32.153	749.99	431.02	-7.7361	624.24	537.21	352.87	572.02	522.78	450.6	554.73	593.32	755.09	445.48	533.84	924.54	452.86	300.12	930.83	658.32	454.69	978.12	666.38	386.38	978.46	403.45	386.73
391.3	345.33	14.798	516.4	302.34	23.628	573.69	338.93	-7.2238	507.89	285.51	215.45	465.98	291.52	458.68	498.95	258.91	653.04	555.81	447.03	16.979	686.07	482.61	32.153	749.99	431.02	-7.7361	624.18	537.37	352.92	572.05	522.87	450.5	554.72	593.38	755.08	445.48	533.84	924.54	452.67	300.44	930.88	658.26	454.6	978.2	666.3	386.43	978.42	403.46	386.72
391.32	345.39	14.74	516.4	302.34	23.628	573.69	338.93	-7.2238	507.82	285.5	215.48	466.04	291.59	458.69	498.93	258.89	652.96	555.93	446.98	16.902	686.07	482.61	32.153	749.99	431.02	-7.7361	624.12	537.37	352.96	571.99	522.9	450.6	554.73	593.32	755.09	445.44	533.74	924.56	452.67	300.22	930.84	658.33	454.45	978.08	666.3	386.43	978.42	403.39	386.69
391.3	345.33	14.798	516.4	302.34	23.628	573.69	338.93	-7.2238	507.95	285.51	215.51	466.19	291.51	458.68	498.95	258.91	653.04	555.88	446.94	16.871	685.76	482.97	32.062	749.99	431.02	-7.7361	624.18	537.37	352.92	572.09	522.75	450.49	554.73	593.32	755.09	445.44	533.74	924.56	452.83	300.01	930.92	657.87	454.65	977.99	666.3	386.43	978.42	403.37	386.51
391.27	345.33	14.706	516.4	302.34	23.628	573.69	338.93	-7.2238	507.95	285.51	215.51	466.42	291.49	458.65	498.95	258.91	653.04	555.9	446.99	16.943	685.88	482.65	32.194	749.99	431.02	-7.7361	624.32	537.32	352.92	572.09	522.75	450.49	554.58	593.21	755.03	445.46	533.74	924.61	452.88	299.81	930.97	658.01	454.69	978.11	666.2	386.4	978.42	403.52	386.65
391.13	345.95	14.691	516.4	302.34	23.628	573.69	338.93	-7.2238	507.95	285.51	215.51	466.44	291.47	458.71	498.95	258.91	653.04	555.88	446.94	16.871	686.07	482.61	32.153	749.94	431.13	-7.6779	624.28	537.23	352.94	572.09	522.75	450.49	554.64	593.28	755.08	445.38	533.7	924.64	452.77	299.73	930.91	658.01	454.69	978.11	666.41	386.47	978.45	403.49	386.76
391.3	345.33	14.798	516.4	302.34	23.628	573.69	338.93	-7.2238	507.95	285.51	215.51	465.98	291.52	458.68	498.98	258.87	652.96	555.85	446.95	16.912	685.76	482.97	32.062	749.99	431.02	-7.7361	624.3	537.21	353.01	571.99	522.9	450.6	554.58	593.21	755.03	445.36	533.7	924.59	452.94	299.82	930.84	658.16	454.59	978.25	666.2	386.4	978.42	403.49	386.76
391.08	345.87	14.646	516.4	302.34	23.628	573.69	338.93	-7.2238	507.95	285.51	215.51	466.38	291.4	458.7	498.96	258.85	652.87	555.79	447.01	16.929	686.07	482.61	32.153	749.99	431.02	-7.7361	624.48	537.19	353.05	572.02	522.78	450.6	554.58	593.21	755.03	445.38	533.7	924.64	453.06	299.88	930.84	658.06	454.64	978.23	666.28	386.35	978.47	403.52	386.65
391.26	345.27	14.765	516.4	302.34	23.628	573.66	338.91	-7.1935	508.02	285.49	215.46	466.56	291.26	458.58	499.01	258.82	652.88	555.94	447.04	16.925	685.59	482.99	32.103	749.99	431.02	-7.7361	624.52	537.25	353.17	572.16	522.76	450.67	554.58	593.21	755.03	445.38	533.62	924.73	452.69	299.91	930.98	657.97	454.4	978.14	666.28	386.35	978.47	403.43	386.67
391.3	345.33	14.798	516.4	302.34	23.628	573.69	338.93	-7.2238	507.95	285.51	215.51	466.37	291.4	458.69	498.98	258.86	652.95	555.87	446.98	16.875	685.76	482.97	32.062	749.99	431.02	-7.7361	624.52	537.25	353.17	572.14	522.82	450.68	554.63	593.11	755.02	445.36	533.65	924.73	453.15	299.52	930.87	657.89	454.51	978.12	666.2	386.4	978.42	403.49	386.76
391.32	345.39	14.74	516.4	302.34	23.628	573.66	338.91	-7.1935	507.95	285.42	215.45	466.56	291.26	458.58	498.95	258.91	653.04	555.85	446.99	16.886	685.65	482.93	32.063	749.97	431	-7.7011	624.55	537.25	353.12	572.26	522.77	450.65	554.5	593.22	755.06	445.35	533.6	924.78	452.93	299.63	930.89	657.91	454.53	978.29	666.28	386.35	978.47	403.55	386.65
391.32	345.39	14.74	516.4	302.34	23.628	573.69	338.93	-7.2238	507.99	285.42	215.53	466.53	291.23	458.62	498.98	258.87	652.96	555.79	446.97	16.955	685.79	482.89	32.099	749.93	431.05	-7.6126	624.46	537.39	353.22	572.26	522.77	450.65	554.55	593.11	755.05	445.28	533.6	924.79	453.15	299.52	930.87	657.91	454.53	978.29	666.26	386.34	978.51	403.52	386.65
391.13	345.95	14.691	516.4	302.34	23.628	573.69	338.93	-7.2238	508.05	285.4	215.48	466.35	291.42	458.68	499.01	258.82	652.88	555.81	447.03	16.979	685.65	482.93	32.063	749.97	431	-7.7011	624.57	537.32	353.18	572.38	522.71	450.65	554.5	593.01	755.06	445.35	533.6	924.78	453.04	299.45	930.88	657.81	454.6	978.25	666.26	386.34	978.51	403.49	386.76
391.32	345.39	14.74	516.4	302.34	23.628	573.66	338.91	-7.1935	508.05	285.4	215.48	466.38	291.31	458.64	498.96	258.73	652.9	555.93	446.98	16.902	685.59	482.99	32.103	749.94	431.13	-7.6779	624.65	537.21	353.16	572.46	522.72	450.82	554.43	592.91	755.04	445.35	533.6	924.78	453.04	299.45	930.88	657.82	454.53	978.31	666.26	386.43	978.62	403.52	386.76
391.3	345.33	14.798	516.4	302.34	23.628	573.69	338.93	-7.2238	508.05	285.4	215.48	466.53	291.23	458.62	498.94	258.55	653.08	555.82	446.94	16.844	686.07	482.61	32.153	749.99	431.02	-7.7361	624.79	537.27	353.27	572.58	522.66	450.82	554.5	592.98	755.1	445.35	533.6	924.78	453.04	299.45	930.88	657.78	454.32	978.42	666.22	386.38	978.64	403.52	386.75
391.13	346.04	14.621	516.4	302.34	23.628	573.66	338.91	-7.1935	508.06	285.34	215.39	466.43	291.25	458.54	498.97	258.5	653	555.88	446.94	16.871	686.07	482.61	32.153	749.99	431.02	-7.7361	624.81	537.05	353.15	572.76	522.59	450.73	554.43	592.91	755.04	445.35	533.6	924.78	453.02	299.36	930.97	657.79	454.25	978.55	666.23	386.35	978.7	403.42	386.7
391.32	345.39	14.74	516.4	302.34	23.628	573.69	338.93	-7.2238	508.05	285.4	215.48	466.57	291.37	458.69	498.92	258.64	652.91	555.87	447	16.942	685.92	482.6	32.087	749.99	431.02	-7.7361	624.94	537.29	353.26	572.82	522.56	450.62	554.59	593.02	755.1	445.22	533.56	924.87	453.02	299.36	930.97	657.76	454.39	978.36	666.24	386.43	978.75	403.52	386.75
391.26	345.27	14.765	516.4	302.34	23.628	573.69	338.93	-7.2238	508.13	285.4	215.4	466.57	291.17	458.53	499.24	258.35	653	555.85	446.95	16.912	685.77	482.92	32.109	749.97	431	-7.7011	625.02	537.16	353.26	572.95	522.44	450.6	554.56	592.79	755	445.3	533.6	924.83	453.02	299.36	930.97	657.71	454.21	978.56	666.28	386.33	978.93	403.52	386.75
391.3	345.33	14.798	516.4	302.34	23.628	573.69	338.93	-7.2238	508.11	285.35	215.47	466.6	291.23	458.57	499.1	258.43	652.98	555.85	446.95	16.912	686.02	482.7	32.208	749.99	431.02	-7.7361	625.1	537.2	353.24	572.88	522.45	450.66	554.49	592.72	754.95	445.22	533.56	924.87	453.02	299.36	930.97	657.73	454.31	978.48	666.25	386.36	979	403.37	386.61
391.27	345.33	14.706	516.4	302.34	23.628	573.69	338.93	-7.2238	508.13	285.4	215.4	466.6	291.23	458.57	499.24	258.35	653	555.82	446.96	16.914	685.92	482.93	32.098	749.99	431.02	-7.7361	625.26	537.2	353.27	573.05	522.51	450.56	554.63	592.64	754.96	445.2	533.56	924.82	453.02	299.36	930.97	657.73	454.31	978.48	666.27	386.29	979.04	403.37	386.61
391.27	345.33	14.706	516.4	302.34	23.628	573.66	338.91	-7.1935	508.11	285.35	215.47	466.74	291.16	458.68	499.24	258.35	653	555.89	447.01	16.894	685.95	482.56	32.14	749.97	431	-7.7011	625.31	537.21	353.3	573.05	522.51	450.56	554.55	592.63	755.04	445.2	533.56	924.82	453.04	299.45	930.88	657.68	454.22	978.57	666.3	386.26	979.09	403.37	386.61
391.3	345.33	14.798	516.4	302.34	23.628	573.69	338.93	-7.2238	508.11	285.35	215.47	466.65	291.38	458.64	499.24	258.35	653	555.9	446.99	16.943	686.16	482.56	32.177	749.97	431	-7.7011	625.54	537.31	353.35	573.05	522.51	450.56	554.6	592.54	755.05	445.19	533.47	924.72	452.93	299.2	931	657.77	454.2	978.53	666.27	386.29	979.04	403.37	386.61
391.32	345.39	14.74	516.4	302.34	23.628	573.69	338.93	-7.2238	508.11	285.35	215.47	466.77	291.29	458.55	499.24	258.35	653	555.89	447.01	16.894	686.16	482.59	32.105	749.94	431.13	-7.6779	625.63	537.29	353.34	573.05	522.51	450.56	554.6	592.54	755.05	445.19	533.47	924.72	452.93	299.2	931	657.77	454.2	978.53	666.27	386.15	979.09	403.4	386.5
391.27	345.33	14.706	516.4	302.34	23.628	573.66	338.91	-7.1935	508.11	285.35	215.47	466.83	291.3	458.67	499.24	258.35	653	555.88	446.94	16.871	686.07	482.61	32.153	749.99	431.02	-7.7361	625.6	537.2	353.37	573.05	522.51	450.56	554.66	592.62	755.11	445.19	533.47	924.72	452.95	299.28	930.91	657.82	454.12	978.67	666.27	386.15	979.09	403.37	386.61
391.13	346.04	14.621	516.4	302.34	23.628	573.69	338.93	-7.2238	508.2	285.3	215.46	466.92	291.08	458.71	499.24	258.35	653	555.88	446.94	16.871	686.07	482.61	32.153	749.97	431	-7.7011	625.63	537.29	353.34	573.14	522.46	450.58	554.61	592.53	755.08	445.18	533.49	924.68	452.93	299.2	931	657.62	454.03	978.62	666.27	386.15	979.09	403.4	386.5
391.3	345.33	14.798	516.4	302.34	23.628	573.69	338.93	-7.2238	508.2	285.3	215.46	467.07	290.95	458.68	499.42	258.16	653.11	555.88	446.94	16.871	686	482.7	32.206	749.99	431.02	-7.7361	625.63	537.29	353.34	573.14	522.46	450.58	554.61	592.53	755.08	445.17	533.34	924.56	452.93	299.2	931	657.66	453.87	978.5	666.27	386.15	979.09	403.4	386.5
391.3	345.33	14.798	516.4	302.34	23.628	573.69	338.93	-7.2238	508.2	285.3	215.46	467.12	290.75	458.86	499.42	258.16	653.11	555.85	446.95	16.912	686.16	482.56	32.177	749.99	431.02	-7.7361	625.71	537.33	353.32	573.15	522.24	450.64	554.6	592.54	755.05	445.2	532.9	924.52	452.99	299.05	931.08	657.76	453.95	978.65	666.27	386.15	979.09	403.4	386.5
391.26	345.27	14.765	516.4	302.34	23.628	573.69	338.93	-7.2238	508.23	285.36	215.4	467.19	290.85	458.66	499.46	258	653.14	555.85	446.95	16.912	686.13	482.75	32.22	749.99	431.02	-7.7361	625.63	537.29	353.34	573.19	522.12	450.62	554.61	592.48	755.11	445.14	532.87	924.56	452.99	299.05	931.08	657.76	454.18	978.6	666.27	386.15	979.09	403.4	386.5
391.32	345.39	14.74	516.4	302.34	23.628	573.69	338.93	-7.2238	508.3	285.36	215.34	467.13	290.99	458.61	499.38	258.07	653.11	555.9	446.99	16.943	686.13	482.75	32.22	749.99	431.02	-7.7361	625.71	537.31	353.44	573.31	522.32	450.7	554.61	592.48	755.11	445.14	532.87	924.56	452.93	299.2	931	657.76	454.18	978.6	666.25	386.08	979.04	403.33	386.38
391.32	345.39	14.74	516.4	302.34	23.628	573.68	338.87	-7.2491	508.29	285.36	215.34	467.27	290.73	458.73	499.46	258	653.14	555.88	446.94	16.871	685.98	482.49	32.196	749.97	431	-7.7011	625.79	537.35	353.42	573.29	522.04	450.72	554.61	592.48	755.11	445.14	532.87	924.56	453.33	299	931.08	657.71	453.79	978.64	666.27	386.15	979.09	403.4	386.5
391.3	345.33	14.798	516.4	302.34	23.628	573.69	338.93	-7.2238	508.3	285.36	215.34	467.36	290.69	458.79	499.56	257.93	653.09	555.93	446.98	16.902	685.85	482.83	32.059	749.99	431.02	-7.7361	625.88	537.29	353.49	573.21	522.02	450.64	554.61	592.48	755.11	445.2	532.86	924.54	453.21	298.94	931.09	657.82	454.12	978.67	666.27	386.15	979.09	403.33	386.38
391.33	345.3	14.737	516.4	302.34	23.628	573.69	338.93	-7.2238	508.3	285.36	215.34	467.25	290.6	458.82	499.71	257.83	653.16	555.87	447	16.942	686.02	482.7	32.208	749.99	431.02	-7.7361	625.87	537.23	353.53	573.29	522.04	450.72	554.61	592.48	755.11	445.21	532.84	924.58	453.48	298.94	931.14	657.77	453.97	978.59	666.29	385.99	979.03	403.33	386.38
391.3	345.33	14.798	516.4	302.34	23.628	573.65	338.85	-7.2188	508.26	285.3	215.42	467.35	290.68	458.92	499.71	257.81	653.09	555.93	446.98	16.902	686.13	482.75	32.22	749.99	431.02	-7.7361	625.88	537.29	353.49	573.5	521.95	450.74	554.61	592.48	755.11	445.23	532.86	924.52	453.12	298.99	931.15	657.71	453.79	978.64	666.27	386.15	979.09	403.3	386.39
391.32	345.39	14.74	516.4	302.34	23.628	573.68	338.87	-7.2491	508.35	285.36	215.3	467.19	290.56	458.88	499.82	257.73	653.12	555.88	446.91	16.904	686.13	482.75	32.22	749.99	431.02	-7.7361	625.86	537.26	353.52	573.5	521.95	450.74	554.61	592.48	755.11	445.21	532.84	924.58	453.21	298.94	931.09	657.71	453.79	978.64	666.27	386.15	979.09	403.26	386.33
391.3	345.33	14.798	516.4	302.34	23.628	573.68	338.87	-7.2491	508.29	285.29	215.28	467.31	290.58	458.92	499.94	257.77	653.01	555.87	447	16.942	686.06	482.84	32.274	749.99	431.02	-7.7361	625.86	537.26	353.52	573.5	521.95	450.74	554.61	592.48	755.11	445.21	532.84	924.58	453.33	299	931.08	657.82	453.92	978.65	666.31	386.06	979.08	403.29	386.32
391.35	345.36	14.679	516.4	302.34	23.628	573.68	338.87	-7.2491	508.5	285.3	215.37	467.28	290.59	458.99	499.9	257.73	652.98	555.92	446.91	16.899	686.13	482.75	32.22	749.99	431.02	-7.7361	625.88	537.29	353.49	573.5	521.95	450.74	554.55	592.38	755.09	445.21	532.84	924.58	453.21	298.94	931.09	657.71	453.79	978.64	666.29	385.99	979.03	403.29	386.32
391.09	345.8	14.583	516.38	302.3	23.575	573.68	338.87	-7.2491	508.35	285.36	215.3	467.31	290.58	458.92	499.84	257.55	653	555.87	447	16.942	686.22	482.7	32.244	749.99	431.02	-7.7361	625.86	537.26	353.52	573.61	521.91	450.7	554.55	592.38	755.09	445.21	532.84	924.58	453.72	298.69	931.17	657.65	453.85	978.56	666.31	386.06	979.08	403.39	386.27
391.3	345.3	14.647	516.4	302.34	23.628	573.69	338.93	-7.2238	508.5	285.3	215.37	467.31	290.63	458.97	499.94	257.77	653.01	555.85	446.95	16.912	686.16	482.56	32.177	749.99	431.02	-7.7361	625.86	537.26	353.52	573.5	521.95	450.74	554.47	592.39	755.12	445.26	532.7	924.5	453.61	298.63	931.18	657.65	453.85	978.56	666.31	386.06	979.08	403.43	386.24
391.26	345.27	14.765	516.4	302.34	23.628	573.68	338.87	-7.2491	508.46	285.32	215.31	467.31	290.58	458.92	499.94	257.77	653.01	555.93	446.98	16.902	686.07	482.61	32.153	749.94	431.13	-7.6779	625.87	537.23	353.53	573.61	521.91	450.7	554.47	592.39	755.12	445.22	532.47	924.47	453.57	298.76	931.12	657.71	453.79	978.62	666.32	385.9	979.06	403.43	386.24
391.27	345.33	14.706	516.4	302.34	23.628	573.68	338.87	-7.2491	508.51	285.24	215.36	467.31	290.58	458.92	499.89	257.68	653.05	555.94	446.98	16.981	686.13	482.75	32.22	749.94	431.13	-7.6779	625.85	537.2	353.57	573.53	522.14	450.74	554.54	592.28	755.14	445.2	532.42	924.31	453.57	298.76	931.12	657.66	453.87	978.5	666.31	386.06	979.08	403.43	386.24
391.3	345.3	14.647	516.27	302.38	23.519	573.68	338.87	-7.2491	508.4	285.25	215.3	467.39	290.72	459.04	500.12	257.53	653.04	555.87	446.95	16.951	686.13	482.75	32.22	749.99	431.02	-7.7361	625.86	537.26	353.52	573.61	521.91	450.7	554.37	592.26	755.17	445.3	532.47	924.42	453.72	298.69	931.17	657.76	453.95	978.65	666.41	385.98	979.07	403.44	386.1
391.3	345.33	14.798	516.4	302.34	23.628	573.68	338.87	-7.2491	508.59	285.26	215.34	467.36	290.62	459.01	499.99	257.6	653.03	555.85	446.95	16.912	686.13	482.75	32.22	749.94	431.13	-7.6779	625.83	537.18	353.55	573.66	521.89	450.86	554.42	592.29	755.14	445.2	532.42	924.31	453.72	298.69	931.17	657.65	453.85	978.56	666.34	385.97	979.11	403.75	385.87
391.26	345.27	14.765	516.4	302.34	23.628	573.68	338.87	-7.2491	508.45	285.18	215.35	467.35	290.56	458.98	499.99	257.6	653.03	555.87	447	16.942	686.07	482.61	32.153	749.99	431.02	-7.7361	625.82	537.12	353.59	573.66	521.91	450.79	554.33	592.25	755.15	445.25	532.37	924.38	453.78	298.48	931.2	657.71	453.79	978.64	666.41	385.98	979.07	403.59	385.76
391.3	345.33	14.798	516.4	302.34	23.628	573.68	338.87	-7.2491	508.49	285.24	215.36	467.28	290.53	458.94	500.01	257.57	652.94	555.88	447	17.021	686.07	482.61	32.153	749.99	431.02	-7.7361	625.82	537.12	353.59	573.55	521.93	450.9	554.42	592.29	755.14	445.25	532.37	924.38	453.72	298.69	931.17	657.82	454.12	978.67	666.41	385.98	979.07	403.49	385.72
391.3	345.3	14.647	516.4	302.34	23.628	573.74	338.89	-7.2637	508.52	285.2	215.33	467.43	290.44	458.95	500.13	257.27	653.05	555.88	446.91	16.904	686.07	482.61	32.153	749.99	431.02	-7.7361	625.85	537.2	353.57	573.6	521.86	450.79	554.44	592.15	755.19	445.3	532.23	924.32	453.81	298.34	931.15	657.76	453.73	978.7	666.4	385.91	979.02	403.45	385.81
391.27	345.33	14.706	516.4	302.34	23.628	573.68	338.87	-7.2491	508.49	285.16	215.41	467.22	290.49	459.01	499.96	257.48	652.98	555.88	446.94	16.871	686.07	482.61	32.153	749.99	431.02	-7.7361	625.82	537.12	353.59	573.6	521.75	450.76	554.29	592.22	755.2	445.26	532.23	924.37	453.78	298.48	931.2	657.77	453.97	978.59	666.41	385.98	979.07	403.72	385.66
391.3	345.3	14.647	516.4	302.34	23.628	573.68	338.87	-7.2491	508.61	285.19	215.39	467.28	290.53	458.94	500.13	257.27	653.05	555.92	446.86	16.943	686.13	482.75	32.22	749.99	431.02	-7.7361	625.73	537.08	353.61	573.43	521.78	450.72	554.36	592.11	755.22	445.3	532.23	924.32	453.97	298.37	931.11	657.71	453.81	978.57	666.38	386.07	979.04	403.63	385.61
391.3	345.3	14.647	516.4	302.34	23.628	573.68	338.87	-7.2491	508.65	285.17	215.45	467.36	290.62	459.01	500.18	257.36	653.01	555.93	446.98	16.902	686.13	482.75	32.22	749.99	431.02	-7.7361	625.82	537.12	353.59	573.37	521.76	450.72	554.27	592.07	755.23	445.26	532.23	924.37	453.99	298.23	931.06	657.76	454.18	978.6	666.41	385.98	979.07	403.63	385.61
391.3	345.33	14.798	516.4	302.34	23.628	573.69	338.93	-7.2238	508.45	285.18	215.35	467.43	290.44	458.95	500.16	257.28	652.99	555.89	446.85	16.975	685.76	482.97	32.062	749.99	431.02	-7.7361	625.73	537.08	353.61	573.49	521.77	450.87	554.26	592.05	755.26	445.3	532.23	924.32	453.81	298.34	931.15	657.72	453.81	978.56	666.5	385.94	979.01	403.75	385.53
391.28	345.23	14.705	516.48	302.39	23.511	573.72	338.83	-7.2239	508.47	285.14	215.29	467.25	290.59	459.02	500.35	257.29	652.99	555.86	446.87	16.938	686.22	482.7	32.244	749.99	431.02	-7.7361	625.68	537.03	353.55	573.49	521.79	450.81	554.27	592.07	755.23	445.21	532.11	924.37	453.81	298.34	931.15	657.65	453.85	978.56	666.51	386.01	979.06	403.75	385.53
391.3	345.19	14.651	516.4	302.34	23.628	573.72	338.83	-7.2239	508.52	285.2	215.33	467.28	290.53	458.94	500.26	257.21	652.94	555.85	446.88	17.017	686.16	482.93	32.238	749.99	431.02	-7.7361	625.7	537.08	353.66	573.49	521.79	450.81	554.27	592.07	755.23	445.25	532.12	924.32	453.97	298.37	931.11	657.71	454.03	978.51	666.41	385.91	978.96	403.75	385.53
391.26	345.27	14.765	516.4	302.34	23.628	573.68	338.87	-7.2491	508.47	285.11	215.26	467.32	290.52	459.01	500.4	257.14	652.98	555.91	446.86	17.037	686.16	482.56	32.177	750	430.99	-7.7821	625.68	537.03	353.55	573.38	521.74	450.79	554.26	591.98	755.11	445.2	531.93	924.42	454	298.16	931.17	657.95	453.78	978.47	666.51	385.94	978.95	403.75	385.53
391.28	345.23	14.705	516.4	302.34	23.628	573.72	338.83	-7.2239	508.52	285.2	215.33	467.36	290.62	459.01	500.4	257.14	652.98	555.91	446.83	16.897	686.07	482.61	32.153	749.99	431.02	-7.7361	625.68	537.03	353.55	573.3	521.77	450.77	554.27	592.07	755.23	445.16	531.99	924.37	453.81	298.34	931.15	657.95	453.64	978.36	666.52	385.88	978.82	403.69	385.38
391.3	345.3	14.647	516.4	302.34	23.628	573.68	338.87	-7.2491	508.45	285.14	215.31	467.39	290.45	458.88	500.4	257.14	652.98	555.85	446.82	17.046	686.13	482.75	32.22	750	430.99	-7.7821	625.54	537	353.44	573.23	521.76	450.7	554.25	591.95	755.14	445.16	531.99	924.37	454.02	298.08	931.29	657.87	453.91	978.61	666.53	385.86	978.75	403.69	385.38
391.28	345.18	14.641	516.27	302.38	23.519	573.68	338.87	-7.2491	508.47	285.14	215.29	467.29	290.57	459.08	500.4	257.14	652.98	555.89	446.9	16.943	686.13	482.75	32.22	749.99	431.02	-7.7361	625.58	536.94	353.56	573.3	521.77	450.77	554.26	591.98	755.11	445.2	531.99	924.32	454.07	298.22	931.2	657.87	453.92	978.6	666.53	385.86	978.75	403.78	385.42
391.3	345.19	14.651	516.4	302.34	23.628	573.68	338.87	-7.2491	508.45	285.18	215.35	467.28	290.53	458.94	500.4	257.14	652.98	555.83	446.86	16.981	686.07	482.61	32.153	750	430.99	-7.7821	625.58	536.94	353.56	573.38	521.8	450.93	554.26	591.98	755.11	445.2	531.93	924.42	454.11	298.28	931.03	657.81	453.73	978.66	666.53	385.86	978.75	403.94	385.36
391.28	345.23	14.705	516.4	302.34	23.628	573.68	338.87	-7.2491	508.45	285.18	215.35	467.22	290.49	459.01	500.4	257.14	652.98	555.86	446.91	16.984	685.65	482.93	32.063	749.99	431.02	-7.7361	625.54	537	353.44	573.25	521.74	450.77	554.25	591.95	755.14	445.16	531.99	924.37	454.43	298.15	931.2	658.2	453.89	978.42	666.53	385.86	978.75	403.98	385.22
391.28	345.23	14.705	516.38	302.3	23.575	573.68	338.87	-7.2491	508.47	285.11	215.26	467.22	290.49	459.01	500.4	257.14	652.98	555.91	446.77	17.038	686.13	482.75	32.22	749.99	431.02	-7.7361	625.5	537	353.48	573.27	521.75	450.91	554.25	591.95	755.14	445.2	531.99	924.32	454.15	298.2	931.13	658.2	453.89	978.42	666.53	385.86	978.75	403.91	385.1
391.33	345.3	14.737	516.38	302.3	23.575	573.68	338.87	-7.2491	508.4	285.25	215.3	467.28	290.53	458.94	500.42	257.02	652.98	555.91	446.75	16.941	686.13	482.75	32.22	749.99	431.02	-7.7361	625.5	537	353.48	573.2	521.74	450.84	554.25	591.95	755.14	445.2	531.93	924.42	453.94	298.09	931.15	658.2	453.89	978.42	666.5	385.77	978.72	403.97	385.21
391.28	345.23	14.705	516.48	302.39	23.511	573.75	338.95	-7.2384	508.47	285.11	215.26	467.25	290.59	459.02	500.44	257.1	652.91	555.86	446.93	16.942	686.07	482.61	32.153	749.99	431.02	-7.7361	625.46	536.96	353.46	573.3	521.77	450.77	554.25	591.95	755.14	445.2	531.93	924.42	454.28	297.97	931.26	658.01	453.72	978.55	666.53	385.86	978.75	403.98	385.22
391.35	345.36	14.679	516.4	302.34	23.628	573.74	338.89	-7.2637	508.55	285.13	215.24	467.39	290.45	458.88	500.45	257.22	652.95	555.85	446.79	17.044	686.07	482.61	32.153	749.99	431.02	-7.7361	625.62	536.81	353.39	573.31	521.75	450.85	554.26	591.98	755.11	445.2	531.93	924.42	454.02	298	931.4	658.09	453.94	978.52	666.53	385.86	978.75	403.91	385.1
391.33	345.3	14.737	516.4	302.34	23.628	573.69	338.93	-7.2238	508.55	285.13	215.24	467.39	290.45	458.88	500.4	257.14	652.98	555.9	446.81	17.047	685.88	482.65	32.194	750	430.99	-7.7821	625.55	536.88	353.33	573.16	521.75	450.6	554.25	591.95	755.14	445.13	531.86	924.38	454.4	298.1	931.11	657.9	453.83	978.41	666.53	385.86	978.75	403.91	385.1
391.28	345.23	14.705	516.48	302.39	23.511	573.69	338.93	-7.2238	508.55	285.13	215.24	467.31	290.63	458.94	500.51	257.05	652.87	555.9	446.81	17.047	686.07	482.61	32.153	750	430.99	-7.7821	625.51	536.87	353.37	573.23	521.76	450.7	554.25	591.95	755.14	445.2	531.93	924.42	454.19	297.95	931.24	657.88	453.58	978.58	666.53	385.86	978.75	403.91	385.1
391.28	345.23	14.705	516.48	302.39	23.511	573.68	338.87	-7.2491	508.47	285.11	215.26	467.39	290.45	458.88	500.42	257.02	652.98	555.89	446.83	16.987	686.07	482.61	32.153	749.99	431.02	-7.7361	625.47	536.83	353.35	573.43	521.75	451.06	554.25	591.95	755.14	445.12	531.9	924.41	453.94	298.09	931.15	657.95	454	978.43	666.5	385.95	978.73	403.91	385.1
391.28	345.23	14.705	516.4	302.34	23.628	573.68	338.87	-7.2491	508.67	285.08	215.24	467.43	290.55	458.88	500.46	256.97	652.9	555.9	446.76	17.021	686.02	482.7	32.208	750	430.99	-7.7821	625.5	537	353.48	573.31	521.75	450.85	554.25	591.95	755.14	445.26	531.83	924.45	454.35	297.81	931.43	657.9	453.83	978.41	666.59	385.91	978.82	403.91	385.1
391.33	345.3	14.737	516.45	302.33	23.534	573.68	338.87	-7.2491	508.55	285.13	215.24	467.43	290.44	458.95	500.46	256.97	652.9	555.85	446.79	17.044	685.92	482.93	32.098	750	430.99	-7.7821	625.5	537	353.48	573.4	521.73	451.05	554.25	591.95	755.14	445.18	531.8	924.43	454.19	298.01	931.12	657.96	453.93	978.55	666.53	385.86	978.75	403.91	385.1
391.28	345.23	14.705	516.48	302.39	23.511	573.68	338.87	-7.2491	508.55	285.13	215.24	467.43	290.44	458.95	500.42	257	652.93	555.91	446.83	17.037	686.07	482.61	32.153	750	430.99	-7.7821	625.55	536.88	353.33	573.31	521.75	450.85	554.25	591.95	755.14	445.22	531.8	924.38	454.1	297.88	931.21	657.96	453.93	978.55	666.53	385.86	978.75	403.99	385.15
391.3	345.3	14.647	516.38	302.3	23.575	573.68	338.87	-7.2491	508.55	285.13	215.24	467.37	290.39	459.01	500.42	257.02	652.98	555.89	446.78	17.079	686.13	482.75	32.22	750	430.99	-7.7821	625.55	536.88	353.33	573.4	521.73	451.05	554.26	591.98	755.11	445.22	531.8	924.38	454.31	298.04	931.1	657.95	453.78	978.47	666.53	385.86	978.75	404.02	385.01
391.3	345.19	14.651	516.4	302.34	23.628	573.68	338.87	-7.2491	508.55	285.13	215.24	467.39	290.45	458.88	500.42	257.02	652.98	555.89	446.73	17.111	685.95	482.56	32.14	750	430.99	-7.7821	625.55	536.88	353.33	573.24	521.74	450.77	554.25	591.95	755.14	445.2	531.99	924.32	454.37	298	931.21	658.11	453.56	978.44	666.56	385.97	978.76	404.02	385.01
391.28	345.23	14.705	516.27	302.38	23.519	573.74	338.89	-7.2637	508.47	285.11	215.26	467.25	290.65	459.07	500.5	257.03	652.81	555.85	446.74	17.076	686.07	482.61	32.153	750	430.99	-7.7821	625.55	536.88	353.33	573.4	521.73	451.05	554.26	591.98	755.11	445.26	531.89	924.34	454.35	297.96	931.2	657.97	453.92	978.56	666.53	385.86	978.75	403.94	384.96
391.28	345.23	14.705	516.46	302.35	23.458	573.68	338.87	-7.2491	508.42	285.21	215.24	467.28	290.53	458.94	500.46	256.97	652.9	555.94	446.76	17.036	685.65	482.93	32.063	750.02	430.98	-7.8293	625.62	536.81	353.39	573.31	521.75	450.85	554.25	591.95	755.14	445.17	531.86	924.33	454.1	297.96	931.1	657.91	453.99	978.48	666.53	385.86	978.75	404.03	384.99
391.28	345.18	14.641	516.46	302.35	23.458	573.68	338.87	-7.2491	508.47	285.11	215.26	467.43	290.44	458.95	500.46	256.97	652.9	555.89	446.78	17.079	686.07	482.61	32.153	750	430.99	-7.7821	625.58	536.94	353.56	573.33	521.72	450.97	554.25	591.95	755.14	445.17	531.78	924.37	454.35	297.81	931.43	658.14	453.72	978.41	666.56	385.97	978.76	404.02	384.98
391.28	345.23	14.705	516.4	302.34	23.628	573.68	338.87	-7.2491	508.47	285.11	215.26	467.39	290.45	458.88	500.51	257.05	652.87	555.86	446.78	17.114	685.92	482.93	32.098	750	430.99	-7.7821	625.56	537.09	353.53	573.4	521.73	451.05	554.26	591.98	755.11	445.11	531.96	924.3	454.35	297.96	931.2	658	453.94	978.49	666.53	385.86	978.75	404.03	384.99
391.27	345.22	14.711	516.4	302.34	23.628	573.74	338.89	-7.2637	508.45	285.14	215.31	467.39	290.45	458.88	500.51	257.05	652.87	555.97	446.71	17.032	686.13	482.75	32.22	750	430.99	-7.7821	625.62	536.81	353.39	573.4	521.73	451.05	554.26	591.98	755.11	445.13	531.86	924.38	454.44	297.94	931.34	658.14	453.72	978.41	666.62	386.02	978.82	404.03	384.99
391.31	345.25	14.592	516.25	302.34	23.466	573.74	338.89	-7.2637	508.54	285.16	215.27	467.43	290.55	458.88	500.45	256.95	652.85	555.89	446.78	17.079	685.95	482.56	32.14	750	430.99	-7.7821	625.68	537.03	353.55	573.4	521.73	451.05	554.26	591.98	755.11	445.26	531.89	924.34	454.04	297.97	931.15	658.2	453.89	978.42	666.64	386.02	978.82	404.02	384.98
391.3	345.3	14.647	516.4	302.34	23.628	573.74	338.89	-7.2637	508.42	285.21	215.24	467.43	290.55	458.88	500.45	256.95	652.85	555.95	446.76	17.073	686.07	482.61	32.153	750	430.99	-7.7821	625.62	536.95	353.51	573.51	521.76	451.14	554.25	591.95	755.14	445.16	531.99	924.37	454.4	298.1	931.11	658.2	453.89	978.42	666.53	386.06	978.73	404.03	384.99
391.28	345.23	14.705	516.52	302.38	23.429	573.74	338.89	-7.2637	508.42	285.18	215.21	467.33	290.41	458.95	500.46	256.97	652.9	555.89	446.78	17.079	686.13	482.75	32.22	750	430.99	-7.7821	625.54	537	353.44	573.35	521.77	450.86	554.25	591.95	755.14	445.2	531.99	924.32	454.37	298	931.21	658.2	453.89	978.42	666.62	386.02	978.82	404.02	384.98
391.35	345.26	14.683	516.4	302.34	23.628	573.74	338.89	-7.2637	508.47	285.11	215.26	467.39	290.45	458.88	500.46	256.97	652.9	555.86	446.78	17.114	686.07	482.61	32.153	750	430.99	-7.7821	625.62	536.95	353.51	573.51	521.76	451.14	554.26	591.98	755.11	445.2	531.99	924.32	454.42	297.82	931.2	658.2	453.89	978.42	666.56	385.97	978.76	404.02	384.98
391.28	345.18	14.641	516.4	302.34	23.628	573.75	338.95	-7.2384	508.42	285.18	215.21	467.43	290.61	458.93	500.46	256.97	652.9	555.98	446.71	17.068	686.13	482.75	32.22	750	430.99	-7.7821	625.68	537.03	353.55	573.4	521.73	451.05	554.25	591.95	755.14	445.2	531.99	924.32	454.31	298.14	931.22	658	453.94	978.49	666.62	386.02	978.82	404.02	384.98
391.3	345.19	14.651	516.4	302.34	23.628	573.74	338.89	-7.2637	508.55	285.13	215.24	467.32	290.52	459.01	500.42	257	652.93	555.91	446.82	17.143	686.13	482.75	32.22	750	430.99	-7.7821	625.65	537.06	353.52	573.47	521.76	451.2	554.25	591.95	755.14	445.2	531.99	924.32	454.47	298.04	931	658.2	453.89	978.42	666.7	386.06	978.88	404.02	384.98
391.3	345.24	14.583	516.27	302.38	23.519	573.68	338.87	-7.2491	508.4	285.22	215.27	467.39	290.45	458.88	500.46	256.97	652.9	555.92	446.76	17.072	686.07	482.61	32.153	750	430.99	-7.7821	625.65	537.06	353.52	573.49	521.77	450.87	554.26	591.98	755.11	445.2	531.99	924.32	454.4	298.1	931.11	657.96	454.15	978.5	666.64	386.02	978.82	404.02	384.98
391.31	345.25	14.592	516.4	302.34	23.628	573.68	338.87	-7.2491	508.55	285.13	215.24	467.31	290.63	458.94	500.49	257.18	652.87	555.94	446.82	17.107	685.92	483.09	32.015	750	430.99	-7.7821	625.68	537.03	353.55	573.39	521.75	450.98	554.26	591.98	755.11	445.2	531.99	924.32	454.49	298.08	931.25	657.97	453.75	978.52	666.7	386.06	978.88	404.02	384.98
391.31	345.2	14.529	516.38	302.3	23.575	573.69	338.93	-7.2238	508.42	285.18	215.21	467.43	290.44	458.95	500.54	257.27	652.84	556	446.74	17.03	685.92	482.93	32.098	750	430.99	-7.7821	625.6	537.09	353.48	573.39	521.75	450.98	554.26	591.98	755.11	445.2	531.99	924.32	454.36	298.21	931.23	658.11	454.05	978.46	666.62	386.02	978.82	404.02	384.98
391.31	345.25	14.592	516.4	302.34	23.628	573.68	338.87	-7.2491	508.42	285.21	215.24	467.31	290.69	459	500.52	257.19	652.92	556.05	446.78	17.061	686.07	482.61	32.153	750	430.99	-7.7821	625.63	537.22	353.47	573.45	521.77	450.94	554.26	591.98	755.11	445.2	531.99	924.32	454.36	298.28	931.13	658.22	453.94	978.59	666.62	386.02	978.82	404.02	384.98
391.3	345.13	14.587	516.4	302.34	23.628	573.74	338.89	-7.2637	508.47	285.11	215.26	467.31	290.63	458.94	500.5	257.32	652.92	555.92	446.76	17.108	686.13	482.75	32.22	750	430.99	-7.7821	625.61	537.15	353.43	573.42	521.81	450.86	554.26	591.98	755.11	445.3	532.06	924.37	454.2	298.27	931.15	658.47	453.89	978.47	666.7	386.1	978.83	404.02	384.98
391.3	345.3	14.647	516.35	302.43	23.402	573.68	338.87	-7.2491	508.47	285.14	215.29	467.29	290.57	459.08	500.54	257.27	652.84	555.97	446.66	17.043	686.2	482.51	31.964	750.02	430.98	-7.8293	625.63	537.22	353.47	573.49	521.79	450.81	554.33	591.99	755.12	445.25	532.12	924.32	454.36	298.28	931.13	658.06	454.11	978.51	666.7	386.06	978.88	404.02	384.98
391.31	345.2	14.529	516.48	302.39	23.511	573.74	338.89	-7.2637	508.42	285.21	215.24	467.28	290.59	458.99	500.5	257.32	652.92	555.89	446.78	17.079	686.07	482.61	32.153	750	430.99	-7.7821	625.58	537.18	353.4	573.42	521.78	450.93	554.26	591.98	755.11	445.25	532.12	924.32	454.28	298.33	931.18	658.06	453.88	978.56	666.72	386.14	978.93	404.02	384.98
391.28	345.18	14.641	516.38	302.3	23.575	573.68	338.87	-7.2491	508.5	285.2	215.19	467.31	290.63	458.94	500.5	257.32	652.92	555.97	446.8	17.137	686.13	482.95	32.192	750.02	430.98	-7.8293	625.61	537.15	353.43	573.42	521.78	450.93	554.44	592.15	755.19	445.3	532.06	924.37	454.36	298.28	931.13	658.47	453.85	978.57	666.7	386.06	978.88	404.09	385.02
391.31	345.2	14.529	516.4	302.34	23.628	573.68	338.87	-7.2491	508.4	285.25	215.3	467.31	290.63	458.94	500.41	257.36	652.89	555.97	446.8	17.137	686.07	482.61	32.153	750	430.99	-7.7821	625.63	537.29	353.34	573.42	521.78	450.93	554.44	592.15	755.19	445.3	532.23	924.32	454.2	298.34	931.04	658.16	454.22	978.47	666.59	386.1	978.79	404.09	385.02
391.37	345.26	14.559	516.38	302.3	23.575	573.73	338.92	-7.2185	508.4	285.22	215.27	467.25	290.66	458.85	500.54	257.27	652.84	556	446.8	17.101	685.5	482.09	32.297	750	430.99	-7.7821	625.61	537.26	353.38	573.38	521.74	450.79	554.49	592.19	755.16	445.3	532.23	924.32	454.24	298.39	931.33	658.39	454.02	978.67	666.64	386.03	978.78	404.09	385.02
391.28	345.18	14.641	516.4	302.34	23.628	573.72	338.83	-7.2239	508.4	285.22	215.27	467.31	290.63	458.94	500.45	257.22	652.95	556.03	446.78	17.156	686.07	482.61	32.153	750	430.99	-7.7821	625.66	537.27	353.37	573.42	521.78	450.93	554.49	592.19	755.16	445.34	532.17	924.37	454.2	298.34	931.04	658.16	454.2	978.54	666.7	386.06	978.88	404.14	385.06
391.31	345.2	14.529	516.4	302.34	23.628	573.68	338.87	-7.2491	508.48	285.24	215.25	467.35	290.56	458.98	500.5	257.31	652.93	555.93	446.76	17.082	686.07	482.61	32.153	750.02	430.98	-7.8293	625.66	537.3	353.44	573.49	521.77	450.87	554.49	592.19	755.16	445.3	532.23	924.32	454.2	298.34	931.04	658.21	454.17	978.54	666.7	386.06	978.88	404.14	385.06
391.28	345.18	14.641	516.4	302.34	23.628	573.68	338.87	-7.2491	508.4	285.25	215.3	467.35	290.56	458.98	500.54	257.27	652.84	555.96	446.78	17.167	686.13	482.75	32.22	750	430.99	-7.7821	625.61	537.26	353.38	573.49	521.77	450.87	554.49	592.19	755.16	445.38	532.19	924.32	454.2	298.34	931.04	658.53	454.05	978.48	666.7	386.1	978.83	404.21	385.17
391.31	345.2	14.529	516.48	302.39	23.511	573.68	338.87	-7.2491	508.4	285.25	215.3	467.43	290.76	458.9	500.54	257.4	652.92	555.97	446.8	17.137	686.07	482.61	32.153	750.02	430.98	-7.8293	625.71	537.31	353.44	573.42	521.78	450.93	554.54	592.28	755.14	445.3	532.23	924.32	454.2	298.34	931.04	658.27	454.1	978.61	666.7	386.06	978.88	404.21	385.17
391.3	345.13	14.587	516.5	302.34	23.376	573.74	338.89	-7.2637	508.5	285.33	215.22	467.35	290.68	458.92	500.58	257.5	652.89	555.97	446.8	17.137	685.62	482.56	32.468	750	430.99	-7.7821	625.76	537.27	353.48	573.49	521.77	450.87	554.57	592.18	755.12	445.38	532.19	924.32	454.2	298.34	931.04	658.29	454.08	978.65	666.7	386.06	978.88	404.16	384.97
391.31	345.2	14.529	516.32	302.37	23.425	573.68	338.87	-7.2491	508.5	285.33	215.22	467.51	290.56	458.91	500.58	257.5	652.89	555.97	446.8	17.137	686.07	482.61	32.153	750.02	430.98	-7.8293	625.83	537.29	353.49	573.49	521.77	450.87	554.55	592.38	755.09	445.3	532.23	924.32	454.2	298.34	931.04	658.16	454.22	978.47	666.67	386.18	978.8	404.38	385.17
391.3	345.19	14.651	516.46	302.35	23.458	573.68	338.87	-7.2491	508.31	285.35	215.22	467.44	290.74	458.98	500.62	257.45	652.82	555.88	446.83	17.176	686.13	482.75	32.22	750	430.99	-7.7821	625.79	537.35	353.42	573.49	521.77	450.87	554.62	592.27	755.11	445.42	532.26	924.38	454.36	298.28	931.13	658.16	454.22	978.47	666.71	386.26	978.97	404.28	385.12
391.31	345.2	14.529	516.46	302.35	23.458	573.74	338.89	-7.2637	508.5	285.33	215.22	467.47	290.57	458.85	500.72	257.49	652.79	555.97	446.8	17.137	685.57	482.31	32.411	750	430.99	-7.7821	625.76	537.37	353.39	573.49	521.79	450.81	554.62	592.27	755.11	445.3	532.23	924.32	454.2	298.34	931.04	658.53	454.05	978.48	666.71	386.26	978.97	404.36	385.26
391.3	345.13	14.587	516.38	302.3	23.575	573.65	338.82	-7.2909	508.52	285.29	215.16	467.47	290.86	458.9	500.68	257.54	652.86	556.06	446.76	17.151	686.13	482.75	32.22	750	430.99	-7.7821	625.85	537.32	353.46	573.44	521.86	450.92	554.55	592.38	755.09	445.42	532.26	924.38	454.36	298.28	931.13	658.32	454.09	978.59	666.69	386.22	978.99	404.49	385.32
391.31	345.25	14.592	516.48	302.39	23.511	573.68	338.87	-7.2491	508.52	285.29	215.16	467.4	290.64	458.98	500.67	257.76	652.8	555.97	446.8	17.102	686.25	482.78	32.265	749.98	431.08	-7.7711	625.85	537.32	353.46	573.49	521.79	450.81	554.61	592.48	755.11	445.34	532.53	924.48	454.2	298.34	931.04	658.21	454.17	978.54	666.69	386.19	978.92	404.58	385.36
391.3	345.13	14.587	516.4	302.34	23.628	573.75	338.8	-7.282	508.5	285.33	215.22	467.43	290.81	458.96	500.72	257.63	652.85	556.01	446.78	17.191	686.13	482.75	32.22	750	430.99	-7.7821	625.85	537.32	353.46	573.56	521.95	450.83	554.61	592.48	755.11	445.34	532.53	924.48	454.2	298.34	931.04	658.53	454.05	978.48	666.7	386.29	979.04	404.32	385.32
391.3	345.13	14.587	516.5	302.34	23.376	573.68	338.87	-7.2491	508.56	285.4	215.23	467.47	290.86	458.9	500.78	257.67	652.88	556.01	446.78	17.191	685.57	482.31	32.411	750	430.99	-7.7821	625.76	537.37	353.39	573.37	521.76	450.72	554.61	592.48	755.11	445.46	532.5	924.5	453.99	298.59	931.19	658.53	454.01	978.58	666.69	386.22	978.99	404.51	385.41
391.3	345.13	14.587	516.46	302.35	23.458	573.74	338.89	-7.2637	508.56	285.4	215.23	467.43	290.81	458.96	500.74	257.81	652.83	555.99	446.86	17.096	685.5	482.09	32.297	750.02	430.98	-7.8293	625.85	537.32	353.46	573.65	521.82	450.65	554.78	592.5	755.12	445.52	532.46	924.46	454.2	298.34	931.04	658.27	454.1	978.61	666.7	386.29	979.04	404.49	385.32
391.3	345.13	14.587	516.27	302.38	23.519	573.68	338.87	-7.2491	508.56	285.4	215.23	467.54	290.73	458.89	500.74	257.81	652.83	556.03	446.78	17.096	686.3	482.83	32.05	750.02	430.98	-7.8293	625.79	537.35	353.42	573.44	521.88	450.85	554.7	592.52	755.12	445.42	532.49	924.48	454.17	298.48	931.09	658.53	454.05	978.48	666.7	386.29	979.04	404.45	385.46
391.3	345.13	14.587	516.4	302.34	23.628	573.74	338.89	-7.2637	508.64	285.41	215.2	467.54	290.68	458.84	500.74	257.81	652.83	556.06	446.76	17.151	686.07	482.61	32.153	750.02	430.98	-7.8293	625.76	537.37	353.39	573.47	522.07	450.85	554.7	592.52	755.12	445.51	532.52	924.48	454.19	298.71	931	658.37	454.17	978.7	666.67	386.31	979.1	404.66	385.44
391.3	345.13	14.587	516.52	302.38	23.429	573.67	338.9	-7.2049	508.56	285.4	215.23	467.47	290.86	458.9	500.74	257.81	652.83	556.01	446.78	17.191	686.24	482.58	31.979	750.02	430.98	-7.8293	625.76	537.37	353.39	573.56	521.95	450.83	554.77	592.59	755.18	445.39	532.66	924.6	453.99	298.59	931.19	658.21	454.17	978.54	666.67	386.31	979.1	404.66	385.44
391.3	345.13	14.587	516.48	302.39	23.511	573.74	338.89	-7.2637	508.56	285.4	215.23	467.5	290.76	458.85	500.74	257.81	652.83	556	446.75	17.133	686.27	482.66	32.031	750.02	430.98	-7.8293	625.76	537.37	353.39	573.5	521.95	450.74	554.84	592.57	755.18	445.4	532.76	924.48	454.11	298.7	931.06	658.18	454.14	978.61	666.7	386.29	979.04	404.54	385.5
391.3	345.05	14.539	516.38	302.3	23.575	573.74	338.89	-7.2637	508.56	285.4	215.23	467.43	290.81	458.96	500.74	257.81	652.83	556.03	446.78	17.096	685.5	482.09	32.297	750.02	430.98	-7.8293	625.76	537.37	353.39	573.56	521.95	450.83	554.77	592.59	755.18	445.57	532.69	924.47	454.11	298.7	931.06	658.17	454.16	978.59	666.7	386.29	979.04	404.57	385.39
391.3	345.13	14.587	516.35	302.43	23.402	573.68	338.87	-7.2491	508.64	285.41	215.2	467.43	290.81	458.96	500.74	257.81	652.83	556.01	446.78	17.191	685.57	482.31	32.411	750.02	430.98	-7.8293	625.85	537.32	353.46	573.66	521.91	450.79	554.84	592.57	755.18	445.48	532.72	924.49	454.11	298.7	931.06	658.23	454.13	978.59	666.67	386.31	979.1	404.47	385.55
391.3	345.13	14.587	516.38	302.3	23.575	573.68	338.87	-7.2491	508.64	285.41	215.2	467.5	290.84	458.92	500.74	257.81	652.83	556.01	446.78	17.191	685.24	482.77	32.362	750.02	430.98	-7.8293	625.89	537.42	353.3	573.61	521.91	450.7	554.77	592.64	755.15	445.43	532.78	924.43	454	298.83	931.09	658.21	454.15	978.6	666.67	386.31	979.1	404.54	385.5
391.31	345.2	14.529	516.48	302.39	23.511	573.74	338.89	-7.2637	508.56	285.4	215.23	467.43	290.76	458.9	500.71	257.85	652.92	555.97	446.8	17.137	685.62	482.34	32.249	750.02	430.98	-7.8293	625.82	537.41	353.35	573.61	521.91	450.7	554.87	592.69	755.12	445.38	532.92	924.5	454.11	298.7	931.06	658.34	454.16	978.76	666.67	386.31	979.1	404.6	385.48
391.31	345.2	14.529	516.25	302.34	23.466	573.74	338.89	-7.2637	508.64	285.41	215.2	467.5	290.9	458.97	500.64	257.88	652.87	555.97	446.85	17.194	685.65	482.31	32.312	750.02	430.98	-7.8293	625.82	537.41	353.35	573.69	522.1	450.78	554.84	592.57	755.18	445.56	532.93	924.44	454.11	298.7	931.06	658.76	454.21	978.57	666.72	386.38	979.08	404.66	385.44
391.31	345.2	14.529	516.35	302.43	23.402	573.74	338.89	-7.2637	508.45	285.44	215.21	467.43	290.81	458.96	500.64	257.88	652.87	556	446.8	17.101	685.95	483.22	31.84	750.02	430.98	-7.8293	625.82	537.41	353.35	573.6	522	450.67	554.91	592.73	755.17	445.46	532.96	924.47	454.14	298.85	930.91	658.76	454.21	978.57	666.71	386.4	979.08	404.54	385.5
391.3	345.13	14.587	516.4	302.34	23.628	573.68	338.87	-7.2491	508.45	285.44	215.21	467.43	290.76	458.9	500.68	257.92	652.91	556.09	446.76	17.115	686.03	482.65	32.099	750.04	430.96	-7.8557	625.82	537.41	353.35	573.52	522.23	450.71	554.91	592.73	755.17	445.56	532.93	924.44	454.16	298.7	931	658.43	454.31	978.68	666.76	386.54	979.14	404.54	385.5
391.3	345.13	14.587	516.33	302.39	23.35	573.68	338.87	-7.2491	508.45	285.44	215.21	467.47	290.91	458.96	500.53	258.07	652.88	556.01	446.78	17.191	686.24	482.84	31.964	750.04	430.96	-7.8557	625.82	537.41	353.35	573.56	522.22	450.78	554.91	592.73	755.17	445.46	532.96	924.47	454.02	299.11	930.96	658.51	454.34	978.68	666.79	386.52	978.91	404.66	385.59
391.31	345.2	14.529	516.4	302.34	23.628	573.79	338.85	-7.2385	508.45	285.44	215.21	467.43	290.76	458.9	500.68	257.92	652.91	556.01	446.78	17.191	686.33	482.9	32.064	750.02	430.98	-7.8293	625.82	537.41	353.35	573.55	522.32	450.76	554.91	592.73	755.17	445.59	533.02	924.42	454.04	299.13	930.97	658.38	454.54	978.44	666.7	386.5	978.98	404.6	385.61
391.26	345.19	14.566	516.4	302.34	23.628	573.74	338.89	-7.2637	508.45	285.44	215.21	467.37	291.22	458.93	500.61	257.92	652.96	556.01	446.78	17.191	686.1	483.01	31.946	750.04	430.96	-7.8557	625.89	537.42	353.3	573.51	522.13	450.76	555.04	592.85	755.13	445.59	533.02	924.42	454.09	299.13	930.9	658.41	454.43	978.49	666.79	386.66	979.07	404.63	385.87
391.25	345.18	14.688	516.48	302.39	23.511	573.74	338.89	-7.2637	508.56	285.4	215.23	467.56	290.94	459.01	500.74	258	652.87	556.06	446.76	17.151	685.95	483.22	31.84	750.02	430.98	-7.8293	625.95	537.51	353.34	573.51	522.13	450.76	554.84	592.75	755.16	445.62	533.07	924.48	454.09	299.13	930.9	658.46	454.38	978.55	666.84	386.65	978.96	404.6	385.97
391.3	345.13	14.587	516.38	302.3	23.575	573.68	338.87	-7.2491	508.45	285.44	215.21	467.34	291.13	458.87	500.71	258.04	652.96	555.94	446.84	17.146	685.47	482.12	32.238	750.02	430.98	-7.8293	625.95	537.51	353.34	573.48	522.54	450.77	554.96	592.87	755.12	445.5	533.05	924.45	454.11	299.22	930.82	658.65	454.37	978.48	666.8	386.7	978.97	404.6	385.97
391.31	345.25	14.592	516.35	302.43	23.402	573.74	338.89	-7.2637	508.45	285.44	215.21	467.44	291	459	500.56	258.25	652.94	556.08	446.8	17.154	686.13	483.2	31.909	750.04	430.96	-7.8557	625.95	537.51	353.34	573.53	522.22	450.68	554.87	592.84	755.07	445.62	533.07	924.48	454.23	299.01	930.87	658.54	454.42	978.55	666.83	386.68	978.91	404.74	385.94
391.31	345.25	14.592	516.4	302.34	23.628	573.68	338.87	-7.2491	508.45	285.44	215.21	467.49	291.09	458.97	500.57	258.21	652.86	556.03	446.78	17.156	685.99	483.08	31.953	750.04	430.96	-7.8557	625.95	537.51	353.34	573.4	522.48	450.82	554.95	592.88	755.08	445.59	533.02	924.42	454.04	299.13	930.97	658.41	454.43	978.49	666.82	386.72	978.92	404.62	386
391.31	345.2	14.529	516.48	302.39	23.511	573.74	338.89	-7.2637	508.45	285.44	215.21	467.42	291.27	458.96	500.71	258.14	652.87	555.92	446.81	17.231	686.3	482.72	32.046	750.02	430.98	-7.8293	625.95	537.51	353.34	573.5	522.44	450.78	554.97	592.88	755.07	445.54	533.14	924.49	453.99	299.28	930.88	658.82	454.36	978.42	666.69	386.74	978.77	404.58	386.13
391.3	345.13	14.587	516.4	302.34	23.628	573.68	338.87	-7.2491	508.45	285.44	215.21	467.42	291.04	458.98	500.55	258.25	652.92	555.95	446.8	17.197	686.04	483.2	31.952	750.02	430.98	-7.8293	625.89	537.51	353.38	573.59	522.5	450.72	555.03	592.99	755.06	445.58	533.2	924.55	454.04	299.28	930.82	658.38	454.54	978.44	666.81	386.89	978.83	404.57	386.17
391.31	345.2	14.529	516.48	302.39	23.511	573.74	338.89	-7.2637	508.45	285.44	215.21	467.43	291.26	458.97	500.43	258.31	652.9	556.02	446.9	17.184	685.39	482.97	32.24	750.02	430.98	-7.8293	625.88	537.66	353.38	573.48	522.54	450.77	554.98	593.12	755.1	445.56	533.29	924.64	453.94	299.19	930.86	658.38	454.54	978.44	666.81	386.89	978.83	404.6	386.25
391.3	345.13	14.587	516.48	302.39	23.511	573.75	338.95	-7.2384	508.45	285.44	215.21	467.26	291.6	458.85	500.55	258.25	652.92	556.03	446.78	17.156	686.15	483.14	31.789	750.02	430.98	-7.8293	625.95	537.51	353.34	573.39	522.52	450.69	554.97	592.96	754.99	445.57	533.34	924.59	453.97	299.11	931.03	658.38	454.54	978.44	666.81	386.89	978.83	404.69	386.1
391.31	345.2	14.529	516.4	302.34	23.628	573.68	338.87	-7.2491	508.51	285.53	215.19	467.34	291.47	458.93	500.49	258.41	652.94	556.06	446.77	17.146	685.98	483.32	31.796	750.02	430.98	-7.8293	625.87	537.64	353.33	573.5	522.44	450.78	554.98	593.12	755.1	445.52	533.4	924.51	454.11	299.22	930.82	658.38	454.54	978.44	666.73	386.84	978.79	404.6	386.25
391.3	345.13	14.587	516.4	302.34	23.628	573.74	338.89	-7.2637	508.45	285.44	215.21	467.34	291.47	458.93	500.49	258.41	652.94	556.06	446.76	17.151	686	483.29	31.85	750.02	430.98	-7.8293	625.82	537.66	353.42	573.46	522.45	450.72	555.04	593.12	755.06	445.51	533.71	924.58	454.11	299.22	930.82	658.36	454.62	978.37	666.81	386.89	978.83	404.72	386.18
391.27	345.28	14.648	516.4	302.34	23.628	573.74	338.89	-7.2637	508.51	285.53	215.19	467.34	291.47	458.93	500.37	258.47	652.92	556.05	446.84	17.179	686.29	482.94	31.993	750.02	430.98	-7.8293	625.87	537.64	353.33	573.46	522.45	450.72	554.98	593.12	755.1	445.51	533.71	924.58	454.06	299.37	930.73	658.38	454.54	978.44	666.81	386.89	978.83	404.82	386.23
391.31	345.2	14.529	516.38	302.3	23.575	573.74	338.89	-7.2637	508.45	285.44	215.21	467.3	291.7	458.85	500.37	258.47	652.92	555.92	446.84	17.207	686.26	482.87	31.996	750.02	430.97	-7.8086	625.81	537.78	353.37	573.5	522.44	450.78	554.89	593.26	755.08	445.51	533.71	924.58	454.01	299.48	930.64	658.31	454.93	978.35	666.81	386.89	978.83	404.79	386.33
391.3	345.13	14.587	516.4	302.34	23.628	573.74	338.89	-7.2637	508.51	285.53	215.19	467.26	291.75	458.75	500.37	258.47	652.92	555.97	446.83	17.263	686.04	483.2	31.952	750.04	430.96	-7.8557	625.88	537.77	353.43	573.27	522.45	450.71	554.94	593.26	755.04	445.51	533.71	924.58	453.86	299.56	930.79	658.38	454.54	978.44	666.85	387	978.85	404.7	386.3
391.28	345.18	14.641	516.48	302.39	23.511	573.68	338.87	-7.2491	508.43	285.51	215.21	467.34	291.47	458.93	500.37	258.47	652.92	556	446.8	17.101	685.98	483.58	31.847	750.02	430.98	-7.8293	625.94	537.77	353.39	573.5	522.44	450.78	555.05	593.3	755.04	445.51	533.71	924.58	453.66	299.54	930.8	658.23	454.82	978.43	666.81	386.89	978.83	404.87	386.33
391.3	345.19	14.651	516.4	302.34	23.628	573.74	338.89	-7.2637	508.51	285.53	215.19	467.22	291.65	458.75	500.26	258.54	652.94	556.01	446.78	17.191	686	483.29	31.85	750.02	430.98	-7.8293	625.87	537.88	353.38	573.46	522.45	450.72	554.94	593.26	755.04	445.51	533.71	924.58	453.83	299.42	930.74	658.34	454.67	978.39	666.85	387	978.85	404.87	386.33
391.26	345.27	14.765	516.4	302.34	23.628	573.74	338.89	-7.2637	508.51	285.53	215.19	467.32	291.59	458.8	500.26	258.54	652.94	556	446.84	17.161	685.93	482.98	31.915	750.02	430.98	-7.8293	625.87	537.88	353.38	573.56	522.46	450.54	555.05	593.3	755.04	445.51	533.71	924.58	453.66	299.54	930.8	658.27	454.85	978.35	666.85	387	978.85	404.84	386.43
391.28	345.23	14.705	516.4	302.34	23.628	573.68	338.87	-7.2491	508.51	285.53	215.19	467.42	291.52	458.93	500.26	258.54	652.94	555.97	446.8	17.162	686	483.29	31.85	750.02	430.98	-7.8293	625.87	537.88	353.38	573.65	522.48	450.62	555	593.3	755.08	445.51	533.71	924.58	453.77	299.74	930.79	658.27	454.85	978.35	666.85	387	978.85	404.87	386.33
391.31	345.2	14.529	516.4	302.34	23.628	573.74	338.89	-7.2637	508.55	285.59	215.17	467.34	291.47	458.93	500.25	258.57	653.02	555.9	446.83	17.143	686.44	483.07	31.917	750.02	430.98	-7.8293	625.87	537.88	353.38	573.53	522.45	450.51	554.89	593.26	755.08	445.51	533.71	924.58	453.91	299.68	930.85	658.27	454.85	978.35	666.85	387	978.85	404.96	386.36
391.3	345.19	14.651	516.4	302.34	23.628	573.68	338.87	-7.2491	508.51	285.53	215.19	467.29	291.53	458.83	500.24	258.79	652.89	556	446.8	17.101	686.29	482.94	31.993	750	430.99	-7.7821	625.87	537.88	353.38	573.34	522.47	450.48	554.89	593.36	755.05	445.51	533.71	924.58	453.77	299.87	930.83	658.23	454.94	978.39	666.81	387.14	978.88	404.9	386.48
391.3	345.19	14.651	516.4	302.34	23.628	573.74	338.89	-7.2637	508.38	285.42	215.23	467.29	291.53	458.83	500.28	258.65	653.03	555.92	446.84	17.207	685.28	482.83	32.159	750.02	430.98	-7.8293	625.87	537.88	353.38	573.45	522.5	450.59	554.88	593.42	755.04	445.51	533.71	924.58	453.69	299.72	930.85	658.23	454.94	978.39	666.74	387.26	978.94	404.99	386.53
391.3	345.24	14.583	516.48	302.39	23.511	573.75	338.95	-7.2384	508.43	285.51	215.21	467.29	291.63	458.89	500.23	258.82	652.97	555.97	446.8	17.137	685.16	482.63	32.311	750.02	430.98	-7.8293	625.87	537.88	353.38	573.44	522.43	450.44	554.88	593.42	755.04	445.51	533.71	924.58	453.77	299.87	930.83	658.14	454.95	978.44	666.78	387.37	978.94	404.81	386.55
391.3	345.19	14.651	516.4	302.34	23.628	573.74	338.89	-7.2637	508.43	285.51	215.21	467.26	291.75	458.75	500.1	258.82	653	555.97	446.86	17.102	685.98	483.32	31.796	750.02	430.98	-7.8293	625.88	537.93	353.35	573.24	522.52	450.46	554.88	593.42	755.04	445.51	533.71	924.58	453.92	299.81	930.89	658.12	454.99	978.35	666.74	387.26	978.94	404.96	386.64
391.28	345.23	14.705	516.4	302.34	23.628	573.68	338.87	-7.2491	508.43	285.51	215.21	467.26	291.75	458.75	500.14	258.86	652.93	556.04	446.81	17.064	686	483.29	31.85	750.02	430.98	-7.8293	625.87	537.88	353.38	573.42	522.49	450.55	554.88	593.42	755.04	445.51	533.71	924.58	453.9	300.07	930.84	658.12	455.04	978.29	666.78	387.43	978.84	404.93	386.75
391.27	345.33	14.706	516.4	302.34	23.628	573.68	338.87	-7.2491	508.27	285.56	215.25	467.17	291.59	458.79	500.13	258.89	653.01	555.96	446.83	17.165	685.95	483.22	31.84	750	430.99	-7.7821	625.88	537.93	353.35	573.35	522.48	450.42	554.88	593.42	755.04	445.44	533.74	924.56	453.84	299.98	930.85	658.27	454.85	978.35	666.74	387.51	978.86	404.93	386.75
391.32	345.39	14.74	516.4	302.34	23.628	573.67	338.9	-7.2049	508.38	285.51	215.25	467.22	291.65	458.75	500.14	258.86	652.93	556.05	446.84	17.179	685.28	482.83	32.159	750.02	430.98	-7.8293	625.81	537.87	353.27	573.24	522.52	450.46	554.95	593.46	755	445.48	533.84	924.54	453.74	300.34	930.76	658.12	455.04	978.29	666.74	387.51	978.86	404.93	386.75
391.3	345.13	14.587	516.4	302.34	23.628	573.68	338.87	-7.2491	508.33	285.62	215.24	467.26	291.75	458.75	500.13	258.89	653.01	555.94	446.82	17.107	685.28	482.83	32.159	750	430.99	-7.7821	625.81	537.87	353.27	573.24	522.52	450.46	554.99	593.46	755.04	445.48	533.84	924.54	453.81	300.3	930.79	658.23	454.89	978.45	666.63	387.72	978.91	404.84	386.71
391.27	345.33	14.706	516.4	302.34	23.628	573.68	338.87	-7.2491	508.28	285.56	215.26	467.14	291.66	458.88	500.03	258.85	653.04	556.03	446.78	17.096	686	483.29	31.85	750.02	430.98	-7.8293	625.81	537.96	353.29	573.24	522.52	450.46	554.88	593.42	755.04	445.48	533.84	924.54	453.85	300.29	930.75	658.12	454.99	978.35	666.63	387.72	978.91	404.93	386.75
391.32	345.29	14.744	516.4	302.34	23.628	573.68	338.87	-7.2491	508.24	285.65	215.23	467.24	291.54	458.7	500.03	258.85	653.04	556.01	446.78	17.191	685.18	482.84	32.184	750	430.99	-7.7821	625.71	538	353.27	573.15	522.46	450.51	555.06	593.5	755.01	445.48	533.84	924.54	453.71	300.34	930.69	658.08	455.13	978.34	666.66	387.71	978.85	405.02	386.8
391.35	345.36	14.679	516.4	302.34	23.628	573.74	338.89	-7.2637	508.33	285.62	215.24	467.28	291.64	458.7	499.91	258.91	653	555.94	446.84	17.146	685.59	482.6	32.406	750.02	430.98	-7.8293	625.71	538	353.27	573.21	522.56	450.41	555.02	593.55	755.01	445.48	533.84	924.54	453.97	300.23	930.77	658.13	455	978.37	666.63	387.72	978.91	405.02	386.8
391.32	345.39	14.74	516.4	302.34	23.628	573.75	338.95	-7.2384	508.33	285.62	215.24	467.07	291.78	458.8	499.91	258.91	653	555.97	446.8	17.137	685.15	483.17	32.37	750	430.99	-7.7821	625.57	537.97	353.33	573.21	522.56	450.41	555.06	593.5	755.01	445.48	533.84	924.54	453.71	300.34	930.69	658.08	455.13	978.32	666.66	387.71	978.85	404.93	386.75
391.3	345.3	14.647	516.4	302.34	23.628	573.68	338.87	-7.2491	508.33	285.62	215.24	467.26	291.75	458.75	499.91	258.91	653	555.99	446.88	17.224	685.43	482.16	32.149	750	430.99	-7.7821	625.58	538.02	353.31	573.21	522.56	450.41	555.09	593.59	754.97	445.48	533.84	924.54	453.64	300.42	930.75	658.07	455.18	978.26	666.63	387.72	978.91	405.02	386.8
391.28	345.23	14.705	516.38	302.3	23.575	573.68	338.87	-7.2491	508.3	285.71	215.33	467.09	291.67	458.76	499.86	258.89	653.05	555.94	446.84	17.236	686.09	483.25	31.848	750	430.99	-7.7821	625.57	538.01	353.22	573.09	522.77	450.53	555.02	593.64	755.07	445.48	533.84	924.54	453.7	300.51	930.77	658.08	455.13	978.32	666.63	387.72	978.91	405.02	386.8
391.29	345.29	14.652	516.4	302.34	23.628	573.74	338.89	-7.2637	508.23	285.7	215.25	467.12	291.91	458.73	499.91	258.91	653	556	446.78	17.157	686	483.44	31.954	749.99	431.02	-7.7361	625.57	538.01	353.22	573.17	522.69	450.43	555.05	593.72	755.03	445.49	533.86	924.48	453.7	300.51	930.77	658.08	455.13	978.32	666.63	387.72	978.91	404.93	386.75
391.28	345.23	14.705	516.4	302.34	23.628	573.69	338.93	-7.2238	508.23	285.7	215.25	467.25	291.68	458.79	499.81	259.03	652.96	556.06	446.76	17.151	685.92	483.56	31.914	750	430.99	-7.7821	625.64	538.02	353.26	573.17	522.69	450.43	555.05	593.72	755.03	445.48	533.84	924.54	453.74	300.82	930.8	658.07	455.18	978.26	666.58	387.76	978.81	405.02	386.8
391.27	345.33	14.706	516.27	302.38	23.519	573.68	338.87	-7.2491	508.29	285.71	215.21	466.99	292.02	458.75	499.87	258.95	653.07	555.97	446.8	17.137	685.13	483.2	32.309	750	430.99	-7.7821	625.57	538.01	353.22	573.16	522.6	450.36	555.02	593.77	755.06	445.49	533.86	924.48	453.7	300.51	930.77	658.08	455.13	978.32	666.55	387.78	978.88	405.02	386.8
391.26	345.27	14.765	516.4	302.34	23.628	573.68	338.87	-7.2491	508.3	285.71	215.33	467.04	291.74	458.76	499.81	259.03	652.96	555.94	446.82	17.107	685.98	483.58	31.847	750	430.99	-7.7821	625.48	538.02	353.24	573.17	522.69	450.43	554.87	593.77	755.09	445.49	533.86	924.48	453.64	300.71	930.73	657.96	455.21	978.27	666.55	387.78	978.88	404.95	386.81
391.27	345.33	14.706	516.4	302.34	23.628	573.75	338.95	-7.2384	508.14	285.59	215.35	467.33	291.85	458.77	499.81	259.09	652.98	555.91	446.82	17.143	685.9	483.59	31.861	750	430.99	-7.7821	625.55	538.04	353.28	573.17	522.69	450.43	554.9	593.78	755.04	445.48	533.84	924.54	453.7	300.51	930.77	657.96	455.21	978.27	666.48	387.83	978.83	405.09	386.94
391.3	345.3	14.647	516.4	302.34	23.628	573.68	338.87	-7.2491	508.3	285.71	215.33	467.22	291.65	458.75	499.81	259.09	652.98	555.98	446.82	17.201	685.9	483.59	31.861	750	430.99	-7.7821	625.57	538.01	353.22	573.04	522.81	450.48	554.82	593.86	755.12	445.48	533.84	924.54	453.64	300.71	930.73	657.9	455.36	978.27	666.59	387.91	978.89	405.09	386.94
391.27	345.33	14.706	516.4	302.34	23.628	573.68	338.87	-7.2491	508.26	285.65	215.41	467.27	291.58	458.75	499.81	259.12	653.01	555.94	446.82	17.107	685.9	483.69	31.836	750	430.99	-7.7821	625.57	538.01	353.22	573.04	522.81	450.48	554.82	593.86	755.12	445.49	533.86	924.48	453.72	300.76	930.76	658.06	455.39	978.27	666.59	387.91	978.89	405.09	386.94
391.3	345.3	14.647	516.4	302.34	23.628	573.69	338.93	-7.2238	508.26	285.65	215.41	467.15	291.95	458.78	499.76	259.17	653.08	555.93	446.88	17.073	686.07	483.46	31.872	750	430.99	-7.7821	625.57	538.01	353.22	573.04	522.81	450.48	554.84	593.9	755.09	445.49	533.86	924.48	453.6	300.87	930.74	657.9	455.36	978.27	666.58	387.85	978.84	405.09	386.94
391.27	345.33	14.706	516.4	302.34	23.628	573.75	338.95	-7.2384	508.24	285.74	215.38	467.25	291.68	458.79	499.86	259.21	653.06	555.98	446.79	17.156	685.86	483.51	32.012	750	430.99	-7.7821	625.64	538.02	353.26	573.04	522.81	450.48	554.81	594.07	755.22	445.51	533.93	924.43	453.6	300.87	930.74	657.82	455.41	978.25	666.51	387.91	978.8	405.09	386.94
391.26	345.27	14.765	516.4	302.34	23.628	573.75	338.95	-7.2384	508.33	285.76	215.33	467.28	291.78	458.79	499.86	259.21	653.06	555.97	446.8	17.137	685.9	483.59	31.861	750	430.99	-7.7821	625.48	538.02	353.24	573.12	522.73	450.38	554.94	593.94	755.1	445.5	533.91	924.49	453.6	300.87	930.74	657.95	455.51	978.14	666.52	387.97	978.85	405.02	386.99
391.3	345.3	14.647	516.4	302.34	23.628	573.69	338.93	-7.2238	508.21	285.68	215.38	467.11	291.88	458.8	499.76	259.17	653.08	555.96	446.83	17.165	685.13	483.2	32.309	749.99	431.02	-7.7361	625.57	538.01	353.22	573.12	522.73	450.38	554.94	593.94	755.1	445.51	533.93	924.43	453.6	300.87	930.74	657.95	455.71	978.27	666.52	387.97	978.85	405.09	386.94
391.28	345.23	14.705	516.4	302.34	23.628	573.69	338.93	-7.2238	508.29	285.7	215.41	467.15	291.95	458.78	499.86	259.21	653.06	555.96	446.89	17.134	685.9	483.59	31.861	750	430.99	-7.7821	625.55	538.04	353.28	573.04	522.81	450.48	554.91	594.11	755.23	445.51	533.93	924.43	453.68	300.93	930.77	658.03	455.77	978.07	666.5	387.98	978.89	405.02	386.99
391.26	345.27	14.765	516.4	302.34	23.628	573.69	338.93	-7.2238	508.31	285.74	215.46	467.22	291.88	458.77	499.76	259.17	653.08	555.94	446.89	17.113	685.96	483.62	31.793	750	430.99	-7.7821	625.48	538.02	353.24	573.04	522.81	450.48	554.91	594.11	755.23	445.42	534.23	924.45	453.6	300.87	930.74	658.03	455.69	978.22	666.5	387.98	978.89	405.07	387.09
391.3	345.3	14.647	516.4	302.34	23.628	573.75	338.95	-7.2384	508.35	285.8	215.38	466.99	292.02	458.75	499.64	259.24	653.08	555.91	446.82	17.143	685.16	483.33	32.288	749.99	431.02	-7.7361	625.48	538.02	353.24	573.04	522.81	450.48	554.91	594.11	755.23	445.47	534.35	924.48	453.68	300.93	930.77	658.14	455.66	978.2	666.48	388.06	978.82	405.14	387.04
391.32	345.39	14.74	516.4	302.34	23.628	573.68	338.87	-7.2491	508.28	285.73	215.44	467.15	291.95	458.78	499.86	259.21	653.06	555.91	446.82	17.143	685.9	483.59	31.861	749.95	431.09	-7.7239	625.43	538.12	353.22	573.04	522.81	450.48	554.91	594.11	755.23	445.41	534.5	924.52	453.6	300.87	930.74	657.95	455.74	978.18	666.47	388.08	978.87	405.07	387.09
391.3	345.33	14.798	516.4	302.34	23.628	573.69	338.93	-7.2238	508.31	285.74	215.46	467.15	291.95	458.78	499.86	259.21	653.06	555.97	446.84	17.11	686.05	483.71	31.696	750	430.99	-7.7821	625.41	538.14	353.3	573.12	522.79	450.42	554.89	594.13	755.2	445.41	534.5	924.52	453.6	300.87	930.74	657.95	455.71	978.27	666.44	388.17	978.9	405.07	387.09
391.27	345.33	14.706	516.4	302.34	23.628	573.69	338.93	-7.2238	508.34	285.76	215.51	466.95	291.95	458.77	499.74	259.29	653.08	555.97	446.8	17.102	685.16	483.33	32.288	750	430.99	-7.7821	625.44	538.08	353.28	573.04	522.81	450.48	554.89	594.13	755.2	445.37	534.53	924.48	453.68	300.93	930.77	658.03	455.77	978.07	666.44	388.17	978.9	405.14	387.04
391.3	345.33	14.798	516.4	302.34	23.628	573.69	338.93	-7.2238	508.28	285.78	215.56	467.2	291.99	458.82	499.86	259.21	653.06	555.94	446.82	17.107	685.13	483.2	32.309	750.01	431.01	-7.7832	625.41	538.14	353.3	573.04	522.81	450.48	554.89	594.13	755.2	445.37	534.53	924.48	453.68	300.93	930.77	657.95	455.71	978.27	666.42	388.2	978.94	405.14	387.04
391.32	345.39	14.74	516.4	302.34	23.628	573.69	338.93	-7.2238	508.31	285.74	215.46	467.1	292.13	458.74	499.69	259.42	653.08	555.97	446.8	17.102	685.07	483.29	32.376	750	430.99	-7.7821	625.41	538.14	353.3	573.12	522.79	450.42	554.89	594.13	755.2	445.37	534.53	924.48	453.68	300.93	930.77	658.03	455.69	978.22	666.42	388.2	978.94	405.14	387.04
391.32	345.39	14.74	516.4	302.34	23.628	573.68	338.87	-7.2491	508.24	285.77	215.55	467.11	291.88	458.8	499.68	259.52	653.12	555.91	446.82	17.143	685.2	483.23	32.424	749.94	431.13	-7.6779	625.34	538.15	353.21	573.04	522.81	450.48	554.78	594.09	755.19	445.37	534.53	924.48	453.68	300.93	930.77	658.03	455.73	978.15	666.4	388.25	978.97	405.07	387.09
391.28	345.23	14.705	516.4	302.34	23.628	573.69	338.93	-7.2238	508.25	285.76	215.51	467.2	291.99	458.82	499.68	259.52	653.12	555.93	446.88	17.073	685.9	483.59	31.861	749.99	431.02	-7.7361	625.41	538.14	353.3	573.04	522.81	450.48	554.89	594.13	755.2	445.32	534.6	924.43	453.45	301.06	930.86	657.85	455.98	978.15	666.39	388.28	978.93	405.07	387.09
391.27	345.33	14.706	516.4	302.34	23.628	573.69	338.93	-7.2238	508.28	285.78	215.56	467.26	292.06	458.77	499.68	259.52	653.12	555.99	446.83	17.104	685.16	483.33	32.288	750	430.99	-7.7821	625.41	538.14	353.3	573.07	522.82	450.42	554.78	594.09	755.19	445.37	534.71	924.42	453.68	300.93	930.77	657.85	455.99	978.14	666.42	388.38	978.96	405.2	387.13
391.08	345.87	14.646	516.4	302.34	23.628	573.69	338.93	-7.2238	508.28	285.78	215.56	467.15	291.95	458.78	499.71	259.45	653.12	556.01	446.83	17.069	685.22	483.37	32.426	749.99	431.02	-7.7361	625.34	538.19	353.15	573.12	522.79	450.42	554.99	594.17	755.19	445.38	534.89	924.3	453.68	300.93	930.77	657.77	455.99	978.2	666.44	388.41	978.91	405.2	387.13
391.32	345.39	14.74	516.4	302.34	23.628	573.69	338.93	-7.2238	508.27	285.8	215.61	467.1	292.13	458.74	499.71	259.55	653.16	555.99	446.86	17.067	685.16	483.33	32.288	749.99	431.02	-7.7361	625.4	538.18	353.24	573.04	522.81	450.48	554.79	594.2	755.21	445.3	534.91	924.35	453.8	300.98	930.73	657.78	456.03	978.12	666.42	388.38	978.96	405.13	387.18
391.27	345.33	14.706	516.4	302.34	23.628	573.69	338.93	-7.2238	508.31	285.8	215.67	467.21	292.02	458.73	499.71	259.55	653.16	555.95	446.85	17.075	685.16	483.33	32.288	750.03	431.07	-7.692	625.34	538.15	353.21	573.12	522.79	450.42	554.79	594.2	755.21	445.3	534.91	924.35	453.68	300.93	930.77	657.85	456.02	978.07	666.42	388.38	978.96	405.2	387.13
391.32	345.39	14.74	516.4	302.34	23.628	573.69	338.93	-7.2238	508.31	285.8	215.67	466.91	292.17	458.72	499.71	259.55	653.16	555.99	446.86	17.067	685.16	483.33	32.288	750	430.99	-7.7821	625.4	538.18	353.24	573.1	522.91	450.4	554.77	594.27	755.21	445.24	535.04	924.28	453.76	300.95	930.71	657.78	456.03	978.12	666.42	388.38	978.96	405.2	387.13
391.32	345.39	14.74	516.4	302.34	23.628	573.69	338.93	-7.2238	508.29	285.77	215.61	467.21	292.02	458.73	499.71	259.55	653.16	555.97	446.86	17.131	685.13	483.32	32.306	750	430.99	-7.7821	625.34	538.19	353.15	573.1	522.91	450.4	554.75	594.33	755.22	445.31	535.03	924.23	453.68	300.93	930.77	657.85	456.02	978.07	666.28	388.5	978.84	405.13	387.35
391.08	345.96	14.576	516.4	302.34	23.628	573.69	338.93	-7.2238	508.31	285.8	215.67	467.05	292.06	458.77	499.71	259.55	653.16	555.95	446.93	17.043	685.06	483.3	32.198	749.99	431.02	-7.7361	625.4	538.18	353.24	573.1	522.91	450.4	554.72	594.43	755.08	445.24	535.04	924.28	453.8	300.98	930.73	657.85	456.02	978.07	666.26	388.58	978.83	405.11	387.41
391.3	345.33	14.798	516.45	302.44	23.601	573.69	338.93	-7.2238	508.31	285.8	215.67	467.05	292.09	458.7	499.71	259.55	653.16	555.99	446.86	17.067	685.16	483.33	32.288	749.99	431.02	-7.7361	625.34	538.19	353.15	573.07	522.91	450.46	554.62	594.38	755.09	445.24	535.04	924.28	453.66	301.14	930.75	657.77	455.99	978.2	666.17	388.63	978.81	405.04	387.46
391.3	345.33	14.798	516.4	302.34	23.628	573.69	338.93	-7.2238	508.31	285.8	215.67	467.1	292.13	458.74	499.57	259.63	653.14	555.94	446.84	17.112	685.22	483.24	32.221	749.99	431.02	-7.7361	625.4	538.18	353.24	573.1	522.91	450.4	554.72	594.43	755.08	445.24	535.04	924.28	453.8	300.98	930.73	657.85	455.98	978.15	666.17	388.63	978.81	404.88	387.52
391.26	345.27	14.765	516.4	302.34	23.628	573.69	338.93	-7.2238	508.39	285.79	215.73	467.05	292.09	458.7	499.71	259.55	653.16	556.06	446.88	16.994	685.16	483.33	32.288	749.99	431.02	-7.7361	625.34	538.19	353.15	573.1	522.91	450.4	554.62	594.38	755.09	445.2	535.07	924.25	453.45	301.06	930.86	657.75	456.14	978.07	666.17	388.63	978.81	405.11	387.41
391.32	345.39	14.74	516.3	302.31	23.709	573.69	338.93	-7.2238	508.36	285.89	215.73	467.16	291.95	458.76	499.71	259.55	653.16	555.99	446.8	17.067	685.17	483.29	32.351	750.03	431.07	-7.692	625.33	538.24	353.09	573.06	522.93	450.4	554.72	594.43	755.08	445.24	535.04	924.28	454.03	300.95	930.72	657.82	456.1	978.09	666.17	388.63	978.81	404.95	387.47
391.3	345.33	14.798	516.3	302.31	23.709	573.69	338.93	-7.2238	508.37	285.92	215.76	467.26	292.06	458.77	499.67	259.6	653.24	555.92	446.96	17.049	685.13	483.31	32.483	750.03	431.07	-7.692	625.35	538.28	353.1	573.07	522.91	450.46	554.62	594.49	755.13	445.25	535.07	924.2	453.78	301.07	930.79	657.77	456.27	978	666.17	388.63	978.81	404.88	387.52
391.27	345.33	14.706	516.4	302.34	23.628	573.69	338.93	-7.2238	508.29	285.89	215.68	467.1	292.13	458.74	499.57	259.63	653.14	555.93	446.88	17.073	685.13	483.31	32.34	749.94	431.13	-7.6779	625.29	538.26	353.06	573.07	522.91	450.46	554.69	594.49	755.1	445.2	535.07	924.25	453.76	300.95	930.71	657.82	456.1	978.09	666.17	388.63	978.81	405.11	387.41
391.32	345.39	14.74	516.3	302.31	23.709	573.66	338.91	-7.1935	508.29	285.92	215.84	467.05	292.09	458.7	499.59	259.69	653.16	556.02	446.89	17.058	685.16	483.33	32.288	750.03	431.07	-7.692	625.33	538.24	353.09	573.09	522.94	450.33	554.58	594.45	755.09	445.25	535.07	924.2	453.81	301.13	930.8	657.75	456.14	978.07	666.25	388.59	978.81	404.95	387.47
391.3	345.33	14.798	516.4	302.34	23.628	573.66	338.91	-7.1935	508.37	285.92	215.76	467.1	292.13	458.74	499.59	259.69	653.16	555.92	446.9	17.084	685.07	483.25	32.158	749.99	431.02	-7.7361	625.29	538.26	353.06	573.16	522.96	450.35	554.52	594.45	755.14	445.2	535.07	924.25	453.72	301.29	930.75	657.85	456.02	978.07	666.23	388.8	978.78	405.1	387.64
391.32	345.39	14.74	516.4	302.34	23.628	573.66	338.91	-7.1935	508.24	285.97	215.89	467.1	292.13	458.74	499.52	259.68	653.21	555.93	446.88	17.073	685.18	483.32	32.421	750.03	431.07	-7.692	625.29	538.26	353.06	573.09	522.94	450.33	554.69	594.49	755.1	445.27	535.06	924.2	453.94	301.18	930.75	657.77	456.27	978	666.23	388.8	978.78	405.29	387.76
391.13	345.95	14.691	516.4	302.34	23.628	573.66	338.91	-7.1935	508.4	285.99	215.79	467.26	292.06	458.77	499.67	259.6	653.24	555.97	446.94	17.009	685.16	483.33	32.288	749.98	431.18	-7.6338	625.29	538.26	353.06	573.09	522.94	450.33	554.51	594.5	755.01	445.16	535.28	924.25	453.66	301.42	930.73	657.75	456.34	977.93	666.19	388.85	978.73	405.13	387.82
391.13	345.95	14.691	516.3	302.31	23.709	573.66	338.91	-7.1935	508.24	285.97	215.89	467.29	292.11	458.75	499.52	259.68	653.21	556.01	446.89	17.035	685.16	483.23	32.067	750.03	431.07	-7.692	625.29	538.26	353.06	573.15	522.99	450.28	554.43	594.56	755.01	445.25	535.07	924.2	453.88	301.4	930.71	657.75	456.34	977.93	666.19	388.85	978.73	405.13	387.92
391.3	345.33	14.798	516.4	302.34	23.628	573.66	338.91	-7.1935	508.24	285.97	215.89	467.13	292.18	458.72	499.67	259.6	653.24	555.99	446.87	17.033	685.22	483.24	32.221	750.03	431.07	-7.692	625.29	538.26	353.06	572.9	522.99	450.46	554.37	594.57	755.04	445.16	535.28	924.25	453.65	301.52	930.73	657.75	456.34	977.93	666.17	388.91	978.69	405.36	387.81
391.32	345.39	14.74	516.45	302.44	23.601	573.66	338.91	-7.1935	508.24	285.97	215.89	466.96	292.21	458.76	499.52	259.68	653.21	555.95	446.92	17.041	685.31	483.41	32.338	749.94	431.13	-7.6779	625.29	538.26	353.06	573.1	522.91	450.4	554.43	594.56	755.01	445.11	535.28	924.3	453.88	301.4	930.71	657.8	456.22	977.95	666.2	389.01	978.72	405.36	387.82
391.3	345.33	14.798	516.4	302.34	23.628	573.66	338.91	-7.1935	508.24	285.97	215.89	467.12	292.14	458.79	499.73	259.62	653.19	555.98	446.91	16.999	685.12	483.36	32.418	749.99	431.02	-7.7361	625.29	538.26	353.06	573.05	523.02	450.34	554.31	594.58	755.1	445.11	535.28	924.3	453.57	301.53	931	657.77	456.27	978	666.2	389.01	978.72	405.36	387.81
391.32	345.39	14.74	516.22	302.3	23.787	573.64	338.94	-7.1493	508.24	285.97	215.89	467.1	292.13	458.74	499.52	259.68	653.21	555.99	446.87	17.033	685.07	483.29	32.376	750.03	431.07	-7.692	625.29	538.26	353.06	572.88	523.02	450.39	554.37	594.57	755.04	445.16	535.28	924.25	453.65	301.53	930.8	657.69	456.28	978.05	666.2	389.01	978.72	405.13	387.92
391.13	346.04	14.621	516.32	302.33	23.706	573.66	338.91	-7.1935	508.3	286	215.91	466.96	292.21	458.76	499.52	259.68	653.21	555.95	446.85	17.075	685.21	483.35	32.218	749.98	431.18	-7.6338	625.21	538.28	353.06	573	522.96	450.4	554.26	594.52	755.04	445.11	535.28	924.3	453.66	301.55	930.93	657.81	456.37	977.97	666.2	389.01	978.72	405.38	387.91
391.13	345.95	14.691	516.4	302.34	23.628	573.66	338.91	-7.1935	508.32	285.99	215.87	467.04	292.1	458.81	499.49	259.83	653.18	555.95	446.92	17.041	685.2	483.39	32.218	750.04	431.04	-7.738	625.21	538.28	353.06	572.92	523.06	450.41	554.4	594.63	755.04	445.11	535.28	924.3	453.65	301.53	930.8	657.75	456.34	977.93	666.2	389.01	978.72	405.45	388.1
391.13	346.04	14.621	516.12	302.42	23.689	573.66	338.91	-7.1935	508.3	286	215.91	466.96	292.21	458.76	499.52	259.68	653.21	555.95	446.9	17.005	685.03	483.21	32.371	750.03	431.07	-7.692	625.21	538.28	353.06	572.86	523.01	450.46	554.26	594.52	755.04	445.05	535.32	924.27	453.92	301.41	930.8	657.77	456.27	978	666.18	389.14	978.74	405.25	387.99
391.13	346.04	14.621	516.3	302.31	23.709	573.66	338.91	-7.1935	508.24	285.97	215.89	466.96	292.21	458.76	499.49	259.83	653.18	555.95	446.92	17.041	685.16	483.33	32.288	749.99	431.02	-7.7361	625.21	538.28	353.06	572.98	522.99	450.33	554.26	594.52	755.04	444.91	535.34	924.36	453.76	301.52	931.01	657.6	456.44	978.03	666.14	389.24	978.74	405.42	388.21
391.13	346.04	14.621	516.32	302.33	23.706	573.66	338.91	-7.1935	508.32	285.99	215.87	467.12	292.14	458.79	499.49	259.83	653.18	555.91	446.86	17.037	685.06	483.3	32.198	750.03	431.07	-7.692	625.21	538.28	353.06	572.98	522.99	450.33	554.24	594.53	754.99	444.91	535.34	924.36	453.67	301.7	931.07	657.79	456.48	977.98	666.17	389.33	978.73	405.34	388.28
391.13	345.95	14.691	516.32	302.33	23.706	573.66	338.91	-7.1935	508.21	285.98	215.93	466.96	292.21	458.76	499.55	259.85	653.13	555.92	446.96	17.049	685.06	483.3	32.198	750.03	431.07	-7.692	625.21	538.28	353.06	572.98	522.99	450.33	554.24	594.53	754.99	444.91	535.34	924.36	453.7	301.56	931.02	657.63	456.61	977.92	666.17	389.33	978.73	405.41	388.23
391.13	345.95	14.691	516.22	302.3	23.787	573.66	338.91	-7.1935	508.24	285.97	215.89	466.9	292.18	458.83	499.49	259.83	653.18	556.03	446.82	16.991	685.06	483.3	32.198	749.99	431.02	-7.7361	625.17	538.42	353.13	572.87	523.1	450.27	554.24	594.53	754.99	444.91	535.34	924.36	453.7	301.56	931.02	657.63	456.61	977.92	666.17	389.33	978.73	405.27	388.26
391.13	346.04	14.621	516.22	302.3	23.787	573.66	338.91	-7.1935	508.21	286.01	215.94	466.99	292.26	458.74	499.49	259.83	653.18	555.98	446.9	17.036	685.12	483.22	32.292	749.99	431.02	-7.7361	625.17	538.42	353.13	572.87	523.1	450.27	554.21	594.55	754.96	444.91	535.34	924.36	453.66	301.68	930.94	657.71	456.62	977.95	666.17	389.33	978.73	405.37	388.29
391.13	345.95	14.691	516.32	302.33	23.706	573.66	338.91	-7.1935	508.24	285.97	215.89	466.96	292.21	458.76	499.49	259.83	653.18	555.92	446.96	17.049	685.12	483.22	32.292	750.03	431.07	-7.692	625.21	538.28	353.06	573.06	523.09	450.21	554.05	594.66	754.91	444.94	535.37	924.27	453.91	301.44	930.95	657.8	456.68	978.09	666.23	389.46	978.81	405.44	388.25
391.13	345.95	14.691	516.32	302.33	23.706	573.66	338.91	-7.1935	508.32	285.99	215.87	467.07	292.15	458.79	499.49	259.83	653.18	555.96	446.91	17.041	685.07	483.14	32.192	750.03	431.07	-7.692	625.16	538.48	353.12	572.96	523.2	450.25	554.05	594.66	754.91	444.9	535.37	924.32	453.67	301.7	931.07	657.59	456.76	977.96	666.23	389.46	978.81	405.5	388.37
391.3	345.33	14.798	516.32	302.33	23.706	573.66	338.91	-7.1935	508.21	285.98	215.93	467.07	292.1	458.75	499.49	259.83	653.18	555.97	446.95	17.065	685.15	483.26	32.23	750.03	431.07	-7.692	625.2	538.34	353.05	572.89	523.38	450.18	554.09	594.76	754.88	444.9	535.37	924.32	453.67	301.7	931.07	657.59	456.76	977.96	666.23	389.46	978.81	405.43	388.42
391.13	345.95	14.691	516.22	302.3	23.787	573.66	338.91	-7.1935	508.21	285.98	215.93	466.93	292.23	458.81	499.49	259.83	653.18	555.99	446.94	17.067	685.41	483.49	32.204	750.03	431.07	-7.692	625.16	538.48	353.12	573.08	523.36	450.18	554.01	594.76	754.91	444.9	535.37	924.32	453.89	301.58	931.01	657.55	456.9	977.93	666.23	389.46	978.81	405.39	388.56
391.32	345.39	14.74	516.32	302.33	23.706	573.66	338.91	-7.1935	508.24	285.97	215.89	467.09	292.15	458.84	499.49	259.83	653.18	555.97	446.97	17.065	685.22	483.19	32.17	749.98	431.18	-7.6338	625.13	538.48	353.05	572.88	523.47	450.15	554.01	594.76	754.91	444.94	535.37	924.27	453.57	301.84	931.12	657.6	456.99	978.01	666.19	389.55	978.8	405.43	388.42
391.3	345.33	14.798	516.3	302.31	23.709	573.66	338.91	-7.1935	508.3	286	215.91	467.23	292.09	458.82	499.55	259.82	653.26	555.9	447.05	17.045	685.09	483.22	32.166	749.98	431.18	-7.6338	625.1	538.62	353.13	572.88	523.47	450.15	553.89	594.92	754.95	444.95	535.44	924.22	453.7	301.56	931.02	657.54	457.1	977.92	666.19	389.55	978.8	405.45	388.66
391.3	345.33	14.798	516.3	302.31	23.709	573.66	338.91	-7.1935	508.26	286.05	215.96	466.93	292.23	458.81	499.49	259.83	653.18	555.97	447	17.131	685.2	483.39	32.218	749.98	431.18	-7.6338	625.13	538.48	353.05	572.88	523.47	450.15	553.89	594.92	754.95	444.91	535.43	924.27	453.89	301.58	931.01	657.56	456.81	977.91	666.15	389.66	978.78	405.45	388.66
391.13	345.95	14.691	516.32	302.33	23.706	573.66	338.91	-7.1935	508.21	285.98	215.93	467.02	292.03	458.89	499.55	259.82	653.26	555.9	447.05	17.045	685.24	483.28	32.187	750.03	431.07	-7.692	625.1	538.62	353.13	573.08	523.36	450.18	553.89	594.92	754.95	444.95	535.44	924.22	453.75	301.76	931.12	657.59	457.04	977.95	666.15	389.66	978.78	405.41	388.79
391.13	345.95	14.691	516.3	302.31	23.709	573.66	338.91	-7.1935	508.32	285.99	215.87	467.07	292.15	458.79	499.55	259.82	653.26	555.86	447.08	17.05	685.25	483.5	32.248	749.98	431.18	-7.6338	625.1	538.62	353.13	572.76	523.53	450.17	553.89	594.92	754.95	444.94	535.37	924.27	453.84	301.73	931.19	657.49	457.01	977.84	666.15	389.66	978.78	405.22	388.98
391.3	345.33	14.798	516.32	302.33	23.706	573.6	339	-7.1614	508.3	286	215.91	467.2	292.14	458.97	499.55	259.82	653.26	555.9	447.07	17.088	685.28	483.39	32.232	750.03	431.07	-7.692	625.13	538.62	353.2	572.76	523.53	450.17	553.89	594.92	754.95	444.95	535.44	924.22	453.77	301.67	931.15	657.5	456.96	977.91	666.15	389.66	978.78	405.41	388.79
391.13	345.95	14.691	516.4	302.34	23.628	573.66	338.91	-7.1935	508.3	286.07	215.95	467.07	292.15	458.79	499.55	259.82	653.26	555.85	447.14	17.099	685.21	483.39	32.166	749.98	431.18	-7.6338	625.22	538.66	353.19	572.76	523.59	450.28	553.89	594.92	754.95	444.94	535.37	924.27	453.75	301.76	931.12	657.47	457.2	977.95	666.15	389.66	978.78	405.37	388.93
391.27	345.33	14.706	516.22	302.3	23.787	573.6	339	-7.1614	508.3	286	215.91	467.26	292.18	458.9	499.64	259.87	653.25	555.86	447.1	17.06	685.3	483.54	32.213	750.03	431.07	-7.692	625.22	538.66	353.19	572.7	523.54	450.34	553.89	594.92	754.95	444.84	535.41	924.27	453.75	301.76	931.12	657.53	457.06	978	666.07	389.69	978.78	405.37	388.91
391.13	345.95	14.691	516.4	302.34	23.628	573.66	338.91	-7.1935	508.32	285.99	215.87	467.2	292.02	458.84	499.64	259.87	653.25	555.88	447.19	17.093	685.28	483.39	32.232	749.98	431.18	-7.6338	625.22	538.66	353.19	572.59	523.67	450.31	553.77	595	754.97	444.86	535.48	924.23	453.75	301.76	931.12	657.54	457.14	978.01	666.07	389.69	978.78	405.37	388.91
391.32	345.39	14.74	516.4	302.34	23.628	573.6	339	-7.1614	508.3	286	215.91	467.29	292.11	458.75	499.74	259.92	653.24	555.88	447.19	17.093	685.46	483.64	32.373	749.98	431.18	-7.6338	625.22	538.66	353.19	572.59	523.67	450.31	553.89	594.92	754.95	444.86	535.48	924.23	453.66	301.73	931.18	657.54	457.19	977.94	666.03	389.77	978.81	405.22	388.98
391.29	345.28	14.725	516.32	302.33	23.706	573.66	338.91	-7.1935	508.3	286	215.91	467.23	292.08	458.82	499.88	259.85	653.27	555.88	447.19	17.093	685.48	483.63	32.18	749.98	431.18	-7.6338	625.22	538.66	353.19	572.59	523.67	450.31	554.02	595.11	755	444.76	535.52	924.23	453.99	301.57	931.18	657.47	457.2	977.95	666.03	389.77	978.81	405.37	388.91
391.13	345.95	14.691	516.4	302.34	23.628	573.6	339	-7.1614	508.32	285.99	215.87	467.25	292.09	459.08	499.64	259.87	653.25	555.88	447.19	17.093	685.51	483.7	32.273	750	431.25	-7.6083	625.22	538.66	353.19	572.59	523.67	450.31	553.92	595.07	755	444.73	535.51	924.28	453.66	301.73	931.18	657.54	457.19	977.94	666.03	389.77	978.81	405.37	388.91
391.3	345.33	14.798	516.4	302.34	23.628	573.66	338.91	-7.1935	508.4	286.01	215.93	467.23	292.08	458.82	499.88	259.85	653.27	555.83	447.23	17.168	685.51	483.7	32.273	750.03	431.07	-7.692	625.22	538.66	353.19	572.59	523.67	450.31	553.82	595.05	755.03	444.76	535.52	924.23	453.66	301.73	931.18	657.54	457.14	978.01	666.03	389.77	978.81	405.27	389.07
391.13	345.95	14.691	516.4	302.34	23.628	573.66	338.91	-7.1935	508.32	285.99	215.87	467.17	292.09	458.99	499.88	259.85	653.27	555.85	447.21	17.124	685.36	483.56	32.216	749.98	431.18	-7.6338	625.22	538.66	353.19	572.59	523.67	450.31	553.92	595.07	755	444.76	535.52	924.23	453.75	301.7	931.25	657.53	457.11	978.09	666.03	389.77	978.81	405.22	388.98
391.13	345.95	14.691	516.3	302.31	23.709	573.66	338.91	-7.1935	508.36	286.04	215.93	467.17	292.09	458.99	499.88	259.85	653.27	555.85	447.21	17.124	685.62	483.76	32.239	749.98	431.18	-7.6338	625.28	538.77	353.2	572.59	523.67	450.31	553.83	595.09	755.01	444.86	535.48	924.23	453.52	301.81	931.26	657.47	457.2	977.95	666.02	389.78	978.85	405.27	389.05
391.13	346.04	14.621	516.4	302.34	23.628	573.66	338.91	-7.1935	508.32	285.99	215.87	467.2	292.02	458.84	499.88	259.85	653.27	555.82	447.16	17.131	685.3	483.54	32.213	749.98	431.18	-7.6338	625.22	538.66	353.19	572.71	523.98	450.45	553.76	595.06	754.96	444.73	535.51	924.28	453.66	301.73	931.18	657.45	457.17	978.03	665.97	389.89	978.85	405.22	388.98
391.13	345.95	14.691	516.32	302.33	23.706	573.66	338.91	-7.1935	508.37	286.02	215.98	467.27	292.14	458.8	499.88	259.85	653.27	555.85	447.21	17.124	685.42	483.6	32.179	750	431.25	-7.6189	625.22	538.66	353.19	572.59	523.67	450.31	553.77	595	754.97	444.73	535.51	924.28	453.66	301.73	931.18	657.45	457.17	978.03	665.97	389.89	978.85	405.27	389.05
391.3	345.33	14.798	516.3	302.31	23.709	573.66	338.91	-7.1935	508.43	286.12	216.03	467.29	292.11	458.75	499.88	259.85	653.27	555.88	447.19	17.093	685.62	483.76	32.239	750	431.25	-7.6083	625.22	538.66	353.19	572.59	523.67	450.31	553.83	595.09	755.01	444.67	535.66	924.35	453.52	301.81	931.26	657.37	457.14	978.11	665.97	389.89	978.85	405.27	389.05
391.08	345.96	14.576	516.3	302.31	23.709	573.66	338.91	-7.1935	508.37	286.02	215.98	467.26	292.18	458.9	499.88	259.85	653.27	555.87	447.24	17.086	685.4	483.59	32.331	750.03	431.07	-7.692	625.13	538.62	353.2	572.59	523.67	450.31	553.76	595.06	754.96	444.67	535.66	924.35	453.61	301.79	931.34	657.37	457.14	978.11	665.93	389.99	978.84	405.27	389.05
391.3	345.33	14.798	516.32	302.33	23.706	573.66	338.91	-7.1935	508.43	286.12	216.03	467.29	292.11	458.75	499.88	259.85	653.27	555.85	447.21	17.124	685.42	483.6	32.179	749.98	431.18	-7.6338	625.22	538.66	353.19	572.59	523.67	450.31	553.82	595.14	755	444.58	535.63	924.33	453.66	301.73	931.18	657.43	457.1	978.14	666.01	390.04	978.89	405.27	389.05
391.13	345.95	14.691	516.4	302.34	23.628	573.66	338.91	-7.1935	508.46	286.04	215.95	467.29	292.21	458.78	499.88	259.85	653.27	555.88	447.19	17.093	685.59	483.66	32.215	749.98	431.18	-7.6338	625.22	538.66	353.19	572.59	523.67	450.31	553.76	595.06	754.96	444.58	535.63	924.33	453.63	301.77	931.32	657.35	457.35	978.04	665.93	389.99	978.84	405.26	389.15
391.3	345.33	14.798	516.3	302.31	23.709	573.66	338.91	-7.1935	508.48	286.1	215.96	467.2	292.14	458.97	499.88	259.85	653.27	555.88	447.19	17.093	685.28	483.39	32.232	750	431.25	-7.6189	625.13	538.62	353.2	572.59	523.67	450.31	553.83	595.09	755.01	444.67	535.66	924.35	453.34	301.9	931.25	657.43	457.1	978.14	665.93	389.99	978.84	405.22	389.25
391.13	345.95	14.691	516.4	302.34	23.628	573.66	338.91	-7.1935	508.36	286.11	215.96	467.2	292.14	458.97	499.88	259.85	653.27	555.82	447.16	17.131	685.25	483.5	32.248	749.98	431.18	-7.6338	625.22	538.66	353.19	572.65	523.62	450.35	553.77	595	754.97	444.67	535.66	924.35	453.48	301.87	931.42	657.28	457.17	978.14	665.94	390.03	978.89	405.22	389.25
391.33	345.46	14.804	516.3	302.31	23.709	573.6	339	-7.1614	508.43	286.12	216.03	467.04	292.24	459.01	499.88	259.85	653.27	555.85	447.14	17.099	685.57	483.7	32.345	749.98	431.18	-7.6338	625.13	538.62	353.2	572.59	523.67	450.31	553.76	595.06	754.96	444.67	535.66	924.35	453.74	301.74	931.41	657.35	457.16	978.09	666.01	390.04	978.89	405.21	389.21
391.3	345.33	14.798	516.22	302.3	23.787	573.66	338.91	-7.1935	508.43	286.12	216.03	467.25	292.09	459.08	499.66	259.99	653.3	555.88	447.19	17.093	685.37	483.54	32.279	749.98	431.18	-7.6338	625.22	538.66	353.19	572.59	523.67	450.31	553.77	595	754.97	444.7	535.67	924.3	453.63	301.77	931.32	657.35	457.16	978.09	665.85	390.04	978.81	405.32	389.25
391.13	345.95	14.691	516.22	302.3	23.787	573.61	338.92	-7.1825	508.4	286.15	216.02	467.26	292.18	458.9	499.66	259.99	653.3	555.85	447.21	17.124	685.42	483.6	32.179	750	431.25	-7.6083	625.13	538.62	353.2	572.59	523.67	450.31	553.76	595.06	754.96	444.67	535.66	924.35	453.64	301.7	931.43	657.43	457.1	978.14	666.01	390.04	978.89	405.22	389.25
391.14	346.05	14.77	516.32	302.33	23.706	573.6	339	-7.1614	508.36	286.19	216.08	467.2	292.11	458.88	499.66	259.99	653.3	555.85	447.14	17.099	685.49	483.6	32.251	749.98	431.18	-7.6338	625.22	538.66	353.19	572.76	523.59	450.28	553.77	595	754.97	444.62	535.64	924.28	453.74	301.67	931.52	657.37	457.19	978.01	665.93	389.99	978.84	405.32	389.25
391.13	345.95	14.691	516.3	302.31	23.709	573.6	339	-7.1614	508.42	286.22	216.09	467.17	292.17	459.04	499.64	260.13	653.3	555.85	447.14	17.099	685.49	483.6	32.251	750.03	431.07	-7.692	625.22	538.66	353.19	572.59	523.67	450.31	553.77	595	754.97	444.58	535.63	924.33	453.66	301.73	931.18	657.43	457.1	978.14	665.94	390.13	978.91	405.27	389.35
391.13	345.95	14.691	516.22	302.3	23.787	573.6	339	-7.1614	508.36	286.12	216.04	466.83	292.35	459.03	499.66	259.99	653.3	555.89	447.11	17.127	685.37	483.54	32.279	749.98	431.18	-7.6338	625.22	538.66	353.19	572.53	523.62	450.36	553.73	595.05	754.9	444.58	535.63	924.33	453.58	301.85	931.54	657.45	457.17	978.03	666.01	390.04	978.89	405.27	389.35
391.13	345.95	14.691	516.32	302.33	23.706	573.6	339	-7.1614	508.43	286.12	216.03	467.23	292.08	458.82	499.54	260.07	653.31	555.85	447.14	17.099	685.3	483.54	32.213	749.98	431.18	-7.6338	625.22	538.66	353.19	572.59	523.67	450.31	553.82	595.14	755	444.64	535.48	924.26	453.66	301.66	931.29	657.43	457.35	977.99	665.94	390.03	978.89	405.28	389.37
391.13	346.04	14.621	516.32	302.33	23.706	573.6	339	-7.1614	508.35	286.21	216.03	467.08	292.31	458.99	499.72	260.06	653.24	555.92	447.17	17.151	685.4	483.45	32.204	749.98	431.18	-7.6338	625.13	538.62	353.2	572.59	523.67	450.31	553.73	595.05	754.9	444.62	535.64	924.28	453.48	301.87	931.42	657.43	457.35	977.99	665.85	390.04	978.81	405.27	389.35
391.3	345.33	14.798	516.22	302.3	23.787	573.6	339	-7.1614	508.36	286.11	215.96	467.06	292.18	458.91	499.54	260.08	653.31	555.87	447.16	17.083	685.49	483.6	32.251	749.98	431.18	-7.6338	625.22	538.66	353.19	572.59	523.67	450.31	553.76	595.06	754.96	444.62	535.64	924.28	453.74	301.74	931.41	657.51	457.32	978.01	665.93	390.08	978.86	405.28	389.37
391.31	345.4	14.863	516.32	302.33	23.706	573.66	338.91	-7.1935	508.34	286.13	216.07	466.98	292.29	459.14	499.64	260.13	653.3	555.89	447.11	17.127	685.39	483.64	32.307	749.98	431.18	-7.6338	625.22	538.66	353.19	572.69	523.63	450.24	553.76	595.06	754.96	444.62	535.64	924.28	453.48	301.87	931.42	657.39	457.43	977.9	665.93	390.08	978.86	405.28	389.37
391.3	345.33	14.798	516.32	302.33	23.706	573.6	339	-7.1614	508.33	286.15	216.02	467.01	292.26	459.08	499.66	259.99	653.3	555.88	447.19	17.093	685.46	483.64	32.373	749.98	431.18	-7.6338	625.22	538.66	353.19	572.59	523.67	450.31	553.66	595.02	754.96	444.68	535.48	924.21	453.74	301.74	931.41	657.41	457.31	978.07	665.93	390.08	978.86	405.28	389.37
391.13	345.95	14.691	516.4	302.34	23.628	573.66	338.91	-7.1935	508.3	286.07	215.95	466.86	292.32	458.96	499.44	260.02	653.32	555.89	447.17	17.152	685.3	483.54	32.213	750.04	431.16	-7.5722	625.13	538.62	353.2	572.59	523.67	450.31	553.73	595.05	754.9	444.68	535.48	924.21	453.66	301.73	931.18	657.52	457.4	977.87	665.93	390.08	978.86	405.26	389.47
391.14	346.05	14.77	516.22	302.3	23.787	573.66	338.91	-7.1935	508.3	286.07	215.95	467.01	292.27	459.08	499.64	260.13	653.3	555.89	447.11	17.127	685.27	483.41	32.169	749.98	431.18	-7.6338	625.22	538.66	353.19	572.76	523.59	450.28	553.71	595.06	754.87	444.62	535.64	924.28	453.74	301.74	931.41	657.46	457.53	978.02	665.93	390.08	978.86	405.27	389.35
391.13	346.04	14.621	516.32	302.33	23.706	573.6	339	-7.1614	508.27	286.12	216	466.93	292.23	458.81	499.72	260.06	653.24	555.85	447.14	17.099	685.42	483.6	32.179	750	431.25	-7.6083	625.22	538.66	353.19	572.59	523.67	450.31	553.73	595.05	754.9	444.62	535.64	924.28	453.63	301.77	931.32	657.39	457.48	977.83	665.94	390.13	978.91	405.26	389.47
391.13	346.04	14.621	516.22	302.3	23.787	573.66	338.91	-7.1935	508.3	286.07	215.95	467.09	292.15	458.84	499.66	259.99	653.3	555.86	447.1	17.06	685.4	483.45	32.204	750.03	431.07	-7.692	625.22	538.66	353.19	572.59	523.67	450.31	553.55	595.03	754.89	444.68	535.48	924.21	453.73	301.8	931.26	657.32	457.48	977.89	665.93	390.08	978.86	405.27	389.35
391.13	345.95	14.691	516.32	302.33	23.706	573.66	338.91	-7.1935	508.27	286.12	216	467.09	292.15	458.84	499.74	259.92	653.24	555.92	447.16	17.121	685.37	483.54	32.279	750.04	431.16	-7.5722	625.22	538.66	353.19	572.59	523.67	450.31	553.63	595.08	754.86	444.62	535.64	924.28	453.48	301.87	931.42	657.35	457.16	978.09	665.96	390.18	978.87	405.27	389.35
391.13	345.95	14.691	516.4	302.34	23.628	573.66	338.91	-7.1935	508.3	286.07	215.95	467.14	292.12	459.06	499.64	259.87	653.25	555.92	447.16	17.121	685.21	483.39	32.166	750.04	431.16	-7.5722	625.13	538.62	353.2	572.59	523.67	450.31	553.63	595.08	754.86	444.68	535.48	924.21	453.66	301.73	931.18	657.37	457.4	977.98	665.96	390.18	978.87	405.38	389.4
391.13	345.95	14.691	516.4	302.34	23.628	573.66	338.91	-7.1935	508.3	286.07	215.95	467.2	292.11	458.88	499.49	259.95	653.23	555.86	447.1	17.06	685.1	483.34	32.268	750.04	431.16	-7.5722	625.13	538.62	353.2	572.65	523.62	450.35	553.65	595.1	754.82	444.62	535.64	924.28	453.74	301.74	931.41	657.51	457.32	978.01	665.88	390.18	978.88	405.38	389.41
391.13	345.95	14.691	516.4	302.34	23.628	573.66	338.91	-7.1935	508.32	286.13	215.96	466.9	292.26	458.88	499.66	259.99	653.3	555.95	447.09	17.121	685.28	483.39	32.232	749.98	431.18	-7.6338	625.04	538.64	353.21	572.59	523.67	450.31	553.38	595.1	754.83	444.62	535.64	924.28	453.73	301.8	931.26	657.49	457.34	978.09	665.88	390.13	978.83	405.35	389.51
391.13	345.95	14.691	516.4	302.34	23.628	573.66	338.91	-7.1935	508.18	286.09	216.03	466.9	292.26	458.88	499.74	259.92	653.24	555.92	447.08	17.055	685.37	483.54	32.279	750.05	431.24	-7.5466	625.13	538.62	353.2	572.59	523.67	450.31	553.6	595.2	754.81	444.62	535.64	924.28	453.63	301.77	931.32	657.39	457.43	977.9	665.97	390.23	978.93	405.35	389.51
391.14	346.05	14.77	516.4	302.34	23.628	573.66	338.91	-7.1935	508.26	286.05	215.96	466.99	292.26	458.74	499.74	259.92	653.24	555.9	447.07	17.088	685.28	483.39	32.232	750.03	431.07	-7.692	625.1	538.62	353.13	572.59	523.67	450.31	553.56	595.12	754.83	444.62	535.64	924.28	453.66	301.73	931.18	657.52	457.4	977.87	665.96	390.18	978.87	405.48	389.45
391.31	345.4	14.863	516.4	302.34	23.628	573.66	338.91	-7.1935	508.18	286.02	215.99	466.85	292.33	459	499.74	259.92	653.24	555.92	447.06	17.112	685.27	483.41	32.169	749.98	431.18	-7.6338	625.01	538.64	353.14	572.59	523.67	450.31	553.38	595.1	754.83	444.43	535.72	924.3	453.66	301.73	931.18	657.39	457.48	977.83	665.93	390.08	978.86	405.44	389.57
391.13	345.95	14.691	516.32	302.33	23.706	573.66	338.91	-7.1935	508.3	286	215.91	467.09	292.15	458.84	499.72	260.06	653.24	555.93	447.02	17.073	685.28	483.39	32.232	749.98	431.18	-7.6338	625.01	538.64	353.14	572.59	523.67	450.31	553.38	595.1	754.83	444.53	535.68	924.27	453.48	301.87	931.42	657.51	457.37	977.95	665.99	390.27	978.86	405.45	389.56
391.13	345.95	14.691	516.4	302.34	23.628	573.66	338.91	-7.1935	508.29	286.17	216.01	467.2	292.11	458.88	499.88	259.85	653.27	555.98	447.04	17.071	685.21	483.41	32.095	750.04	431.16	-7.5722	625.01	538.64	353.14	572.59	523.67	450.31	553.41	595.2	754.76	444.53	535.68	924.27	453.75	301.7	931.25	657.36	457.45	977.91	666	390.32	978.91	405.45	389.56
391.13	345.95	14.691	516.4	302.34	23.628	573.66	338.91	-7.1935	508.18	286.02	215.99	467.2	292.11	458.88	499.64	260.13	653.3	555.92	447.06	17.112	685.08	483.34	32.129	749.98	431.18	-7.6338	625.04	538.5	353.05	572.53	523.62	450.36	553.37	595.12	754.78	444.43	535.72	924.3	453.61	301.79	931.34	657.35	457.73	978.01	666	390.32	978.91	405.45	389.56
391.13	345.95	14.691	516.4	302.34	23.628	573.66	338.91	-7.1935	508.3	286.07	215.95	466.93	292.23	458.81	499.72	260.06	653.24	555.88	447.04	17.121	685.08	483.34	32.129	749.98	431.18	-7.6338	625.01	538.64	353.14	572.59	523.67	450.31	553.42	595.18	754.82	444.43	535.72	924.3	453.66	301.73	931.18	657.37	457.76	977.92	665.99	390.27	978.86	405.45	389.56
391.13	345.95	14.691	516.32	302.33	23.706	573.66	338.91	-7.1935	508.3	286.07	215.95	467.03	292.13	458.93	499.74	259.92	653.24	555.93	447.02	17.073	685.21	483.39	32.166	750.03	431.07	-7.692	625.01	538.64	353.14	572.59	523.67	450.31	553.37	595.12	754.78	444.43	535.72	924.3	453.44	301.86	931.31	657.32	457.64	977.84	665.99	390.27	978.86	405.44	389.57
391.3	345.33	14.798	516.3	302.31	23.709	573.66	338.91	-7.1935	508.21	285.98	215.93	466.99	292.26	459	499.71	260.07	653.25	555.99	447	17.032	685.16	483.35	32.201	750.04	431.16	-7.5722	625.01	538.64	353.14	572.59	523.67	450.31	553.37	595.12	754.78	444.43	535.72	924.3	453.61	301.79	931.34	657.35	457.77	977.94	666	390.32	978.91	405.45	389.56
391.3	345.33	14.798	516.4	302.34	23.628	573.66	338.91	-7.1935	508.26	286.05	215.96	467.01	292.27	459.08	499.78	260.05	653.33	555.91	446.86	17.116	685.16	483.35	32.201	750.03	431.07	-7.692	625.01	538.64	353.14	572.6	523.51	450.28	553.41	595.2	754.76	444.43	535.72	924.3	453.86	301.82	931.12	657.32	457.6	977.91	666	390.36	978.86	405.45	389.56
391.13	346.04	14.621	516.3	302.31	23.709	573.66	338.91	-7.1935	508.3	286.07	215.95	467.16	292.19	458.77	499.72	260.06	653.24	555.99	446.98	17.14	685.25	483.5	32.248	749.98	431.18	-7.6338	624.94	538.65	353.17	572.59	523.67	450.31	553.41	595.2	754.76	444.43	535.72	924.3	453.48	301.87	931.42	657.37	457.76	977.92	665.92	390.37	978.9	405.45	389.56
391.13	346.04	14.621	516.22	302.3	23.787	573.66	338.91	-7.1935	508.3	286	215.91	466.86	292.32	458.96	499.64	260.13	653.3	556.02	446.81	17.159	685.28	483.39	32.232	750.03	431.07	-7.692	625.01	538.64	353.14	572.66	523.56	450.23	553.37	595.12	754.78	444.43	535.72	924.3	453.73	301.8	931.26	657.56	457.86	977.88	665.9	390.36	978.79	405.45	389.56
391.13	345.95	14.691	516.4	302.34	23.628	573.66	338.91	-7.1935	508.27	286.12	216	466.83	292.35	459.03	499.72	260.06	653.24	555.92	446.99	17.105	685.16	483.35	32.201	750.03	431.07	-7.692	624.94	538.65	353.17	572.59	523.67	450.31	553.41	595.2	754.76	444.43	535.72	924.3	453.57	301.9	931.36	657.49	457.69	977.98	665.91	390.41	978.85	405.44	389.63
391.13	345.95	14.691	516.4	302.34	23.628	573.66	338.91	-7.1935	508.3	286	215.91	466.93	292.23	458.81	499.64	260.13	653.3	556.08	446.87	17.052	685.16	483.35	32.201	749.98	431.18	-7.6338	624.89	538.64	353.13	572.53	523.62	450.36	553.37	595.12	754.78	444.43	535.72	924.3	453.63	301.77	931.32	657.38	457.9	978.06	665.91	390.41	978.85	405.44	389.63
391.13	346.04	14.621	516.3	302.31	23.709	573.69	338.93	-7.2238	508.3	286.07	215.95	467.01	292.27	459.08	499.64	260.13	653.3	555.94	446.84	17.146	685.07	483.42	32.166	749.98	431.18	-7.6338	624.94	538.65	353.17	572.59	523.67	450.31	553.41	595.2	754.76	444.4	535.72	924.25	453.48	301.87	931.42	657.33	457.88	977.9	665.91	390.41	978.85	405.44	389.63
391.13	346.04	14.621	516.3	302.31	23.709	573.66	338.91	-7.1935	508.3	286	215.91	466.64	292.44	459.01	499.64	260.34	653.2	556.03	446.9	17.076	685.08	483.34	32.129	749.98	431.18	-7.6338	624.89	538.66	353.08	572.51	523.69	450.1	553.41	595.2	754.76	444.4	535.72	924.25	453.84	301.8	931.42	657.37	457.8	977.86	665.82	390.46	978.82	405.44	389.63
391.13	346.04	14.621	516.22	302.3	23.787	573.69	338.93	-7.2238	508.29	286.17	216.01	466.91	292.26	458.89	499.69	260.2	653.25	555.96	446.91	17.041	685.16	483.49	32.176	749.98	431.18	-7.6338	624.89	538.64	353.13	572.65	523.62	450.35	553.38	595.17	754.73	444.36	535.91	924.27	453.63	301.77	931.32	657.4	457.93	977.97	665.82	390.46	978.82	405.44	389.63
391.3	345.33	14.798	516.32	302.33	23.706	573.66	338.91	-7.1935	508.27	286.12	216	467.06	292.18	458.91	499.64	260.34	653.2	555.92	446.92	17.14	685.29	483.57	32.151	749.98	431.18	-7.6338	624.89	538.64	353.13	572.65	523.62	450.35	553.41	595.2	754.76	444.4	535.72	924.25	453.58	301.93	931.43	657.34	458.02	978.02	665.82	390.46	978.82	405.45	389.65
391.3	345.33	14.798	516.22	302.3	23.787	573.66	338.91	-7.1935	508.3	286.07	215.95	467.01	292.27	459.08	499.67	260.37	653.24	556.12	446.85	17.106	685.16	483.35	32.201	750.03	431.07	-7.692	624.89	538.64	353.13	572.59	523.67	450.31	553.42	595.26	754.71	444.4	535.72	924.25	453.74	301.83	931.33	657.39	458.01	977.88	665.78	390.56	978.79	405.45	389.65
391.3	345.33	14.798	516.3	302.31	23.709	573.66	338.91	-7.1935	508.3	286.07	215.95	466.9	292.26	458.88	499.64	260.34	653.2	555.91	446.86	17.116	685.08	483.34	32.129	749.98	431.18	-7.6338	624.89	538.64	353.13	572.59	523.67	450.31	553.42	595.26	754.71	444.41	535.77	924.19	453.86	301.82	931.12	657.33	457.8	978	665.78	390.56	978.79	405.45	389.65
391.13	346.04	14.621	516.4	302.34	23.628	573.69	338.93	-7.2238	508.21	286.05	215.97	467	292.36	458.77	499.64	260.34	653.2	555.93	446.88	17.073	685.02	483.33	32.196	749.98	431.18	-7.6338	624.89	538.61	353.11	572.59	523.67	450.31	553.42	595.26	754.71	444.4	535.72	924.25	453.61	301.84	931.19	657.4	457.96	977.9	665.78	390.56	978.79	405.45	389.65
391.32	345.39	14.74	516.4	302.34	23.628	573.66	338.91	-7.1935	508.27	286.12	216	466.72	292.35	458.92	499.64	260.34	653.2	555.94	446.84	17.146	685.16	483.49	32.176	749.98	431.18	-7.6338	624.94	538.65	353.17	572.59	523.67	450.31	553.42	595.26	754.71	444.4	535.72	924.25	453.95	301.79	931.19	657.39	458.01	977.88	665.78	390.56	978.79	405.45	389.65
391.3	345.33	14.798	516.3	302.31	23.709	573.69	338.93	-7.2238	508.26	286.05	215.96	466.69	292.48	458.85	499.64	260.34	653.2	555.92	446.9	17.084	685.08	483.34	32.129	750.03	431.07	-7.692	624.86	538.63	353.02	572.59	523.67	450.31	553.42	595.26	754.71	444.36	535.91	924.27	453.58	301.93	931.43	657.31	457.91	977.96	665.78	390.56	978.79	405.45	389.65
391.13	346.04	14.621	516.4	302.34	23.628	573.66	338.91	-7.1935	508.18	286.09	216.03	466.88	292.28	458.94	499.45	260.43	653.12	556.01	446.89	17.035	685.04	483.3	32.2	750.03	431.07	-7.692	624.89	538.64	353.13	572.59	523.67	450.31	553.42	595.26	754.71	444.45	535.87	924.17	453.74	301.83	931.33	657.34	458.02	978.02	665.78	390.56	978.79	405.45	389.65
391.32	345.39	14.74	516.3	302.31	23.709	573.66	338.91	-7.1935	508.18	286.09	216.03	467.01	292.33	458.91	499.64	260.34	653.2	555.91	446.82	17.143	685.16	483.49	32.176	749.98	431.18	-7.6338	624.89	538.61	353.11	572.59	523.67	450.31	553.42	595.26	754.71	444.39	535.91	924.32	453.68	301.96	931.37	657.34	458.02	978.02	665.78	390.56	978.79	405.45	389.65
391.13	345.95	14.691	516.45	302.44	23.601	573.69	338.93	-7.2238	508.19	286.18	215.96	466.56	292.61	459.07	499.64	260.34	653.2	555.99	446.83	17.129	685.16	483.49	32.176	750.03	431.07	-7.692	624.89	538.64	353.13	572.59	523.67	450.31	553.49	595.29	754.68	444.46	536.04	924.2	453.64	301.96	931.25	657.42	458.17	977.77	665.81	390.65	978.83	405.32	389.71
391.13	345.95	14.691	516.32	302.33	23.706	573.66	338.91	-7.1935	508.18	286.09	216.03	466.91	292.55	458.83	499.52	260.41	653.19	555.94	446.82	17.107	685.08	483.34	32.129	749.98	431.18	-7.6338	625.03	538.67	353.09	572.59	523.67	450.31	553.42	595.26	754.71	444.45	535.87	924.17	453.54	301.92	931.32	657.39	458.01	977.88	665.78	390.56	978.79	405.45	389.65
391.3	345.33	14.798	516.4	302.34	23.628	573.66	338.91	-7.1935	508.2	286.15	216.03	466.88	292.56	458.89	499.45	260.43	653.12	555.94	446.91	17.14	685.22	483.51	32.186	749.98	431.18	-7.6338	625.01	538.64	353.14	572.59	523.67	450.31	553.43	595.29	754.69	444.4	536.01	924.25	453.78	301.94	931.48	657.4	458.14	977.89	665.78	390.56	978.79	405.32	389.71
391.13	345.95	14.691	516.3	302.31	23.709	573.69	338.93	-7.2238	508.19	286.1	215.92	466.66	292.5	458.91	499.64	260.34	653.2	555.95	446.97	17.164	685.08	483.34	32.129	749.98	431.18	-7.6338	624.89	538.64	353.13	572.59	523.67	450.31	553.43	595.29	754.69	444.43	536.01	924.3	453.44	301.96	931.26	657.29	458.15	978	665.81	390.65	978.83	405.5	389.73
391.32	345.39	14.74	516.3	302.31	23.709	573.66	338.91	-7.1935	508.22	286.23	215.96	466.76	292.56	458.9	499.45	260.43	653.12	555.95	446.88	17.131	685.08	483.34	32.129	750.03	431.07	-7.692	625.03	538.67	353.09	572.59	523.67	450.31	553.38	595.31	754.66	444.43	536.01	924.3	453.68	301.91	931.54	657.24	458.11	977.69	665.82	390.66	978.8	405.37	389.8
391.3	345.33	14.798	516.37	302.42	23.679	573.66	338.91	-7.1935	508.19	286.18	215.96	466.66	292.5	458.91	499.67	260.37	653.24	555.95	446.88	17.131	685.02	483.35	32.058	750.03	431.07	-7.692	624.89	538.7	353.11	572.59	523.67	450.31	553.52	595.44	754.61	444.48	536.06	924.15	453.69	301.99	931.44	657.34	458.15	977.86	665.81	390.65	978.83	405.37	389.8
391.3	345.33	14.798	516.45	302.44	23.601	573.66	338.91	-7.1935	508.19	286.18	215.96	466.82	292.7	458.85	499.52	260.41	653.19	555.93	446.96	17.2	685.08	483.34	32.129	750.03	431.07	-7.692	624.84	538.69	353.07	572.59	523.67	450.31	553.57	595.42	754.66	444.35	536.15	924.3	453.68	301.96	931.37	657.39	458.01	977.88	665.81	390.65	978.83	405.37	389.8
391.13	345.95	14.691	516.3	302.31	23.709	573.6	339	-7.1614	508.22	286.23	215.96	466.73	292.64	458.87	499.45	260.43	653.12	555.98	446.97	17.099	684.96	483.28	32.28	749.98	431.18	-7.6338	624.95	538.72	353.06	572.59	523.67	450.31	553.52	595.44	754.61	444.49	536.04	924.25	453.68	301.96	931.37	657.36	458.05	977.94	665.82	390.63	978.76	405.4	389.84
391.13	345.95	14.691	516.26	302.39	23.761	573.66	338.91	-7.1935	508.19	286.1	215.92	466.51	292.9	458.83	499.45	260.43	653.12	555.95	446.88	17.131	685.08	483.34	32.129	749.98	431.18	-7.6338	624.97	538.66	353.05	572.59	523.67	450.31	553.49	595.48	754.53	444.6	536.1	924.21	453.68	301.91	931.54	657.43	458.11	977.83	665.85	390.76	978.83	405.37	389.8
391.13	345.95	14.691	516.4	302.34	23.628	573.66	338.91	-7.1935	508.22	286.23	215.96	466.66	292.78	458.83	499.51	260.59	653.12	555.89	446.99	17.142	685.08	483.34	32.129	750.03	431.07	-7.692	624.99	538.7	353.02	572.59	523.67	450.31	553.62	595.55	754.61	444.42	536.19	924.26	453.69	301.99	931.44	657.4	458.14	977.89	665.88	390.83	978.79	405.4	389.84
391.13	345.95	14.691	516.26	302.39	23.761	573.69	338.93	-7.2238	508.19	286.18	215.96	466.56	292.89	458.99	499.5	260.53	653.1	555.91	446.86	17.116	685.11	483.35	32.13	749.98	431.18	-7.6338	625.04	538.7	353.06	572.51	523.69	450.1	553.55	595.56	754.58	444.5	536.24	924.17	453.81	302.03	931.34	657.33	457.95	977.94	665.84	390.72	978.79	405.4	389.84
391.32	345.39	14.74	516.26	302.39	23.761	573.69	338.93	-7.2238	508.22	286.23	215.96	466.41	292.99	458.72	499.51	260.59	653.12	555.97	447.01	17.138	685.08	483.34	32.129	750.03	431.07	-7.692	625.03	538.67	353.09	572.51	523.69	450.1	553.55	595.61	754.57	444.53	536.24	924.22	453.39	302.05	931.48	657.35	458.35	977.76	665.85	390.74	978.76	405.45	389.93
391.13	346.04	14.621	516.26	302.39	23.761	573.69	338.93	-7.2238	508.22	286.23	215.96	466.61	292.84	458.93	499.54	260.62	653.17	555.92	446.96	17.049	685.08	483.34	32.129	750.03	431.07	-7.692	624.92	538.72	353	572.59	523.67	450.31	553.58	595.57	754.58	444.53	536.24	924.22	453.4	302.05	931.54	657.38	458.24	977.81	665.88	390.83	978.79	405.45	389.93
391.3	345.33	14.798	516.3	302.31	23.709	573.66	338.91	-7.1935	508.22	286.23	215.96	466.49	293.05	459	499.51	260.59	653.12	555.95	446.93	17.198	685.16	483.39	32.097	749.98	431.18	-7.6338	625.01	538.76	353.08	572.59	523.67	450.31	553.63	595.56	754.56	444.53	536.24	924.22	453.64	302.13	931.34	657.35	458.28	977.87	665.88	390.83	978.79	405.45	389.93
391.3	345.33	14.798	516.26	302.39	23.761	573.66	338.91	-7.1935	508.22	286.23	215.96	466.13	293.21	458.94	499.54	260.62	653.17	555.92	446.99	17.105	685.08	483.34	32.129	749.98	431.18	-7.6338	624.84	539	353	572.59	523.67	450.31	553.57	595.68	754.52	444.47	536.21	924.27	453.66	302.16	931.39	657.38	458.24	977.81	665.88	390.83	978.79	405.45	389.93
391.13	346.04	14.621	516.19	302.53	23.659	573.66	338.91	-7.1935	508.22	286.23	215.96	466.34	292.94	458.82	499.54	260.62	653.17	555.89	446.99	17.142	685.16	483.49	32.176	749.98	431.18	-7.6338	624.99	538.83	352.99	572.59	523.67	450.31	553.53	595.74	754.52	444.53	536.24	924.22	453.34	302.18	931.38	657.29	458.31	977.86	665.85	390.92	978.76	405.45	389.93
391.13	346.04	14.621	516.3	302.31	23.709	573.66	338.91	-7.1935	508.22	286.23	215.96	466.27	293.14	458.93	499.49	260.76	653.11	555.93	447.02	17.073	685.25	483.5	32.248	750.03	431.07	-7.692	624.99	538.77	352.99	572.59	523.67	450.31	553.5	595.88	754.62	444.46	536.41	924.26	453.47	302.25	931.37	657.3	458.25	977.81	665.88	390.83	978.79	405.45	389.93
391.15	345.9	14.621	516.09	302.5	23.74	573.69	338.93	-7.2238	508.22	286.23	215.96	466.47	292.87	458.81	499.49	260.76	653.11	555.89	446.97	17.12	685.08	483.34	32.129	749.98	431.18	-7.6338	624.97	538.8	353.02	572.76	524.01	450.24	553.5	595.88	754.62	444.46	536.41	924.26	453.7	302.19	931.4	657.35	458.28	977.87	665.88	390.83	978.79	405.45	389.93
391.13	346.04	14.621	516.26	302.39	23.761	573.66	338.91	-7.1935	508.22	286.23	215.96	466.31	293	458.82	499.43	260.92	653.11	555.94	446.84	17.17	685.16	483.35	32.201	749.98	431.18	-7.6338	624.84	538.91	352.95	572.59	523.67	450.31	553.6	595.92	754.62	444.43	536.41	924.21	453.72	302.22	931.45	657.35	458.28	977.87	665.85	390.92	978.76	405.45	389.93
391.32	345.39	14.74	516.26	302.39	23.761	573.69	338.93	-7.2238	508.22	286.23	215.96	466.47	292.87	458.81	499.49	260.76	653.11	555.91	447.03	17.144	685.02	483.35	32.058	749.98	431.18	-7.6338	624.98	538.83	352.9	572.51	523.69	450.1	553.58	596.09	754.6	444.43	536.41	924.21	453.59	302.19	931.38	657.32	458.39	977.81	665.85	390.92	978.76	405.45	389.93
391.27	345.22	14.784	516.09	302.5	23.74	573.66	338.91	-7.1935	508.22	286.23	215.96	466.04	293.43	459.09	499.49	260.76	653.11	555.87	447.05	17.181	685.16	483.35	32.201	750.03	431.07	-7.692	625.05	539.09	352.86	572.54	523.7	450.03	553.61	595.96	754.54	444.46	536.41	924.26	453.46	302.27	931.46	657.21	458.52	977.65	665.81	391	978.78	405.45	389.96
391.3	345.33	14.798	516.26	302.39	23.761	573.66	338.91	-7.1935	508.13	286.28	215.99	466.22	293.07	459.05	499.55	260.85	653.08	555.92	446.92	17.14	685.21	483.27	32.168	750.03	431.07	-7.692	624.89	539.18	352.86	572.68	524.05	450.23	553.49	596.06	754.6	444.46	536.41	924.26	453.66	302.16	931.39	657.35	458.28	977.87	665.85	390.92	978.76	405.31	390.02
391.13	346.04	14.621	516.09	302.5	23.74	573.66	338.91	-7.1935	508.13	286.28	215.99	466.32	293.04	458.79	499.56	260.74	653.19	555.94	446.95	17.107	685.02	483.35	32.058	750.03	431.07	-7.692	624.89	539.31	352.83	572.61	524	450.22	553.58	596.09	754.6	444.43	536.41	924.21	453.64	302.35	931.36	657.24	458.41	977.7	665.81	391	978.78	405.23	390.16
391.13	345.95	14.691	516.3	302.31	23.709	573.66	338.91	-7.1935	508.22	286.23	215.96	466.18	293.22	459.12	499.41	261.06	653.11	555.89	446.96	17.302	685.08	483.34	32.129	749.98	431.18	-7.6338	625	539.32	352.85	572.61	524	450.22	553.55	596.07	754.64	444.46	536.41	924.26	453.26	302.61	931.49	657.32	458.39	977.81	665.78	391.05	978.81	405.28	390.13
391.32	345.39	14.74	516.12	302.42	23.689	573.69	338.93	-7.2238	508.22	286.23	215.96	466.46	293.09	458.93	499.41	261.06	653.11	555.89	446.97	17.12	685.08	483.34	32.129	750.03	431.07	-7.692	625	539.32	352.85	572.69	523.93	450.44	553.53	596.12	754.58	444.46	536.41	924.26	453.8	302.42	931.49	657.38	458.44	977.89	665.78	391.05	978.81	405.26	390.48
391.32	345.39	14.74	516.19	302.53	23.659	573.66	338.91	-7.1935	508.09	286.38	215.97	466.15	293.2	459.01	499.47	260.9	653.11	555.93	446.96	17.2	685.08	483.34	32.129	749.98	431.18	-7.6338	624.89	539.31	352.83	572.76	524.37	450.43	553.65	596.32	754.6	444.46	536.41	924.26	453.81	302.83	931.37	657.32	458.39	977.81	665.78	391.05	978.81	405.1	390.55
391.13	346.04	14.621	516.09	302.5	23.74	573.6	339	-7.1614	508.13	286.45	216.03	465.99	293.26	459.1	499.41	261.06	653.11	555.81	447.11	17.166	685.16	483.35	32.201	749.98	431.18	-7.6338	624.97	539.4	352.84	572.61	524	450.22	553.65	596.31	754.6	444.43	536.41	924.21	453.78	302.84	931.45	657.32	458.39	977.81	665.78	391.05	978.81	405.33	390.62
391.13	346.04	14.621	515.99	302.6	23.814	573.6	339	-7.1614	508.05	286.52	215.96	466.32	293.16	459.13	499.41	261.06	653.11	555.88	447.06	17.123	685.08	483.34	32.129	750.03	431.07	-7.692	624.92	539.39	352.79	572.8	524.37	450.36	553.71	596.42	754.6	444.46	536.41	924.26	453.41	302.94	931.52	657.27	458.57	977.73	665.78	391.05	978.81	405.2	390.62
391.33	345.46	14.804	515.99	302.6	23.814	573.6	339	-7.1614	508.08	286.57	216.05	466.04	293.28	459.07	499.56	261.07	653.08	555.81	447.1	17.106	685.33	483.45	32.132	749.98	431.18	-7.6338	624.92	539.45	352.88	572.64	524.01	450.15	553.71	596.42	754.6	444.46	536.41	924.26	453.78	302.84	931.45	657.32	458.39	977.81	665.84	391.1	978.87	405.33	390.62
391.31	345.4	14.863	515.99	302.6	23.814	573.65	339.05	-7.1354	508.15	286.59	216.11	466.07	293.32	459.04	499.49	261.22	653.08	555.83	447.14	17.134	685.25	483.5	32.248	749.98	431.18	-7.6338	624.97	539.4	352.84	572.8	524.37	450.36	553.71	596.42	754.6	444.43	536.41	924.21	453.71	303.2	931.17	657.21	458.52	977.65	665.84	391.1	978.87	405.3	390.66
391.13	346.04	14.621	515.99	302.6	23.814	573.6	339	-7.1614	507.76	287.37	216.07	466.25	293.38	459.31	499.49	261.22	653.08	555.83	447.14	17.134	685.16	483.35	32.201	749.98	431.18	-7.6338	624.92	539.39	352.79	572.8	524.37	450.36	553.71	596.42	754.6	444.43	536.41	924.21	453.61	303.03	931.34	657.33	458.51	977.8	665.78	391.15	978.82	405.24	390.73
391.14	346.05	14.77	516.09	302.5	23.74	573.63	339.07	-7.1085	507.84	287.34	216.09	465.95	293.34	459.26	499.56	261.21	653.16	555.8	447.15	17.165	685.3	483.54	32.213	750.03	431.07	-7.692	624.91	539.45	352.78	572.8	524.37	450.36	553.71	596.42	754.6	444.38	536.57	924.28	453.56	303.02	931.54	657.27	458.57	977.73	665.81	391.17	978.77	405.3	390.66
391.13	346.04	14.621	515.99	302.6	23.814	573.53	339.03	-7.1235	507.82	287.45	216.05	466.29	293.29	458.85	499.56	261.21	653.16	555.85	447.14	17.099	685.16	483.49	32.176	750.04	431.16	-7.5722	624.85	539.45	352.79	572.8	524.37	450.36	553.71	596.42	754.6	444.46	536.76	924.3	453.36	303.13	931.47	657.21	458.52	977.65	665.67	391.15	978.7	405.3	390.66
391.14	346.14	14.699	515.99	302.6	23.814	573.56	339.09	-7.0507	507.78	287.47	216.1	466.18	293.28	459.01	499.56	261.21	653.16	555.82	447.16	17.131	685.21	483.39	32.166	749.98	431.18	-7.6338	624.91	539.45	352.78	572.8	524.37	450.36	553.71	596.42	754.6	444.38	536.57	924.28	453.74	302.93	931.51	657.27	458.57	977.73	665.87	391.17	978.81	405.38	390.69
391.13	346.04	14.621	515.99	302.6	23.814	573.57	339.12	-7.0522	508.33	286.87	216.05	465.99	293.42	459.26	499.55	261.45	653.13	555.89	447.11	17.127	685.08	483.34	32.129	749.98	431.18	-7.6338	624.95	539.58	352.77	572.9	524.34	450.3	553.7	596.49	754.58	444.38	536.57	924.28	453.83	303.18	931.35	657.27	458.57	977.73	665.8	391.28	978.72	405.31	390.84
391.14	346.14	14.699	515.99	302.6	23.814	573.58	339.08	-7.0975	507.95	287.5	216.02	466.25	293.55	459.3	499.43	261.52	653.11	555.82	447.16	17.131	685.08	483.34	32.129	749.98	431.18	-7.6338	625	539.58	352.81	572.9	524.34	450.3	553.67	596.48	754.63	444.46	536.76	924.3	453.76	303.22	931.53	657.27	458.57	977.73	665.86	391.23	978.77	405.35	390.9
391.14	346.05	14.77	516.03	302.65	23.863	573.48	339.26	-6.9492	507.95	287.5	216.02	466.2	293.56	459.38	499.62	261.49	653.16	555.82	447.16	17.131	685.15	483.42	32.212	749.98	431.18	-7.6338	625.05	539.53	352.85	572.9	524.34	450.3	553.67	596.48	754.63	444.56	536.8	924.28	453.55	303.31	931.4	657.22	458.64	977.64	665.84	391.25	978.71	405.35	390.9
391.13	345.95	14.691	515.97	302.65	23.942	573.49	339.22	-6.9981	508.33	286.87	216.05	466.37	293.26	459.34	499.62	261.49	653.16	555.85	447.14	17.099	685.16	483.35	32.201	750.03	431.07	-7.692	625	539.58	352.81	573.06	524.41	450.34	553.67	596.48	754.63	444.56	536.8	924.28	453.74	303.22	931.43	657.27	458.57	977.73	666	391.59	978.74	405.35	390.9
391.14	346.05	14.77	515.92	302.59	23.893	573.56	339.09	-7.0507	508.27	286.86	216.09	466.32	293.48	459.35	499.67	261.55	653.1	555.78	447.17	17.093	685.16	483.35	32.201	749.98	431.18	-7.6338	625.16	539.6	352.81	572.9	524.34	450.3	553.67	596.48	754.63	444.56	536.8	924.28	453.44	303.51	931.48	657.34	458.5	977.81	665.99	391.53	978.69	405.35	390.9
391.14	346.05	14.77	515.86	302.73	23.789	573.55	339.13	-7.0018	508.33	286.87	216.05	466.2	293.56	459.38	499.62	261.49	653.16	555.82	447.11	17.022	685.08	483.34	32.129	749.98	431.18	-7.6338	625.24	539.53	352.87	573.2	524.49	450.34	553.67	596.48	754.63	444.58	536.86	924.32	453.77	303.17	931.57	657.22	458.7	977.68	665.96	391.45	978.73	405.31	390.94
391.13	346.04	14.621	515.97	302.65	23.942	573.42	339.21	-6.9752	508.26	286.98	216.06	466.32	293.48	459.35	499.62	261.49	653.16	555.82	447.16	17.131	685.16	483.35	32.201	749.98	431.18	-7.6338	625.24	539.58	352.81	573.06	524.41	450.34	553.67	596.48	754.63	444.55	536.88	924.37	453.56	303.41	931.3	657.39	458.64	977.79	666.09	391.57	978.72	405.35	390.9
391.14	346.05	14.77	516.03	302.65	23.863	573.48	339.26	-6.9492	508.29	286.9	216.07	466.37	293.48	459.42	499.62	261.49	653.16	555.78	447.17	17.093	685.33	483.45	32.132	749.98	431.18	-7.6338	625.32	539.51	352.87	573.2	524.49	450.34	553.67	596.48	754.63	444.48	536.96	924.44	453.82	303.58	931.47	657.34	458.76	977.74	666.1	391.63	978.78	405.31	391.04
391.14	346.14	14.699	515.92	302.59	23.893	573.49	339.22	-6.9981	508.33	286.87	216.05	466.55	293.25	459.39	499.71	261.51	653.23	555.82	447.16	17.131	685.29	483.47	32.249	749.98	431.18	-7.6338	625.42	539.55	352.88	573.2	524.55	450.3	553.67	596.48	754.63	444.57	536.94	924.41	453.52	303.58	931.67	657.34	458.76	977.74	666.13	391.77	978.84	405.31	391.04
391.14	346.05	14.77	515.92	302.59	23.893	573.42	339.21	-6.9752	508.33	286.87	216.05	466.51	293.23	459.26	499.71	261.51	653.23	555.83	447.12	17.091	685.39	483.64	32.307	750.03	431.07	-7.692	625.41	539.61	352.78	573.13	525.01	450.48	553.71	596.6	754.66	444.57	536.94	924.41	453.98	303.5	931.35	657.48	458.81	977.76	666.19	391.72	978.89	405.27	391.08
391.13	346.04	14.621	516.03	302.65	23.863	573.42	339.21	-6.9752	508.37	286.88	216.12	466.59	293.47	459.48	499.71	261.6	653.14	555.82	447.16	17.131	685.11	483.5	32.105	750.04	431.16	-7.5722	625.47	539.5	352.83	573.2	524.55	450.3	553.66	596.62	754.72	444.47	536.89	924.42	454.05	303.37	931.47	657.34	458.76	977.74	666.06	391.72	978.79	405.11	391.15
391.14	346.05	14.77	515.97	302.65	23.942	573.42	339.21	-6.9752	508.38	286.91	216.02	466.9	293.1	459.42	499.92	261.57	653.08	555.85	447.14	17.099	685.51	483.7	32.273	749.98	431.18	-7.6338	625.41	539.61	352.78	573.26	524.8	450.34	553.8	596.55	754.67	444.57	536.94	924.41	453.79	303.63	931.64	657.3	458.82	977.65	666.13	391.77	978.84	405.18	391.26
391.14	346.14	14.699	516.03	302.65	23.863	573.48	339.26	-6.9492	508.38	286.94	216.16	466.78	293.38	459.37	499.89	261.72	653.16	555.85	447.21	17.124	685.44	483.7	32.201	750.04	431.16	-7.5722	625.41	539.61	352.78	573.26	524.8	450.34	553.8	596.55	754.67	444.51	537.09	924.45	453.91	303.91	931.55	657.34	458.76	977.74	666.19	391.72	978.89	405.34	391.2
391.13	345.95	14.691	515.99	302.6	23.814	573.42	339.21	-6.9752	508.03	287.56	216.05	466.85	293.1	459.5	499.94	261.67	653.14	555.82	447.16	17.131	685.42	483.6	32.179	749.98	431.18	-7.6338	625.41	539.61	352.78	573.14	524.37	450.48	553.83	596.69	754.72	444.65	536.92	924.36	454.15	303.67	931.56	657.45	458.63	977.91	666.24	391.67	978.94	405.06	391.32
391.04	345.99	14.884	515.99	302.6	23.814	573.42	339.21	-6.9752	508.5	286.95	216.06	466.85	293.1	459.5	499.99	261.77	653.13	555.82	447.16	17.131	685.21	483.39	32.166	749.98	431.18	-7.6338	625.35	539.64	352.77	573.39	524.87	450.34	553.79	596.6	754.7	444.57	536.94	924.41	454.12	303.81	931.59	657.39	458.9	977.8	666.19	391.76	978.95	405.21	391.34
391.14	346.05	14.77	515.99	302.6	23.814	573.48	339.26	-6.9492	508.15	287.66	216	466.81	293.04	459.51	499.99	261.77	653.13	555.81	447.22	17.086	685.42	483.6	32.179	750.05	431.24	-7.5466	625.56	539.65	352.88	573.07	524.76	450.44	553.86	596.67	754.69	444.72	536.96	924.33	453.93	303.9	931.63	657.49	458.78	977.96	666.24	391.72	979	405.05	391.41
391.09	346.04	14.81	515.99	302.6	23.814	573.5	339.08	-7.0278	508.22	287.58	216.01	466.81	293.04	459.51	500.05	261.71	653.07	555.82	447.16	17.131	685.44	483.7	32.201	750.04	431.16	-7.5722	625.56	539.65	352.88	572.97	524.19	450.43	553.87	596.64	754.69	444.65	536.92	924.36	454.04	303.9	931.73	657.57	459.1	977.87	666.24	391.72	979	405.05	391.41
391.14	346.05	14.77	515.99	302.6	23.814	573.51	339.04	-7.0767	508.12	287.64	216.06	466.95	293.15	459.49	500.02	261.61	653.16	555.87	447.16	17.083	685.48	483.63	32.18	750.04	431.15	-7.6664	625.48	539.72	352.82	573.15	523.94	450.28	553.88	596.67	754.66	444.66	537.11	924.37	453.85	304.06	931.6	657.57	459.1	977.87	666.24	391.72	979	404.98	391.66
391.14	346.05	14.77	515.99	302.6	23.814	573.5	339.08	-7.0278	508.25	287.59	215.96	467.09	293.08	459.39	500.02	261.61	653.16	555.85	447.21	17.124	685.44	483.7	32.201	750	431.25	-7.6083	625.5	539.56	352.79	573.26	524.95	450.46	553.89	596.65	754.64	444.72	536.96	924.33	454.04	303.9	931.73	657.63	458.83	977.98	666.22	391.68	979.05	404.98	391.66
391.09	346.04	14.81	515.99	302.6	23.814	573.51	339.04	-7.0767	508.22	287.58	216.01	467.05	293.13	459.37	500.02	261.61	653.16	555.85	447.21	17.124	685.42	483.6	32.179	749.98	431.18	-7.6338	625.49	539.54	352.84	573.26	524.95	450.46	553.91	596.67	754.75	444.82	536.99	924.33	454.23	303.8	931.69	657.63	458.83	977.98	666.24	391.72	979	404.98	391.66
391.14	346.05	14.77	516.13	302.55	23.79	573.43	339.17	-7.0241	508.21	287.6	216.09	467.13	293.26	459.33	500.17	261.62	653.17	555.82	447.11	17.022	685.37	483.66	32.231	750.03	431.07	-7.692	625.49	539.54	352.84	573.2	524.18	450.33	553.92	596.61	754.71	444.82	537	924.32	454.04	303.9	931.73	657.67	458.97	978.04	666.22	391.68	979.05	405.04	391.66
391.14	346.05	14.77	516.03	302.65	23.863	573.36	339.2	-7.008	508.25	287.65	216	467.11	293.18	459.4	500.1	261.74	653.23	555.82	447.16	17.131	685.42	483.6	32.179	750	431.25	-7.6083	625.5	539.56	352.79	573.3	524.15	450.42	553.92	596.71	754.72	444.85	537.18	924.37	454.05	303.97	931.63	657.67	458.97	978.04	666.28	391.76	979.07	405.04	391.66
391.14	346.05	14.77	515.99	302.6	23.814	573.43	339.17	-7.0241	508.75	286.87	216.06	467.29	292.99	459.59	500.24	261.75	653.28	555.82	447.16	17.131	685.51	483.7	32.273	749.98	431.18	-7.6338	625.48	539.72	352.82	573.46	524.56	450.29	553.93	596.61	754.75	444.92	537.03	924.33	454.35	303.93	931.57	657.57	459.1	977.87	666.38	391.79	979.06	404.85	391.74
391.09	346.04	14.81	515.99	302.6	23.814	573.43	339.17	-7.0241	508.25	287.65	216	467.31	293.07	459.57	500.16	261.6	653.12	555.87	447.16	17.083	685.33	483.45	32.132	750.04	431.16	-7.5722	625.56	539.65	352.88	573.3	524.15	450.42	554.02	596.69	754.71	444.82	536.99	924.33	454.25	304.02	931.74	657.67	458.97	978.04	666.28	391.76	979.07	405.03	391.7
391.09	346.04	14.81	515.99	302.6	23.814	573.42	339.21	-6.9752	508.39	287.61	216.01	467.43	293.02	459.51	500.19	261.77	653.23	555.85	447.21	17.124	685.53	483.67	32.145	750.04	431.16	-7.5722	625.61	539.6	352.83	573.51	524.82	450.33	554.07	596.67	754.73	444.92	537.03	924.33	454.03	304.12	931.69	657.67	458.97	978.04	666.42	391.89	979.06	404.84	391.78
391.14	346.05	14.77	515.99	302.6	23.814	573.42	339.21	-6.9752	508.36	287.58	215.98	467.36	292.91	459.51	500.23	261.7	653.31	555.81	447.16	17.061	685.48	483.6	32.243	750	431.25	-7.6083	625.61	539.6	352.83	573.22	524.03	450.28	554.09	596.68	754.69	445.01	537.07	924.31	454.25	304.02	931.74	657.62	459.07	978.07	666.61	391.97	979.11	404.72	391.85
391.09	346.13	14.739	515.99	302.6	23.814	573.42	339.21	-6.9752	508.39	287.61	216.01	467.4	292.98	459.5	500.3	261.56	653.2	555.82	447.16	17.131	685.33	483.45	32.132	749.98	431.18	-7.6338	625.61	539.6	352.83	573.35	523.98	450.27	554.08	596.64	754.72	444.92	537.03	924.33	454.25	304.02	931.74	657.67	458.97	978.04	666.51	391.94	979.09	404.84	391.78
391.09	346.04	14.81	516.09	302.5	23.74	573.42	339.21	-6.9752	508.39	287.61	216.01	467.48	292.97	459.6	500.24	261.75	653.28	555.83	447.12	17.091	685.53	483.67	32.145	750	431.25	-7.6083	625.58	539.63	352.94	573.61	524.79	450.27	554.07	596.57	754.76	444.85	537.18	924.37	454.45	303.91	931.68	657.67	458.97	978.04	666.61	391.97	979.11	404.68	391.97
391.09	346.13	14.739	516.03	302.65	23.863	573.42	339.21	-6.9752	508.8	286.83	216.14	467.48	292.9	459.55	500.3	261.56	653.2	555.82	447.16	17.131	685.32	483.48	32.057	750.03	431.07	-7.692	625.61	539.6	352.83	573.17	523.8	450.22	554.08	596.61	754.73	444.94	537.22	924.35	454.49	304.04	931.6	657.57	459.1	977.87	666.69	391.93	979.2	404.68	391.97
391.09	346.04	14.81	515.95	302.5	23.84	573.43	339.17	-7.0241	508.39	287.61	216.01	467.48	293.03	459.66	500.37	261.65	653.38	555.82	447.16	17.131	685.59	483.66	32.215	750.04	431.16	-7.5722	625.68	539.62	352.87	573.44	523.95	450.21	554.08	596.61	754.73	445.01	537.07	924.31	454.25	304.02	931.74	657.76	458.89	978.03	666.7	391.93	979.13	404.68	391.97
391.09	346.04	14.81	515.99	302.6	23.814	573.43	339.17	-7.0241	508.8	286.83	216.14	467.48	292.97	459.6	500.32	261.71	653.27	555.82	447.16	17.131	685.62	483.76	32.239	750.05	431.24	-7.5466	625.79	539.58	352.93	573.44	523.95	450.21	554.1	596.58	754.72	445.01	537.07	924.31	454.25	304.02	931.74	657.8	459.03	978.09	666.78	391.88	979.16	404.68	391.97
390.99	345.98	14.927	515.99	302.6	23.814	573.43	339.17	-7.0241	508.8	286.83	216.14	467.54	293	459.52	500.32	261.71	653.27	555.85	447.14	17.099	685.38	483.66	32.236	750	431.25	-7.6189	625.8	539.6	352.88	573.71	524.26	450.22	554.12	596.55	754.78	445.01	537.07	924.31	454.35	303.93	931.57	657.8	459.03	978.09	666.7	391.93	979.13	404.68	391.97
391.09	346.04	14.81	515.95	302.5	23.84	573.51	339.04	-7.0767	508.8	286.83	216.14	467.61	292.81	459.5	500.49	261.55	653.33	555.82	447.16	17.131	685.35	483.6	32.108	750.04	431.16	-7.5722	625.76	539.6	352.86	573.37	524.29	450.42	554.2	596.54	754.78	445.01	537.07	924.31	454.44	303.84	931.78	657.8	459.03	978.09	666.78	391.88	979.16	404.68	391.97
391.09	346.13	14.739	515.95	302.5	23.84	573.51	339.04	-7.0767	508.8	286.83	216.14	467.65	292.87	459.48	500.54	261.42	653.43	555.82	447.16	17.131	685.51	483.7	32.273	750	431.25	-7.6083	625.85	539.67	352.98	573.42	524.1	450.26	554.28	596.56	754.81	445.01	537.07	924.31	454.45	303.91	931.68	657.94	459.07	978.08	666.78	391.88	979.16	404.68	391.97
390.99	345.98	14.927	515.95	302.5	23.84	573.51	339.04	-7.0767	508.8	286.83	216.14	467.71	292.9	459.41	500.37	261.65	653.38	555.76	447.22	17.085	685.59	483.66	32.215	749.98	431.18	-7.6338	625.85	539.67	352.98	573.5	524.06	450.12	554.28	596.56	754.81	445.01	537.07	924.31	454.44	303.84	931.78	658.07	458.99	978.12	666.78	391.88	979.16	404.74	392.08
391.09	346.13	14.739	516.04	302.41	23.767	573.51	339.04	-7.0767	508.8	286.83	216.14	467.79	292.82	459.54	500.54	261.42	653.43	555.81	447.22	17.086	685.53	483.67	32.145	750	431.25	-7.6083	625.85	539.67	352.98	573.77	525.15	450.43	554.28	596.56	754.81	445.01	537.07	924.31	454.28	303.87	931.93	658.07	458.99	978.12	666.84	391.87	979.11	404.7	391.92
391.09	346.04	14.81	515.95	302.5	23.84	573.51	339.04	-7.0767	508.8	286.83	216.14	467.76	292.96	459.52	500.54	261.35	653.38	555.85	447.21	17.124	685.39	483.64	32.307	749.97	431.28	-7.5582	625.89	539.69	353.05	573.61	524.34	450.46	554.35	596.54	754.81	445.01	537.07	924.31	454.28	303.8	931.8	658.19	459.02	978.1	666.84	391.87	979.11	404.7	391.92
391.09	346.04	14.81	516.04	302.41	23.767	573.51	339.04	-7.0767	508.8	286.83	216.14	467.92	292.67	459.42	500.54	261.42	653.43	555.85	447.21	17.124	685.41	483.53	32.215	750.07	431.31	-7.5314	625.89	539.69	353.05	573.8	524.1	450.32	554.46	596.54	754.84	445.01	537.07	924.31	454.44	303.84	931.78	658.07	458.99	978.12	666.84	391.87	979.11	404.67	391.89
391.09	346.04	14.81	516.04	302.41	23.767	573.51	339.04	-7.0767	508.98	286.79	216.06	468.01	292.83	459.43	500.57	261.41	653.31	555.78	447.17	17.093	685.41	483.64	32.303	750.05	431.24	-7.5466	625.99	539.69	352.99	573.73	524.44	450.52	554.35	596.54	754.81	445.01	537.07	924.31	454.51	303.61	931.84	658.19	459.02	978.1	666.84	391.87	979.11	404.65	391.94
391.09	346.04	14.81	516.04	302.41	23.767	573.51	339.04	-7.0767	509.02	286.69	216.13	467.94	292.79	459.41	500.97	261.3	653.54	555.85	447.21	17.124	685.52	483.59	32.181	750.07	431.31	-7.5314	625.97	539.65	353.08	573.79	525.14	450.39	554.53	596.58	754.81	445.12	536.96	924.19	454.52	303.6	931.94	658.05	459.1	978.06	666.78	391.88	979.16	404.86	391.93
391.09	346.13	14.739	516.04	302.41	23.767	573.51	339.04	-7.0767	509.03	286.75	216.17	467.86	292.65	459.5	501.05	261.29	653.62	555.76	447.22	17.085	685.51	483.7	32.273	750.07	431.31	-7.5314	625.89	539.69	353.05	573.83	524.34	450.27	554.51	596.5	754.8	445.11	537.04	924.28	454.51	303.61	931.84	658.19	459.02	978.1	666.99	391.8	979.2	404.67	391.89
391.09	346.04	14.81	516.04	302.41	23.767	573.53	339.03	-7.1235	508.7	287.38	216.08	468.13	292.68	459.51	501.09	261.34	653.52	555.84	447.25	17.116	685.51	483.7	32.273	750.07	431.31	-7.5314	625.89	539.69	353.05	573.83	524.34	450.27	554.56	596.46	754.74	445.2	537.02	924.24	454.61	303.66	931.96	658.19	459.02	978.1	666.94	391.96	979.18	404.67	391.89
391.09	346.04	14.81	516.22	302.3	23.787	573.46	339.05	-7.1111	509.14	286.66	216.1	468.13	292.68	459.51	501.17	261.22	653.64	555.84	447.25	17.116	685.51	483.7	32.273	750.06	431.33	-7.448	625.97	539.65	353.08	573.64	524.31	450.37	554.72	596.49	754.78	445.2	537.02	924.24	454.65	303.48	931.94	658.14	459.13	978.14	667.03	391.9	979.15	404.67	391.89
391.09	346.04	14.81	516.04	302.41	23.767	573.53	339.03	-7.1235	509.02	286.66	216.24	468.1	292.61	459.53	501.23	261.2	653.63	555.76	447.22	17.085	685.51	483.7	32.273	750.04	431.34	-7.4813	625.89	539.69	353.05	573.66	524.43	450.37	554.68	596.54	754.81	445.19	536.88	924.27	454.65	303.48	931.94	658.19	459.02	978.1	667.03	391.91	979.21	404.7	391.92
391.09	346.04	14.81	516.22	302.3	23.787	573.47	339.01	-7.1563	509.12	286.58	216.21	468.21	292.59	459.63	501.37	261.09	653.66	555.8	447.26	17.078	685.62	483.76	32.239	750.01	431.31	-7.4151	625.8	539.72	353.02	573.71	525.26	450.5	554.73	596.5	754.74	445.2	537.02	924.24	454.14	303.83	931.86	658.23	459.06	978.18	667.06	392.02	979.23	404.76	392.02
391.09	346.04	14.81	516.22	302.3	23.787	573.51	339.04	-7.0767	509.05	286.57	216.25	468.13	292.68	459.51	501.42	260.99	653.75	555.82	447.18	17.046	685.57	483.7	32.345	750.07	431.31	-7.5314	625.89	539.69	353.05	573.66	524.43	450.37	554.61	596.55	754.84	445.27	536.86	924.22	454.77	303.53	931.89	658.24	459.14	978.26	667.11	391.93	979.18	404.88	392.15
391.09	346.04	14.81	516.22	302.3	23.787	573.45	339.03	-7.1095	509.02	286.51	216.26	468.1	292.61	459.53	501.4	261.11	653.77	555.82	447.22	17.098	685.39	483.64	32.307	750.03	431.36	-7.3979	625.84	539.74	353.09	573.64	524.31	450.37	554.72	596.49	754.78	445.27	536.86	924.22	454.14	303.83	931.86	658.3	459.33	978.11	667.18	392.12	979.18	404.96	392.09
391.09	346.04	14.81	516.22	302.3	23.787	573.51	339.04	-7.0767	509.13	286.6	216.26	468.21	292.59	459.63	501.4	261.11	653.77	555.79	447.2	17.054	685.57	483.7	32.345	750.03	431.31	-7.4481	625.84	539.74	353.09	573.52	524.36	450.53	554.72	596.49	754.78	445.27	536.84	924.28	454.77	303.53	931.89	658.38	459.51	978.2	667.18	392.12	979.18	404.73	391.99
391.09	346.04	14.81	516.22	302.3	23.787	573.51	339.04	-7.0767	509.05	286.51	216.21	468.26	292.52	459.68	501.4	260.92	653.73	555.8	447.26	17.078	685.58	483.59	32.251	750.03	431.32	-7.4463	625.78	539.65	353.04	573.39	524.13	450.35	554.68	596.53	754.85	445.39	536.87	924.3	454.77	303.53	931.89	658.36	459.51	978.12	667.18	392.12	979.18	404.99	392.12
391.09	346.04	14.81	516.22	302.3	23.787	573.51	339.04	-7.0767	509.09	286.54	216.26	468.26	292.52	459.68	501.4	260.92	653.73	555.8	447.26	17.078	685.46	483.64	32.373	750.01	431.36	-7.3628	625.83	539.7	353.19	573.44	523.95	450.21	554.64	596.43	754.85	445.32	536.81	924.25	454.77	303.53	931.89	658.55	459.66	978.32	667.18	392.12	979.18	404.96	392.09
391.31	345.64	15.091	516.22	302.3	23.787	573.47	339.01	-7.1563	509.13	286.6	216.26	468.37	292.5	459.79	501.49	260.96	653.64	555.77	447.35	17.051	685.49	483.6	32.251	750.03	431.36	-7.3979	625.8	539.72	353.02	573.61	524.34	450.46	554.64	596.45	754.81	445.27	536.84	924.28	454.14	303.83	931.86	658.5	459.62	978.24	667.18	392.12	979.18	404.87	392.16
391.09	346.04	14.81	516.22	302.3	23.787	573.51	339.04	-7.0767	509.21	286.61	216.22	468.43	292.31	459.69	501.4	261.11	653.77	555.77	447.35	17.051	685.46	483.64	32.373	750.01	431.36	-7.3628	625.84	539.72	353.14	573.44	523.95	450.21	554.64	596.43	754.85	445.39	536.87	924.3	454.79	303.5	932	658.39	459.55	978.2	667.18	392.12	979.18	404.99	392.11
391.09	346.04	14.81	516.22	302.3	23.787	573.45	339.03	-7.1095	509.28	286.62	216.14	468.87	291.57	459.95	501.62	260.96	653.75	555.8	447.16	17.015	685.51	483.7	32.273	750.01	431.36	-7.3628	625.77	539.63	353.09	573.44	523.95	450.21	554.72	596.47	754.82	445.36	536.82	924.23	454.5	303.33	931.79	658.5	459.72	978.27	667.26	392.09	979.18	405.03	392.18
391.26	345.74	15.172	516.22	302.3	23.787	573.51	339.04	-7.0767	509.21	286.61	216.22	468.22	292.46	459.7	501.67	260.91	653.68	555.83	447.25	17.048	685.21	483.39	32.166	750.02	431.4	-7.3483	625.84	539.74	353.09	573.61	524.22	450.49	554.72	596.47	754.82	445.46	536.74	924.31	454.29	303.81	931.78	658.55	459.61	978.23	667.26	392.09	979.18	404.96	392.05
391.09	346.04	14.81	516.22	302.3	23.787	573.45	339.03	-7.1095	509.28	286.62	216.14	468.45	292.35	459.73	501.62	260.96	653.75	555.84	447.2	17.055	685.51	483.7	32.273	750	431.39	-7.3133	625.81	539.57	353.09	573.57	523.79	450.24	554.72	596.47	754.82	445.5	536.75	924.19	454.29	303.61	931.79	658.69	459.75	978.26	667.27	392.06	979.12	404.96	392.05
391.09	346.04	14.81	516.22	302.3	23.787	573.51	339.04	-7.0767	509.38	286.65	216.12	468.52	292.22	459.81	501.67	260.91	653.68	555.83	447.25	17.048	685.57	483.7	32.345	750.01	431.36	-7.3628	625.8	539.72	353.02	573.65	524.06	450.36	554.69	596.29	754.79	445.46	536.74	924.31	455.35	303.2	932	658.6	459.8	978.29	667.26	392.09	979.18	404.96	392.05
391.09	346.04	14.81	516.13	302.39	23.867	573.45	339.03	-7.1095	509.38	286.65	216.12	468.87	291.57	459.95	501.69	260.84	653.6	555.81	447.22	17.037	685.29	483.47	32.249	749.98	431.32	-7.3285	625.82	539.58	353.05	573.79	524	450.35	554.69	596.29	754.79	445.46	536.74	924.31	455.42	302.92	931.93	658.58	459.68	978.18	667.26	392.09	979.18	404.96	392.05
391.09	346.04	14.81	516.22	302.3	23.787	573.51	339.04	-7.0767	509.45	286.56	216.32	468.78	291.63	460.01	501.71	260.91	653.62	555.8	447.26	17.078	685.35	483.49	32.252	750.03	431.36	-7.3979	625.82	539.58	353.05	573.79	524	450.35	554.76	596.33	754.76	445.54	536.7	924.31	455.36	303.14	931.9	658.69	459.75	978.26	667.27	392.06	979.12	404.96	392.05
390.99	345.98	14.927	516.04	302.41	23.767	573.47	339.01	-7.1563	509.38	286.65	216.12	468.96	291.5	460.03	501.81	260.96	653.6	555.74	447.37	17.081	685.37	483.54	32.279	749.99	431.28	-7.3781	625.81	539.57	353.09	573.79	524	450.35	554.69	596.29	754.79	445.6	536.72	924.35	455.41	302.97	932.03	658.69	459.75	978.26	667.27	392.06	979.12	404.96	392.05
391.09	346.04	14.81	516.04	302.41	23.767	573.51	339.04	-7.0767	509.47	286.63	216.18	468.84	291.52	459.96	501.81	260.96	653.6	555.81	447.22	17.086	685.33	483.45	32.132	750.01	431.29	-7.4131	625.88	539.65	353.14	573.43	523.85	450.24	554.69	596.29	754.79	445.6	536.72	924.35	455.63	302.89	931.82	658.74	459.92	978.32	667.3	392.07	979.09	404.96	392.05
391.09	346.04	14.81	516.09	302.5	23.74	573.5	339.08	-7.0278	509.59	286.59	216.19	469.07	291.64	460.08	501.81	260.96	653.6	555.78	447.17	17.093	685.57	483.7	32.345	750.03	431.36	-7.3979	625.96	539.61	353.23	573.79	524	450.35	554.69	596.29	754.79	445.7	536.69	924.31	455.45	302.97	931.79	658.74	459.88	978.24	667.32	392.08	979.03	404.96	392.05
391.09	346.04	14.81	516.22	302.3	23.787	573.45	339.03	-7.1095	509.56	286.53	216.2	468.85	291.57	459.99	501.81	260.96	653.6	555.86	447.16	17.014	685.46	483.64	32.373	750.01	431.29	-7.4131	625.97	539.58	353.14	573.79	524	450.35	554.76	596.27	754.8	445.7	536.69	924.31	455.87	302.76	931.78	658.76	459.91	978.16	667.41	392.03	979.05	404.99	391.97
391.09	346.04	14.81	516.22	302.3	23.787	573.5	339.08	-7.0278	509.56	286.53	216.2	468.91	291.62	459.94	501.81	260.96	653.6	555.88	447.2	17.014	685.45	483.66	32.31	750.03	431.36	-7.3979	626.14	539.59	353.14	574.07	524.08	450.57	554.83	596.31	754.77	445.79	536.44	924.17	455.92	302.77	931.72	658.88	459.87	978.14	667.56	392.04	979.06	404.99	391.97
391.03	346.19	14.902	516.22	302.3	23.787	573.51	339.04	-7.0767	509.64	286.52	216.25	469.13	291.69	460.03	501.93	260.91	653.64	555.83	447.25	17.048	685.49	483.6	32.251	750.03	431.36	-7.3979	626.06	539.56	353.12	574.09	524.08	450.53	554.76	596.27	754.8	445.86	536.29	924.16	456.04	302.73	931.71	658.88	459.87	978.14	667.57	392.05	979	404.99	391.97
391.09	346.04	14.81	516.17	302.44	23.916	573.51	339.04	-7.0767	509.56	286.53	216.2	469.09	291.63	460.04	502.06	260.88	653.51	555.8	447.16	17.015	685.57	483.7	32.337	750.01	431.36	-7.3628	626.23	539.61	353.21	573.79	524	450.35	554.77	596.26	754.83	445.97	536.26	924.14	456.12	302.68	931.76	658.99	459.81	978.15	667.66	392.1	979.05	405.16	391.91
391.31	345.64	15.091	516.04	302.41	23.767	573.5	339.08	-7.0278	509.64	286.52	216.25	469.13	291.69	460.03	502.18	260.82	653.54	555.79	447.2	17.054	685.57	483.7	32.345	750.01	431.36	-7.3628	626.17	539.45	353.19	573.91	523.94	450.38	554.84	596.3	754.81	445.96	536.24	924.19	456.12	302.68	931.76	658.88	459.87	978.14	667.66	392.1	979.05	405.19	391.78
391.09	346.04	14.81	516.04	302.41	23.767	573.45	339.03	-7.1095	509.64	286.52	216.25	469.13	291.69	460.03	502.18	260.82	653.54	555.84	447.21	17.007	685.46	483.64	32.373	750	431.39	-7.3133	626.15	539.59	353.13	574.09	524.08	450.53	554.83	596.31	754.77	445.96	536.24	924.19	456.21	302.74	931.78	658.95	459.81	978.2	667.66	392.1	979.05	405.19	391.78
391.09	346.04	14.81	516.22	302.3	23.787	573.37	339.15	-7.0569	509.64	286.52	216.25	468.97	291.65	459.97	502.17	260.76	653.49	555.82	447.11	17.022	685.51	483.7	32.273	750.01	431.36	-7.3628	626.05	539.62	353.11	573.91	523.94	450.38	554.92	596.21	754.85	445.95	536.19	924.24	456.24	302.79	931.72	658.95	459.81	978.2	667.66	392.1	979.05	405.25	391.64
391.09	346.04	14.81	516.22	302.3	23.787	573.45	339.03	-7.1095	509.64	286.52	216.25	469.13	291.69	460.03	502.41	260.79	653.5	555.82	447.11	17.022	685.51	483.7	32.273	750.01	431.36	-7.3628	626.15	539.59	353.13	573.91	523.94	450.38	554.84	596.17	754.88	445.95	536.19	924.24	456.18	302.79	931.66	658.99	459.81	978.15	667.79	392.08	978.99	405.19	391.78
391.09	346.04	14.81	516.04	302.41	23.767	573.47	339.01	-7.1563	509.64	286.52	216.25	468.89	292.42	459.87	502.36	260.73	653.6	555.86	447.16	17.014	685.34	483.6	32.342	750.01	431.36	-7.3628	626.23	539.55	353.22	574.19	524.02	450.6	554.89	596.08	754.88	445.96	536.24	924.19	456.21	302.74	931.78	658.99	459.81	978.15	667.79	392.08	978.99	405.25	391.64
391.09	346.04	14.81	516.04	302.41	23.767	573.51	339.04	-7.0767	509.64	286.52	216.25	468.77	292.34	459.89	502.38	260.76	653.46	555.82	447.11	17.022	685.37	483.54	32.279	750.01	431.36	-7.3628	626.14	539.51	353.21	574.09	524.08	450.53	555.05	596.11	754.82	446.02	536.21	924.27	456.33	302.8	931.74	659.05	459.76	978.2	667.73	392.08	979.03	405.31	391.75
391.09	346.04	14.81	516.22	302.3	23.787	573.53	339.03	-7.1235	509.64	286.52	216.25	468.83	292.39	459.83	502.65	260.87	653.53	555.82	447.11	17.022	685.39	483.64	32.307	750	431.39	-7.3133	626.23	539.39	353.23	573.91	523.94	450.38	555.05	596.11	754.82	445.95	536.19	924.24	456.33	302.8	931.74	659.09	459.63	978.25	667.82	392.18	978.99	405.29	391.5
391.31	345.64	15.091	516.22	302.3	23.787	573.53	339.03	-7.1235	509.64	286.52	216.25	468.84	292.27	459.96	502.59	260.85	653.66	555.82	447.11	17.022	685.45	483.66	32.31	750.01	431.36	-7.3628	626.25	539.34	353.21	574.19	524.02	450.6	554.97	596.18	754.87	446.02	536.21	924.27	456.33	302.8	931.74	659.09	459.63	978.25	667.87	392.18	978.95	405.29	391.6
390.99	345.98	14.927	516.04	302.41	23.767	573.45	339.03	-7.1095	509.64	286.52	216.25	468.84	292.27	459.96	502.63	260.84	653.49	555.86	447.16	17.014	685.39	483.64	32.307	750.01	431.36	-7.3628	626.09	539.33	353.17	573.97	524.14	450.5	555.05	596.11	754.82	446.03	536.22	924.26	456.33	302.8	931.74	659.09	459.63	978.25	667.85	392.01	978.99	405.45	391.43
390.99	345.98	14.927	516.22	302.3	23.787	573.45	339.03	-7.1095	509.64	286.52	216.25	468.86	292.53	459.76	502.64	260.8	653.5	555.81	447.16	17.061	685.37	483.54	32.279	750.01	431.36	-7.3628	626.08	539.42	353.16	574.09	524.08	450.53	555.05	596.06	754.84	446.02	536.21	924.27	456.33	302.8	931.74	659.09	459.63	978.25	667.89	392.12	979	405.45	391.43
391.09	346.04	14.81	516.22	302.3	23.787	573.45	339.03	-7.1095	509.64	286.52	216.25	468.83	292.39	459.83	502.68	260.89	653.61	555.81	447.16	17.061	685.37	483.54	32.279	750.01	431.36	-7.3628	625.98	539.44	353.1	574.09	524.08	450.53	555.02	596.08	754.87	446.02	536.21	924.27	456.33	302.8	931.74	659.09	459.63	978.25	667.89	392.12	979	405.59	391.36
391.09	346.04	14.81	516.22	302.3	23.787	573.45	339.03	-7.1095	509.64	286.52	216.25	468.83	292.39	459.83	502.68	260.89	653.61	555.82	447.11	17.022	685.46	483.64	32.373	750.01	431.36	-7.3628	625.9	539.49	353.09	574.01	523.88	450.44	555.05	596.06	754.84	446.03	536.19	924.32	456.36	302.74	931.84	659.09	459.63	978.25	667.99	392.04	978.95	405.45	391.43
390.99	345.98	14.927	516.22	302.3	23.787	573.51	339.04	-7.0767	509.64	286.52	216.25	468.96	292.35	459.88	502.72	260.85	653.5	555.86	447.16	17.014	685.46	483.64	32.373	750.02	431.4	-7.3483	626.08	539.23	353.2	573.97	524.14	450.5	555.03	596.03	754.88	446.03	536.22	924.26	456.36	302.74	931.84	659.09	459.63	978.25	667.92	392.06	978.96	405.54	391.25
391.09	346.04	14.81	516.04	302.41	23.767	573.53	339.03	-7.1235	509.64	286.52	216.25	468.98	292.45	459.83	502.79	260.56	653.55	555.84	447.2	17.055	685.42	483.6	32.179	749.99	431.28	-7.3781	626.01	539.27	353.12	574.01	523.88	450.44	555.03	596.03	754.88	446.02	536.21	924.27	456.36	302.74	931.84	659.21	459.65	978.2	668.02	392.03	978.9	405.42	391.32
391.31	345.64	15.091	516.22	302.3	23.787	573.53	339.03	-7.1235	509.64	286.52	216.25	469.07	292.37	459.85	502.72	260.56	653.62	555.82	447.11	17.022	685.25	483.59	32.27	750.03	431.36	-7.3979	626.01	539.27	353.12	574.01	523.88	450.44	555.03	596.03	754.88	446.11	536.22	924.34	456.36	302.74	931.84	659.21	459.65	978.2	668.14	391.89	978.92	405.54	391.25
391.09	346.04	14.81	516.22	302.3	23.787	573.53	339.03	-7.1235	509.64	286.52	216.25	469.28	292.43	459.75	502.78	260.57	653.53	555.81	447.16	17.061	685.51	483.7	32.273	750.03	431.36	-7.3979	626.02	539.3	353.09	574.16	524.01	450.68	555.06	596.02	754.97	446.1	536.24	924.29	456.36	302.74	931.84	659.21	459.65	978.2	668.14	391.89	978.92	405.54	391.25
391.31	345.64	15.091	516.09	302.5	23.74	573.45	339.03	-7.1095	509.64	286.52	216.25	469.25	292.29	459.88	502.87	260.62	653.54	555.84	447.2	17.055	685.57	483.7	32.345	750.01	431.29	-7.4131	626.18	539.21	353.19	574.01	523.88	450.44	555.06	596.02	754.97	446.18	536.18	924.34	456.36	302.74	931.84	659.21	459.65	978.2	668.2	391.84	978.97	405.54	391.25
391.09	346.04	14.81	516.22	302.3	23.787	573.47	339.01	-7.1563	509.64	286.52	216.25	469.4	292.29	459.8	502.97	260.42	653.71	555.84	447.2	17.055	685.49	483.6	32.251	750.03	431.36	-7.3979	626.1	539.25	353.1	574.19	524.02	450.6	555.09	595.9	754.84	446.22	536.16	924.37	456.43	302.65	931.92	659.21	459.65	978.2	668.2	391.84	978.97	405.44	391.12
391.09	346.04	14.81	516.04	302.41	23.767	573.47	339.01	-7.1563	509.64	286.52	216.25	469.4	292.29	459.8	502.93	260.31	653.62	555.86	447.16	17.014	685.48	483.6	32.243	750.07	431.35	-7.483	626.11	539.12	353.16	574.19	524.02	450.6	555.04	595.95	755.01	446.25	536.15	924.43	456.47	302.77	931.78	659.24	459.61	978.15	668.22	391.82	978.93	405.45	391.11
391.09	346.04	14.81	516.22	302.3	23.787	573.47	339.01	-7.1563	509.64	286.52	216.25	469.24	292.38	459.81	502.95	260.35	653.69	555.87	447.14	17.021	685.37	483.54	32.279	750.01	431.29	-7.4131	626.18	539.21	353.19	573.98	523.86	450.53	555.09	596.05	754.92	446.34	536.04	924.56	456.48	302.8	931.83	659.24	459.61	978.15	668.27	391.77	978.99	405.37	391.06
391.09	346.04	14.81	516.22	302.3	23.787	573.47	339.01	-7.1563	509.64	286.52	216.25	469.49	292.31	459.88	502.88	260.44	653.54	555.82	447.11	17.022	685.08	483.34	32.129	750.01	431.29	-7.4131	626.23	539.09	353.16	574.19	524.02	450.6	555.1	595.89	754.89	446.29	536.11	924.49	456.53	302.89	931.88	659.33	459.58	978.12	668.29	391.76	978.97	405.48	390.98
391.09	346.04	14.81	516.04	302.41	23.767	573.53	339.03	-7.1235	509.64	286.52	216.25	469.53	292.21	459.75	502.93	260.31	653.62	555.82	447.11	17.022	685.38	483.59	32.243	750.03	431.32	-7.4463	626.17	538.99	353.13	573.98	523.86	450.53	554.95	595.87	755.06	446.34	536.04	924.56	456.54	302.69	931.85	659.33	459.58	978.12	668.43	391.76	979.06	405.44	391.12
391.09	346.04	14.81	516.22	302.3	23.787	573.53	339.03	-7.1235	509.66	286.41	216.15	469.4	292.29	459.8	502.93	260.31	653.62	555.81	447.16	17.061	685.29	483.47	32.249	750.07	431.31	-7.5314	626.17	538.99	353.13	574.16	524.01	450.68	554.98	595.74	754.98	446.27	536.11	924.59	456.54	302.69	931.85	659.33	459.58	978.12	668.43	391.74	979.02	405.44	390.92
391.09	346.04	14.81	516.22	302.3	23.787	573.53	339.03	-7.1235	509.64	286.45	216.21	469.44	292.36	459.78	502.93	260.31	653.62	555.81	447.16	17.061	685.3	483.54	32.213	750.05	431.24	-7.5466	626.17	538.99	353.13	574.16	524.01	450.68	555.1	595.76	754.98	446.39	535.9	924.49	456.75	302.74	931.66	659.33	459.58	978.12	668.65	391.65	979.1	405.52	390.85
391.09	346.04	14.81	516.04	302.41	23.767	573.47	339.01	-7.1563	509.7	286.47	216.06	469.36	292.14	459.89	502.87	260.34	653.46	555.82	447.11	17.022	685.25	483.5	32.248	750.05	431.24	-7.5466	626.23	539.09	353.16	574.16	524.01	450.68	555.06	595.78	754.95	446.37	536.09	924.61	456.75	302.74	931.66	659.53	459.31	978.11	668.65	391.65	979.1	405.42	390.68
391.31	345.64	15.091	516.22	302.3	23.787	573.53	339.03	-7.1235	509.75	286.36	216.14	469.59	292.16	459.85	502.91	260.27	653.55	555.82	447.11	17.022	685.36	483.56	32.216	750.05	431.24	-7.5466	626.17	538.99	353.13	574.16	524.01	450.68	555.15	595.81	754.98	446.43	535.95	924.54	456.7	302.59	931.75	659.36	459.52	978.07	668.65	391.65	979.1	405.4	390.63
391.09	346.04	14.81	516.22	302.3	23.787	573.53	339.03	-7.1235	509.66	286.48	216.19	469.37	292.18	459.9	502.87	260.34	653.46	555.89	447.09	17.018	685.21	483.39	32.166	750.05	431.24	-7.5466	626.17	538.99	353.13	574.16	524.01	450.68	555.18	595.79	755.01	446.44	535.88	924.6	456.7	302.59	931.75	659.59	459.4	978.1	668.65	391.65	979.1	405.33	390.51
391.09	346.04	14.81	516.26	302.39	23.761	573.53	339.03	-7.1235	509.68	286.47	216.17	469.4	292.29	459.8	502.91	260.27	653.55	555.81	447.16	17.061	685.37	483.54	32.279	750.07	431.31	-7.5314	626.23	539.09	353.16	574.16	524.01	450.68	555.18	595.79	755.01	446.48	535.71	924.56	456.75	302.74	931.66	659.63	459.32	978.06	668.78	391.55	979.18	405.55	390.55
391.09	346.13	14.739	516.22	302.3	23.787	573.53	339.03	-7.1235	509.66	286.41	216.15	469.5	292.05	459.84	502.89	260.38	653.53	555.82	447.11	17.022	685.28	483.39	32.232	750.12	431.2	-7.5895	626.23	539.09	353.16	574.16	524.01	450.68	555.18	595.79	755.01	446.51	535.76	924.62	456.75	302.74	931.66	659.75	459.23	978.12	668.7	391.5	979.12	405.33	390.51
391.18	346.15	14.897	516.22	302.3	23.787	573.53	339.03	-7.1235	509.66	286.41	216.15	469.4	292.21	459.87	502.91	260.27	653.55	555.82	447.11	17.022	685.37	483.54	32.279	750.06	431.24	-7.5573	626.28	539.06	353.18	574.36	524.44	450.82	555.18	595.79	755.01	446.51	535.76	924.62	456.81	302.63	931.69	659.75	459.23	978.12	668.86	391.51	979.18	405.48	390.43
391.09	346.04	14.81	516.26	302.39	23.761	573.53	339.03	-7.1235	509.66	286.41	216.15	469.36	292.14	459.89	502.91	260.27	653.55	555.82	447.11	17.022	685.57	483.7	32.345	750.04	431.16	-7.5722	626.38	539.1	353.19	574.16	524.01	450.68	555.18	595.79	755.01	446.61	535.73	924.59	456.76	302.37	931.8	659.78	459.13	978.18	668.97	391.56	979.2	405.39	390.39
391.26	345.38	14.9	516.26	302.39	23.761	573.53	339.03	-7.1235	509.66	286.41	216.15	469.41	292.25	459.87	502.87	260.34	653.46	555.85	447.11	16.98	685.37	483.54	32.279	750.07	431.31	-7.5314	626.28	539.06	353.18	574.16	524.01	450.68	555.18	595.79	755.01	446.65	535.53	924.57	456.81	302.22	931.89	659.69	459.38	978.11	668.86	391.51	979.18	405.48	390.43
391.09	346.04	14.81	516.26	302.35	23.837	573.53	339.03	-7.1235	509.66	286.41	216.15	469.4	292.29	459.8	502.91	260.27	653.55	555.82	447.11	17.022	685.42	483.6	32.179	750.07	431.31	-7.5314	626.38	539.1	353.19	574.16	524.01	450.68	555.18	595.79	755.01	446.65	535.51	924.5	456.76	302.37	931.8	659.78	459.13	978.18	668.89	391.51	979.15	405.39	390.39
391.09	346.04	14.81	516.26	302.39	23.761	573.53	339.03	-7.1235	509.66	286.41	216.15	469.47	292.25	459.68	502.97	260.29	653.49	555.86	447.1	17.06	685.3	483.54	32.213	750.07	431.31	-7.5314	626.38	539.1	353.19	574.16	524.01	450.68	555.24	595.8	755.04	446.73	535.47	924.63	456.92	302.25	931.83	659.78	459.13	978.18	668.99	391.41	979.17	405.48	390.43
391.09	346.13	14.739	516.21	302.54	23.89	573.53	339.03	-7.1235	509.66	286.41	216.15	469.44	292.1	459.76	502.93	260.36	653.4	555.82	447.11	17.022	685.37	483.54	32.279	750.07	431.31	-7.5314	626.38	539.1	353.19	574.16	524.01	450.68	555.24	595.8	755.04	446.8	535.35	924.65	456.92	302.25	931.83	659.78	459.13	978.18	668.89	391.42	979.2	405.51	390.36
391.14	346.05	14.77	516.21	302.54	23.89	573.53	339.03	-7.1235	509.66	286.41	216.15	469.51	292.09	459.85	502.97	260.29	653.49	555.92	447.08	17.02	685.3	483.54	32.213	750.07	431.31	-7.5314	626.32	539	353.16	574.32	524.43	450.89	555.27	595.74	755.03	446.8	535.35	924.65	457.17	302.12	931.69	659.84	458.97	978.17	668.81	391.32	979.09	405.48	390.43
391.09	346.04	14.81	516.26	302.39	23.761	573.53	339.03	-7.1235	509.66	286.41	216.15	469.41	292.25	459.87	502.97	260.29	653.49	555.85	447.14	17.099	685.37	483.54	32.279	750	431.25	-7.6083	626.38	539.1	353.19	574.22	523.96	450.75	555.27	595.74	755.03	446.8	535.35	924.65	457.17	302.12	931.69	659.78	459.13	978.18	669.03	391.33	979.15	405.42	390.31
391.09	346.13	14.739	516.26	302.39	23.761	573.53	339.03	-7.1235	509.66	286.41	216.15	469.38	292.39	459.69	502.97	260.29	653.49	555.88	447.1	16.982	685.25	483.54	32.144	750.07	431.31	-7.5314	626.38	539.1	353.19	574.39	524.33	450.82	555.27	595.74	755.03	446.8	535.35	924.65	457.17	302.12	931.69	659.84	458.97	978.17	669.03	391.33	979.15	405.37	390.21
391.14	346.14	14.699	516.17	302.49	23.84	573.53	339.03	-7.1235	509.66	286.41	216.15	469.45	292.2	459.59	502.97	260.29	653.49	555.86	447.1	17.06	685.08	483.34	32.129	750.07	431.31	-7.5314	626.38	539.1	353.19	574.37	524.39	450.94	555.27	595.74	755.03	446.77	535.25	924.68	456.81	302.22	931.89	659.84	458.97	978.17	668.95	391.29	979.1	405.37	390.21
391.09	346.04	14.81	516.22	302.3	23.787	573.53	339.03	-7.1235	509.66	286.41	216.15	469.54	292.12	459.82	502.93	260.36	653.4	555.9	447.05	17.045	685.32	483.55	32.21	750.06	431.24	-7.5573	626.32	539	353.16	574.16	524.01	450.68	555.34	595.62	755.04	446.86	535.21	924.68	456.99	302.07	931.74	659.84	458.97	978.17	668.95	391.29	979.1	405.31	390.17
391.14	346.05	14.77	516.21	302.54	23.89	573.51	339.04	-7.0767	509.66	286.41	216.15	469.34	292.2	459.73	502.97	260.29	653.49	555.95	447.08	16.978	685.21	483.39	32.166	750.01	431.32	-7.593	626.29	538.92	353.19	574.44	524.29	450.86	555.42	595.52	755.14	446.77	535.25	924.68	457.21	301.95	931.68	659.97	458.91	978.17	668.92	391.29	979.13	405.32	390.09
391.14	346.05	14.77	516.26	302.39	23.761	573.53	339.03	-7.1235	509.66	286.41	216.15	469.4	292.15	459.83	502.91	260.27	653.55	555.89	447.09	17.018	685.59	483.66	32.215	750.07	431.31	-7.5314	626.22	538.97	353.15	574.44	524.29	450.86	555.31	595.38	755.18	446.86	535.21	924.68	457.21	302.11	931.61	660.07	458.84	978.24	668.81	391.15	979.09	405.33	390.11
391.14	346.05	14.77	516.13	302.55	23.79	573.53	339.03	-7.1235	509.7	286.47	216.06	469.39	292.27	459.71	502.97	260.29	653.49	555.91	447.06	17.01	685.16	483.49	32.176	750.09	431.06	-7.6303	626.19	538.89	353.18	574.44	524.29	450.86	555.48	595.37	755.18	446.86	535.21	924.68	457.21	302.11	931.61	659.86	458.61	978.17	669.03	391.11	979.11	405.28	390.08
391.14	346.05	14.77	516.26	302.39	23.761	573.53	339.03	-7.1235	509.66	286.41	216.15	469.29	292.15	459.79	502.97	260.29	653.49	555.88	447	17.021	685.3	483.54	32.213	750.05	431.24	-7.5466	626.19	538.89	353.18	574.44	524.29	450.86	555.48	595.37	755.18	446.86	535.21	924.68	457.06	302.08	931.75	659.96	458.54	978.24	669.01	390.82	979.07	405.28	390.08
391.14	346.05	14.77	516.26	302.39	23.761	573.53	339.03	-7.1235	509.66	286.41	216.15	469.21	292.05	459.84	502.93	260.36	653.4	555.86	447.1	17.06	685.21	483.39	32.166	750.06	431.24	-7.5573	626.19	538.89	353.18	574.44	524.29	450.86	555.43	595.34	755.21	446.86	535.21	924.68	457.17	302.12	931.69	659.87	458.25	978.16	669.01	390.82	979.07	405.24	389.93
391.31	345.64	15.091	516.26	302.39	23.761	573.51	339.04	-7.0767	509.66	286.41	216.15	469.36	292.08	459.85	502.93	260.36	653.4	555.85	447.07	17.007	685.4	483.45	32.204	750.07	431.31	-7.5314	626.18	538.85	353.21	574.44	524.29	450.86	555.48	595.37	755.18	446.86	535.21	924.68	456.92	302.02	931.72	659.91	458.53	978.12	668.9	390.78	979.04	405.24	389.93
391.09	346.13	14.739	516.04	302.41	23.767	573.53	339.03	-7.1235	509.66	286.41	216.15	469.49	292	459.81	502.93	260.36	653.4	555.91	447.05	16.967	685.21	483.39	32.166	750.07	431.31	-7.5314	626.19	538.89	353.18	574.44	524.29	450.86	555.51	595.29	755.31	446.86	535.21	924.68	457.25	301.93	931.61	659.95	458.3	978.17	668.9	390.78	979.04	405.24	389.93
391.14	346.05	14.77	516.04	302.41	23.767	573.53	339.03	-7.1235	509.69	286.29	216.11	469.5	292.03	459.81	502.97	260.29	653.49	555.92	447.08	17.02	685.37	483.54	32.279	750.06	431.24	-7.5573	626.19	538.89	353.18	574.39	524.33	450.82	555.43	595.34	755.21	446.86	535.21	924.68	457.25	301.77	931.67	659.95	458.3	978.17	668.94	390.68	979.05	405.24	389.93
391.09	346.04	14.81	516.22	302.3	23.787	573.53	339.03	-7.1235	509.66	286.41	216.15	469.51	292.12	459.66	502.87	260.37	653.32	555.92	447.08	17.02	685.28	483.39	32.232	749.98	431.18	-7.6338	626.18	538.85	353.21	574.44	524.29	450.86	555.44	594.99	755.29	446.86	535.21	924.68	457.25	301.77	931.67	659.85	458.24	978.24	668.94	390.68	979.05	405.24	389.9
391.09	346.04	14.81	516.03	302.65	23.863	573.53	339.03	-7.1235	509.71	286.25	216.05	469.42	292.06	459.74	502.97	260.29	653.49	555.95	447.04	17.004	685.3	483.54	32.213	750.07	431.31	-7.5314	626.18	538.85	353.21	574.44	524.29	450.86	555.5	595.09	755.31	446.96	535.18	924.65	456.96	301.84	931.72	659.85	458.24	978.24	668.94	390.68	979.05	405.24	389.84
391.09	346.04	14.81	516.22	302.3	23.787	573.53	339.03	-7.1235	509.66	286.41	216.15	469.42	292.06	459.74	502.97	260.29	653.49	555.9	447.05	17.052	685.36	483.56	32.216	750	431.25	-7.6083	626.25	538.79	353.27	574.44	524.29	450.86	555.44	594.99	755.29	446.86	535.21	924.68	457.08	301.82	931.99	659.77	458.11	978.07	668.94	390.68	979.05	405.25	389.85
391.09	346.04	14.81	516.22	302.3	23.787	573.53	339.03	-7.1235	509.54	286.36	216.1	469.2	292.17	459.72	502.92	260.3	653.41	555.93	446.98	16.902	685.21	483.39	32.166	750.06	431.24	-7.5573	626.28	538.69	353.14	574.44	524.29	450.86	555.44	594.99	755.29	446.96	535.18	924.65	457.15	301.73	931.73	659.91	458.17	978.11	668.84	390.64	979.02	405.27	389.78
391.09	346.04	14.81	516.26	302.35	23.837	573.53	339.03	-7.1235	509.75	286.27	216.06	469.32	292.15	459.56	502.97	260.29	653.49	555.99	447	17.032	685.21	483.39	32.166	750.04	431.16	-7.5722	626.24	538.83	353.22	574.44	524.29	450.86	555.52	595.03	755.28	446.86	535.21	924.68	457.15	301.73	931.73	659.86	458.03	978.14	668.94	390.68	979.05	405.22	389.68
391.07	345.94	14.731	516.37	302.42	23.679	573.53	339.03	-7.1235	509.75	286.27	216.06	469.39	292.06	459.61	503.06	260.22	653.43	556.05	447.01	16.957	685.28	483.39	32.232	750.06	431.22	-7.6512	626.37	538.73	353.15	574.44	524.29	450.86	555.44	594.99	755.29	446.93	535.16	924.71	457.19	301.74	931.94	659.82	458.11	978.19	668.94	390.68	979.05	405.21	389.75
391.32	345.7	15.032	516.26	302.39	23.761	573.53	339.03	-7.1235	509.74	286.36	216.02	469.47	292.05	459.68	502.97	260.29	653.49	555.9	447.02	16.996	685.3	483.56	32.142	749.98	431.18	-7.6338	626.24	538.83	353.22	574.44	524.29	450.86	555.41	594.91	755.33	446.93	535.16	924.71	457.11	301.57	931.71	659.86	458.03	978.14	668.93	390.59	979.03	405.12	389.63
391.09	346.04	14.81	516.22	302.3	23.787	573.53	339.03	-7.1235	509.69	286.35	215.91	469.47	292.05	459.68	503.06	260.22	653.43	555.92	446.96	17.049	685.16	483.35	32.201	750	431.25	-7.6189	626.28	538.65	353.19	574.44	524.29	450.86	555.44	594.99	755.29	446.93	535.16	924.71	456.46	301.99	931.84	659.86	458.03	978.14	668.92	390.54	979.11	405.24	389.64
391.07	345.94	14.731	516.22	302.3	23.787	573.53	339.03	-7.1235	509.71	286.31	215.9	469.39	292.06	459.61	503	260.23	653.35	555.95	447.02	16.995	685.25	483.5	32.248	750	431.25	-7.6189	626.25	538.79	353.27	574.44	524.29	450.86	555.41	594.91	755.33	446.93	535.16	924.71	456.78	301.47	931.77	659.86	458.03	978.14	668.9	390.46	979.08	405.17	389.54
391.09	346.04	14.81	516.22	302.3	23.787	573.53	339.03	-7.1235	509.85	286.25	215.84	469.39	292.06	459.61	503.05	260.18	653.4	555.85	447.07	17.007	685.23	483.39	32.163	750.04	431.16	-7.5722	626.25	538.79	353.27	574.44	524.29	450.86	555.41	594.91	755.33	446.93	535.16	924.71	457.04	301.5	931.65	659.86	458.03	978.14	668.92	390.32	979.02	405.14	389.59
391.09	346.04	14.81	516.32	302.33	23.706	573.53	339.03	-7.1235	509.93	286.24	215.89	469.32	292.07	459.53	502.99	260.19	653.32	555.93	446.98	16.902	685.53	483.67	32.145	750	431.25	-7.6189	626.26	538.63	353.24	574.52	524.29	450.97	555.41	594.91	755.33	446.93	535.16	924.71	456.9	301.32	931.78	660.06	457.56	978.12	668.83	390.31	978.97	405.27	389.56
391.08	346.03	14.661	516.26	302.39	23.761	573.53	339.03	-7.1235	509.85	286.25	215.84	469.35	292.08	459.67	503.07	260.12	653.25	555.99	447	17.032	685.28	483.39	32.232	750.04	431.16	-7.5722	626.26	538.63	353.24	574.44	524.29	450.86	555.41	594.91	755.33	446.91	534.97	924.73	456.9	301.32	931.78	659.9	457.8	978.06	668.94	390.31	979.04	405.16	389.61
391.07	345.94	14.731	516.22	302.3	23.787	573.53	339.03	-7.1235	509.81	286.21	215.81	469.31	292.01	459.5	503.03	260.03	653.26	555.98	447.03	16.962	685.08	483.34	32.129	750	431.25	-7.6189	626.26	538.63	353.24	574.44	524.29	450.86	555.41	594.91	755.33	446.91	534.97	924.73	456.9	301.32	931.78	659.82	457.64	978.15	668.95	390.17	978.99	405.18	389.53
391.09	346.04	14.81	516.3	302.31	23.709	573.53	339.03	-7.1235	509.85	286.25	215.84	469.46	291.98	459.66	503.03	260.03	653.26	555.92	446.96	17.049	685.28	483.39	32.232	750.07	431.31	-7.5314	626.26	538.63	353.24	574.44	524.29	450.86	555.44	594.89	755.36	446.99	534.79	924.74	456.9	301.07	931.75	660.06	457.56	978.12	668.87	390.21	978.99	405.06	389.57
391.14	346.05	14.77	516.22	302.3	23.787	573.53	339.03	-7.1235	509.79	286.21	215.88	469.33	292.01	459.66	503.09	260.02	653.34	555.94	446.98	16.981	685.28	483.39	32.232	750.05	431.24	-7.5466	626.26	538.63	353.24	574.5	524.25	451.04	555.44	594.89	755.36	446.91	534.97	924.73	456.9	301.07	931.75	659.88	457.52	978.13	668.89	390.17	978.95	404.96	389.51
391.07	345.94	14.731	516.32	302.33	23.706	573.53	339.03	-7.1235	509.81	286.21	215.81	469.36	291.93	459.58	503	259.95	653.25	555.94	446.98	16.981	685.21	483.39	32.166	750.03	431.07	-7.692	626.21	538.63	353.29	574.38	524.18	451.05	555.44	594.89	755.36	446.99	534.79	924.74	456.9	301.07	931.75	659.91	457.41	978.17	668.92	390.01	978.96	404.97	389.44
391.07	345.94	14.731	516.22	302.3	23.787	573.55	339	-7.1504	509.83	286.19	215.83	469.47	291.86	459.58	503	259.95	653.25	555.94	446.98	16.981	685.37	483.54	32.279	750.05	431.15	-7.6771	626.16	538.53	353.28	574.38	524.18	451.05	555.44	594.89	755.36	446.93	534.7	924.65	456.9	301.07	931.75	659.96	457.52	978.12	668.93	390.08	978.95	405.08	389.49
391.09	346.04	14.81	516.32	302.33	23.706	573.58	339.02	-7.1345	509.8	286.14	215.75	469.29	291.89	459.55	503	259.95	653.25	555.99	447	17.032	685.21	483.39	32.166	750.01	431.32	-7.593	626.15	538.58	353.32	574.42	524.16	450.95	555.39	594.8	755.37	446.96	534.67	924.74	456.92	300.89	931.53	660.05	457.33	978.2	668.8	389.95	978.96	404.96	389.51
391.08	346.03	14.661	516.3	302.31	23.709	573.55	339	-7.1504	509.85	286.08	215.75	469.31	291.86	459.5	503	259.95	653.25	555.99	447	17.032	685.08	483.34	32.129	750.03	431.07	-7.692	626.19	538.59	353.28	574.41	524.24	450.93	555.39	594.8	755.37	446.8	534.66	924.79	456.81	300.89	931.66	659.8	457.33	978.14	668.89	389.97	978.95	405.08	389.47
391.25	345.32	14.836	516.3	302.31	23.709	573.53	339.03	-7.1235	509.83	286.05	215.81	469.31	291.86	459.5	503	259.95	653.25	555.95	446.92	17.041	685.28	483.39	32.232	750	431.25	-7.6189	626.1	538.48	353.32	574.3	523.88	450.8	555.39	594.8	755.37	446.8	534.66	924.79	456.94	300.77	931.45	659.9	457.33	978.08	668.88	389.91	978.96	404.92	389.38
391.26	345.38	14.9	516.4	302.34	23.628	573.55	339	-7.1504	509.73	286.02	215.79	469.31	291.86	459.5	502.81	259.73	653.32	556.01	446.93	17.002	685.16	483.49	32.176	750.04	431.16	-7.5722	626.13	538.36	353.26	574.25	523.77	450.89	555.38	594.75	755.4	446.79	534.55	924.87	456.81	300.86	931.6	659.71	457.34	978.14	668.88	389.91	978.96	405.01	389.42
391.07	345.94	14.731	516.4	302.34	23.628	573.53	339.03	-7.1235	509.86	285.93	215.76	469.22	291.9	459.47	502.81	259.73	653.32	556.08	446.94	17.018	685.3	483.54	32.213	750	431.25	-7.6189	626.14	538.3	353.27	574.39	524.1	451.08	555.32	594.66	755.36	446.81	534.54	924.91	456.94	300.77	931.45	659.85	457.16	978.03	668.88	389.91	978.96	404.89	389.46
391.14	346.05	14.77	516.4	302.34	23.628	573.55	339	-7.1504	509.78	285.9	215.76	469.31	291.86	459.5	502.81	259.73	653.32	555.97	446.94	17.009	685.37	483.54	32.279	750	431.25	-7.6189	626.1	538.48	353.32	574.06	523.65	450.88	555.24	594.63	755.34	446.79	534.55	924.87	456.8	300.58	931.4	659.7	457.26	978.05	668.77	389.85	978.93	404.8	389.42
391.08	346.03	14.661	516.3	302.31	23.709	573.6	339	-7.1614	509.78	285.9	215.76	469.24	291.86	459.42	502.71	259.68	653.35	556	446.96	16.975	685.33	483.45	32.132	749.98	431.18	-7.6338	626.14	538.3	353.27	574.13	523.42	450.75	555.32	594.66	755.36	446.78	534.34	924.94	456.55	300.61	931.6	659.74	457.14	978.09	668.77	389.85	978.93	404.87	389.28
391.09	346.04	14.81	516.4	302.34	23.628	573.49	338.99	-7.1833	509.78	285.9	215.76	469.17	291.88	459.28	502.71	259.68	653.35	555.98	446.96	16.974	685.16	483.35	32.201	750	431.25	-7.6189	626.14	538.3	353.27	573.91	523.34	450.77	555.27	594.63	755.4	446.71	534.36	924.82	456.61	300.78	931.53	659.74	457.14	978.09	668.69	389.8	978.88	404.87	389.28
391.28	345.45	14.841	516.4	302.34	23.628	573.55	339	-7.1504	509.7	285.88	215.77	469.07	291.85	459.49	502.71	259.68	653.35	555.99	446.8	17.067	685.21	483.39	32.166	750.05	431.15	-7.6771	626.15	538.26	353.33	573.69	523.24	450.58	555.32	594.66	755.36	446.78	534.34	924.94	456.7	300.54	931.45	659.74	457.14	978.09	668.67	389.74	978.83	404.87	389.28
391.14	346.05	14.77	516.4	302.34	23.628	573.55	339	-7.1504	509.7	285.88	215.77	469.05	291.71	459.67	502.57	259.7	653.27	555.96	446.86	16.969	685.21	483.39	32.166	750	431.25	-7.6189	626.15	538.26	353.33	573.92	523.33	450.81	555.18	594.6	755.38	446.69	534.34	924.95	456.4	300.42	931.56	659.74	457.14	978.09	668.67	389.74	978.83	404.84	389.22
391.07	345.94	14.731	516.32	302.33	23.706	573.6	339	-7.1614	509.7	285.88	215.77	469.11	291.68	459.41	502.57	259.7	653.27	556.06	446.88	16.994	685.16	483.38	32.233	750	431.25	-7.6189	626.15	538.26	353.33	573.96	523.33	450.74	555.21	594.54	755.36	446.78	534.34	924.94	456.4	300.42	931.56	659.87	457.07	978.13	668.67	389.74	978.83	404.87	389.28
391.13	345.95	14.691	516.4	302.34	23.628	573.55	339	-7.1504	509.7	285.88	215.77	468.95	291.77	459.5	502.54	259.67	653.22	556.07	446.81	17.029	685.31	483.49	32.278	750.03	431.07	-7.692	626.15	538.26	353.33	574.04	523.41	450.63	555.12	594.49	755.38	446.69	534.21	924.89	456.53	300.27	931.29	659.87	457.07	978.13	668.67	389.74	978.83	404.63	389.24
391.3	345.33	14.798	516.4	302.34	23.628	573.55	339	-7.1504	509.64	285.87	215.71	468.74	291.76	459.44	502.49	259.59	653.26	556.06	446.88	16.994	685.24	483.33	32.057	750	431.25	-7.6189	626.15	538.26	353.33	574.2	523.34	450.65	555.12	594.49	755.38	446.69	534.21	924.89	456.5	300.37	931.28	659.74	457.14	978.09	668.67	389.74	978.83	404.79	389.06
391.07	345.94	14.731	516.32	302.33	23.706	573.55	339	-7.1504	509.53	285.87	215.68	468.64	291.8	459.4	502.49	259.59	653.26	555.98	446.88	17.078	685.16	483.35	32.201	750	431.25	-7.6189	626.14	538.3	353.27	573.93	523.04	450.65	555.12	594.49	755.38	446.72	534.22	924.94	456.34	300.27	931.3	659.78	457.02	978.1	668.67	389.74	978.83	404.65	389.13
391.08	346.03	14.661	516.4	302.34	23.628	573.6	339	-7.1614	509.5	286.02	215.7	468.8	291.69	459.31	502.41	259.53	653.25	556.06	446.88	16.994	685.08	483.34	32.129	750	431.25	-7.6189	626.15	538.26	353.33	573.95	523.34	450.7	555.12	594.49	755.38	446.72	534.22	924.94	456.36	300.23	931.4	659.74	457.14	978.09	668.7	389.65	978.86	404.78	389.04
391.13	345.95	14.691	516.4	302.34	23.628	573.6	339	-7.1614	509.5	286.02	215.7	468.6	291.79	459.3	502.49	259.59	653.26	556.02	446.89	16.956	685.25	483.5	32.248	750.05	431.15	-7.6771	626.22	538.15	353.27	573.96	522.99	450.67	555.18	594.38	755.35	446.72	534.17	925	456.5	300.32	931.18	659.92	456.94	978.14	668.71	389.62	978.8	404.8	389.04
391.25	345.32	14.836	516.4	302.34	23.628	573.6	339	-7.1614	509.5	286.02	215.7	468.6	291.79	459.3	502.41	259.53	653.25	556.06	446.88	16.994	685.16	483.35	32.201	749.98	431.18	-7.6338	626.22	538.15	353.27	573.91	523.11	450.71	555.12	594.49	755.38	446.63	534.18	925.01	456.28	300.32	931.49	659.82	457.01	978.04	668.72	389.48	978.8	404.58	388.94
391.13	345.95	14.691	516.3	302.31	23.709	573.6	339	-7.1614	509.44	286.1	215.64	468.6	291.79	459.3	502.41	259.53	653.25	556	446.9	17	685.25	483.5	32.248	750.05	431.15	-7.6771	626.22	538.15	353.27	574.04	523.13	450.63	555.16	594.37	755.38	446.75	534.14	925.04	456.38	300.27	931.23	659.68	457.09	978	668.72	389.45	978.74	404.71	388.87
391.13	345.95	14.691	516.3	302.31	23.709	573.6	339	-7.1614	509.49	285.96	215.66	468.43	291.92	459.45	502.41	259.53	653.25	556.09	446.87	16.953	685.08	483.34	32.129	750	431.25	-7.6189	626.22	538.15	353.27	574.03	522.92	450.53	555.13	594.3	755.31	446.63	534.18	925.01	456.45	300.32	931.25	659.87	456.89	978.05	668.72	389.45	978.74	404.58	388.94
391.3	345.33	14.798	516.4	302.34	23.628	573.6	339	-7.1614	509.49	285.96	215.66	468.38	291.92	459.34	502.41	259.53	653.25	555.95	446.85	17.075	685.21	483.39	32.166	749.98	431.18	-7.6338	626.22	538.15	353.27	573.93	523.04	450.65	555.2	594.32	755.35	446.75	534.14	925.04	456.41	300.23	931.34	659.73	456.97	978.01	668.73	389.42	978.67	404.65	388.77
391.08	345.87	14.646	516.4	302.34	23.628	573.6	339	-7.1614	509.41	285.98	215.6	468.38	291.92	459.34	502.27	259.4	653.29	556.08	446.96	16.948	685.15	483.45	32.377	749.98	431.18	-7.6338	626.22	538.15	353.27	573.86	522.92	450.63	555.2	594.32	755.35	446.82	534.05	925.09	456.34	300.27	931.3	659.87	456.89	978.05	668.69	389.39	978.78	404.65	388.77
391.13	345.95	14.691	516.4	302.34	23.628	573.6	339	-7.1614	509.27	285.99	215.55	468.38	291.92	459.34	502.21	259.3	653.33	555.99	446.87	17.033	685.37	483.54	32.279	749.99	431.15	-7.6798	626.22	538.15	353.27	573.84	522.83	450.59	555.2	594.32	755.35	446.67	534.11	925.02	456.32	300.25	931.18	659.77	456.91	978.1	668.74	389.25	978.78	404.56	388.43
391.3	345.33	14.798	516.4	302.34	23.628	573.55	339	-7.1504	509.17	285.86	215.72	468.43	291.92	459.45	502.08	259.29	653.11	556.1	446.8	16.987	685.33	483.5	32.336	750	431.25	-7.6189	626.22	538.15	353.27	573.81	522.88	450.49	555.2	594.32	755.35	446.81	534.14	924.99	456.34	300.27	931.3	659.78	456.83	978.17	668.66	389.22	978.66	404.56	388.43
391.14	346.05	14.77	516.32	302.33	23.706	573.55	339	-7.1504	509.18	285.89	215.6	468.31	291.91	459.26	502.08	259.21	653.26	555.96	446.91	16.962	685.23	483.38	32.299	750	431.25	-7.6189	626.22	538.15	353.27	573.8	522.78	450.55	555.2	594.32	755.35	446.73	534.02	925.08	456.34	300.27	931.3	659.88	456.61	978.01	668.66	389.22	978.66	404.51	388.32
391.3	345.33	14.798	516.22	302.3	23.787	573.55	339	-7.1504	509.18	285.89	215.6	468.31	291.91	459.26	502.02	259.22	653.17	556.06	446.9	17.05	685.16	483.35	32.201	750.03	431.07	-7.692	626.22	538.15	353.27	573.91	522.84	450.68	555.2	594.32	755.35	446.73	534.02	925.08	456.32	300.25	931.18	659.77	456.59	978.03	668.66	389.22	978.66	404.48	388.12
391.13	345.95	14.691	516.4	302.34	23.628	573.6	339	-7.1614	509.14	285.9	215.64	468.16	291.95	459.15	502.02	259.17	653.23	556.05	446.98	17.026	685.4	483.45	32.204	750.03	431.07	-7.692	626.22	538.15	353.27	573.88	522.84	450.52	555.2	594.32	755.35	446.73	534.02	925.08	456.25	300.19	931.15	659.94	456.46	978.16	668.64	389.18	978.71	404.49	388.07
391.13	345.95	14.691	516.3	302.31	23.709	573.6	339	-7.1614	509.18	285.89	215.6	468.07	291.92	459.17	501.96	259.18	653.15	556.01	446.89	17.035	685.25	483.5	32.248	750	431.25	-7.6189	626.22	538.15	353.27	573.66	522.76	450.53	555.2	594.32	755.35	446.59	533.77	924.97	456.25	300.19	931.15	659.94	456.46	978.16	668.66	389.03	978.68	404.55	387.85
391.13	345.95	14.691	516.32	302.33	23.706	573.55	339	-7.1504	509.14	285.9	215.64	468.07	291.62	459.24	501.96	259.18	653.15	556.04	446.89	16.993	685.29	483.27	32.255	750.05	431.15	-7.6771	626.22	538.15	353.27	573.88	522.84	450.52	555.2	594.32	755.35	446.74	533.94	924.98	456.22	300.16	931.1	659.76	456.25	978.2	668.66	389.03	978.68	404.55	387.85
391.14	346.05	14.77	516.32	302.33	23.706	573.66	338.91	-7.1935	509.14	285.9	215.64	468.07	291.92	459.17	501.96	259.18	653.15	556.01	446.93	17.002	685.16	483.35	32.201	750.03	431.07	-7.692	626.22	538.15	353.27	573.84	522.83	450.59	555.22	594.11	755.25	446.54	533.66	924.99	456.25	300.02	931.07	659.77	456.29	978.2	668.65	388.93	978.77	404.46	387.8
391.14	346.14	14.699	516.4	302.34	23.628	573.55	339	-7.1504	509.14	285.83	215.68	467.81	291.81	459.17	501.87	259.04	653.14	556.07	446.81	17.029	685.39	483.38	32.367	749.98	431.18	-7.6338	626.12	538.1	353.28	573.85	522.72	450.66	555.2	594.32	755.35	446.64	533.78	925.01	456.25	300.02	931.07	659.91	456.21	978.23	668.51	388.86	978.72	404.59	387.7
391.28	345.39	14.766	516.3	302.31	23.709	573.6	339	-7.1614	509.14	285.9	215.64	467.85	291.7	459.1	501.96	259.08	653.1	556.08	446.94	17.018	685.29	483.57	32.151	750.05	431.15	-7.6771	626.22	538.15	353.27	573.73	522.71	450.57	555.19	594.28	755.38	446.5	533.63	925.04	456.22	300.16	931.1	659.87	456.13	978.3	668.56	388.73	978.74	404.54	387.57
391.13	346.04	14.621	516.4	302.34	23.628	573.6	339	-7.1614	509.18	285.89	215.6	467.85	291.76	459.26	501.96	259.08	653.1	556.07	446.81	17.029	685.36	483.47	32.274	749.98	431.18	-7.6338	626.12	538.1	353.28	573.8	522.76	450.62	555.22	594.11	755.25	446.45	533.53	925.01	456.22	300.16	931.1	659.76	456.25	978.2	668.56	388.73	978.74	404.54	387.57
391.14	346.05	14.77	516.4	302.34	23.628	573.6	339	-7.1614	509.1	285.84	215.73	467.85	291.76	459.26	501.87	259.04	653.14	556.01	446.83	17.069	685.15	483.45	32.377	749.98	431.18	-7.6338	626.12	538.1	353.28	573.78	522.69	450.55	555.22	594.11	755.25	446.35	533.57	925.11	456.25	300.02	931.07	659.57	455.89	978.21	668.56	388.55	978.78	404.54	387.57
391.31	345.4	14.863	516.4	302.34	23.628	573.6	339	-7.1614	508.96	285.76	215.62	467.91	291.76	459.2	501.85	258.86	653.08	556.07	446.81	17.029	685.27	483.51	32.382	750.03	431.07	-7.692	626.12	538.08	353.32	573.73	522.75	450.45	555.22	594.11	755.25	446.45	533.53	925.01	456.2	299.87	931.16	659.62	456.19	978.31	668.56	388.55	978.78	404.54	387.57
391.32	345.39	14.74	516.4	302.34	23.628	573.6	339	-7.1614	509.14	285.8	215.66	467.78	291.77	459.11	501.85	258.86	653.08	556.05	446.85	17.027	685.13	483.31	32.34	749.98	431.18	-7.6338	626.12	538.08	353.32	573.82	522.66	450.6	555.15	594.03	755.21	446.41	533.59	925.04	456.25	300.02	931.07	659.82	455.76	978.26	668.55	388.49	978.66	404.54	387.57
391.13	346.04	14.621	516.4	302.34	23.628	573.55	339	-7.1504	508.96	285.76	215.62	467.72	291.77	459.17	501.74	258.81	653.11	555.95	446.85	17.075	685.38	483.49	32.344	750.03	431.07	-7.692	626.12	538.1	353.28	573.7	522.78	450.65	555.16	593.97	755.22	446.44	533.6	925.11	456.25	300.02	931.07	659.67	455.84	978.36	668.54	388.42	978.7	404.48	387.48
391.13	346.04	14.621	516.3	302.31	23.709	573.55	339	-7.1504	509.11	285.82	215.56	467.78	291.77	459.11	501.74	258.81	653.11	555.99	446.8	17.067	685.21	483.32	32.404	750.03	431.07	-7.692	626.02	538.04	353.31	573.82	522.66	450.6	555.16	593.97	755.22	446.35	533.56	925.13	456.25	300.02	931.07	659.44	455.72	978.25	668.51	388.39	978.63	404.42	387.31
391.13	346.04	14.621	516.4	302.34	23.628	573.6	339	-7.1614	508.99	285.77	215.48	467.75	291.72	459.26	501.78	258.81	653.06	556.01	446.83	17.069	685.21	483.32	32.404	750.03	431.07	-7.692	626.02	538.04	353.31	573.82	522.66	450.6	555.21	593.84	755.16	446.36	533.41	925.02	456.25	300.02	931.07	659.52	455.78	978.33	668.43	388.36	978.64	404.51	387.35
391.14	346.05	14.77	516.4	302.34	23.628	573.66	338.91	-7.1935	508.94	285.87	215.55	467.75	291.72	459.26	501.74	258.81	653.11	555.99	446.87	17.033	685.07	483.29	32.376	749.98	431.18	-7.6338	626.02	538.04	353.31	573.73	522.71	450.57	555.21	593.84	755.16	446.44	533.53	925.1	456.14	299.97	931.1	659.53	455.56	978.24	668.43	388.36	978.64	404.47	387.26
391.13	345.95	14.691	516.4	302.34	23.628	573.6	339	-7.1614	508.99	285.77	215.48	467.72	291.77	459.17	501.74	258.81	653.11	555.95	446.85	17.075	685.13	483.31	32.483	750.03	431.07	-7.692	626.02	538.04	353.31	573.68	522.59	450.57	555.21	593.84	755.16	446.26	533.45	925.03	456.2	299.87	931.16	659.32	455.53	978.18	668.38	388.12	978.54	404.41	387.1
391.13	345.95	14.691	516.4	302.34	23.628	573.66	338.91	-7.1935	508.82	285.82	215.5	467.74	291.64	458.98	501.77	258.79	653	556.03	446.79	17.06	685.21	483.32	32.404	749.98	431.18	-7.6338	625.95	538.04	353.35	573.55	522.53	450.6	555.24	593.78	755.13	446.36	533.41	925.02	456.14	299.97	931.1	659.53	455.56	978.24	668.39	388.1	978.48	404.45	386.99
391.32	345.39	14.74	516.4	302.34	23.628	573.66	338.91	-7.1935	508.87	285.82	215.46	467.68	291.64	459.04	501.69	258.74	652.99	555.98	446.89	17.07	685.12	483.43	32.332	749.98	431.18	-7.6338	626.02	538.04	353.31	573.65	522.48	450.62	555.25	593.66	755.13	446.43	533.26	925	455.99	299.76	931.18	659.5	455.35	978.17	668.29	388.07	978.49	404.24	387.02
391.13	345.95	14.691	516.4	302.34	23.628	573.66	338.91	-7.1935	508.99	285.77	215.48	467.78	291.77	459.11	501.64	258.69	653.11	555.93	446.85	17.11	685.03	483.39	32.419	749.98	431.18	-7.6338	625.95	538.04	353.35	573.72	522.46	450.55	555.25	593.66	755.13	446.46	533.1	925	456.05	299.9	931.09	659.5	455.35	978.17	668.29	388.07	978.49	404.33	386.9
391.13	345.95	14.691	516.4	302.34	23.628	573.66	338.91	-7.1935	508.82	285.82	215.5	467.66	291.7	459.22	501.55	258.69	652.91	555.88	446.86	17.152	685.21	483.32	32.404	750.04	431.04	-7.738	625.88	537.93	353.35	573.79	522.54	450.65	555.25	593.66	755.13	446.49	533.11	924.95	456.05	299.9	931.09	659.5	455.35	978.17	668.29	388.07	978.49	404.27	386.9
391.13	345.95	14.691	516.4	302.34	23.628	573.66	338.91	-7.1935	508.91	285.73	215.48	467.7	291.4	459.12	501.55	258.69	652.91	555.89	446.96	17.085	685.16	483.33	32.288	750.03	431.07	-7.692	625.88	537.93	353.35	573.65	522.48	450.62	555.25	593.66	755.13	446.49	533.11	924.95	456.05	299.9	931.09	659.6	455.1	978.19	668.29	387.75	978.51	404.25	386.84
391.13	346.04	14.621	516.4	302.34	23.628	573.66	338.91	-7.1935	508.91	285.73	215.48	467.58	291.47	459.08	501.61	258.65	653.05	555.99	446.89	17.099	684.97	483.27	32.285	750.03	431.07	-7.692	625.94	537.93	353.31	573.65	522.48	450.62	555.3	593.61	755.12	446.46	533.1	925	455.74	299.9	931.26	659.6	455.1	978.19	668.28	387.75	978.57	404.21	386.8
391.3	345.33	14.798	516.4	302.34	23.628	573.66	338.91	-7.1935	508.83	285.76	215.54	467.66	291.7	459.22	501.51	258.69	652.97	555.95	446.9	17.26	685.21	483.32	32.404	749.98	431.18	-7.6338	625.93	537.88	353.34	573.65	522.48	450.62	555.3	593.61	755.12	446.46	533.1	925	455.99	299.76	931.18	659.41	455.3	978.17	668.3	387.71	978.53	404.19	386.77
391.32	345.39	14.74	516.4	302.34	23.628	573.6	338.9	-7.2263	508.82	285.82	215.5	467.62	291.63	459.25	501.47	258.67	652.96	556.03	446.78	17.156	685.16	483.33	32.288	749.98	431.18	-7.6338	625.94	537.93	353.31	573.65	522.48	450.62	555.29	593.57	755.1	446.43	533.01	925.04	455.99	299.76	931.18	659.52	455	978.21	668.28	387.54	978.57	404.19	386.77
391.13	345.95	14.691	516.4	302.34	23.628	573.66	338.91	-7.1935	508.78	285.76	215.58	467.58	291.53	459.25	501.51	258.51	653	555.97	446.83	17.105	685.13	483.31	32.483	749.98	431.18	-7.6338	625.96	537.93	353.37	573.65	522.48	450.62	555.3	593.61	755.12	446.43	533.01	925.04	455.99	299.76	931.18	659.39	454.94	978.16	668.32	387.64	978.57	404.19	386.77
391.13	345.95	14.691	516.4	302.34	23.628	573.69	338.93	-7.2238	508.91	285.73	215.48	467.58	291.47	459.08	501.51	258.47	652.96	555.99	446.86	17.067	685.21	483.32	32.404	750.03	431.07	-7.692	626.14	538.01	353.31	573.65	522.48	450.62	555.36	593.55	755.1	446.48	532.97	925.07	455.99	299.76	931.18	659.39	454.94	978.16	668.32	387.3	978.51	404.14	386.74
391.3	345.33	14.798	516.4	302.34	23.628	573.69	338.93	-7.2238	508.9	285.7	215.44	467.64	291.53	459.19	501.54	258.49	652.9	555.99	446.86	17.067	685.07	483.29	32.376	749.98	431.18	-7.6338	626.13	537.97	353.34	573.79	522.54	450.65	555.31	593.55	755.13	446.39	532.94	925.06	455.99	299.76	931.18	659.23	455.07	978.05	668.32	387.3	978.51	404.14	386.69
391.13	345.95	14.691	516.4	302.34	23.628	573.66	338.91	-7.1935	508.87	285.82	215.46	467.58	291.47	459.08	501.59	258.49	652.91	555.91	446.82	17.143	685.22	483.29	32.454	750.03	431.07	-7.692	626.03	537.93	353.33	573.65	522.48	450.62	555.52	593.41	755.12	446.39	532.94	925.06	455.88	299.69	931.19	659.26	455.01	978.13	668.32	387.3	978.51	404.04	386.69
391.32	345.39	14.74	516.4	302.34	23.628	573.69	338.93	-7.2238	508.75	285.68	215.39	467.7	291.4	459.12	501.54	258.49	652.9	555.91	446.88	17.108	685.13	483.31	32.483	750.03	431.07	-7.692	626.14	537.85	353.39	573.79	522.54	450.65	555.52	593.41	755.12	446.39	532.94	925.06	455.88	299.69	931.19	659.36	454.93	978.2	668.36	387.21	978.51	404.04	386.64
391.3	345.33	14.798	516.4	302.34	23.628	573.66	338.91	-7.1935	508.82	285.69	215.47	467.59	291.38	459.03	501.57	258.44	652.83	555.88	446.83	17.176	685.21	483.32	32.404	749.98	431.18	-7.6338	626.21	537.85	353.35	573.79	522.54	450.65	555.47	593.27	755.21	446.48	532.97	925.07	455.82	299.64	931.14	659.26	455.01	978.13	668.38	387.18	978.47	403.89	386.56
391.13	345.95	14.691	516.4	302.34	23.628	573.69	338.93	-7.2238	508.9	285.7	215.44	467.69	291.57	459.03	501.65	258.47	652.77	556.01	446.88	17.254	685.16	483.33	32.288	750.03	431.07	-7.692	626.21	537.85	353.35	573.79	522.54	450.65	555.44	593.27	755.27	446.34	532.91	925.1	455.82	299.64	931.14	659.26	455.01	978.13	668.28	387.14	978.47	403.99	386.61
391.3	345.33	14.798	516.4	302.34	23.628	573.68	338.87	-7.2491	508.75	285.68	215.39	467.59	291.38	459.03	501.65	258.47	652.77	555.92	446.91	17.176	685.13	483.31	32.483	750.03	431.07	-7.692	626.21	537.85	353.35	573.73	522.57	450.75	555.51	593.31	755.24	446.34	532.91	925.1	455.82	299.64	931.14	659.3	454.92	978.24	668.3	387.06	978.5	403.84	386.46
391.3	345.33	14.798	516.27	302.38	23.519	573.6	338.9	-7.2263	508.82	285.69	215.47	467.58	291.47	459.08	501.57	258.44	652.83	555.97	446.85	17.194	685.13	483.31	32.483	749.98	431.18	-7.6338	626.28	537.81	353.42	573.59	522.5	450.72	555.44	593.27	755.27	446.34	532.89	925.15	455.75	299.56	931.09	659.4	454.81	978.24	668.2	387.01	978.48	403.76	386.41
391.13	345.95	14.691	516.27	302.38	23.519	573.68	338.87	-7.2491	508.9	285.7	215.44	467.72	291.3	459.06	501.62	258.26	652.74	555.93	446.85	17.206	685.07	483.29	32.376	750.03	431.07	-7.692	626.11	537.76	353.47	573.59	522.5	450.72	555.51	593.31	755.24	446.4	532.86	925.18	455.75	299.56	931.09	659.36	454.69	978.19	668.2	387.01	978.48	403.76	386.41
391.13	346.04	14.621	516.4	302.34	23.628	573.69	338.93	-7.2238	508.75	285.68	215.39	467.66	291.37	459.08	501.57	258.2	652.77	556.02	446.84	17.215	685.13	483.31	32.483	749.98	431.18	-7.6338	626.04	537.81	353.4	573.73	522.57	450.75	555.49	593.27	755.23	446.4	532.88	925.13	455.67	299.4	931.14	659.46	454.73	978.17	668.25	386.97	978.53	403.76	386.41
391.3	345.33	14.798	516.4	302.34	23.628	573.66	338.91	-7.1935	508.8	285.68	215.3	467.46	291.4	459.06	501.63	258.36	652.72	555.92	446.84	17.207	685.13	483.31	32.483	750.03	431.07	-7.692	626.18	537.76	353.43	573.68	522.44	450.75	555.5	593.15	755.38	446.47	532.71	925.26	455.62	299.26	931.22	659.5	454.62	978.21	668.2	387.01	978.48	403.76	386.41
391.3	345.33	14.798	516.4	302.34	23.628	573.66	338.91	-7.1935	508.72	285.66	215.33	467.46	291.4	459.06	501.58	258.14	652.6	555.95	446.8	17.197	685.13	483.31	32.483	749.98	431.18	-7.6338	626.17	537.66	353.31	573.7	522.38	450.76	555.49	593.13	755.32	446.4	532.68	925.3	455.67	299.4	931.14	659.36	454.61	978.3	668.12	386.86	978.54	403.76	386.41
391.3	345.33	14.798	516.4	302.34	23.628	573.69	338.93	-7.2238	508.72	285.66	215.33	467.53	291.38	458.95	501.65	258.15	652.46	555.96	446.86	17.221	685.38	482.39	32.295	750.03	431.07	-7.692	626.11	537.76	353.47	573.65	522.26	450.75	555.44	593.09	755.29	446.48	532.64	925.29	455.62	299.26	931.22	659.48	454.54	978.15	668.12	386.86	978.54	403.76	386.41
391.08	345.87	14.646	516.27	302.38	23.519	573.68	338.87	-7.2491	508.68	285.69	215.29	467.55	291.44	459.05	501.65	258.15	652.46	556.01	446.78	17.191	685.21	483.32	32.404	750.03	431.07	-7.692	626.11	537.76	353.47	573.57	522.19	450.81	555.45	593.1	755.37	446.57	532.66	925.33	455.5	299.19	931.22	659.24	454.65	978.2	668.12	386.86	978.54	403.73	386.34
391.13	345.95	14.691	516.27	302.38	23.519	573.69	338.93	-7.2238	508.72	285.66	215.33	467.58	291.16	459.1	501.57	258.12	652.51	556.01	446.78	17.191	685.15	483.28	32.532	750.03	431.07	-7.692	626.18	537.76	353.43	573.68	522.38	450.79	555.59	593.11	755.3	446.66	532.69	925.34	455.46	299.15	931.17	659.38	454.52	978.24	668.16	386.78	978.52	403.73	386.34
391.32	345.39	14.74	516.27	302.38	23.519	573.69	338.93	-7.2238	508.47	285.67	215.22	467.48	291.19	459.05	501.57	258.12	652.51	556.01	446.78	17.191	685.54	482.7	32.564	749.98	431.18	-7.6338	626.18	537.76	353.43	573.61	522.07	450.79	555.68	593.12	755.42	446.57	532.66	925.33	455.5	299.19	931.22	659.36	454.62	978.26	668.16	386.78	978.52	403.73	386.34
391.32	345.39	14.74	516.4	302.34	23.628	573.68	338.87	-7.2491	508.54	285.73	215.14	467.35	291.38	458.88	501.57	258.12	652.51	555.92	446.81	17.231	685.07	483.29	32.376	750.03	431.07	-7.692	626.18	537.76	353.43	573.88	522.19	450.87	555.67	592.94	755.39	446.49	532.62	925.36	455.5	299.19	931.22	659.47	454.58	978.18	668.16	386.78	978.52	403.73	386.34
391.32	345.39	14.74	516.4	302.34	23.628	573.69	338.93	-7.2238	508.45	285.66	215.25	467.36	291.41	458.92	501.57	258.12	652.51	556.01	446.78	17.191	685.42	482.34	32.385	749.99	431.15	-7.6798	626.18	537.76	353.43	573.74	522.13	450.82	555.67	592.94	755.39	446.64	532.54	925.41	455.5	299.19	931.22	659.38	454.52	978.24	668.21	386.69	978.47	403.73	386.34
391.13	346.04	14.621	516.4	302.34	23.628	573.69	338.93	-7.2238	508.36	285.71	215.24	467.35	291.16	458.9	501.57	258.12	652.51	555.91	446.85	17.269	685.07	483.29	32.376	750.03	431.07	-7.692	626.25	537.6	353.39	573.89	522.1	450.87	555.78	592.77	755.41	446.64	532.54	925.41	455.4	298.88	931.23	659.34	454.34	978.3	668.21	386.69	978.47	403.69	386.3
391.13	346.04	14.621	516.4	302.34	23.628	573.68	338.87	-7.2491	508.19	285.64	215.33	467.22	291.43	458.82	501.48	258.07	652.52	555.97	446.83	17.263	685.13	482.93	32.251	750.03	431.07	-7.692	626.18	537.76	353.43	573.77	522	450.64	555.87	592.75	755.41	446.72	532.58	925.37	455.51	298.94	931.2	659.38	454.43	978.24	668.3	386.65	978.47	403.72	386.32
391.13	346.04	14.621	516.4	302.34	23.628	573.69	338.93	-7.2238	508.24	285.65	215.23	467.15	291.39	458.77	501.48	258.07	652.52	555.94	446.84	17.236	685.07	483.29	32.376	750.06	431.03	-7.7852	626.18	537.76	353.43	573.71	522.04	450.76	555.78	592.71	755.42	446.63	532.55	925.36	455.46	299.15	931.17	659.46	454.28	978.32	668.3	386.65	978.47	403.73	386.34
391.13	346.04	14.621	516.27	302.38	23.519	573.68	338.87	-7.2491	508.23	285.7	215.25	467.09	291.43	458.63	501.48	258.07	652.52	556.02	446.75	17.215	685.07	483.29	32.376	750.04	431.04	-7.738	626.16	537.56	353.38	573.61	521.91	450.7	555.85	592.64	755.45	446.77	532.44	925.31	455.4	298.88	931.23	659.39	454.22	978.24	668.35	386.51	978.42	403.66	386.21
391.32	345.39	14.74	516.27	302.38	23.519	573.69	338.93	-7.2238	508.18	285.65	215.27	467.09	291.43	458.63	501.48	258.07	652.52	555.96	446.87	17.318	685.25	483.35	32.509	750.04	431.04	-7.738	626.19	537.6	353.43	573.7	521.86	450.72	556.02	592.71	755.45	446.7	532.4	925.34	455.51	298.94	931.2	659.41	454.19	978.26	668.23	386.37	978.43	403.67	386.22
391.32	345.39	14.74	516.4	302.34	23.628	573.69	338.93	-7.2238	508.27	285.62	215.28	467.06	291.32	458.53	501.37	258.1	652.44	556.03	446.73	17.188	685.21	483.32	32.404	750.08	431.02	-7.8117	626.16	537.56	353.38	573.76	521.86	450.81	555.94	592.68	755.44	446.77	532.44	925.31	455.4	298.88	931.23	659.55	454.22	978.22	668.21	386.43	978.38	403.68	386.09
391.32	345.39	14.74	516.4	302.34	23.628	573.69	338.93	-7.2238	508.28	285.56	215.26	467.12	291.3	458.67	501.39	258.09	652.38	556.01	446.78	17.191	685.7	482.56	32.369	750.02	430.98	-7.8293	626.1	537.45	353.37	573.83	521.92	450.75	555.94	592.68	755.44	446.7	532.4	925.34	455.51	298.94	931.2	659.5	454.13	978.33	668.12	386.13	978.36	403.68	386.09
391.3	345.33	14.798	516.27	302.38	23.519	573.69	338.93	-7.2238	508.17	285.46	215.32	467.07	291.37	458.47	501.32	258.04	652.34	555.99	446.85	17.248	685.45	482.39	32.175	750.06	431.03	-7.7852	626.03	537.45	353.41	573.76	521.86	450.81	555.96	592.67	755.53	446.77	532.44	925.31	455.4	298.88	931.23	659.49	453.94	978.35	668.13	386.07	978.4	403.68	386.09
391.33	345.3	14.737	516.4	302.34	23.628	573.69	338.93	-7.2238	508.18	285.5	215.38	467.1	291.26	458.42	501.32	258.04	652.34	556	446.82	17.23	685.59	482.6	32.406	750.04	430.96	-7.8557	626.03	537.45	353.41	573.76	521.86	450.81	556.52	591.92	755.53	446.77	532.44	925.31	455.54	298.8	931.15	659.78	453.98	978.32	668.12	386.13	978.36	403.65	385.87
391.13	345.95	14.691	516.27	302.38	23.519	573.69	338.93	-7.2238	508.13	285.55	215.3	467.04	291.43	458.58	501.32	258.04	652.34	555.97	446.79	17.225	685.2	483.23	32.424	750.02	430.98	-7.8293	626.03	537.45	353.41	573.81	521.76	450.77	556.23	592.61	755.64	446.7	532.4	925.34	455.32	298.75	931.23	659.58	453.77	978.21	668.14	385.99	978.44	403.81	385.8
391.13	345.95	14.691	516.4	302.34	23.628	573.69	338.93	-7.2238	508.09	285.49	215.38	466.88	291.4	458.5	501.32	258.04	652.34	555.92	446.81	17.231	685.59	482.6	32.406	750.02	430.98	-7.8293	626.03	537.45	353.41	573.76	521.86	450.81	556.33	592.6	755.68	446.7	532.4	925.34	455.34	298.6	931.18	659.59	453.58	978.25	668.14	385.99	978.44	403.97	385.75
391.32	345.39	14.74	516.4	302.34	23.628	573.69	338.93	-7.2238	508.09	285.49	215.38	466.88	291.4	458.5	501.05	257.88	652.33	556.04	446.77	17.221	685.67	482.6	32.306	750.02	430.98	-7.8293	625.95	537.51	353.34	573.73	521.88	451.06	556.39	592.59	755.59	446.77	532.44	925.31	455.4	298.88	931.23	659.67	453.63	978.07	668.21	386	978.39	404.09	385.68
391.3	345.33	14.798	516.25	302.34	23.466	573.69	338.93	-7.2238	508.03	285.49	215.32	466.88	291.4	458.5	501.05	257.88	652.33	556.01	446.78	17.191	685.47	482.12	32.238	750.02	430.98	-7.8293	625.95	537.51	353.34	573.81	521.76	450.77	556.33	592.6	755.68	446.77	532.44	925.31	455.32	298.75	931.23	659.71	453.49	978.06	668.21	385.82	978.44	404.1	385.52
391.13	345.95	14.691	516.4	302.34	23.628	573.68	338.87	-7.2491	508.03	285.49	215.32	466.88	291.4	458.5	501.05	257.88	652.33	556.02	446.77	17.226	685.3	482.96	32.319	750.04	430.96	-7.8557	626.03	537.45	353.41	573.8	521.74	450.84	556.39	592.59	755.59	446.77	532.44	925.31	455.33	298.65	931.09	659.81	453.41	977.94	668.21	385.82	978.44	404.11	385.46
391.13	346.04	14.621	516.27	302.39	23.535	573.69	338.93	-7.2238	507.96	285.42	215.31	466.79	291.38	458.54	501	257.98	652.24	556.09	446.71	17.147	685.3	482.96	32.319	750.04	430.96	-7.8557	625.91	537.36	353.42	573.71	521.79	450.81	556.33	592.6	755.68	446.77	532.44	925.31	455.47	298.51	931.03	659.7	453.46	978	668.19	385.64	978.36	404.11	385.46
391.32	345.39	14.74	516.4	302.34	23.628	573.69	338.93	-7.2238	507.89	285.39	215.3	466.66	291.27	458.51	501.05	257.88	652.33	556.03	446.73	17.188	685.7	482.56	32.369	750.04	430.96	-7.8557	625.89	537.42	353.3	573.69	521.81	450.81	556.37	592.6	755.64	446.77	532.44	925.31	455.34	298.6	931.18	659.77	453.35	978.04	668.26	385.61	978.35	404.09	385.33
391.08	345.96	14.576	516.4	302.34	23.628	573.69	338.93	-7.2238	507.89	285.39	215.3	466.66	291.27	458.51	500.95	257.83	652.35	556.02	446.7	17.219	685.29	483.22	32.394	750.04	430.96	-7.8557	625.91	537.36	353.42	573.8	521.74	450.84	556.41	592.59	755.66	446.75	532.41	925.5	455.25	298.52	931.08	659.68	453.37	977.95	668.17	385.56	978.32	404.25	385.27
391.13	346.04	14.621	516.4	302.34	23.628	573.69	338.93	-7.2238	507.89	285.39	215.3	466.64	291.18	458.39	500.68	257.97	652.28	556.03	446.73	17.188	685.72	482.3	32.262	750.04	430.96	-7.8557	625.82	537.41	353.35	573.71	521.79	450.81	556.44	592.59	755.62	446.8	532.46	925.38	455.39	298.37	931.02	659.92	453.35	978.03	668.19	385.53	978.28	404.25	385.18
391.13	346.04	14.621	516.27	302.38	23.519	573.68	338.87	-7.2491	507.73	285.44	215.32	466.64	291.18	458.39	500.81	257.9	652.32	556.01	446.78	17.191	685.2	483.23	32.424	750.04	430.96	-7.8557	625.85	537.32	353.46	573.78	521.65	451.06	556.41	592.59	755.66	446.8	532.43	925.39	455.29	298.26	930.96	659.68	453.37	977.95	668.19	385.53	978.28	404.24	385.19
391.13	346.04	14.621	516.21	302.44	23.557	573.69	338.93	-7.2238	507.74	285.39	215.24	466.64	291.18	458.39	500.68	257.97	652.28	556.03	446.73	17.188	686.39	482.91	31.993	750.04	430.96	-7.8557	625.89	537.42	353.3	573.69	521.78	450.88	556.48	592.44	755.64	446.8	532.46	925.38	455.25	298.52	931.08	659.9	453.02	977.99	668.28	385.43	978.21	404.34	385.23
391.13	345.95	14.691	516.14	302.43	23.425	573.69	338.93	-7.2238	507.79	285.42	215.27	466.45	291.18	458.38	500.68	257.97	652.28	556.03	446.73	17.188	685.59	482.6	32.406	750.04	430.96	-7.8557	625.83	537.38	353.34	573.79	521.77	451.02	556.41	592.59	755.66	446.77	532.44	925.31	455.29	298.26	930.96	659.94	453	977.91	668.2	385.48	978.17	404.27	385.21
391.13	346.04	14.621	516.4	302.34	23.628	573.69	338.93	-7.2238	507.72	285.42	215.35	466.58	291.14	458.45	500.68	257.97	652.28	556.05	446.72	17.182	686.3	482.94	32.011	750.04	430.96	-7.8557	625.82	537.41	353.35	573.69	521.67	450.86	556.41	592.59	755.66	446.92	532.42	925.42	455.16	298.35	931.11	659.79	453	977.92	668.28	385.31	978.14	404.24	385.19
391.16	345.99	14.55	516.27	302.38	23.519	573.69	338.93	-7.2238	507.53	285.38	215.38	466.5	291.15	458.58	500.64	257.9	652.17	556.09	446.71	17.147	686.43	483	31.662	750.04	430.96	-7.8557	625.76	537.37	353.39	573.69	521.67	450.86	556.39	592.41	755.62	446.78	532.41	925.55	455.12	298.31	931.06	659.94	453	977.91	668.18	385.27	978.07	404.23	385.15
391.08	345.96	14.576	516.45	302.44	23.601	573.69	338.93	-7.2238	507.45	285.36	215.41	466.34	291.24	458.5	500.63	257.9	652.32	556.11	446.71	17.111	685.4	482.94	32.29	750.02	430.98	-7.8293	625.91	537.36	353.42	573.66	521.69	451.11	556.48	592.44	755.64	446.88	532.39	925.51	455.21	298.47	931.03	659.83	453.07	977.85	668.25	385.21	978.12	404.05	384.81
391.32	345.39	14.74	516.4	302.34	23.628	573.75	338.95	-7.2384	507.59	285.36	215.33	466.26	291.22	458.43	500.55	257.85	652.12	556.03	446.73	17.188	685.3	482.96	32.319	750.04	430.96	-7.8557	625.76	537.37	353.39	573.69	521.67	450.86	556.48	592.44	755.64	446.84	532.29	925.54	455.16	298.13	931.05	659.94	453	977.91	668.29	385.11	978.12	404.18	384.88
391.3	345.33	14.798	516.4	302.34	23.628	573.69	338.93	-7.2238	507.53	285.38	215.38	466.28	291.15	458.45	500.55	257.78	652.01	556.03	446.73	17.188	685.54	482.13	32.119	750.04	430.96	-7.8557	625.91	537.36	353.42	573.58	521.71	450.9	556.41	592.59	755.66	446.88	532.39	925.51	455.25	298.21	930.91	660.03	452.99	977.84	668.29	385.11	978.12	404.11	384.85
391.32	345.39	14.74	516.27	302.38	23.519	573.68	338.87	-7.2491	507.59	285.35	215.28	466.34	291.13	458.47	500.41	257.73	652.15	556.04	446.7	17.213	685.28	482.83	32.159	750.02	430.98	-7.8293	625.76	537.37	353.39	573.58	521.71	450.9	556.31	592.37	755.64	446.88	532.39	925.51	455.29	298.03	930.89	659.93	452.93	977.75	668.26	385	978.11	404.11	384.85
391.13	345.95	14.691	516.4	302.34	23.628	573.69	338.93	-7.2238	507.41	285.42	215.32	466.23	291.31	458.48	500.46	257.72	651.99	556.03	446.73	17.188	685.27	482.87	32.096	750.04	430.96	-7.8557	625.76	537.37	353.39	573.78	521.65	451.06	556.4	592.41	755.65	446.95	532.35	925.52	455.29	298.03	930.89	660.11	452.79	977.99	668.26	385	978.11	404.11	384.85
391.3	345.33	14.798	516.4	302.34	23.628	573.69	338.93	-7.2238	507.41	285.32	215.45	466.11	291.19	458.51	500.35	257.61	651.97	555.99	446.72	17.254	685.44	482.97	32.394	750.05	431.01	-7.8899	625.76	537.37	353.39	573.66	521.69	451.11	556.41	592.35	755.62	446.88	532.25	925.5	455.37	298.05	930.83	659.9	452.81	977.85	668.3	384.9	978.12	404.3	384.81
391.35	345.36	14.679	516.27	302.38	23.519	573.69	338.93	-7.2238	507.47	285.3	215.4	466.19	291.15	458.46	500.47	257.7	651.94	556.09	446.71	17.147	685.69	482.34	32.172	750.04	430.96	-7.8557	625.85	537.32	353.46	573.66	521.72	451.04	556.31	592.28	755.67	446.84	532.29	925.54	455.37	298.05	930.83	660.07	452.86	977.87	668.35	384.9	978.09	404.18	384.88
391.13	346.04	14.621	516.1	302.47	23.458	573.69	338.93	-7.2238	507.37	285.37	215.36	466.23	291.23	458.49	500.29	257.6	651.96	556.09	446.71	17.147	685.27	482.87	32.096	750.04	430.96	-7.8557	625.71	537.33	353.32	573.58	521.71	450.9	556.29	592.35	755.67	446.92	532.25	925.55	455.29	298.03	930.89	660.1	452.72	977.83	668.35	384.9	978.09	404.23	384.76
391.32	345.39	14.74	516.4	302.34	23.628	573.69	338.93	-7.2238	507.37	285.37	215.36	466.08	291.15	458.52	500.26	257.57	652.01	556.02	446.7	17.219	685.32	482.93	32.368	750.04	430.96	-7.8557	625.76	537.37	353.39	573.58	521.71	450.9	556.31	592.28	755.67	446.92	532.25	925.55	455.37	298.05	930.83	660.1	452.72	977.83	668.34	384.8	978.12	404.11	384.85
391.35	345.36	14.679	516.27	302.38	23.519	573.69	338.93	-7.2238	507.27	285.4	215.31	465.96	291.05	458.45	500.31	257.6	651.9	555.98	446.67	17.228	686.06	483.31	31.783	750.05	431.01	-7.8899	625.78	537.25	353.43	573.58	521.71	450.9	556.36	592.24	755.62	447.04	531.97	925.47	455.3	297.95	930.83	660.07	452.67	977.74	668.39	384.8	978.09	404.36	384.7
391.27	345.33	14.706	515.97	302.52	23.366	573.69	338.93	-7.2238	507.27	285.4	215.31	465.95	290.92	458.5	500.23	257.5	652.01	556.02	446.67	17.162	686.43	482.94	31.82	750.04	430.96	-7.8557	625.72	537.2	353.21	573.66	521.69	451.11	556.43	592.25	755.66	447.07	531.95	925.52	455.37	298.05	930.83	660.1	452.72	977.83	668.39	384.8	978.09	404.31	384.79
391.32	345.39	14.74	516.45	302.44	23.601	573.69	338.93	-7.2238	507.27	285.4	215.31	465.59	291.21	458.54	500.15	257.58	651.91	556.03	446.65	17.148	686.47	482.96	31.736	750.04	430.96	-7.8557	625.72	537.2	353.21	573.66	521.69	451.11	556.37	592.15	755.64	447.11	531.81	925.43	455.29	297.92	930.75	660.05	452.57	977.8	668.46	384.63	978.09	404.26	384.65
391.3	345.33	14.798	516.4	302.34	23.628	573.69	338.93	-7.2238	507.22	285.44	215.25	465.94	290.96	458.43	500.27	257.51	651.91	556.08	446.59	17.165	686	483.29	31.85	750.04	430.96	-7.8557	625.69	537.12	353.24	573.66	521.69	451.11	556.31	592.08	755.59	447.11	531.81	925.42	455.33	297.75	930.74	660	452.42	977.79	668.43	384.52	978.09	404.36	384.7
391.26	345.27	14.765	516.4	302.34	23.628	573.69	338.93	-7.2238	507.22	285.44	215.25	465.89	290.98	458.53	500.19	257.39	651.99	556.06	446.64	17.144	686.04	483.35	31.729	750.04	430.96	-7.8557	625.64	537.09	353.2	573.66	521.69	451.11	556.37	592.15	755.64	447.11	531.81	925.43	455.28	297.99	930.82	659.96	452.35	977.87	668.43	384.52	978.09	404.36	384.6
391.32	345.39	14.74	516.4	302.34	23.628	573.69	338.93	-7.2238	507.22	285.44	215.25	465.55	291.12	458.42	500.12	257.55	651.99	555.98	446.61	17.157	686.34	482.82	31.819	750.04	430.96	-7.8557	625.64	537	353.25	573.66	521.69	451.11	556.31	592.08	755.59	447.11	531.81	925.43	455.37	298.05	930.83	660	452.42	977.79	668.43	384.52	978.09	404.23	384.54
391.32	345.39	14.74	516.45	302.44	23.601	573.69	338.93	-7.2238	507.22	285.44	215.25	465.7	291.01	458.39	500.16	257.58	651.93	555.98	446.61	17.157	686.24	482.58	31.979	750.04	430.96	-7.8557	625.8	536.98	353.29	573.66	521.69	451.11	556.31	592.08	755.59	447.11	531.81	925.43	455.37	298.05	930.83	660	452.42	977.79	668.37	384.48	978.03	404.33	384.58
391.32	345.39	14.74	516.4	302.34	23.628	573.69	338.93	-7.2238	507.2	285.41	215.22	465.46	291.08	458.43	500.03	257.37	652.04	556.03	446.56	17.123	686.26	482.52	31.892	750.04	430.96	-7.8557	625.69	537.01	353.32	573.66	521.69	451.11	556.37	592.15	755.64	447.15	531.67	925.34	455.28	297.99	930.82	659.98	452.37	977.62	668.37	384.48	978.03	404.16	384.49
391.32	345.39	14.74	516.21	302.44	23.557	573.69	338.93	-7.2238	507.2	285.41	215.22	465.61	290.99	458.4	499.92	257.43	652.04	556.07	446.63	17.153	686.24	482.58	31.979	750.04	430.96	-7.8557	625.57	536.91	353.2	573.66	521.69	451.11	556.4	592.12	755.61	447.12	531.57	925.36	455.16	298	930.59	659.97	452.37	977.7	668.37	384.48	978.03	404.18	384.45
391.32	345.39	14.74	516.4	302.34	23.628	573.69	338.93	-7.2238	507.2	285.41	215.22	465.46	291.08	458.43	499.96	257.47	651.98	556.06	446.54	17.09	686.36	482.94	31.938	750.05	431.01	-7.8899	625.52	536.96	353.24	573.78	521.65	451.06	556.31	592.08	755.59	447.11	531.81	925.43	455.33	297.75	930.74	660.02	452.25	977.65	668.37	384.48	978.03	404.2	384.44
391.32	345.39	14.74	516.4	302.34	23.628	573.69	338.93	-7.2238	507.25	285.37	215.28	465.55	290.86	458.68	500.04	257.25	652.02	556.03	446.55	17.134	686.26	482.63	31.853	750.04	430.96	-7.8557	625.57	536.91	353.2	573.53	521.52	451.1	556.31	592.08	755.59	447.12	531.57	925.36	455.33	297.82	930.81	659.92	452.05	977.81	668.37	384.48	978.03	404.33	384.53
391.32	345.39	14.74	516.27	302.39	23.535	573.69	338.93	-7.2238	507.2	285.41	215.22	465.49	290.91	458.62	500.04	257.25	652.02	556.02	446.6	17.122	686.29	482.59	31.907	750.04	430.96	-7.8557	625.65	536.79	353.31	573.68	521.54	451.2	556.31	592.08	755.59	447.11	531.81	925.43	455.19	297.72	930.47	659.91	452.22	977.7	668.37	384.48	978.03	404.17	384.41
391.27	345.33	14.706	516.27	302.38	23.519	573.69	338.93	-7.2238	507.2	285.41	215.22	465.42	290.92	458.53	500.16	257.17	652	556.03	446.55	17.134	685.5	482.09	32.297	750.04	430.96	-7.8557	625.68	536.76	353.34	573.64	521.54	451.26	556.31	592.08	755.59	447.12	531.57	925.36	455.17	297.93	930.53	659.95	452.11	977.74	668.37	384.48	978.03	404.19	384.42
391.3	345.33	14.798	516.4	302.34	23.628	573.69	338.93	-7.2238	507.2	285.41	215.22	465.42	290.86	458.68	500.16	257.17	652	556.05	446.6	17.198	686.33	482.9	32.064	750.04	430.96	-7.8557	625.68	536.76	353.34	573.68	521.54	451.2	556.32	592.07	755.63	447.12	531.57	925.36	455.31	297.71	930.69	660.09	452.24	977.91	668.34	384.4	978.06	404.33	384.48
391.32	345.39	14.74	516.4	302.34	23.628	573.69	338.93	-7.2238	507.2	285.41	215.22	465.42	290.86	458.68	500.08	257.28	651.94	556.06	446.54	17.09	686.24	482.58	31.979	750.04	430.96	-7.8557	625.68	536.76	353.34	573.66	521.62	451.14	556.24	591.97	755.59	447.12	531.57	925.36	455.33	297.75	930.74	659.98	452.06	977.69	668.34	384.37	978.1	404.35	384.51
391.13	346.04	14.621	516.1	302.47	23.458	573.69	338.93	-7.2238	507.2	285.41	215.22	465.27	290.95	458.7	500.15	257.13	651.98	556.06	446.48	17.102	685.47	482.12	32.238	750.04	430.96	-7.8557	625.68	536.76	353.34	573.66	521.62	451.14	556.25	591.96	755.62	447.12	531.57	925.36	455.33	297.75	930.74	660	452.05	977.82	668.34	384.4	978.06	404.31	384.51
391.32	345.39	14.74	516.4	302.34	23.628	573.69	338.93	-7.2238	507.2	285.41	215.22	465.42	290.92	458.53	500.2	257.21	651.94	556.03	446.55	17.134	686.33	482.9	32.064	750.04	430.96	-7.8557	625.65	536.79	353.31	573.68	521.47	451.23	556.25	591.96	755.62	447.12	531.57	925.36	455.21	297.76	930.52	659.95	452.11	977.74	668.36	384.31	978.15	404.33	384.43
391.3	345.33	14.798	516.27	302.38	23.519	573.69	338.93	-7.2238	507.2	285.41	215.22	465.3	290.97	458.79	500.15	257.13	651.98	556.03	446.55	17.134	685.57	482.31	32.411	750.04	430.96	-7.8557	625.65	536.79	353.31	573.68	521.47	451.23	556.25	591.96	755.62	447.12	531.57	925.36	455.3	297.78	930.76	659.99	452.05	977.61	668.31	384.34	978.07	404.36	384.45
391.35	345.36	14.679	516.4	302.34	23.628	573.69	338.93	-7.2238	507.19	285.38	215.17	465.4	290.89	458.45	500.22	257.21	651.88	556.09	446.46	17.058	685.65	482.31	32.312	750.04	430.96	-7.8557	625.65	536.79	353.31	573.68	521.45	451.29	556.22	591.93	755.66	447.12	531.57	925.36	455.36	297.52	930.73	659.98	452.06	977.69	668.28	384.26	978.1	404.33	384.46
391.32	345.39	14.74	516.27	302.39	23.535	573.69	338.93	-7.2238	507.2	285.41	215.22	465.51	290.78	458.57	500.2	257.21	651.94	556.03	446.56	17.123	685.47	482.12	32.238	750.04	430.96	-7.8557	625.68	536.76	353.34	573.79	521.42	451.19	556.25	591.96	755.62	447.12	531.57	925.36	455.31	297.71	930.69	660.01	452.04	977.74	668.28	384.26	978.1	404.41	384.55
391.26	345.27	14.765	516.27	302.38	23.519	573.69	338.93	-7.2238	507.2	285.41	215.22	465.51	290.92	458.66	500.24	257.22	651.88	556.02	446.52	17.078	685.5	482.09	32.297	750.04	430.96	-7.8557	625.7	536.7	353.33	573.68	521.47	451.23	556.19	591.85	755.63	447.12	531.57	925.36	455.31	297.71	930.69	659.99	452.05	977.61	668.28	384.26	978.1	404.33	384.43
391.26	345.27	14.765	516.27	302.38	23.519	573.69	338.93	-7.2238	507.2	285.41	215.22	465.74	290.76	458.54	500.21	257.19	651.83	556.12	446.52	17.049	686.13	482.95	32.192	750.04	430.96	-7.8557	625.68	536.76	353.34	573.6	521.49	451.29	556.31	591.96	755.68	447.12	531.57	925.36	455.36	297.52	930.73	660	452.05	977.82	668.35	384.24	978.08	404.31	384.49
391.13	345.95	14.691	516.4	302.34	23.628	573.69	338.93	-7.2238	507.2	285.35	215.14	465.68	290.7	458.6	500.21	257.19	651.83	556.06	446.48	17.102	685.62	482.56	32.468	750.04	430.96	-7.8557	625.68	536.76	353.34	573.64	521.44	451.37	556.28	591.83	755.63	447.12	531.57	925.36	455.31	297.71	930.69	659.93	451.87	977.85	668.35	384.24	978.08	404.33	384.43
391.27	345.33	14.706	516.27	302.38	23.519	573.69	338.93	-7.2238	507.25	285.36	215.12	465.68	290.7	458.6	500.26	257.21	651.82	556.06	446.48	17.091	686.07	482.61	32.153	750.04	430.96	-7.8557	625.68	536.76	353.34	573.77	521.38	451.26	556.2	591.7	755.67	447.16	531.54	925.38	455.31	297.71	930.69	660.06	451.96	977.59	668.28	384.26	978.1	404.31	384.49
391.27	345.33	14.706	516.27	302.38	23.519	573.69	338.93	-7.2238	507.26	285.33	215.09	465.68	290.7	458.6	500.21	257.19	651.83	555.98	446.52	17.117	686.22	482.93	32.167	750.04	430.96	-7.8557	625.72	536.71	353.31	573.68	521.45	451.29	556.11	591.67	755.66	447.12	531.57	925.36	455.31	297.71	930.69	660.04	452	977.69	668.28	384.26	978.1	404.26	384.39
391.26	345.27	14.765	516.27	302.38	23.519	573.69	338.93	-7.2238	507.25	285.36	215.12	465.68	290.7	458.6	500.26	257.19	651.78	556.01	446.51	17.073	686.29	482.94	31.993	750.04	430.96	-7.8557	625.7	536.7	353.33	573.68	521.45	451.29	556.11	591.67	755.66	447.12	531.57	925.36	455.24	297.53	930.51	660	451.95	977.83	668.28	384.26	978.1	404.35	384.36
391.27	345.33	14.706	516.4	302.34	23.628	573.69	338.93	-7.2238	507.33	285.36	215.04	465.68	290.7	458.6	500.26	257.19	651.78	556.08	446.49	17.043	686.07	482.61	32.153	750.04	430.96	-7.8557	625.7	536.7	353.33	573.68	521.47	451.23	556.21	591.72	755.68	447.16	531.54	925.38	455.31	297.71	930.69	660	451.95	977.83	668.36	384.31	978.15	404.52	384.35
391.35	345.36	14.679	516.27	302.38	23.519	573.69	338.93	-7.2238	507.33	285.36	215.04	465.73	290.68	458.67	500.26	257.19	651.78	556.02	446.51	17.084	686.24	482.84	31.964	750.04	430.96	-7.8557	625.7	536.7	353.33	573.68	521.45	451.29	556.18	591.57	755.59	447.12	531.57	925.36	455.19	297.72	930.47	659.93	451.87	977.85	668.35	384.24	978.08	404.46	384.2
391.27	345.33	14.706	516.4	302.34	23.628	573.69	338.93	-7.2238	507.27	285.36	215.13	465.66	290.68	458.53	500.2	257.11	651.82	556.04	446.51	17.077	686.13	482.75	32.22	750.04	430.96	-7.8557	625.74	536.65	353.3	573.68	521.45	451.29	556.18	591.69	755.72	447.16	531.54	925.38	455.24	297.53	930.51	660	451.95	977.83	668.35	384.24	978.08	404.38	384.17
391.08	345.96	14.576	516.27	302.38	23.519	573.68	338.87	-7.2491	507.33	285.33	215.01	465.53	290.79	458.63	500.22	257.21	651.88	556.12	446.46	17.061	686.26	482.52	31.892	750.04	430.96	-7.8557	625.74	536.65	353.3	573.8	521.4	451.25	556.09	591.54	755.58	447.12	531.57	925.36	455.31	297.71	930.69	660.03	452	977.77	668.35	384.24	978.09	404.3	384.2
391.26	345.27	14.765	516.1	302.47	23.458	573.69	338.93	-7.2238	507.34	285.36	215.06	465.61	290.78	458.71	500.21	257.13	651.87	556.09	446.46	17.058	686.27	482.66	32.031	750.04	430.96	-7.8557	625.74	536.65	353.3	573.77	521.39	451.33	556.09	591.66	755.7	447.02	531.53	925.37	455.31	297.71	930.69	659.96	451.82	977.8	668.5	384.26	978.11	404.48	384.07
391.32	345.39	14.74	516.27	302.38	23.519	573.68	338.87	-7.2491	507.26	285.33	215.09	465.62	290.55	458.68	500.2	257.11	651.82	556.12	446.46	17.051	685.5	482.09	32.297	750.04	430.96	-7.8557	625.74	536.65	353.3	573.8	521.4	451.25	556.18	591.69	755.72	447.16	531.54	925.38	455.36	297.52	930.73	659.99	451.85	977.66	668.42	384.22	978.07	404.4	384.04
391.28	345.23	14.705	516.14	302.43	23.425	573.68	338.87	-7.2491	507.26	285.3	215.03	465.74	290.55	458.62	500.2	257.11	651.82	556.03	446.49	17.135	685.16	482.63	32.311	750.04	430.96	-7.8557	625.74	536.65	353.3	573.68	521.47	451.23	556.09	591.54	755.58	447.16	531.54	925.38	455.35	297.5	930.61	659.99	451.85	977.66	668.35	384.24	978.08	404.51	383.95
391.3	345.33	14.798	516.27	302.38	23.519	573.69	338.93	-7.2238	507.33	285.33	215.01	465.67	290.67	458.6	500.2	257.11	651.82	556.12	446.46	17.051	686.18	482.97	32.108	750.04	430.96	-7.8557	625.74	536.65	353.3	573.65	521.43	451.3	556.18	591.69	755.72	447.16	531.54	925.38	455.35	297.5	930.61	660.12	451.67	977.89	668.5	384.26	978.11	404.72	383.9
391.3	345.3	14.647	516.27	302.39	23.535	573.74	338.89	-7.2637	507.33	285.33	215.01	465.76	290.65	458.58	500.22	256.99	651.8	556.05	446.5	17.04	685.57	482.31	32.411	750.04	430.96	-7.8557	625.74	536.65	353.3	573.68	521.45	451.29	556.09	591.54	755.58	447.16	531.54	925.38	455.36	297.52	930.73	660.04	451.83	977.85	668.42	384.22	978.07	404.51	383.95
391.27	345.33	14.706	516.27	302.38	23.519	573.69	338.93	-7.2238	507.26	285.33	215.09	465.63	290.58	458.69	500.2	257.11	651.82	556.09	446.48	17.095	686.07	482.61	32.153	750.04	430.96	-7.8557	625.74	536.65	353.3	573.68	521.45	451.29	556.09	591.54	755.58	447.16	531.54	925.38	455.24	297.53	930.51	660	451.95	977.83	668.42	384.22	978.07	404.54	383.84
391.32	345.39	14.74	516.4	302.34	23.628	573.69	338.93	-7.2238	507.26	285.3	215.03	465.68	290.45	458.5	500.2	257.11	651.82	555.98	446.52	17.117	685.76	482.97	32.062	750.04	430.96	-7.8557	625.74	536.65	353.3	573.72	521.42	451.31	556.09	591.54	755.58	447.09	531.5	925.43	455.36	297.52	930.73	660.02	451.67	977.72	668.5	384.26	978.11	404.4	383.89
391.27	345.33	14.706	516.4	302.34	23.628	573.69	338.93	-7.2238	507.26	285.33	215.09	465.63	290.66	458.56	500.2	257.11	651.82	556.04	446.51	17.077	686.13	482.75	32.22	750.05	431.01	-7.8899	625.74	536.65	353.3	573.64	521.46	451.3	556.09	591.54	755.58	447.16	531.54	925.38	455.36	297.52	930.73	659.96	451.82	977.8	668.42	384.22	978.07	404.54	383.84
391.27	345.33	14.706	516.27	302.38	23.519	573.68	338.87	-7.2491	507.3	285.25	215.12	465.72	290.58	458.53	500.19	256.92	651.8	556.03	446.49	17.135	686.07	482.61	32.153	750.04	430.96	-7.8557	625.74	536.65	353.3	573.73	521.38	451.33	556.09	591.66	755.7	447.16	531.54	925.38	455.36	297.52	930.73	660	451.7	977.82	668.42	384.22	978.07	404.54	383.84
391.27	345.33	14.706	516.4	302.34	23.628	573.69	338.93	-7.2238	507.33	285.33	215.01	465.49	290.66	458.65	500.27	257.07	651.76	556.04	446.51	17.077	686.13	482.75	32.22	750.04	430.96	-7.8557	625.74	536.65	353.3	573.79	521.42	451.19	556.09	591.54	755.58	447.16	531.41	925.49	455.36	297.52	930.73	660	451.7	977.82	668.42	384.22	978.07	404.54	383.84
391.27	345.33	14.706	516.27	302.38	23.519	573.69	338.93	-7.2238	507.26	285.33	215.09	465.52	290.55	458.54	500.22	256.99	651.8	556.07	446.49	17.033	686.13	482.75	32.22	750.04	430.96	-7.8557	625.74	536.65	353.3	573.68	521.45	451.29	556.09	591.54	755.58	447.22	531.44	925.44	455.36	297.52	930.73	660.02	451.67	977.72	668.5	384.26	978.11	404.62	383.86
391.27	345.33	14.706	516.27	302.38	23.519	573.69	338.93	-7.2238	507.26	285.33	215.09	465.63	290.66	458.56	500.22	256.99	651.8	556.12	446.46	17.061	686.1	483.01	31.946	750.04	430.96	-7.8557	625.74	536.63	353.35	573.64	521.46	451.3	556.04	591.46	755.67	447.2	531.42	925.5	455.29	297.43	930.7	660.1	451.75	977.83	668.42	384.22	978.07	404.58	383.73
391.26	345.27	14.765	516.14	302.43	23.425	573.69	338.93	-7.2238	507.26	285.3	215.03	465.46	290.71	458.64	500.18	257.04	651.82	556.12	446.46	17.061	686.13	482.75	32.22	750.04	430.96	-7.8557	625.74	536.63	353.35	573.64	521.44	451.37	556.09	591.54	755.58	447.13	531.4	925.46	455.24	297.53	930.51	660.1	451.75	977.83	668.42	384.22	978.07	404.58	383.73
391.27	345.33	14.706	516.27	302.38	23.519	573.69	338.93	-7.2238	507.33	285.33	215.01	465.47	290.74	458.53	500.22	256.99	651.8	556.04	446.51	17.077	686.07	482.61	32.153	750.04	430.96	-7.8557	625.74	536.63	353.35	573.62	521.4	451.44	556.1	591.52	755.64	447.06	531.37	925.51	455.36	297.52	930.73	660.13	451.78	977.69	668.46	384.13	978.05	404.74	383.56
391.27	345.33	14.706	516.4	302.34	23.628	573.75	338.95	-7.2384	507.26	285.33	215.09	465.73	290.52	458.61	500.24	257.06	651.77	556.04	446.51	17.077	685.5	482.09	32.297	750.04	430.96	-7.8557	625.74	536.65	353.3	573.64	521.44	451.37	556.09	591.54	755.58	447.06	531.37	925.51	455.36	297.52	930.73	660.14	451.63	977.84	668.54	384.18	978.1	404.74	383.56
391.32	345.39	14.74	516.27	302.38	23.519	573.69	338.93	-7.2238	507.33	285.33	215.01	465.57	290.74	458.67	500.29	257.01	651.75	556.15	446.45	17.017	685.47	482.12	32.238	750.05	431.01	-7.8899	625.74	536.65	353.3	573.68	521.47	451.23	556.09	591.66	755.7	447.01	531.24	925.49	455.29	297.43	930.7	660.14	451.63	977.84	668.54	384.18	978.1	404.74	383.56
391.32	345.39	14.74	516.4	302.34	23.628	573.69	338.93	-7.2238	507.33	285.33	215.01	465.85	290.51	458.49	500.34	257.09	651.71	556.03	446.49	17.135	685.5	482.09	32.297	750.05	431.01	-7.8899	625.74	536.65	353.3	573.83	521.35	451.37	556.09	591.54	755.58	447.05	531.23	925.46	455.36	297.52	930.73	660.14	451.88	977.86	668.5	384.26	978.11	404.83	383.51
391.13	346.04	14.621	516.4	302.34	23.628	573.69	338.93	-7.2238	507.33	285.33	215.01	465.7	290.51	458.58	500.29	257.01	651.75	556.17	446.49	17.067	685.26	482.46	32.287	750.04	430.96	-7.8557	625.74	536.65	353.3	573.73	521.43	451.27	556.04	591.46	755.67	446.98	531.22	925.54	455.36	297.52	930.73	660.1	451.7	977.75	668.54	384.18	978.1	404.61	383.63
391.08	345.96	14.576	516.27	302.38	23.519	573.69	338.93	-7.2238	507.26	285.33	215.09	465.7	290.51	458.58	500.26	256.94	651.75	556.12	446.46	17.051	685.5	482.09	32.297	750.04	430.96	-7.8557	625.74	536.65	353.3	573.8	521.4	451.25	556.08	591.49	755.63	447.07	531.21	925.46	455.36	297.52	930.73	660.16	451.84	977.76	668.54	384.18	978.1	404.83	383.65
391.32	345.39	14.74	516.27	302.38	23.519	573.69	338.93	-7.2238	507.34	285.3	214.95	465.7	290.51	458.58	500.34	257.09	651.71	556.09	446.48	17.095	685.89	482.93	31.911	750.05	431.01	-7.8899	625.74	536.65	353.3	573.79	521.42	451.19	556.08	591.49	755.63	447.01	531.24	925.49	455.51	297.32	930.71	660.02	451.67	977.72	668.54	384.18	978.1	404.76	383.49
391.27	345.33	14.706	516.4	302.34	23.628	573.69	338.93	-7.2238	507.33	285.33	215.01	465.52	290.78	458.6	500.34	257.09	651.71	556.09	446.48	17.095	686.07	482.61	32.153	750.05	431.01	-7.8899	625.74	536.65	353.3	573.79	521.42	451.19	556.08	591.49	755.63	447.01	531.24	925.49	455.36	297.52	930.73	660.05	451.71	977.65	668.5	384.26	978.11	404.86	383.53
391.27	345.33	14.706	516.4	302.34	23.628	573.69	338.93	-7.2238	507.34	285.3	214.95	465.74	290.76	458.54	500.26	256.94	651.75	556.03	446.49	17.135	686.13	482.95	32.192	750.04	430.96	-7.8557	625.74	536.65	353.3	573.77	521.39	451.33	556.1	591.52	755.64	446.92	531.04	925.5	455.58	297.41	930.74	660	451.95	977.83	668.54	384.18	978.1	404.99	383.47
391.32	345.39	14.74	516.4	302.34	23.628	573.69	338.93	-7.2238	507.3	285.25	215.12	465.76	290.56	458.52	500.31	257.01	651.7	556.12	446.46	17.051	686.13	482.95	32.192	750.04	430.96	-7.8557	625.74	536.65	353.3	573.64	521.44	451.37	556.08	591.49	755.63	447	531.04	925.4	455.36	297.52	930.73	659.98	451.79	977.71	668.54	384.18	978.1	405.1	383.52
391.13	345.95	14.691	516.4	302.34	23.628	573.69	338.93	-7.2238	507.33	285.33	215.01	465.71	290.48	458.53	500.29	257.01	651.75	556.07	446.49	17.033	686.29	482.94	31.993	750.04	430.96	-7.8557	625.7	536.7	353.33	573.68	521.45	451.29	556.09	591.54	755.58	446.97	530.87	925.49	455.51	297.32	930.71	660.19	451.64	977.68	668.5	384.26	978.11	405.1	383.52
391.26	345.27	14.765	516.27	302.38	23.519	573.69	338.93	-7.2238	507.37	285.25	215.04	465.6	290.46	458.39	500.26	256.94	651.75	556.04	446.51	17.077	685.62	482.56	32.468	750.05	431.01	-7.8899	625.79	536.68	353.42	573.64	521.46	451.3	556.08	591.49	755.63	447.06	531.03	925.45	455.58	297.41	930.74	660.17	451.93	977.79	668.5	384.26	978.11	405.02	383.35
391.32	345.39	14.74	516.4	302.34	23.628	573.75	338.95	-7.2384	507.33	285.33	215.01	465.68	290.38	458.67	500.29	257.01	651.75	556.06	446.48	17.091	685.7	482.56	32.369	750.05	431.01	-7.8899	625.74	536.63	353.35	573.77	521.39	451.33	556.09	591.54	755.58	446.98	530.92	925.42	455.58	297.4	930.67	660.25	451.77	977.63	668.5	384.26	978.11	405.02	383.35
391.32	345.39	14.74	516.1	302.47	23.458	573.69	338.93	-7.2238	507.3	285.25	215.12	465.65	290.67	458.45	500.29	257.01	651.75	556.09	446.48	17.095	685.47	482.12	32.238	750.04	430.96	-7.8557	625.74	536.65	353.3	573.68	521.47	451.23	556.08	591.49	755.63	447	530.9	925.43	455.58	297.41	930.74	660.18	451.66	977.7	668.54	384.18	978.1	405.13	383.39
391.32	345.39	14.74	516.27	302.38	23.519	573.69	338.93	-7.2238	507.33	285.33	215.01	465.92	290.71	458.51	500.58	256.9	651.79	556.12	446.46	17.061	685.16	482.63	32.311	750.04	430.96	-7.8557	625.75	536.58	353.36	573.76	521.42	451.26	556.09	591.54	755.58	446.93	531.1	925.39	455.58	297.41	930.74	660.12	451.72	977.73	668.5	384.26	978.11	405.13	383.39
391.3	345.3	14.647	516.27	302.38	23.519	573.69	338.93	-7.2238	507.37	285.25	215.04	465.68	290.49	458.68	500.26	256.94	651.75	556.09	446.48	17.095	685.47	482.12	32.238	750.04	430.96	-7.8557	625.75	536.59	353.31	573.8	521.4	451.25	556.05	591.51	755.62	446.98	530.75	925.38	455.58	297.41	930.74	660.03	451.74	977.75	668.54	384.18	978.1	405.13	383.39
391.3	345.33	14.798	516.14	302.43	23.425	573.69	338.93	-7.2238	507.37	285.25	215.04	465.72	290.39	458.71	500.56	256.82	651.9	556.12	446.46	17.061	685.83	483.26	32.009	750.04	430.96	-7.8557	625.7	536.69	353.38	573.77	521.38	451.26	556.09	591.54	755.58	447	530.83	925.33	455.58	297.41	930.74	660.1	451.75	977.83	668.54	384.18	978.1	405.13	383.39
391.27	345.33	14.706	516.4	302.34	23.628	573.69	338.93	-7.2238	507.42	285.21	215.1	465.87	290.5	458.61	500.4	256.89	651.8	556.12	446.46	17.051	686.07	482.61	32.153	750.05	431.01	-7.8899	625.74	536.65	353.3	573.77	521.39	451.33	556.09	591.54	755.58	447	530.94	925.37	455.58	297.41	930.74	660.15	451.97	977.61	668.54	384.18	978.1	405.2	383.42
391.27	345.33	14.706	516.4	302.34	23.628	573.69	338.93	-7.2238	507.37	285.25	215.04	465.83	290.41	458.63	500.35	256.98	651.71	556.04	446.51	17.077	685.47	482.12	32.238	750.05	431.01	-7.8899	625.74	536.65	353.3	573.7	521.39	451.34	556.09	591.54	755.58	447	530.9	925.43	455.76	297.31	930.69	660.09	451.87	977.7	668.5	384.26	978.11	405.13	383.39
391.3	345.33	14.798	516.27	302.38	23.519	573.69	338.93	-7.2238	507.37	285.25	215.04	465.7	290.47	458.74	500.26	256.94	651.75	556.12	446.46	17.061	685.2	482.8	32.245	750.05	431.01	-7.8899	625.74	536.65	353.3	573.82	521.38	451.29	556.08	591.49	755.63	447	530.83	925.33	455.58	297.41	930.74	660.12	451.79	977.76	668.5	384.26	978.11	405.13	383.39
[truncated: 18,056 more rows]
[truncated: 61 more columns]
