# Supplementary material for: PManalyzer: A Software Facilitating the Study of Sensorimotor Control of Whole-Body Movements
Source: Front Neuroinform. 2019 Apr 5;13:24. doi: 10.3389/fninf.2019.00024 (PMC6461015; doi:10.3389/fninf.2019.00024)
Supplement: Supplementary file 1 [file Data_Sheet_1.ZIP › exampledata_tandem/tandem_s3t1.txt]

345.94	444.16	22.408	482.55	393.08	29.685	534.49	449.07	9.1785	532.44	345.72	230.57	541.47	345.69	434.09	597.22	299.02	591.83	583.01	444.46	25.73	707.71	500.67	28.837	774.14	455.88	3.7889	684.84	588.94	358.07	646.99	580.33	443.09	637.13	624.08	610.94	531.81	591.75	860.1	594.07	282.45	874.8	796.24	507.92	929.68	799.54	442.82	930.23	477.4	436.59
345.99	444.4	22.363	482.51	393.01	29.694	534.43	449.08	9.209	532.33	345.77	230.53	541.47	345.77	434.06	597.24	298.97	591.97	583.05	444.33	25.675	707.27	499.92	28.978	774.14	455.87	3.7836	684.84	588.94	358.07	646.99	580.33	443.09	637.13	624.08	610.94	531.71	591.78	860.15	594.16	282.37	874.93	796.16	507.96	929.66	799.68	442.86	930.29	477.31	436.55
346.18	444.37	22.124	482.45	392.96	29.759	534.43	449.08	9.209	532.47	345.61	230.61	541.47	345.69	434.09	597.45	299.29	591.83	583.01	444.39	25.649	707.61	500.51	28.965	774.16	455.82	3.7151	684.84	588.94	358.07	646.99	580.33	443.09	637.13	624.11	610.83	531.71	591.78	860.15	594.16	282.37	874.93	796.24	508.05	929.85	799.54	442.82	930.23	477.43	436.59
345.93	444.13	22.32	482.63	392.93	29.7	534.46	449.06	9.243	532.38	345.76	230.63	541.51	345.71	434.14	597.41	299.15	591.78	583.01	444.39	25.649	707.79	500.6	28.964	774.14	455.88	3.7889	684.84	588.94	358.07	647.25	580.08	443.23	637.13	624.08	610.94	531.81	591.75	860.1	594.39	282.16	874.92	796.16	507.75	929.77	799.54	442.82	930.23	477.24	436.66
346.04	444.2	22.405	482.45	392.96	29.759	534.46	449.06	9.243	532.38	345.76	230.63	541.55	345.66	434.16	597.41	299.15	591.78	583.05	444.33	25.675	707.61	500.51	28.965	774.16	455.82	3.7151	684.84	588.94	358.07	646.99	580.33	443.09	637.13	624.08	610.94	531.71	591.78	860.15	594.23	282.37	874.84	796.2	507.83	929.73	799.54	442.82	930.23	477.37	436.55
346.24	444.64	21.878	482.55	393.08	29.685	534.46	449.06	9.243	532.26	345.74	230.61	541.51	345.71	434.14	597.25	298.96	591.72	583.05	444.33	25.675	707.61	500.71	28.953	774.16	455.82	3.7151	684.84	588.94	358.07	646.99	580.33	443.09	637.13	624.08	610.94	531.81	591.75	860.1	594.13	282.45	874.71	796.24	507.92	929.68	799.54	442.82	930.23	477.33	436.55
345.93	444.47	22.264	482.69	392.83	29.762	534.49	449.07	9.1785	532.38	345.68	230.64	541.47	345.69	434.09	597.24	298.97	591.97	583.05	444.33	25.675	707.74	500.45	29.045	774.21	455.84	3.744	684.84	588.94	358.07	646.99	580.33	443.09	637.2	623.91	610.78	531.71	591.78	860.15	594.23	282.37	874.84	796.13	507.92	929.79	799.54	442.82	930.23	477.4	436.59
345.87	444.5	22.389	482.49	393.04	29.75	534.46	449.06	9.243	532.31	345.72	230.7	541.41	345.61	434.13	597.22	299.02	591.83	583.01	444.39	25.649	707.7	500.63	29.081	774.16	455.82	3.7151	684.84	588.94	358.07	646.99	580.33	443.09	637.3	624.14	610.94	531.77	591.94	860.2	594.08	282.26	874.86	796.16	507.96	929.66	799.52	442.74	930.19	477.37	436.55
346.52	444.07	22.072	482.56	392.92	29.798	534.46	449.06	9.243	532.42	345.66	230.73	541.18	345.77	434.22	597.22	299.02	591.83	583.05	444.33	25.675	707.64	500.75	28.891	774.16	455.82	3.7151	684.84	588.94	358.07	646.99	580.33	443.09	637.2	623.95	610.67	531.71	591.78	860.15	594.08	282.36	874.79	796.17	508.04	929.76	799.54	442.82	930.23	477.43	436.59
346.09	444.3	22.073	482.45	392.96	29.759	534.46	449.06	9.243	532.33	345.77	230.53	541.3	345.68	434.12	597.22	299.02	591.83	583.01	444.39	25.649	707.71	500.67	28.837	774.15	455.92	3.7482	684.84	588.94	358.07	646.99	580.33	443.09	637.13	624.08	610.94	531.81	591.75	860.1	594.3	282.51	874.78	796.16	507.96	929.66	799.54	442.82	930.23	477.37	436.55
345.85	444.09	22.357	482.45	392.96	29.759	534.46	449.06	9.243	532.42	345.66	230.73	541.42	345.74	434.01	597.22	299.02	591.83	583.01	444.39	25.649	707.71	500.67	28.837	774.16	455.82	3.7151	684.84	588.94	358.07	646.99	580.33	443.09	637.13	624.08	610.94	531.71	591.78	860.15	594.08	282.36	874.79	796.16	507.96	929.66	799.54	442.82	930.23	477.4	436.59
345.99	444.29	22.319	482.49	393.04	29.75	534.41	449.07	9.2734	532.38	345.68	230.64	541.35	345.75	434.08	597.25	298.96	591.72	583.01	444.39	25.649	707.71	500.41	29.108	774.14	455.87	3.7836	684.89	588.87	358.03	646.99	580.33	443.09	637.13	624.11	610.83	532.01	591.95	860.16	594.23	282.37	874.84	796.2	507.77	929.64	799.54	442.82	930.23	477.4	436.59
345.94	444.16	22.408	482.45	392.96	29.759	534.46	449.06	9.243	532.31	345.72	230.7	541.3	345.68	434.12	597.25	298.96	591.72	583.01	444.39	25.649	707.79	500.6	28.964	774.14	455.87	3.7836	684.84	588.94	358.07	646.99	580.33	443.09	637.23	624.35	610.98	531.71	591.78	860.15	593.92	282.44	874.75	796.12	507.61	929.72	799.54	442.75	930.27	477.4	436.59
346.48	443.9	22.398	482.55	393.08	29.685	534.46	449.06	9.243	532.41	345.74	230.62	541.23	345.83	434.08	597.25	298.96	591.72	583.01	444.39	25.649	707.74	500.45	29.045	774.21	455.84	3.744	684.84	588.94	358.07	646.99	580.33	443.09	637.2	623.95	610.67	531.77	591.94	860.2	594.16	282.37	874.93	796.16	507.69	929.68	799.52	442.66	930.23	477.33	436.55
345.94	444.16	22.408	482.53	393.12	29.721	534.46	449.06	9.243	532.42	345.66	230.73	541.08	345.73	434.09	597.22	299.02	591.83	583.05	444.33	25.675	707.73	500.67	29.019	774.12	455.93	3.8572	684.84	588.94	358.07	646.99	580.33	443.09	637.13	624.08	610.94	531.89	591.79	860.05	594.02	282.36	874.88	796.24	507.92	929.68	799.54	442.75	930.27	477.43	436.59
346.13	444.41	22.008	482.6	393	29.789	534.46	449.06	9.243	532.31	345.72	230.7	541.09	345.81	434.09	597.22	299.02	591.83	583.05	444.33	25.675	707.73	500.67	29.019	774.23	455.79	3.6765	684.84	588.94	358.07	646.99	580.33	443.09	637.13	624.11	610.83	531.71	591.78	860.15	593.84	282.33	874.68	796.24	508	929.78	799.54	442.75	930.27	477.37	436.55
346.15	444.33	22.082	482.51	393.01	29.694	534.49	449.07	9.1785	532.26	345.74	230.61	541.4	345.69	434.15	597.22	299.02	591.83	583.05	444.33	25.675	707.64	500.75	28.891	774.14	455.94	3.7592	684.84	588.94	358.07	647.25	580.08	443.23	637.13	624.08	610.94	531.81	591.75	860.1	594	282.25	874.72	796.17	508.04	929.76	799.52	442.66	930.23	477.4	436.59
346.03	444.44	22.006	482.49	393.04	29.73	534.46	449.06	9.243	532.31	345.72	230.7	541.17	345.76	434.12	597.22	299.02	591.83	583.05	444.33	25.675	707.64	500.75	28.891	774.12	455.87	3.8903	684.89	588.87	358.03	646.99	580.33	443.09	637.23	624.31	611.09	531.89	591.79	860.05	594.02	282.36	874.88	796.24	507.92	929.68	799.52	442.64	930.28	477.33	436.55
346.2	444.37	22.119	482.45	392.96	29.759	535.26	447.92	9.3092	532.35	345.71	230.69	541.24	345.65	434.07	597.25	298.96	591.72	583.18	444.29	25.672	707.71	500.67	28.837	774.23	455.87	3.7702	684.93	588.95	358.01	646.99	580.33	443.09	637.23	624.31	611.09	531.95	591.79	860.1	594.02	282.36	874.88	796.06	507.76	929.8	799.52	442.64	930.28	477.37	436.55
346.11	444.51	22.057	482.49	393.04	29.75	534.46	449.06	9.243	532.26	345.74	230.61	541.38	345.69	434.1	597.22	299.02	591.83	583.05	444.33	25.675	707.64	500.75	28.891	774.14	455.87	3.7836	684.84	588.94	358.07	646.99	580.33	443.09	637.3	624.14	610.94	531.95	591.79	860.1	593.91	282.33	874.59	796.11	507.53	929.72	799.52	442.66	930.23	477.37	436.55
346.14	444.46	22.214	482.49	393.04	29.75	534.46	449.06	9.243	532.33	345.77	230.53	541.4	345.69	434.15	597.22	299.02	591.83	583.05	444.41	25.756	707.33	500.24	28.921	774.14	455.88	3.7889	684.93	588.95	358.01	646.99	580.33	443.09	637.3	624.14	610.94	531.71	591.78	860.15	594.16	282.34	874.71	796.14	507.72	929.83	799.52	442.66	930.23	477.37	436.55
346.48	443.9	22.398	482.55	393.08	29.685	534.49	449.07	9.1785	532.24	345.77	230.65	541.37	345.67	434.06	597.22	299.02	591.83	583.01	444.39	25.649	707.64	500.75	28.891	774.14	455.87	3.7836	684.89	588.87	358.03	646.99	580.33	443.09	637.3	624.14	610.94	531.95	591.79	860.1	593.84	282.33	874.68	796.11	507.53	929.72	799.5	442.65	930.32	477.33	436.55
345.8	444.36	22.445	482.67	393	29.691	534.46	449.06	9.243	532.24	345.77	230.65	541.3	345.68	434.12	597.22	299.02	591.83	583.05	444.33	25.675	707.79	500.6	28.964	774.15	455.92	3.7482	684.99	588.91	358.02	646.99	580.33	443.09	637.3	624.14	610.94	531.95	591.79	860.1	593.94	282.25	874.81	796.14	507.72	929.83	799.52	442.54	930.38	477.29	436.43
346.18	444.37	22.124	482.45	392.96	29.759	534.41	449.07	9.2734	532.31	345.72	230.7	541.11	345.72	434.07	597.25	298.96	591.72	583.05	444.33	25.675	707.71	500.67	28.837	774.16	455.82	3.7151	684.84	588.94	358.07	646.99	580.33	443.09	637.3	624.14	610.94	531.71	591.78	860.15	593.84	282.33	874.68	796.15	507.72	929.59	799.47	442.54	930.32	477.33	436.55
346.06	444.24	22.451	482.49	393.04	29.75	534.46	449.06	9.243	532.24	345.77	230.65	541.33	345.71	433.99	597.22	299.02	591.83	583.01	444.39	25.649	707.64	500.75	28.891	774.13	455.92	3.8551	684.97	588.88	357.98	646.99	580.33	443.09	637.2	623.95	610.67	531.71	591.78	860.15	594.06	282.41	874.54	796.21	507.65	929.67	799.46	442.57	930.32	477.33	436.55
346.54	444.53	22.009	482.51	393.01	29.694	534.46	449.06	9.243	532.31	345.72	230.7	541.16	345.65	434.14	597.25	298.96	591.72	583.01	444.39	25.649	707.73	500.67	29.019	774.14	455.87	3.7836	684.84	588.94	358.07	646.99	580.33	443.09	637.3	624.14	610.94	531.95	591.79	860.1	594.06	282.41	874.54	796.15	507.25	929.84	799.47	442.54	930.32	477.33	436.55
346.23	444.5	22.089	482.51	393.01	29.694	534.46	449.06	9.243	532.26	345.74	230.61	541.04	345.73	434.14	597.25	298.96	591.72	583.05	444.33	25.675	707.61	500.71	28.953	774.16	455.82	3.7151	684.93	588.95	358.01	646.99	580.33	443.09	637.3	624.14	610.94	531.9	591.98	860.21	593.84	282.33	874.68	796.02	507.42	929.73	799.49	442.62	930.37	477.25	436.4
345.94	444.16	22.408	482.57	392.89	29.766	534.49	449.07	9.1785	532.26	345.74	230.61	541.31	345.66	434.13	597.22	299.02	591.83	583.01	444.39	25.649	707.64	500.75	28.891	774.23	455.73	3.7097	684.94	588.98	358.06	646.99	580.33	443.09	637.3	624.14	610.94	531.81	591.75	860.1	594.08	282.23	874.64	796.11	507.57	929.8	799.35	442.48	930.46	477.29	436.43
346.02	444.38	22.057	482.51	393.01	29.694	534.46	449.06	9.243	532.26	345.74	230.61	541.07	345.62	434.11	597.22	299.02	591.83	583.01	444.39	25.649	707.64	500.75	28.891	774.14	455.87	3.7836	684.93	588.95	358.01	646.99	580.33	443.09	637.3	624.18	610.83	531.81	591.75	860.1	593.84	282.33	874.68	796.07	507.47	929.77	799.38	442.63	930.39	477.21	436.39
346.01	444.31	22.352	482.55	393.08	29.685	534.43	449.08	9.209	532.26	345.74	230.61	541.07	345.62	434.11	597.25	298.96	591.72	583.01	444.39	25.649	707.58	500.66	28.776	774.13	455.79	3.7538	684.84	588.94	358.07	646.99	580.33	443.09	637.39	623.86	610.93	531.83	591.74	859.99	593.92	282.31	874.6	796.09	507.67	929.78	799.52	442.43	930.47	477.18	436.27
346.15	444.43	22.038	482.49	393.04	29.75	535.26	447.92	9.3092	532.31	345.72	230.7	541.12	345.56	434.19	597.25	298.96	591.72	583.01	444.39	25.649	707.73	500.67	29.019	774.2	455.9	3.8137	684.94	588.98	358.06	646.99	580.33	443.09	637.3	624.14	610.94	531.89	591.75	860.03	593.92	282.31	874.6	795.94	507.27	929.83	799.32	442.49	930.38	477.21	436.39
345.99	444.4	22.363	482.49	393.04	29.75	534.46	449.06	9.243	532.26	345.74	230.61	540.99	345.64	434.18	597.22	299.02	591.83	583.05	444.33	25.675	707.76	500.55	29.026	774.14	455.87	3.7836	684.99	588.91	358.02	646.99	580.33	443.09	637.3	624.14	610.94	531.81	591.75	860.1	593.92	282.31	874.6	796.16	507.64	929.85	799.32	442.34	930.5	477.18	436.27
345.91	444.46	22.231	482.51	393.01	29.694	534.49	449.07	9.1785	532.26	345.74	230.61	540.95	345.7	434.11	597.22	299.02	591.83	583.05	444.33	25.675	707.64	500.75	28.891	774.22	455.85	3.7463	684.84	588.94	358.07	646.99	580.33	443.09	637.3	624.18	610.83	531.79	591.61	860.14	593.92	282.31	874.6	796.08	507.36	929.78	799.34	442.33	930.46	477.18	436.27
346.03	444.44	22.006	482.51	393.01	29.694	534.46	449.06	9.243	532.26	345.74	230.61	540.95	345.7	434.11	597.22	299.02	591.83	583.01	444.39	25.649	707.71	500.41	29.108	774.14	455.87	3.7836	684.89	588.87	358.03	646.99	580.33	443.09	637.3	624.14	610.94	532.03	591.79	860.04	593.92	282.31	874.6	796.06	507.31	929.79	799.31	442.33	930.56	477.18	436.27
345.87	444.33	22.32	482.49	393.04	29.75	534.41	449.07	9.2734	532.26	345.74	230.61	540.95	345.7	434.11	597.22	299.02	591.83	583.01	444.39	25.649	707.79	500.6	28.964	774.23	455.79	3.6765	684.84	588.94	358.07	646.99	580.33	443.09	637.3	624.14	610.94	531.83	591.74	859.99	593.84	282.33	874.68	796.11	507.34	929.89	799.32	442.34	930.5	477.18	436.27
346.11	444.51	22.057	482.36	393	29.762	534.49	449.07	9.1785	532.31	345.72	230.7	540.95	345.7	434.11	597.22	299.02	591.83	583.05	444.33	25.675	707.79	500.6	28.964	774.24	455.84	3.6412	684.89	588.87	358.03	647.25	580.08	443.23	637.38	623.92	610.82	531.89	591.75	860.03	593.92	282.31	874.6	796.14	507.44	929.7	799.34	442.33	930.46	477.11	436.25
346.18	444.37	22.124	482.53	393.12	29.721	534.46	449.06	9.243	532.26	345.74	230.61	541.07	345.62	434.11	597.22	299.02	591.83	583.01	444.39	25.649	707.71	500.67	28.837	774.27	455.84	3.7365	685.03	588.99	358	646.99	580.33	443.09	637.3	624.14	610.94	531.89	591.75	860.03	593.91	282.33	874.59	796.13	507.27	929.95	799.31	442.33	930.56	477.11	436.25
345.97	444.17	22.4	482.49	393.04	29.75	534.49	449.07	9.1785	532.26	345.74	230.61	540.95	345.7	434.11	597.22	299.02	591.83	583.01	444.39	25.649	707.7	500.63	29.081	774.21	455.84	3.744	684.84	588.94	358.07	646.99	580.33	443.09	637.38	623.92	610.82	531.89	591.75	860.03	593.92	282.31	874.6	796.09	507.4	929.83	799.32	442.38	930.44	477.18	436.27
346.08	444.6	22.146	482.49	393.04	29.75	535.26	447.92	9.3092	532.26	345.74	230.61	540.99	345.64	434.18	597.22	299.02	591.83	582.97	444.29	25.679	707.79	500.56	29.003	774.14	455.87	3.7836	684.93	588.95	358.01	646.99	580.33	443.09	637.41	623.86	610.76	531.75	591.75	860.05	593.95	282.24	874.71	796.15	507.25	929.84	799.32	442.31	930.51	477.18	436.27
346.06	444.24	22.451	482.55	393.08	29.685	534.46	449.06	9.243	532.26	345.74	230.61	540.99	345.64	434.18	597.25	298.96	591.72	583.01	444.39	25.649	707.74	500.45	29.045	774.16	455.82	3.7151	684.89	588.87	358.03	646.99	580.33	443.09	637.41	623.91	610.66	531.76	591.71	860.05	594.02	282.23	874.73	796.01	507.46	929.81	799.31	442.33	930.56	477.11	436.25
345.77	444.26	22.269	482.55	393.08	29.685	534.46	449.06	9.243	532.38	345.68	230.64	540.95	345.7	434.11	597.22	299.02	591.83	583.05	444.33	25.675	707.7	500.63	29.081	774.28	455.79	3.6668	684.89	588.87	358.03	646.99	580.33	443.09	637.41	623.86	610.76	531.92	591.82	860.09	593.91	282.31	874.57	796.06	507.29	929.81	799.32	442.34	930.5	477.18	436.27
346.18	444.37	22.124	482.49	393.04	29.75	534.41	449.07	9.2734	532.31	345.72	230.7	541.07	345.62	434.11	597.25	298.96	591.72	583.05	444.33	25.675	707.67	500.6	28.937	774.23	455.79	3.6765	684.89	588.87	358.03	647.25	580.08	443.23	637.2	623.91	610.78	531.83	591.74	859.99	593.91	282.31	874.57	796.03	507.21	929.78	799.31	442.33	930.56	477.11	436.25
345.88	444.24	22.511	482.45	392.96	29.759	534.41	449.07	9.2734	532.26	345.74	230.61	540.95	345.7	434.11	597.22	299.02	591.83	583.05	444.33	25.675	707.75	500.52	29.065	774.16	455.82	3.7151	684.89	588.87	358.03	646.99	580.33	443.09	637.2	623.91	610.78	531.89	591.75	860.03	593.99	282.28	874.49	795.98	507.35	929.76	799.32	442.34	930.5	477.11	436.25
345.85	444.09	22.357	482.49	393.04	29.75	534.46	449.06	9.243	532.31	345.72	230.7	540.95	345.7	434.11	597.22	299.02	591.83	583.05	444.33	25.675	707.64	500.75	28.891	774.16	455.82	3.7151	684.89	588.87	358.03	647.25	580.08	443.23	637.3	624.18	610.83	531.83	591.74	859.99	593.99	282.28	874.49	796.06	507.29	929.81	799.31	442.33	930.56	477.11	436.25
345.84	444.26	22.242	482.61	392.96	29.756	534.41	449.07	9.2734	532.26	345.74	230.61	540.95	345.7	434.11	597.22	299.02	591.83	583.05	444.31	25.558	707.81	500.37	28.991	774.16	455.82	3.7151	684.89	588.87	358.03	646.99	580.33	443.09	637.3	624.14	610.94	531.8	591.61	860.02	594	282.41	874.67	796.01	507.46	929.81	799.31	442.33	930.56	477.11	436.25
346.28	444.44	22.17	482.47	393.07	29.782	534.43	449.08	9.209	532.26	345.74	230.61	540.94	345.65	434.05	597.25	298.96	591.72	583.01	444.39	25.649	707.61	500.71	28.953	774.16	455.82	3.7151	684.84	588.88	357.92	646.99	580.33	443.09	637.13	624.11	610.83	531.7	591.7	860.01	593.99	282.28	874.49	795.99	507.29	929.74	799.31	442.33	930.56	477.11	436.25
346.14	444.51	22.052	482.55	393.08	29.685	534.41	449.07	9.2734	532.31	345.72	230.7	541.07	345.62	434.11	597.22	299.02	591.83	583.05	444.33	25.675	707.76	500.55	29.026	774.22	455.86	3.67	684.97	588.88	357.98	646.99	580.33	443.09	637.3	624.14	610.94	531.83	591.74	859.99	594.03	282.11	874.59	796.06	507.31	929.79	799.32	442.34	930.5	477.15	436.24
345.94	444.16	22.408	482.55	393.08	29.685	534.46	449.06	9.243	532.26	345.74	230.61	541.07	345.62	434.11	597.25	298.96	591.72	583.05	444.33	25.675	707.73	500.67	29.019	774.23	455.79	3.6765	684.73	588.85	357.9	646.99	580.33	443.09	637.2	623.91	610.78	531.69	591.63	860.07	594.05	282.13	874.66	796.07	507.27	929.74	799.31	442.33	930.56	477.15	436.24
346.11	444.51	22.057	482.47	393.07	29.782	534.46	449.06	9.243	532.26	345.74	230.61	541.16	345.55	434.12	597.25	298.96	591.72	583.08	444.26	25.583	707.61	500.71	28.953	774.23	455.79	3.6765	684.61	588.76	357.88	646.99	580.33	443.09	637.2	623.91	610.78	531.7	591.42	860.05	593.92	282.31	874.6	796.05	507.29	929.84	799.31	442.33	930.56	477.11	436.25
346.03	444.44	22.006	482.53	393.12	29.721	535.21	447.91	9.3357	532.26	345.74	230.61	541.07	345.62	434.11	597.19	298.9	591.66	583.08	444.26	25.583	707.61	500.71	28.953	774.16	455.82	3.7151	684.71	588.78	357.9	646.99	580.33	443.09	637.2	623.91	610.78	531.7	591.49	859.99	593.99	282.31	874.51	796.04	507.33	929.9	799.31	442.33	930.56	477.12	436.21
346.46	444.82	21.825	482.47	393.07	29.782	534.41	449.07	9.2734	532.42	345.66	230.73	541.24	345.54	434.05	597.25	298.96	591.72	583.08	444.26	25.583	707.64	500.56	28.902	774.23	455.79	3.6765	684.75	588.64	357.89	646.99	580.33	443.09	637.13	624.08	610.94	531.56	591.37	860.07	593.99	282.28	874.49	796.06	507.31	929.79	799.31	442.33	930.56	477.12	436.21
346.6	444.59	22.06	482.53	393.12	29.721	534.46	449.06	9.243	532.26	345.74	230.61	541.11	345.72	434.07	597.25	298.96	591.72	583.05	444.33	25.675	707.7	500.63	29.081	774.23	455.79	3.6765	684.47	588.64	357.91	647.18	580.07	443.18	637.13	624.08	610.94	531.67	591.35	860.03	594.13	282.1	874.55	795.9	507.36	929.79	799.31	442.33	930.56	477.15	436.24
345.85	444.09	22.357	482.66	393.04	29.727	535.26	447.92	9.3092	532.42	345.66	230.73	541.24	345.54	434.05	597.25	298.96	591.72	583.01	444.39	25.649	707.67	500.63	28.899	774.23	455.79	3.6765	684.56	588.88	357.94	646.93	580.32	443.05	637.2	623.91	610.78	531.75	591.35	859.96	593.88	282.22	874.42	795.86	507.28	929.85	799.31	442.33	930.56	477.12	436.21
345.94	444.16	22.408	482.49	393.04	29.75	534.46	449.21	9.397	532.3	345.8	230.59	541.15	345.53	434.07	597.25	298.96	591.72	583.05	444.33	25.675	707.71	500.48	28.848	774.23	455.79	3.6765	684.42	588.63	357.8	646.94	580.19	443.06	636.8	624.74	609.86	531.61	591.16	860	593.97	282.26	874.41	795.94	507.24	929.88	799.31	442.33	930.56	477.12	436.21
345.97	444.17	22.4	482.53	393.12	29.721	535.21	447.91	9.3357	532.42	345.66	230.73	541.15	345.62	434.05	597.25	298.96	591.72	583.05	444.33	25.675	707.75	500.52	29.065	774.24	455.84	3.6412	684.54	588.68	357.79	646.93	580.32	443.05	636.8	624.74	609.86	531.51	591.19	860.05	594.13	282.1	874.55	795.99	507.32	929.69	799.31	442.33	930.56	477.12	436.21
345.85	444.09	22.357	482.53	393.12	29.721	534.46	449.06	9.243	532.26	345.74	230.61	541.11	345.59	434	597.25	298.96	591.72	583.08	444.26	25.583	707.81	500.37	28.991	774.24	455.84	3.6412	684.42	588.63	357.8	646.78	580.15	443.04	636.71	624.71	609.9	531.56	591.37	860.07	594.13	282.1	874.55	795.98	507.32	929.81	799.31	442.33	930.56	477.12	436.21
345.87	444.33	22.32	482.53	393.12	29.721	535.21	447.91	9.3357	532.26	345.74	230.61	541.05	345.5	434.05	597.25	298.96	591.72	583.08	444.26	25.583	707.76	500.55	29.026	774.23	455.79	3.6765	684.42	588.63	357.8	646.78	580.15	443.04	636.72	624.72	609.83	531.61	591.16	860	594.25	282	874.7	795.85	507.3	929.82	799.25	442.37	930.49	477.12	436.21
345.94	444.16	22.408	482.53	393.12	29.721	534.46	449.21	9.397	532.26	345.74	230.61	541.12	345.44	433.92	597.25	298.96	591.72	583.05	444.33	25.675	707.78	500.33	29.053	774.23	455.79	3.6765	684.47	588.56	357.77	646.78	580.15	443.04	636.71	624.71	609.9	531.51	591.19	860.05	594.1	282.08	874.48	795.93	507.44	929.88	799.31	442.33	930.56	477.12	436.21
346.11	444.37	22.128	482.47	393.07	29.782	535.21	447.91	9.3357	532.33	345.77	230.53	541.19	345.46	433.95	597.25	298.96	591.72	583.08	444.26	25.583	707.76	500.55	29.026	774.23	455.79	3.6765	684.42	588.63	357.8	647.03	579.84	443.13	636.71	624.71	609.9	531.46	591.16	860.1	593.83	282.35	874.37	795.88	507.39	929.84	799.32	442.34	930.5	477.12	436.21
345.85	444.09	22.357	482.53	393.12	29.721	534.41	449.07	9.2734	532.38	345.76	230.63	541.22	345.41	433.99	597.25	298.96	591.72	583.19	444.14	25.598	707.72	500.63	29.056	774.23	455.79	3.6765	684.42	588.63	357.8	646.78	580.15	443.04	636.71	624.71	609.9	531.51	591.19	860.05	594.13	282.1	874.55	795.96	507.3	930	799.32	442.34	930.5	477.12	436.21
345.85	444.09	22.357	482.47	393.07	29.782	535.21	447.91	9.3357	532.26	345.74	230.61	541.16	345.42	433.86	597.19	298.9	591.66	583.11	444.4	25.574	707.76	500.55	29.026	774.22	455.85	3.7463	684.31	588.6	357.79	646.62	580.11	443.07	636.71	624.71	609.9	531.51	591.19	860.05	593.88	282.22	874.42	795.9	507.33	929.83	799.31	442.33	930.56	477.12	436.21
345.41	443.94	22.443	482.53	393.12	29.721	534.41	449.07	9.2734	532.26	345.74	230.61	541.26	345.38	433.98	597.19	298.9	591.66	583.05	444.33	25.675	707.79	500.6	28.964	774.23	455.79	3.6765	684.08	588.74	357.78	646.46	579.96	443.04	636.71	624.71	609.9	531.51	591.19	860.05	594.13	282.1	874.55	795.83	507.37	929.81	799.31	442.33	930.56	477.12	436.21
345.71	444.04	22.349	482.53	393.12	29.721	534.46	449.06	9.243	532.38	345.68	230.64	541.22	345.41	433.99	597.13	298.65	591.65	583.08	444.26	25.583	707.76	500.55	29.026	774.24	455.84	3.6412	684.31	588.6	357.79	646.62	580.01	442.98	636.71	624.71	609.9	531.51	591.19	860.05	594.1	282.08	874.48	796.05	507.5	929.78	799.31	442.33	930.56	477.12	436.21
345.94	444.16	22.408	482.47	393.07	29.782	534.41	449.07	9.2734	532.42	345.66	230.73	541.16	345.42	433.86	597.19	298.9	591.66	583.08	444.26	25.583	707.79	500.6	28.964	774.23	455.79	3.6765	684.25	588.54	357.79	646.46	579.96	443.04	636.59	624.8	609.93	531.51	591.19	860.05	594.19	282.1	874.46	795.79	507.22	929.8	799.25	442.37	930.49	477.05	436.17
345.94	444.16	22.408	482.53	393.12	29.721	534.41	449.07	9.2734	532.38	345.68	230.64	541.17	345.36	434	597.25	298.96	591.72	583.19	444.14	25.598	707.73	500.67	29.019	774.29	455.84	3.6314	684.31	588.6	357.79	646.21	579.95	442.96	636.71	624.71	609.9	531.51	591.19	860.05	593.92	282.13	874.48	795.98	507.32	929.81	799.23	442.43	930.5	477.14	436.19
345.62	444.02	22.421	482.47	393.07	29.782	535.21	447.91	9.3357	532.26	345.74	230.61	541.28	345.35	433.93	597.19	298.9	591.66	583.12	444.1	25.602	707.64	500.75	28.891	774.24	455.84	3.6412	684.08	588.57	357.82	646.37	579.94	443.03	636.59	624.68	609.9	531.49	591.07	860.13	593.86	282.2	874.37	795.78	507.29	929.87	799.14	442.3	930.52	477.05	436.17
345.85	444.09	22.357	482.53	393.12	29.721	535.21	447.91	9.3357	532.26	345.74	230.61	541.1	345.36	433.82	597.13	298.65	591.65	583.01	444.22	25.588	707.7	500.63	29.081	774.21	455.81	3.7053	683.96	588.71	357.77	646.37	579.94	443.03	636.47	624.77	609.93	531.38	591.04	860.1	593.92	282.13	874.48	795.98	507.32	929.81	799.32	442.34	930.5	477.08	436.12
345.85	444.09	22.357	482.55	393.08	29.685	535.21	447.91	9.3357	532.26	345.74	230.61	541.21	345.35	433.93	597.19	298.9	591.66	583.19	444.14	25.598	707.67	500.63	28.899	774.24	455.84	3.6412	684.13	588.57	357.87	646.35	579.95	443.01	636.47	624.77	609.93	531.49	591.07	860.13	593.86	282.2	874.37	795.91	507.33	929.9	799.22	442.26	930.42	477.05	436.17
346.37	443.8	22.302	482.55	393.08	29.685	534.41	449.07	9.2734	532.26	345.74	230.61	541.22	345.36	433.79	597.13	298.65	591.65	583.19	444.14	25.598	707.7	500.63	29.081	774.29	455.82	3.6248	683.89	588.67	357.82	646.28	579.94	443.06	636.47	624.77	609.93	531.6	591.04	860.08	593.86	282.2	874.37	795.91	507.3	929.76	799.23	442.36	930.55	477.05	436.17
345.67	443.82	22.47	482.47	393.07	29.782	535.21	447.91	9.3357	532.43	345.7	230.5	541.09	345.2	433.94	597.19	298.9	591.66	583.08	444.26	25.583	707.76	500.55	29.026	774.23	455.79	3.6765	684.01	588.53	357.86	646.31	579.88	443.04	636.47	624.77	609.93	531.49	591.07	860.13	593.92	282.13	874.48	795.78	507.29	929.87	799.23	442.36	930.55	477.05	436.17
346.19	444.61	21.844	482.51	393.01	29.694	535.21	447.91	9.3357	532.53	345.65	230.54	541.1	345.22	433.8	597.13	298.65	591.65	583.19	444.14	25.598	707.55	500.62	28.845	774.23	455.79	3.6765	684.01	588.53	357.86	646.31	579.88	443.04	636.47	624.77	609.93	531.33	591.01	860.16	594.11	282.01	874.54	795.83	507.34	929.73	799.25	442.37	930.49	477.07	436.16
345.62	444.02	22.421	482.49	393.04	29.75	534.41	449.07	9.2734	532.47	345.61	230.61	541.16	345.14	433.88	597.13	298.65	591.65	583.19	444.14	25.598	707.71	500.67	28.837	774.29	455.84	3.6314	684.01	588.53	357.86	646.31	579.88	443.04	636.47	624.77	609.93	531.44	591.04	860.18	594.23	281.91	874.69	795.78	507.29	929.87	799.1	442.29	930.43	477.05	436.17
346.1	444.47	21.998	482.51	393.01	29.694	535.21	447.91	9.3357	532.47	345.61	230.61	541.16	345.14	433.88	597.13	298.65	591.65	583.08	444.26	25.583	707.66	500.59	28.904	774.28	455.79	3.6668	684.01	588.53	357.86	646.21	579.95	442.96	636.47	624.77	609.93	531.27	590.88	860.06	594.2	281.89	874.62	795.74	507.22	929.73	798.98	442.28	930.35	477.03	436.04
345.79	443.96	22.413	482.55	393.08	29.685	535.21	447.91	9.3357	532.47	345.61	230.61	541.22	345.2	433.91	597.13	298.65	591.65	583.19	444.14	25.598	707.67	500.63	28.899	774.3	455.74	3.6528	683.89	588.67	357.82	646.21	579.85	443.04	636.47	624.77	609.93	531.22	590.85	860.12	594.2	281.89	874.62	795.86	507.26	929.9	799.13	442.3	930.45	477	436.05
345.62	444.02	22.421	482.51	393.01	29.694	535.21	447.91	9.3357	532.43	345.7	230.5	541.16	345.14	433.88	597.13	298.65	591.65	583.19	444.14	25.598	707.79	500.6	28.964	774.25	455.88	3.598	683.92	588.51	357.8	646.21	579.73	442.95	636.47	624.77	609.93	531.27	590.88	860.06	593.92	282.13	874.48	795.87	507.23	929.82	798.82	442.22	930.34	477.04	436.05
345.61	443.97	22.302	482.49	393.04	29.75	534.41	449.07	9.2734	532.36	345.66	230.58	541.16	345.14	433.88	597.24	298.7	591.54	583.08	444.26	25.583	707.67	500.6	28.937	774.29	455.84	3.6314	683.96	588.56	357.83	646.45	579.47	443.05	636.44	624.41	609.82	531.2	590.88	859.98	593.97	281.99	874.21	795.8	507.27	929.79	798.84	442.21	930.3	477.06	436.15
345.83	444.05	22.312	482.49	393.04	29.75	534.41	449.07	9.2734	532.45	345.61	230.5	541.16	345.14	433.88	597.24	298.7	591.54	583.08	444.26	25.583	707.81	500.37	28.991	774.3	455.74	3.6528	683.96	588.56	357.83	646.21	579.85	443.04	636.51	624.63	610.03	531.22	590.85	860.12	594.05	281.93	874.41	795.79	507.22	929.8	798.82	442.22	930.34	477.03	436.04
345.38	443.9	22.364	482.51	393.01	29.694	535.21	447.91	9.3357	532.47	345.61	230.61	541.16	345.14	433.88	597.24	298.7	591.54	583.12	444.1	25.602	707.77	500.3	29.092	774.26	455.78	3.6195	683.8	588.68	357.83	646.45	579.47	443.05	636.52	624.3	609.98	531.2	590.88	859.98	594.05	281.93	874.41	795.8	507.4	929.86	798.98	442.28	930.35	477.03	436.04
345.81	444.05	22.278	482.45	392.96	29.759	534.41	449.07	9.2734	532.52	345.57	230.63	541.1	345.22	433.8	597.24	298.7	591.54	583.19	444.14	25.598	707.76	500.55	29.026	774.23	455.79	3.6765	684	588.35	357.7	646.1	579.73	442.95	636.46	624.3	609.92	531.36	590.74	859.87	594.05	281.93	874.41	795.9	507.33	929.83	798.82	442.22	930.34	477.03	436.04
345.63	443.98	22.336	482.51	393.01	29.694	535.21	447.91	9.3357	532.53	345.65	230.54	541.16	345.14	433.88	597.24	298.7	591.54	583.01	444.22	25.588	707.76	500.55	29.026	774.29	455.84	3.6314	683.95	588.53	357.82	646.21	579.73	442.95	636.52	624.3	609.98	531.31	590.71	859.93	594.15	281.89	874.48	795.81	507.19	929.76	798.82	442.22	930.34	477.03	436.04
345.86	443.88	22.311	482.51	393.01	29.694	535.21	447.91	9.3357	532.47	345.61	230.61	541.16	345.14	433.88	597.24	298.7	591.54	583.08	444.26	25.583	707.75	500.52	29.065	774.28	455.79	3.6668	683.96	588.56	357.83	646.43	579.3	443.04	636.46	624.3	609.92	531.24	590.71	859.85	593.81	282.11	874.28	795.78	507.29	929.87	798.82	442.22	930.34	477.03	436.04
345.83	444.05	22.312	482.45	392.96	29.759	534.41	449.07	9.2734	532.46	345.58	230.43	541.16	345.09	433.85	597.24	298.7	591.54	583.01	444.22	25.588	707.67	500.63	28.899	774.25	455.74	3.6626	683.81	588.37	357.76	646.1	579.73	442.95	636.41	624.3	609.86	531.26	590.68	859.99	594.28	281.67	874.48	795.9	507.15	929.66	798.82	442.22	930.34	477.03	436.04
345.62	444.02	22.421	482.51	393.01	29.694	534.41	449.07	9.2734	532.36	345.66	230.58	541.16	345.14	433.88	597.24	298.7	591.54	583.19	444.14	25.598	707.68	500.44	28.91	774.32	455.83	3.5747	683.88	588.41	357.7	646.43	579.3	443.04	636.41	624.27	610	531.34	590.76	860.07	593.92	281.8	874.31	795.7	507.21	929.77	798.84	442.21	930.3	477.03	436.04
346.33	444.33	21.98	482.51	393.01	29.694	535.21	447.91	9.3357	532.58	345.63	230.63	541.16	345.09	433.85	597.24	298.7	591.54	583.01	444.22	25.588	707.76	500.55	29.026	774.31	455.79	3.6168	683.8	588.51	357.68	646.17	579.72	443.05	636.3	624.27	609.88	531.14	590.65	859.96	593.85	281.71	874.47	795.82	507.16	929.68	798.82	442.22	930.34	477.03	436.04
346.27	444.5	21.958	482.49	393.04	29.75	535.21	447.91	9.3357	532.36	345.66	230.58	541.16	345.09	433.85	597.24	298.7	591.54	583.08	444.26	25.583	707.79	500.56	29.003	774.31	455.77	3.6108	683.89	588.67	357.82	646.18	579.6	442.96	636.46	624.3	609.92	531.18	590.67	859.95	594.3	281.38	874.5	795.76	507.26	929.84	798.82	442.22	930.34	477.01	436.03
345.54	444.19	22.333	482.63	392.93	29.7	535.21	447.91	9.3357	532.46	345.58	230.43	541.16	345.09	433.85	597.24	298.7	591.54	583.08	444.26	25.583	707.66	500.55	28.942	774.3	455.74	3.6528	683.93	588.55	357.87	646.18	579.6	442.96	636.46	624.3	609.92	531.14	590.65	859.96	593.93	281.51	874.26	795.82	507.27	929.9	798.82	442.22	930.34	477.06	435.99
345.74	444.19	22.191	482.44	392.85	29.778	534.41	449.07	9.2734	532.43	345.7	230.5	541.11	345.16	433.77	597.24	298.7	591.54	583.08	444.26	25.583	707.81	500.37	28.991	774.28	455.79	3.6668	683.75	588.48	357.77	646.18	579.6	442.96	636.46	624.3	609.92	531.09	590.46	859.99	593.99	281.51	874.26	795.82	507.24	929.94	798.84	442.17	930.24	477.06	435.99
345.85	444.09	22.357	482.51	393.01	29.694	535.21	447.91	9.3357	532.53	345.65	230.54	541.16	345.09	433.85	597.24	298.7	591.54	583.19	444.14	25.598	707.79	500.6	28.964	774.3	455.74	3.6528	683.83	588.55	357.93	646.43	579.3	443.04	636.35	624.27	609.94	531.09	590.46	859.99	594.12	281.6	874.4	795.86	507.26	929.9	798.84	442.21	930.3	477.06	435.99
345.85	444.09	22.357	482.49	393.04	29.75	535.21	447.91	9.3357	532.47	345.58	230.54	541.16	345.09	433.85	597.24	298.7	591.54	583.08	444.26	25.583	707.76	500.55	29.026	774.31	455.79	3.6168	683.95	588.32	357.79	646.43	579.3	443.04	636.35	624.27	609.94	531.12	590.64	860.01	593.77	281.35	874.24	795.82	507.24	929.94	798.82	442.18	930.39	477.06	435.99
345.58	443.98	22.342	482.51	393.01	29.694	534.41	449.07	9.2734	532.46	345.58	230.43	541.16	345.09	433.85	597.24	298.7	591.54	583.08	444.26	25.583	707.75	500.52	29.065	774.24	455.83	3.6334	683.73	588.57	357.79	646.43	579.3	443.04	636.41	624.27	610	531.14	590.65	859.96	593.66	281.12	874.26	795.75	507.28	929.91	798.82	442.18	930.39	477.06	435.87
345.69	444.06	22.392	482.57	392.89	29.766	535.21	447.91	9.3357	532.36	345.64	230.4	541.16	345.09	433.85	597.24	298.7	591.54	583.19	444.14	25.598	707.81	500.37	28.991	774.3	455.74	3.6528	683.93	588.55	357.87	646.43	579.3	443.04	636.41	624.27	610	531.28	590.53	859.91	593.94	281.66	874.24	795.82	507.2	930.01	798.78	442.04	930.37	477.08	435.87
345.4	443.9	22.397	482.51	393.01	29.694	535.17	447.96	9.3104	532.4	345.55	230.5	541.16	345.09	433.85	597.24	298.7	591.54	583.08	444.26	25.583	707.76	500.55	29.026	774.3	455.74	3.6528	683.86	588.34	357.8	646.43	579.3	443.04	636.35	624.27	609.94	531.14	590.65	859.96	593.83	281.4	874.16	795.71	507.19	929.7	798.7	442.11	930.41	477.02	435.61
345.51	444.12	22.255	482.51	393.01	29.694	535.21	447.91	9.3357	532.46	345.58	230.43	541.16	345.09	433.85	597.24	298.7	591.54	583.08	444.26	25.583	707.75	500.52	29.065	774.23	455.79	3.6765	683.86	588.34	357.8	646.43	579.3	443.04	636.35	624.27	609.94	530.87	590.57	859.99	593.4	281.15	874.26	795.75	507.28	929.91	798.57	442.11	930.43	477.03	435.74
345.65	443.8	22.335	482.45	392.96	29.759	534.46	449.21	9.397	532.36	345.64	230.4	541.2	344.96	433.86	597.24	298.7	591.54	583.08	444.26	25.583	707.78	500.33	29.053	774.25	455.74	3.6626	683.82	588.33	357.91	646.27	579.35	443.03	636.35	624.27	609.94	531.09	590.46	859.99	593.79	280.9	874.26	795.82	507.24	929.94	798.78	442.08	930.42	477	435.71
345.41	443.94	22.443	482.51	393.01	29.694	535.21	447.91	9.3357	532.3	345.6	230.47	541.2	344.96	433.86	597.24	298.7	591.54	583.08	444.26	25.583	707.72	500.54	28.882	774.3	455.74	3.6528	683.76	588.23	357.76	646.37	579.26	443.09	636.32	624.24	610.02	531.01	590.61	859.99	593.5	281.12	874.08	795.78	507.11	929.94	798.57	442.08	930.38	477.08	435.48
345.65	443.8	22.335	482.49	393.04	29.75	534.41	449.07	9.2734	532.36	345.64	230.4	541.16	345.09	433.85	597.24	298.7	591.54	583.01	444.22	25.588	707.67	500.63	28.899	774.31	455.79	3.6168	683.82	588.2	357.79	646.34	579.26	443.07	636.35	624.27	609.94	531.04	590.32	859.92	593.4	281.15	874.26	795.79	506.86	929.95	798.57	442.08	930.38	476.98	435.6
346.1	444.47	21.998	482.51	393.01	29.694	534.41	449.07	9.2734	532.46	345.58	230.43	541.27	345.03	433.88	597.24	298.7	591.54	583.19	444.14	25.598	707.79	500.6	28.964	774.3	455.74	3.6528	683.67	588.54	357.88	646.19	579.31	443.06	636.35	624.27	609.94	530.87	590.57	859.99	593.56	281.03	874.19	795.66	506.92	929.85	798.66	442.04	930.39	476.97	435.53
346.1	444.47	21.998	482.45	392.96	29.759	535.21	447.91	9.3357	532.3	345.6	230.47	541.2	344.96	433.86	597.24	298.7	591.54	583.19	444.14	25.598	707.81	500.37	28.991	774.3	455.74	3.6528	683.59	588.37	357.68	646.28	579.22	443.12	636.32	624.24	610.02	531.01	590.61	859.99	593.5	280.89	874.25	795.74	506.93	929.9	798.57	442.11	930.43	476.98	435.38
346.24	443.56	22.421	482.32	392.93	29.772	534.29	449.01	9.2382	532.3	345.6	230.47	541.2	344.96	433.86	597.24	298.7	591.54	583.08	444.26	25.583	707.7	500.63	29.081	774.3	455.74	3.6528	683.82	588.2	357.79	646.11	579.57	443	636.41	623.8	609.82	531.09	590.46	859.99	593.56	281.03	874.19	795.69	507.09	930.03	798.7	442.08	930.35	476.92	435.47
345.67	443.82	22.47	482.51	393.01	29.694	535.21	447.91	9.3357	532.46	345.58	230.43	541.2	344.96	433.86	597.24	298.7	591.54	583.08	444.26	25.583	707.76	500.55	29.026	774.25	455.74	3.6626	683.77	588.01	357.69	646.28	579.22	443.12	636.25	624.21	610.07	530.9	590.27	859.93	593.5	281.12	874.08	795.84	507.08	930.08	798.66	442.04	930.39	476.81	435.42
345.47	443.74	22.492	482.45	392.96	29.759	534.41	449.07	9.2734	532.36	345.64	230.4	541.2	344.96	433.86	597.24	298.7	591.54	583.08	444.26	25.583	707.67	500.6	28.937	774.19	455.82	3.6651	683.71	587.95	357.68	646.28	579.02	443.12	636.25	624.21	610.07	530.9	590.23	859.98	593.56	281.03	874.19	795.68	506.78	929.95	798.57	442.08	930.38	476.77	435.28
345.67	443.82	22.47	482.51	393.01	29.694	534.41	449.07	9.2734	532.4	345.55	230.5	541.17	345.07	433.78	597.19	298.64	591.48	583.19	444.14	25.598	707.76	500.55	29.026	774.25	455.74	3.6626	683.72	588.15	357.82	646.31	579.19	443.17	636.25	624.21	610.07	530.95	590.41	859.99	593.5	280.89	874.25	795.82	506.88	929.96	798.51	442.1	930.43	476.94	435.21
345.77	444.26	22.269	482.39	392.93	29.713	535.11	447.86	9.322	532.37	345.58	230.36	541.33	344.86	433.8	597.19	298.64	591.48	583.08	444.26	25.583	707.76	500.55	29.026	774.25	455.74	3.6626	683.72	588.15	357.82	646.18	579.17	443.12	636.25	624.21	610.07	531.09	590.46	859.99	593.56	281.03	874.19	794.9	506.51	929.31	798.51	442.14	930.49	476.88	435.18
345.85	444.09	22.357	482.51	393.01	29.694	534.29	449.01	9.2382	532.3	345.48	230.45	541.2	344.96	433.86	597.19	298.64	591.48	583.01	444.22	25.588	707.74	500.5	29.127	774.23	455.79	3.6765	683.59	587.9	357.71	646.21	578.99	443.19	636.15	623.72	609.87	530.85	590.09	859.91	593.5	280.89	874.25	795.72	506.85	930.09	798.53	442.01	930.45	476.77	435.17
345.41	443.94	22.443	482.63	392.93	29.7	535.21	447.91	9.3357	532.41	345.38	230.46	541.21	344.93	433.8	597.19	298.64	591.48	583.19	444.14	25.598	707.77	500.3	29.092	774.25	455.74	3.6626	683.66	587.84	357.67	646.04	579	443.13	636.12	623.88	609.83	531.04	590.32	859.92	593.5	280.89	874.25	794.74	506.34	929.35	798.51	442.1	930.43	476.72	435.16
345.96	444.41	22.003	482.38	392.98	29.706	534.41	449.07	9.2734	532.24	345.45	230.53	541.21	344.93	433.8	597.19	298.64	591.48	583.12	444.1	25.602	707.75	500.52	29.065	774.25	455.74	3.6626	683.38	587.95	357.57	646.04	579	443.13	636.12	623.88	609.83	530.85	590.09	859.91	593.5	280.89	874.25	794.74	506.34	929.35	798.49	442.07	930.49	476.79	435.07
345.96	444.41	22.003	482.26	392.89	29.723	534.41	449.07	9.2734	532.42	345.23	230.36	541.21	344.93	433.8	597.19	298.64	591.48	583.01	444.22	25.588	707.77	500.3	29.092	774.25	455.68	3.6974	683.5	587.97	357.68	646.17	578.8	443.14	636.13	623.46	609.68	530.85	590.09	859.91	593.5	280.81	874.16	794.78	506.24	929.4	798.49	442.07	930.49	476.83	434.93
345.57	444.18	22.294	482.32	392.93	29.772	535.21	447.91	9.3357	532.28	345.27	230.5	541.33	344.86	433.8	597.19	298.64	591.48	583.01	444.22	25.588	707.66	500.61	28.961	774.25	455.74	3.6626	683.44	587.87	357.64	646.04	579	443.13	636.37	623.47	609.2	530.93	589.87	859.84	593.52	280.97	874.08	794.55	506.37	929.25	798.57	442.08	930.38	476.83	434.93
346.03	444.53	21.957	482.39	392.93	29.713	534.41	449.07	9.2734	532.28	345.27	230.5	541.32	344.88	433.83	597.19	298.64	591.48	583.08	444.26	25.583	707.74	500.5	29.127	774.25	455.68	3.6974	683.41	587.95	357.65	646.04	579	443.13	636.37	623.47	609.2	530.79	590.23	859.97	593.44	280.98	874.15	794.97	506.22	929.47	798.55	442.05	930.43	476.83	434.93
345.42	443.72	22.396	482.26	392.89	29.723	534.41	449.07	9.2734	532.31	345.43	230.42	541.44	344.8	433.84	597.23	298.18	591.59	582.91	444.17	25.57	707.75	500.52	29.065	774.25	455.68	3.6974	683.43	587.84	357.56	645.98	578.93	443.05	636.45	623.63	609.33	530.73	590.04	859.96	593.52	280.8	873.94	794.78	506.24	929.4	798.48	441.86	930.45	476.83	434.93
345.47	443.74	22.492	482.45	392.96	29.759	534.41	449.07	9.2734	532.46	345.14	230.47	541.33	344.86	433.8	597.23	298.18	591.59	582.91	444.17	25.57	707.71	500.51	28.92	774.27	455.68	3.6602	683.34	587.79	357.59	646.17	578.8	443.14	636.37	623.47	609.2	530.62	590	860	593.5	280.8	874.11	794.54	506.4	929.27	798.46	441.95	930.43	476.83	434.86
345.41	443.94	22.443	482.32	392.93	29.772	535.11	447.86	9.322	532.52	345.18	230.4	541.44	344.8	433.84	597.23	298.18	591.59	583.01	444.22	25.588	707.74	500.5	29.127	774.17	455.7	3.7359	683.26	587.93	357.62	645.98	578.93	443.05	636.37	623.47	609.2	530.74	589.94	859.84	593.29	280.6	873.98	795.49	506.47	929.77	798.48	441.79	930.57	476.86	434.8
345.57	443.93	22.494	482.45	392.97	29.647	534.41	449.07	9.2734	532.52	345.18	230.4	541.43	344.74	433.82	597.23	298.18	591.59	582.91	444.17	25.57	707.75	500.52	29.065	774.22	455.59	3.692	683.39	587.9	357.6	646.07	578.65	443.09	636.37	623.47	609.2	530.73	590.04	859.96	593.6	281.18	873.92	795.49	506.47	929.77	798.48	441.79	930.57	476.75	434.82
345.38	443.63	22.469	482.45	392.97	29.647	534.41	449.07	9.2734	532.46	345.06	230.42	541.43	344.74	433.82	597.23	298.18	591.59	583.01	444.22	25.588	707.75	500.52	29.065	774.25	455.74	3.6626	683.27	587.79	357.65	645.94	578.86	443.12	636.28	623.45	609.17	530.7	589.79	859.92	593.43	280.58	874.08	794.82	506.14	929.38	798.48	441.86	930.45	476.75	434.69
345.96	444.14	21.993	482.32	392.94	29.658	534.41	449.07	9.2734	532.52	345.18	230.4	541.43	344.74	433.82	597.23	298.18	591.59	582.97	444.22	25.496	707.75	500.52	29.065	774.19	455.65	3.7181	683.34	587.71	357.71	645.95	578.38	442.89	636.33	623.47	609.25	530.62	589.9	859.88	593.32	280.67	873.95	795.49	506.47	929.77	798.48	441.74	930.5	476.72	434.82
345.37	443.85	22.516	482.45	392.97	29.647	534.41	449.07	9.2734	532.46	345.06	230.42	541.43	344.74	433.82	597.23	298.18	591.59	583.08	444.26	25.583	707.75	500.52	29.065	774.25	455.74	3.6626	683.33	587.68	357.64	645.82	578.71	442.98	636.18	623.48	609.19	530.62	589.9	859.88	593.42	280.51	873.99	795.51	506.43	929.72	798.48	441.74	930.5	476.81	434.56
345.47	443.74	22.492	482.32	392.94	29.658	534.29	449.01	9.2382	532.52	345.18	230.4	541.43	344.74	433.82	597.23	298.18	591.59	582.91	444.17	25.57	707.77	500.3	29.092	774.2	455.7	3.7483	683.39	587.64	357.67	645.78	578.64	443.05	636.18	623.48	609.19	530.84	589.59	860.02	593.42	280.51	873.99	795.49	506.47	929.77	798.5	441.7	930.56	476.69	434.52
345.42	443.72	22.396	482.45	392.97	29.647	534.41	449.07	9.2734	532.46	345.06	230.42	541.43	344.74	433.82	597.23	298.18	591.59	583.02	444.05	25.584	707.75	500.52	29.065	774.18	455.77	3.7012	683.33	587.68	357.64	645.82	578.71	442.98	636.18	623.47	609.23	530.65	589.62	859.68	593.42	280.51	873.99	795.59	506.39	929.75	798.49	441.66	930.62	476.73	434.66
345.57	443.93	22.494	482.32	392.94	29.658	535.21	447.91	9.3357	532.46	345.06	230.42	541.43	344.74	433.82	597.23	298.18	591.59	582.91	444.17	25.57	707.75	500.52	29.065	774.25	455.74	3.6626	683.48	587.68	357.65	645.82	578.65	442.99	636.04	623.41	609.25	530.46	589.84	859.83	593.24	280.59	873.88	795.49	506.47	929.77	798.5	441.7	930.56	476.65	434.35
345.95	444.38	21.961	482.45	392.97	29.647	534.29	449.01	9.2382	532.46	345.06	230.42	541.43	344.74	433.82	597.16	297.83	591.65	583.01	444.22	25.588	707.75	500.52	29.065	774.23	455.79	3.6765	683.33	587.68	357.64	645.82	578.65	442.99	636.1	623.38	609.29	530.62	590	860	593.37	280.6	873.91	795.36	506.3	929.69	798.49	441.66	930.62	476.63	434.35
345.37	443.85	22.516	482.32	392.94	29.658	534.29	449.01	9.2382	532.5	345.04	230.35	541.47	344.75	433.76	597.16	297.83	591.65	583.01	444.22	25.588	707.59	500.46	29.064	774.23	455.67	3.6757	683.37	587.79	357.65	645.78	578.64	443.05	636.1	623.38	609.29	530.59	589.45	859.63	593.37	280.6	873.91	795.31	506.45	929.75	798.45	441.55	930.64	476.57	434.34
345.7	443.82	22.431	482.5	392.9	29.713	534.29	449.01	9.2382	532.46	345.06	230.42	541.43	344.74	433.82	597.16	297.83	591.65	582.97	444.22	25.496	707.75	500.52	29.065	774.22	455.66	3.671	683.28	587.74	357.68	645.75	578.61	443.09	636.11	623.3	609.3	530.59	589.45	859.63	593.37	280.6	873.91	795.2	506.22	929.87	798.45	441.55	930.64	476.57	434.34
345.92	443.38	22.459	482.45	392.86	29.664	534.41	449.07	9.2734	532.5	345.04	230.35	541.55	344.68	433.71	597.16	297.83	591.65	582.97	444.27	25.563	707.77	500.3	29.092	774.3	455.74	3.6528	683.28	587.74	357.68	645.81	578.71	443.17	636.06	623.33	609.26	530.65	589.62	859.68	593.44	281.01	874.07	795.24	506.31	929.81	798.38	441.54	930.68	476.52	434.21
345.38	443.63	22.469	482.32	392.94	29.658	534.29	449.01	9.2382	532.46	345.06	230.42	541.6	344.61	433.74	597.16	297.83	591.65	583.12	444.1	25.602	707.69	500.35	29.207	774.28	455.72	3.6999	683.17	587.89	357.65	645.78	578.64	443.05	636.06	623.33	609.26	530.59	589.45	859.63	593.75	280.95	873.9	795.31	506.45	929.75	798.45	441.55	930.64	476.51	434.04
345.38	443.9	22.364	482.32	392.82	29.647	534.29	449.01	9.2382	532.55	344.92	230.38	541.6	344.61	433.74	597.22	297.72	591.56	582.91	444.17	25.57	707.69	500.59	29.119	774.25	455.68	3.6974	683.39	587.64	357.67	645.91	578.27	443.02	636.06	623.33	609.26	530.57	589.25	859.83	593.44	281.01	874.07	795.27	506.41	929.86	798.38	441.54	930.68	476.51	434.04
345.98	444.21	21.943	482.51	392.79	29.593	534.41	449.07	9.2734	532.5	345.04	230.35	541.64	344.61	433.68	597.16	297.83	591.65	583.01	444.22	25.588	707.68	500.61	29.143	774.19	455.64	3.7325	683.33	587.68	357.64	645.91	578.27	443.02	636.11	623.3	609.3	530.6	589.28	859.77	593.63	281.06	874.03	795.38	506.53	929.9	798.38	441.54	930.68	476.46	434.09
345.42	443.72	22.396	482.26	392.89	29.723	534.29	449.01	9.2382	532.47	345.03	230.26	541.63	344.54	433.62	597.04	297.73	591.63	582.91	444.17	25.57	707.75	500.52	29.065	774.25	455.74	3.6626	683.28	587.74	357.68	645.78	578.64	443.05	636.02	623.26	609.32	530.59	589.45	859.63	593.53	281.02	873.83	795.35	506.42	929.81	798.33	441.41	930.7	476.45	434.05
345.98	444.21	21.943	482.26	392.89	29.723	534.28	448.94	9.294	532.5	345.04	230.35	541.63	344.54	433.62	597.22	297.72	591.56	583.11	443.96	25.65	707.74	500.5	29.127	774.25	455.68	3.6974	683.33	587.68	357.64	645.91	578.27	443.02	636.02	623.26	609.32	530.6	589.28	859.77	593.44	281.01	874.07	795.27	506.41	929.86	798.33	441.41	930.7	476.48	434.04
346.01	444.17	21.932	482.32	392.94	29.658	534.41	449.07	9.2734	532.51	344.92	230.3	541.63	344.54	433.62	597.22	297.72	591.56	583.08	444.26	25.583	707.75	500.52	29.065	774.16	455.74	3.7398	683.28	587.74	357.68	645.82	578.29	443.07	635.97	623.3	609.28	530.6	589.28	859.77	592.97	280.38	873.93	795.27	506.27	929.76	798.29	441.27	930.68	476.48	434.04
346.59	443.88	22.048	482.51	392.79	29.593	534.29	449.01	9.2382	532.51	344.92	230.3	541.63	344.54	433.62	597.19	297.47	591.52	582.98	444.2	25.565	707.69	500.59	29.119	774.23	455.79	3.6765	683.22	587.82	357.61	645.78	578.29	443.13	635.95	623.3	609.3	530.57	589.25	859.83	593.41	281.12	873.96	795.24	506.19	929.92	798.33	441.41	930.7	476.48	434.04
345.92	443.38	22.459	482.39	392.82	29.729	534.29	449.01	9.2382	532.51	344.92	230.3	541.63	344.54	433.62	597.13	297.2	591.4	582.98	444.1	25.559	707.75	500.52	29.065	774.25	455.68	3.6974	683.34	587.71	357.71	645.8	578.25	443.12	636.09	623.13	609.26	530.57	589.25	859.83	593.56	280.78	873.86	795.09	506.03	929.91	798.33	441.41	930.7	476.41	434.01
345.96	444.14	21.993	482.45	392.97	29.647	534.29	449.01	9.2382	532.55	344.92	230.38	541.63	344.54	433.62	597.19	297.42	591.74	583.01	444.22	25.588	707.68	500.57	29.18	774.25	455.68	3.6974	683.33	587.68	357.64	645.8	578.25	443.12	636.03	623.22	609.32	530.57	589.25	859.83	593.12	280.31	874.12	795.11	506	929.85	798.29	441.27	930.68	476.29	434
345.38	443.63	22.469	482.51	392.79	29.593	534.29	449.01	9.2382	532.51	344.92	230.3	541.63	344.54	433.62	597.19	297.47	591.52	583.12	444.1	25.602	707.71	500.37	29.145	774.23	455.79	3.6765	683.24	587.77	357.71	645.8	578.25	443.12	636.09	623.13	609.26	530.6	589.28	859.77	593.37	280.84	873.99	795.27	506.13	929.86	798.2	441	930.67	476.11	433.95
345.38	443.63	22.469	482.26	392.89	29.723	534.29	449.01	9.2382	532.51	344.92	230.3	541.63	344.54	433.62	597.1	297.62	591.54	582.98	444.2	25.565	707.76	500.32	29.09	774.25	455.68	3.6974	683.33	587.68	357.64	645.89	578.23	443.07	636.09	623.13	609.26	530.57	589.25	859.83	593.32	280.96	873.75	795.12	506.19	929.91	798.24	441.13	930.69	476.2	433.87
345.35	443.48	22.588	482.51	392.79	29.593	534.29	449.01	9.2382	532.51	344.92	230.3	541.63	344.54	433.62	597.13	297.2	591.4	583.08	444.26	25.583	707.71	500.37	29.145	774.25	455.74	3.6626	683.28	587.74	357.68	645.8	578.25	443.12	636.04	623.16	609.22	530.44	589.44	859.76	593.26	280.11	873.87	795.06	505.87	929.93	798.25	441.14	930.66	476.09	433.84
345.57	443.65	22.351	482.51	392.79	29.593	534.29	449.01	9.2382	532.51	344.92	230.3	541.63	344.54	433.62	597.04	297.38	591.51	583.12	444.1	25.602	707.69	500.59	29.119	774.25	455.74	3.6626	683.28	587.74	357.68	645.8	578.25	443.12	636.09	623.13	609.26	530.57	589.25	859.83	593.37	280.72	873.91	795.14	505.87	929.86	798.22	440.9	930.67	476.09	433.84
345.72	443.03	22.388	482.51	392.79	29.593	534.29	449.01	9.2382	532.45	344.76	230.45	541.63	344.54	433.62	597.13	297.2	591.4	583.09	444.09	25.579	707.79	500.41	29.11	774.26	455.61	3.6939	683.33	587.68	357.64	645.64	578.58	443.17	636.09	623.13	609.26	530.57	589.25	859.83	592.81	280.14	873.78	795.15	505.79	929.97	798.22	440.9	930.67	476.09	433.84
345.53	443.57	22.42	482.45	392.75	29.658	534.29	449.01	9.2382	532.47	344.83	230.33	541.61	344.51	433.54	597.13	297.2	591.4	582.98	444.2	25.565	707.8	500.43	29.048	774.23	455.73	3.7097	683.33	587.68	357.64	645.76	578.25	443.18	636.08	623.08	609.29	530.57	589.25	859.83	593.15	280.17	873.9	795.14	505.95	930.08	798.14	441.02	930.75	476.09	433.84
345.57	443.65	22.351	482.32	392.82	29.647	534.29	449.01	9.2382	532.45	344.83	230.35	541.61	344.51	433.54	597.13	297.2	591.4	583.02	444.05	25.584	707.68	500.57	29.18	774.25	455.74	3.6626	683.15	587.78	357.66	645.76	578.25	443.18	636.08	623.08	609.29	530.57	589.25	859.83	592.87	280.16	873.83	795.08	505.75	929.97	798.11	440.91	930.7	476.09	433.84
345.57	443.65	22.351	482.38	392.87	29.582	534.29	449.01	9.2382	532.51	344.84	230.41	541.63	344.54	433.62	597.03	297.35	591.43	583.11	444.06	25.554	707.75	500.52	29.065	774.25	455.68	3.6974	683.25	587.72	357.74	645.76	578.25	443.18	636.01	623.12	609.27	530.57	589.25	859.83	593	280.11	874.07	795.12	505.89	929.98	798.11	440.91	930.7	476.09	433.84
345.57	443.65	22.351	482.39	392.82	29.729	534.28	448.94	9.294	532.45	344.77	230.33	541.61	344.51	433.54	597.03	297.35	591.43	582.97	444.22	25.496	707.74	500.5	29.103	774.22	455.66	3.671	683.3	587.65	357.71	645.66	578.29	443.19	636.08	623.08	609.29	530.91	589.05	859.8	593.27	280.65	873.79	795.09	505.76	929.92	798.09	440.89	930.76	476.03	433.81
345.53	443.57	22.42	482.38	392.87	29.582	534.28	448.94	9.294	532.39	344.69	230.37	541.61	344.51	433.54	597.13	297.2	591.4	583.01	444.22	25.588	707.74	500.5	29.127	774.26	455.61	3.6939	683.25	587.72	357.74	645.79	578.16	443.16	636.01	623.05	609.32	530.57	589.25	859.83	592.74	280.06	874.04	794.96	505.76	930.03	798.05	440.79	930.8	475.92	433.77
346	443.42	22.35	482.45	392.75	29.658	534.29	449.01	9.2382	532.45	344.77	230.33	541.63	344.54	433.62	597.1	296.94	591.57	583	444.07	25.636	707.72	500.48	29.165	774.25	455.68	3.6974	683.3	587.65	357.71	645.79	578.16	443.16	636.14	622.93	609.25	530.64	589.21	859.87	592.74	279.97	873.97	795.14	505.87	929.86	797.92	440.74	930.71	475.92	433.77
345.35	443.48	22.588	482.45	392.75	29.658	534.28	448.94	9.294	532.39	344.69	230.37	541.61	344.51	433.54	597.13	297.2	591.4	583	444.07	25.636	707.77	500.3	29.092	774.25	455.74	3.6626	683.3	587.65	357.71	645.51	578.4	442.97	636.07	622.9	609.28	530.57	589.25	859.83	592.74	279.97	873.97	795.84	506.48	929.7	798.05	440.79	930.8	475.76	433.72
346	443.42	22.35	482.51	392.79	29.593	534.28	448.94	9.294	532.39	344.69	230.37	541.63	344.49	433.5	597.13	297.2	591.4	582.91	444.17	25.57	707.8	500.43	29.048	774.25	455.68	3.6974	683.14	587.86	357.71	645.79	578.16	443.16	636	622.93	609.26	530.57	589.25	859.83	592.58	279.91	874.15	795.63	506.61	929.91	798.05	440.79	930.8	475.8	433.7
345.89	443.23	22.578	482.51	392.79	29.593	534.28	448.94	9.294	532.39	344.69	230.37	541.63	344.49	433.5	597.13	297.2	591.4	583	444.07	25.636	707.77	500.3	29.092	774.25	455.74	3.6626	683.18	587.79	357.68	645.69	578.2	443.18	636.14	622.93	609.25	531.15	588.89	859.73	592.74	279.97	873.97	795.87	506.36	929.71	797.92	440.74	930.71	475.7	433.51
345.29	443.38	22.68	482.36	392.71	29.781	534.29	449.01	9.2382	532.39	344.69	230.37	541.63	344.54	433.62	597.13	297.2	591.4	582.9	444.02	25.617	707.83	500.24	29.037	774.25	455.68	3.6974	683.14	587.86	357.71	645.69	578.2	443.18	636	622.93	609.26	530.64	589.14	859.96	592.69	279.82	874.05	794.84	505.4	930.01	797.94	440.66	930.69	475.76	433.55
345.35	443.48	22.588	482.23	392.79	29.775	534.28	448.94	9.294	532.39	344.69	230.37	541.64	344.39	433.53	597.13	297.2	591.4	583.15	443.94	25.436	707.74	500.5	29.103	774.25	455.68	3.6974	683.07	587.83	357.76	645.69	578.2	443.18	636.07	622.9	609.28	530.57	589.25	859.83	592.75	279.67	874.09	794.9	505.43	930.1	797.94	440.66	930.69	475.58	433.35
345.53	443.57	22.42	482.45	392.75	29.658	534.28	448.94	9.294	532.39	344.69	230.37	541.63	344.49	433.5	597.1	296.94	591.57	583.08	444.1	25.511	707.74	500.26	29.192	774.3	455.67	3.6876	683.3	587.65	357.71	645.69	578.2	443.18	636.07	622.9	609.28	530.54	589.1	859.88	592.5	280.02	873.84	794.63	505.24	930	797.92	440.74	930.71	475.61	433.36
345.95	443.34	22.419	482.42	392.65	29.709	534.28	448.94	9.294	532.39	344.69	230.37	541.6	344.41	433.51	597.1	296.94	591.57	583.05	443.89	25.417	707.79	500.41	29.11	774.25	455.74	3.6626	683.14	587.62	357.8	645.42	578.4	443.03	636.07	622.9	609.28	530.57	589.25	859.83	592.68	280.07	873.88	794.51	505.29	930.14	797.92	440.74	930.71	475.44	433.42
345.53	443.57	22.42	482.38	392.87	29.582	534.28	448.94	9.294	532.4	344.59	230.35	541.79	344.14	433.49	597.13	297.2	591.4	583.14	443.84	25.342	707.68	500.57	29.18	774.22	455.59	3.692	683.14	587.62	357.8	645.42	578.42	442.98	636.07	622.9	609.28	530.54	589.1	859.88	592.62	279.79	874	794.77	505.48	930.23	797.93	440.65	930.75	475.41	433.3
345.29	443.38	22.68	482.45	392.75	29.658	534.28	448.94	9.294	532.41	344.5	230.31	541.8	344.19	433.5	597.1	296.94	591.57	583.3	443.74	25.307	707.77	500.3	29.092	774.25	455.68	3.6974	683.07	587.83	357.76	645.42	578.4	443.03	636	622.93	609.26	530.64	589.21	859.87	592.56	279.87	873.88	794.73	505.32	930.17	797.95	440.58	930.73	475.41	433.3
345.29	443.38	22.68	482.42	392.65	29.709	534.28	448.94	9.294	532.44	344.59	230.42	541.79	344.14	433.49	597.1	296.94	591.57	583.22	443.55	25.368	707.79	500.41	29.11	774.3	455.68	3.6188	682.98	587.83	357.81	645.69	578.2	443.18	636	622.93	609.26	530.54	589.1	859.88	592.62	279.79	874	794.59	505.52	930.12	797.92	440.46	930.69	475.41	433.3
345.29	443.38	22.68	482.35	392.77	29.633	534.28	448.94	9.294	532.4	344.59	230.35	541.8	344.19	433.5	597.2	296.8	591.6	583.13	443.69	25.399	707.72	500.48	29.165	774.27	455.66	3.6612	683.03	587.76	357.77	645.69	578.2	443.18	635.95	621.96	609.64	530.64	589.21	859.87	592.5	280.02	873.84	794.51	505.29	930.14	797.9	440.53	930.72	475.4	433.29
345.22	443.52	22.585	482.29	392.72	29.699	534.28	448.94	9.294	532.41	344.5	230.31	541.79	344.14	433.49	597.2	296.8	591.6	583.22	443.55	25.368	707.72	500.48	29.165	774.25	455.62	3.6634	683.03	587.76	357.77	645.34	578.4	442.95	635.84	622.8	609.3	530.54	589.1	859.88	592.45	279.83	873.87	794.51	505.29	930.14	797.9	440.53	930.72	475.4	433.29
345.95	443.34	22.419	482.48	392.69	29.644	534.28	448.94	9.294	532.41	344.5	230.31	541.72	344.1	433.45	597.29	296.67	591.62	583.41	443.74	25.265	707.74	500.5	29.127	774.21	455.54	3.6732	683.09	587.69	357.84	645.6	578.3	443.2	635.67	622.85	609.35	530.54	589.04	859.96	592.51	279.84	874.06	794.48	505.23	930.17	797.9	440.47	930.76	475.34	433.27
345.55	443.69	22.331	482.48	392.69	29.644	534.28	448.94	9.294	532.37	344.47	230.26	541.89	344.1	433.56	597.29	296.67	591.62	583.22	443.55	25.368	707.74	500.26	29.192	774.29	455.47	3.6458	682.92	587.72	357.79	645.42	578.42	442.98	635.72	622.76	609.3	530.61	589	860	592.45	279.87	873.91	794.51	505.29	930.14	797.9	440.47	930.76	475.38	433.33
345.95	443.34	22.419	482.35	392.77	29.633	534.28	448.94	9.294	532.41	344.5	230.31	541.79	344.14	433.49	597.2	296.8	591.6	583.22	443.55	25.368	707.72	500.48	29.165	774.27	455.6	3.6287	682.88	587.79	357.82	645.31	578.26	442.8	635.72	621.6	609.69	530.61	589	860	592.54	279.6	873.94	794.55	505.45	930.2	797.9	440.47	930.76	475.4	433.29
345.53	443.57	22.42	482.35	392.77	29.633	534.28	448.83	9.3286	532.48	344.5	230.24	541.79	344.14	433.49	597.25	296.83	591.48	583.24	443.69	25.356	707.72	500.48	29.165	774.24	455.47	3.6556	682.92	587.72	357.79	645.31	578.26	442.8	635.67	622.85	609.35	530.54	589.1	859.88	592.65	279.63	873.95	794.09	504.98	929.55	797.88	440.44	930.74	475.4	433.29
345.29	443.38	22.68	482.42	392.65	29.709	534.21	448.75	9.3362	532.34	344.44	230.2	541.72	344.1	433.45	597.35	296.68	591.51	583.22	443.55	25.368	707.8	500.19	29.136	774.32	455.61	3.6165	683.04	587.58	357.82	645.34	578.38	442.99	635.64	622.82	609.42	530.61	589	860	592.48	279.71	873.86	794.43	505.08	930.16	797.85	440.45	930.81	475.33	433.25
345.53	443.57	22.42	482.29	392.84	29.709	534.28	448.83	9.3286	532.41	344.44	230.13	541.72	344.1	433.45	597.29	296.67	591.62	583.3	443.74	25.307	707.79	500.41	29.11	774.25	455.52	3.6242	682.92	587.72	357.79	645.4	578.18	443	635.69	621.77	609.8	530.23	588.85	859.89	592.48	279.71	873.86	793.89	504.74	929.52	797.88	440.38	930.79	475.3	433.31
345.53	443.57	22.42	482.48	392.69	29.644	534.28	448.83	9.3286	532.41	344.44	230.13	541.79	344.14	433.49	597.35	296.68	591.51	583.24	443.69	25.356	707.79	500.41	29.11	774.17	455.32	3.6749	682.88	587.79	357.82	645.43	578.33	443.08	635.72	621.6	609.69	530.5	588.88	859.98	592.71	279.52	874.03	793.98	504.8	929.41	797.88	440.38	930.79	475.32	433.27
345.55	443.69	22.331	482.45	392.76	29.558	534.21	448.87	9.3016	532.41	344.44	230.13	541.72	344.1	433.45	597.35	296.68	591.51	583.31	443.59	25.27	707.74	500.26	29.192	774.32	455.55	3.6502	682.94	587.61	357.76	645.31	578.26	442.8	635.72	621.6	609.69	530.48	588.74	860.07	592.54	279.6	873.94	794.37	504.89	930.14	797.88	440.38	930.79	475.29	433.22
345.53	443.57	22.42	482.36	392.57	29.68	534.28	448.94	9.294	532.41	344.44	230.13	541.72	344.1	433.45	597.35	296.68	591.51	583.24	443.57	25.217	707.8	500.19	29.136	774.27	455.53	3.6492	682.88	587.79	357.82	645.3	578.22	442.89	635.58	621.76	609.91	530.48	588.74	860.07	592.48	279.71	873.86	793.7	504.55	929.57	797.76	440.24	930.87	475.32	433.27
345.95	443.34	22.419	482.29	392.7	29.605	534.28	448.94	9.294	532.41	344.44	230.13	541.66	343.97	433.48	597.35	296.68	591.51	583.4	443.46	25.202	707.74	500.26	29.192	774.26	455.56	3.6599	682.88	587.79	357.82	645.3	578.24	442.85	635.67	621.72	609.87	530.3	588.75	860.01	592.68	279.45	874.02	793.89	504.74	929.52	797.88	440.33	930.83	475.27	433.26
345.29	443.38	22.68	482.36	392.57	29.68	534.19	448.7	9.3943	532.41	344.44	230.13	541.77	343.98	433.42	597.35	296.68	591.51	583.34	443.47	25.238	707.79	500.41	29.11	774.21	455.4	3.6653	682.88	587.79	357.82	645.31	578.18	442.93	635.61	621.6	609.8	530.34	588.92	859.99	592.48	279.71	873.86	793.89	504.74	929.52	797.76	440.24	930.87	475.29	433.22
345.53	443.57	22.42	482.14	392.68	29.595	534.21	448.75	9.3362	532.53	344.44	230.08	541.77	343.98	433.42	597.35	296.68	591.51	583.34	443.47	25.238	707.74	500.26	29.192	774.24	455.47	3.6556	682.88	587.79	357.82	645.23	578.22	442.82	635.58	621.76	609.91	530.23	588.8	859.98	592.45	279.64	873.85	793.47	504.2	929.31	797.83	440.22	930.87	475.27	433.26
345.53	443.57	22.42	482.23	392.79	29.775	534.19	448.84	9.3633	532.53	344.44	230.08	541.72	343.9	433.45	597.35	296.68	591.51	583.37	443.29	25.082	707.79	500.41	29.11	774.26	455.39	3.6555	682.88	587.79	357.82	645.02	578.18	442.88	635.52	621.78	609.98	530.3	588.75	860.01	592.77	280.22	873.72	793.63	504.38	929.32	797.76	440.24	930.87	475.31	433.2
345.47	443.68	22.346	482.33	392.65	29.594	534.21	448.75	9.3362	532.57	344.43	230.02	541.66	343.97	433.48	597.06	296.67	591.53	583.29	443.16	24.973	707.8	500.43	29.048	774.24	455.47	3.6556	682.84	587.67	357.83	645.01	578.17	442.92	635.61	621.6	609.8	530.52	588.55	859.92	592.45	279.64	873.85	793.63	504.38	929.32	797.76	440.24	930.87	475.31	433.13
345.53	443.57	22.42	482.29	392.7	29.605	534.21	448.87	9.3016	532.6	344.37	230.02	541.72	343.9	433.45	597.26	296.81	591.49	583.27	443.26	25.079	707.85	500.35	29.051	774.24	455.33	3.5871	682.79	587.74	357.87	644.81	578.14	443.05	635.52	621.78	609.98	530.1	588.42	860	592.45	279.64	873.85	793.69	504.28	929.26	797.76	440.24	930.87	475.26	433.05
345.53	443.57	22.42	482.36	392.57	29.68	534.18	448.72	9.4015	532.57	344.43	230.02	541.77	343.98	433.42	597.15	296.54	591.56	583.22	443.17	25.009	707.68	500.2	29.214	774.24	455.33	3.5871	682.88	587.79	357.82	644.81	578.1	443.05	635.42	621.82	610.01	530.17	588.71	860.04	592.8	280.07	873.82	793.69	504.28	929.26	797.76	440.24	930.87	475.17	433.01
345.53	443.57	22.42	482.48	392.69	29.644	534.96	447.53	9.5291	532.58	344.3	230.02	541.61	343.9	433.51	597.35	296.68	591.51	583.46	443.36	25.047	707.79	500.41	29.11	774.17	455.32	3.6749	682.77	587.67	357.88	644.67	578.09	442.98	635.42	621.82	610.01	530.4	588.52	859.9	592.51	279.53	873.93	793.36	504.08	929.29	797.6	440.2	930.83	475.17	433.01
345.53	443.57	22.42	482.29	392.72	29.699	534.17	448.67	9.4593	532.64	344.25	229.93	541.72	343.9	433.45	597.15	296.54	591.56	583.41	443.14	24.918	707.74	500.26	29.192	774.19	455.34	3.5969	682.5	587.67	357.9	644.76	577.85	443.13	635.45	621.66	609.9	530.23	588.67	860.04	592.62	279.56	873.94	793.54	504.27	929.31	797.61	440.12	930.86	475.17	433.01
345.48	443.47	22.263	482.29	392.72	29.699	534.17	448.67	9.4593	532.58	344.3	230.02	541.72	343.9	433.45	597.15	296.54	591.56	583.38	443.27	24.97	707.79	500.41	29.11	774.21	455.26	3.5968	682.26	587.58	357.98	644.6	578.08	443.08	635.42	621.82	610.01	530.37	588.71	860.05	592.8	280.07	873.82	793.69	504.28	929.26	797.61	440.12	930.86	475.17	433.01
345.53	443.57	22.42	482.35	392.77	29.633	534.27	448.65	9.3959	532.47	344.38	230.04	541.61	343.9	433.51	597.15	296.54	591.56	583.33	443.2	24.881	707.8	500.19	29.136	774.21	455.26	3.5968	682.27	587.3	357.87	644.61	578.04	443.12	635.42	621.82	610.01	530.16	588.37	860.1	592.66	280.02	873.81	793.36	504.08	929.29	797.61	440.12	930.86	475.17	433.01
345.29	443.38	22.68	482.14	392.68	29.595	534.28	448.83	9.3286	532.64	344.25	229.93	541.72	343.9	433.45	597.22	296.42	591.48	583.35	443.14	24.955	707.74	500.26	29.192	774.23	455.32	3.6652	682.2	587.38	357.83	644.4	577.97	443.12	635.42	621.82	610.01	530.25	588.38	859.97	592.79	280.07	873.81	793.38	504.08	929.3	797.45	440.03	930.81	475.06	432.94
345.48	443.6	22.166	482.23	392.65	29.67	534.21	448.75	9.3362	532.63	344.29	229.96	541.66	343.81	433.45	597.06	296.67	591.53	583.46	443.17	24.866	707.8	500.19	29.136	774.22	455.25	3.5894	682.14	587.36	357.8	644.13	577.87	443.22	635.46	621.44	609.87	530.12	588.15	860.06	592.63	280.17	873.72	793.22	504.08	929.34	797.6	440.05	930.82	475.1	432.97
345.53	443.57	22.42	482.21	392.75	29.624	534.98	447.63	9.4892	532.64	344.25	229.93	541.66	343.81	433.45	597.06	296.67	591.53	583.53	443.2	24.862	707.8	500.19	29.136	774.16	455.26	3.6066	681.99	587.45	357.79	644.14	577.96	443.17	635.29	621.48	609.92	529.97	588.19	860.02	592.66	280.02	873.81	793.22	504.08	929.34	797.6	440.05	930.82	475	432.93
345.53	443.57	22.42	482.14	392.68	29.595	534.99	447.58	9.4748	532.63	344.29	229.96	541.66	343.81	433.45	597.05	296.69	591.52	583.41	443.25	24.874	707.8	500.19	29.136	774.23	455.32	3.6652	682.13	587.4	357.91	644.19	577.86	443.22	635.29	621.48	609.92	529.96	588.17	860.09	592.79	280.07	873.81	793.69	504.28	929.26	797.6	440.05	930.82	474.97	433.01
345.53	443.57	22.42	482.14	392.68	29.595	534.17	448.67	9.4593	532.64	344.25	229.93	541.66	343.81	433.45	597.15	296.54	591.56	583.37	443.14	24.766	707.74	500.26	29.192	774.2	455.2	3.5213	682	587.27	357.88	644.18	577.86	443.17	635.12	621.53	610.01	529.97	588.19	860.02	592.63	280.17	873.72	793.36	504.08	929.29	797.6	440.05	930.82	475.06	432.94
345.53	443.57	22.42	482.06	392.55	29.703	534.17	448.67	9.4593	532.64	344.25	229.93	541.55	343.81	433.51	596.95	296.57	591.5	583.37	443.14	24.766	707.79	500.41	29.11	774.2	455.2	3.5213	681.91	587.26	357.77	644.12	577.85	443.27	635.04	621.45	610.03	530.02	587.95	859.99	592.66	280.02	873.81	793.53	504.27	929.3	797.6	440.05	930.82	474.91	433
345.53	443.57	22.42	482.14	392.68	29.595	534.19	448.82	9.3589	532.45	344.17	229.95	541.55	343.81	433.51	596.95	296.57	591.5	583.37	443.14	24.766	707.74	500.18	29.003	774.24	455.33	3.5871	681.88	587.21	357.58	644.13	577.87	443.22	634.85	621.93	609.49	529.92	588.16	860.16	592.51	279.97	873.7	793.22	504.08	929.34	797.6	440.05	930.82	475.01	432.93
345.53	443.57	22.42	482.24	392.67	29.519	534.13	448.74	9.3833	532.45	344.17	229.95	541.55	343.72	433.58	596.92	296.2	591.51	583.34	443.21	24.659	707.79	500.41	29.11	774.21	455.26	3.5968	681.85	587.25	357.72	644.01	577.81	443.28	635.04	621.45	610.03	529.97	587.99	859.95	592.54	279.82	873.79	793.36	504.08	929.29	797.45	440.03	930.81	474.88	433
345.53	443.57	22.42	482.14	392.68	29.595	534.96	447.53	9.5291	532.45	344.17	229.95	541.55	343.81	433.51	596.8	296.37	591.48	583.34	443.07	24.517	707.66	500.43	29.187	774.2	455.2	3.5213	681.65	587.36	357.59	643.84	577.78	443.3	634.76	621.89	609.5	529.96	587.97	860.01	592.7	279.72	873.89	793.22	504.08	929.34	797.45	440.03	930.81	474.91	433
345.48	443.47	22.263	482.14	392.68	29.595	534.18	448.54	9.4666	532.45	344.17	229.95	541.41	343.79	433.53	596.76	296.44	591.57	583.35	443.08	24.49	707.74	500.18	29.003	773.45	455.8	3.2157	681.64	587.18	357.46	643.75	577.8	443.32	634.83	621.94	609.43	529.92	587.96	860	592.7	279.72	873.89	793.22	504.08	929.34	797.45	440.03	930.81	474.8	432.99
345.53	443.57	22.42	482.14	392.68	29.595	534.99	447.58	9.4748	532.52	344.24	229.99	541.4	343.7	433.61	596.77	296.38	591.35	583.35	443.08	24.49	707.67	500.17	29.072	774.2	455.2	3.5213	681.54	587.15	357.63	643.68	577.7	443.24	634.69	621.88	609.46	530.27	587.86	860.09	592.54	279.82	873.79	793.22	504.08	929.34	797.45	440.03	930.81	474.8	432.99
345.29	443.38	22.68	482.14	392.68	29.595	534.11	448.59	9.4837	532.45	344.17	229.95	541.41	343.79	433.53	596.7	296.5	591.45	583.43	442.92	24.504	707.67	500.25	29.058	773.52	455.78	3.2081	681.16	587	357.56	643.69	577.4	443.13	634.67	621.89	609.4	529.97	587.81	859.92	592.27	278.99	873.85	793.92	504.42	929.96	797.45	440.03	930.81	474.8	432.99
345.95	443.34	22.419	482.14	392.68	29.595	534.96	447.53	9.5291	532.45	344.17	229.95	541.4	343.7	433.61	596.75	296.41	591.37	583.32	443	24.449	707.74	500.09	29.075	773.47	455.89	3.3201	681.21	587.1	357.77	643.56	577.27	443.1	634.69	621.88	609.46	529.96	587.97	860.01	592.5	279.94	873.61	793.84	504.48	930.08	797.45	440.03	930.81	474.86	432.8
345.53	443.57	22.42	482.14	392.68	29.595	534.17	448.67	9.4593	532.45	344.17	229.95	541.41	343.79	433.53	596.72	296.48	591.46	583.32	443	24.449	707.75	499.95	29.03	774.15	455.2	3.5311	680.99	586.79	357.59	643.42	577.32	443.02	634.69	621.88	609.46	529.97	587.99	859.95	592.55	278.75	873.94	793.25	504.03	929.25	797.47	439.95	930.79	474.8	432.99
345.53	443.57	22.42	481.99	392.65	29.631	534.98	447.63	9.4892	532.38	344.24	230.01	541.41	343.79	433.53	596.59	296.65	591.42	583.35	442.88	24.367	707.68	499.95	29.099	774.2	455.2	3.5213	680.99	586.79	357.59	643.45	577.31	443.07	634.41	621.64	609.24	529.85	587.8	860	592.09	279.05	873.69	793.41	503.99	929.27	797.47	439.95	930.79	474.8	432.99
345.53	443.57	22.42	481.95	392.69	29.53	534.96	447.53	9.5291	532.41	344.18	230.02	541.4	343.7	433.61	596.65	296.55	591.33	583.44	442.86	24.315	707.62	500.02	29.154	773.45	455.8	3.2157	680.99	586.79	357.59	643.45	577.31	443.07	634.41	621.64	609.24	529.78	587.73	860.1	592.33	278.88	873.93	793.89	504.35	929.8	797.45	440.03	930.81	474.77	432.86
345.53	443.57	22.42	481.99	392.65	29.631	534.96	447.44	9.5444	532.33	344.25	230.07	541.41	343.79	433.53	596.65	296.55	591.33	583.46	442.85	24.089	707.67	500.25	29.058	774.15	455.2	3.5311	680.79	586.57	357.49	643.39	577.22	443.13	634.41	621.64	609.24	529.93	587.91	860.12	592.54	279.82	873.79	793.26	503.98	929.32	797.47	439.95	930.79	474.82	432.63
345.53	443.57	22.42	482.06	392.69	29.566	534.9	447.46	9.559	532.38	344.24	230.01	541.4	343.7	433.61	596.65	296.55	591.33	583.39	442.7	24.298	707.6	500.24	29.128	774.2	455.2	3.5213	680.83	586.71	357.66	643.34	577.09	443.11	634.41	621.64	609.24	529.64	587.68	860.11	592.33	278.88	873.93	793.22	504.08	929.34	797.45	440.03	930.81	474.82	432.63
345.53	443.57	22.42	481.88	392.54	29.611	534.18	448.54	9.4666	532.12	344.19	230.07	541.41	343.79	433.53	596.59	296.65	591.42	583.49	442.73	23.993	707.6	500.24	29.128	774.2	455.2	3.5213	680.83	586.71	357.66	643.34	577.09	443.11	634.28	621.7	609.22	529.73	587.72	860.06	592.15	278.93	873.77	793.92	504.25	929.79	797.45	440.03	930.81	474.82	432.63
345.53	443.57	22.42	482.14	392.68	29.595	534.81	447.46	9.6013	532.25	344.21	230.03	541.4	343.7	433.61	596.65	296.55	591.33	583.49	442.44	24.142	707.67	500.17	29.072	774.15	455.2	3.5311	680.74	586.73	357.67	643.36	577.08	443.16	634.22	621.55	609.42	529.72	587.6	860.21	592.05	278.74	873.8	793.26	503.98	929.32	797.47	439.95	930.79	474.82	432.63
345.53	443.57	22.42	481.99	392.65	29.631	534.98	447.63	9.4892	532.21	344.22	230.09	541.4	343.7	433.61	596.59	296.65	591.42	583.44	442.41	24.055	707.67	500.17	29.072	774.15	455.2	3.5311	680.74	586.73	357.67	643.34	577.09	443.11	634.07	621.38	609.34	529.68	587.68	860.18	592.05	278.74	873.8	793.22	504.08	929.34	797.49	439.91	930.74	474.73	432.73
345.53	443.57	22.42	481.99	392.65	29.631	534.9	447.46	9.559	532.12	344.19	230.07	541.4	343.7	433.61	596.65	296.55	591.33	583.44	442.41	24.055	707.66	500.31	29.118	774.2	455.2	3.5213	680.7	586.6	357.49	643.36	577.08	443.16	634.06	621.36	609.39	529.64	587.68	860.11	592.53	278.44	873.77	793.96	504.35	929.76	797.47	439.95	930.79	474.82	432.63
345.53	443.57	22.42	482.09	392.71	29.494	534.9	447.36	9.5744	532.08	344.23	229.98	541.4	343.7	433.61	596.65	296.55	591.33	583.44	442.57	23.968	707.6	500.24	29.128	774.15	455.2	3.5311	680.74	586.73	357.67	643.36	577.06	443.15	633.95	621.43	609.35	529.64	587.68	860.11	592.05	278.74	873.8	793.92	504.25	929.79	797.47	439.95	930.79	474.82	432.63
345.53	443.57	22.42	481.99	392.65	29.631	534.99	447.58	9.4748	532.12	344.19	230.07	541.41	343.79	433.53	596.59	296.65	591.42	583.44	442.57	23.968	707.62	500.02	29.154	774.15	455.2	3.5311	680.66	586.51	357.37	643.34	577.09	443.11	633.98	621.38	609.44	529.72	587.6	860.21	592.22	278.66	873.89	793.26	503.98	929.32	797.47	439.92	930.73	474.82	432.63
345.53	443.57	22.42	481.95	392.69	29.53	534.96	447.44	9.5444	532.12	344.19	230.07	541.4	343.7	433.61	596.65	296.55	591.33	583.44	442.41	24.055	707.48	500.23	29.074	774.15	455.26	3.4974	680.74	586.73	357.67	643.34	577.09	443.11	633.81	621.37	609.46	529.65	587.55	860.3	592.05	278.74	873.8	793.29	503.93	929.24	797.49	439.91	930.74	474.82	432.63
345.53	443.57	22.42	481.93	392.62	29.527	534.96	447.44	9.5444	532.08	344.23	229.98	541.4	343.7	433.61	596.59	296.65	591.42	583.44	442.57	23.968	707.75	499.95	29.03	774.15	455.2	3.5311	680.66	586.51	357.37	643.34	577.09	443.11	633.87	621.33	609.5	529.72	587.6	860.21	592.26	278.61	873.78	793.92	504.25	929.79	797.47	439.92	930.73	474.84	432.52
345.53	443.57	22.42	481.9	392.61	29.614	534.96	447.44	9.5444	532.16	344.18	230	541.4	343.7	433.61	596.59	296.65	591.42	583.44	442.41	24.055	707.6	500.24	29.128	774.15	455.2	3.5311	680.7	586.6	357.49	643.34	577.09	443.11	633.86	621.37	609.4	529.45	587.59	860.27	592.22	278.66	873.89	793.26	503.98	929.32	797.49	439.88	930.69	474.82	432.63
345.48	443.47	22.263	481.95	392.69	29.53	534.96	447.44	9.5444	532.08	344.23	229.98	541.4	343.7	433.61	596.54	296.45	591.38	583.44	442.41	24.055	707.48	500.23	29.074	774.2	455.2	3.5213	680.74	586.73	357.67	643.34	577.09	443.11	633.8	621.29	609.54	529.45	587.59	860.27	592.44	278.52	873.89	793.94	504.22	929.75	797.49	439.91	930.74	474.82	432.49
345.53	443.57	22.42	482.27	392.79	29.336	534.81	447.46	9.6013	532.08	344.23	229.98	541.36	343.57	433.67	596.65	296.55	591.33	583.49	442.6	24.056	707.49	500.22	28.973	774.2	455.2	3.5213	680.66	586.51	357.37	643.36	577.08	443.16	633.8	621.29	609.54	529.54	587.5	860.36	592.05	278.74	873.8	793.92	504.25	929.79	797.49	439.88	930.69	474.8	432.59
345.53	443.57	22.42	481.82	392.55	29.512	534.96	447.44	9.5444	532.02	344.14	230.03	541.3	343.52	433.62	596.65	296.55	591.33	583.44	442.41	24.055	707.66	500.31	29.118	774.15	455.2	3.5311	680.71	586.64	357.54	643.36	577.06	443.15	633.8	621.29	609.54	529.54	587.5	860.36	592.05	278.74	873.8	793.85	504.06	929.78	797.47	439.92	930.73	474.82	432.49
345.53	443.57	22.42	481.84	392.61	29.493	534.96	447.53	9.5291	532.13	344.21	229.92	541.35	343.47	433.75	596.6	296.34	591.29	583.44	442.41	24.055	707.68	499.95	29.099	774.15	455.2	3.5311	680.55	586.62	357.53	643.34	577.09	443.11	633.8	621.29	609.54	529.49	587.5	860.3	592.4	279.16	873.84	793.92	504.25	929.79	797.49	439.88	930.69	474.82	432.49
345.53	443.57	22.42	481.79	392.66	29.415	534.96	447.44	9.5444	532.08	344.23	229.98	541.32	343.4	433.76	596.65	296.55	591.33	583.44	442.41	24.055	707.6	500.24	29.128	774.15	455.2	3.5311	680.57	586.55	357.5	643.34	577.09	443.11	633.8	621.29	609.54	529.85	587.22	860.14	592.4	279.16	873.84	793.08	503.74	929.24	797.49	439.88	930.69	474.82	432.49
345.53	443.57	22.42	481.91	392.76	29.414	534.96	447.53	9.5291	532.08	344.23	229.98	541.26	343.42	433.69	596.6	296.34	591.29	583.44	442.57	23.968	707.6	500.24	29.128	774.15	455.2	3.5311	680.5	586.55	357.38	643.36	577.08	443.16	633.8	621.29	609.54	529.54	587.49	860.42	592.4	279.14	873.73	793.26	503.98	929.32	797.47	439.92	930.73	474.82	432.49
345.53	443.57	22.42	481.9	392.69	29.41	534.96	447.44	9.5444	532.08	344.23	229.98	541.3	343.52	433.62	596.6	296.34	591.29	583.44	442.57	23.968	707.56	499.94	29.045	774.15	455.2	3.5311	680.57	586.52	357.39	643.38	577.06	443.19	633.69	621.25	609.52	529.49	587.49	860.36	592.44	279.1	873.71	793.85	504.31	929.74	797.45	439.76	930.72	474.78	432.35
345.53	443.57	22.42	481.91	392.76	29.414	534.87	447.44	9.5867	532.02	344.14	230.03	541.21	343.24	433.74	596.71	296.18	591.32	583.49	442.44	24.142	707.67	500.25	29.058	774.2	455.2	3.5213	680.61	586.65	357.56	643.36	577.06	443.15	633.8	621.29	609.54	529.49	587.43	860.24	592.26	279.22	873.62	793.08	503.74	929.24	797.45	439.76	930.72	474.78	432.35
345.29	443.38	22.68	481.8	392.65	29.393	534.9	447.36	9.5744	532.06	344.12	229.96	541.2	343.29	433.72	596.71	296.18	591.32	583.44	442.57	23.968	707.6	500.24	29.128	774.15	455.2	3.5311	680.66	586.51	357.37	643.36	577.06	443.15	633.62	620.99	609.43	529.54	587.49	860.42	592.4	279.14	873.73	793.85	504.06	929.78	797.47	439.65	930.74	474.78	432.29
345.53	443.57	22.42	481.83	392.58	29.51	534.9	447.46	9.559	532.16	344.18	230	541.17	343.25	433.66	596.71	296.18	591.32	583.44	442.41	24.055	707.6	500.24	29.128	774.15	455.2	3.5311	680.63	586.63	357.47	643.38	577.06	443.19	633.69	621.25	609.52	529.39	587.41	860.2	592.24	279.25	873.75	793.85	504.06	929.78	797.34	439.71	930.63	474.78	432.35
345.53	443.57	22.42	481.83	392.58	29.51	534.96	447.44	9.5444	531.96	344.15	229.96	541.21	343.24	433.74	596.71	296.18	591.32	583.44	442.41	24.055	707.6	500.24	29.128	774.2	455.26	3.4876	680.49	586.49	357.35	643.36	577.06	443.15	633.69	621.25	609.52	529.49	587.43	860.24	592.45	279.07	873.59	792.94	503.61	929.29	797.36	439.6	930.65	474.72	432.26
345.48	443.47	22.263	481.83	392.58	29.51	534.78	447.41	9.5913	531.96	344.15	229.96	541.21	343.24	433.74	596.71	296.18	591.32	583.44	442.41	24.055	707.62	500.02	29.154	774.15	455.2	3.5311	680.51	586.62	357.53	643.38	577.06	443.19	633.71	620.94	609.49	529.54	587.5	860.36	592.71	278.91	873.69	793.87	504.03	929.73	797.45	439.69	930.78	474.72	432.26
345.53	443.57	22.42	481.9	392.69	29.41	534.18	448.54	9.4666	532.06	344.12	229.96	541.16	343.34	433.59	596.71	296.18	591.32	583.48	442.36	24.17	707.67	500.17	29.072	774.2	455.2	3.5213	680.52	586.58	357.47	643.38	577.06	443.19	633.69	621.25	609.52	529.44	587.43	860.18	592.86	279.16	873.71	792.94	503.61	929.29	797.42	439.52	930.75	474.72	432.26
345.53	443.57	22.42	481.83	392.58	29.51	534.9	447.36	9.5744	532.13	344.03	230.06	541.11	343.26	433.59	596.71	296.18	591.32	583.44	442.41	24.055	707.76	500.12	29.117	774.2	455.2	3.5213	680.57	586.55	357.5	643.38	577.06	443.19	633.61	620.98	609.49	529.5	587.42	860.3	592.45	279.07	873.59	793.79	503.93	929.84	797.3	439.51	930.7	474.69	432.12
345.53	443.57	22.42	481.8	392.65	29.393	534.96	447.44	9.5444	532.04	344.1	229.98	541.11	343.26	433.59	596.71	296.18	591.32	583.44	442.41	24.055	707.67	500.25	29.058	774.15	455.26	3.4974	680.5	586.51	357.45	643.38	577.06	443.19	633.78	621.2	609.58	529.54	587.5	860.36	592.17	279.21	873.7	793.79	503.82	929.96	797.32	439.47	930.66	474.72	432.26
345.53	443.57	22.42	481.83	392.7	29.297	534.96	447.44	9.5444	532	344.12	230.04	541.21	343.24	433.74	596.6	296.34	591.29	583.54	442.29	24.048	707.6	500.24	29.128	774.2	455.2	3.5213	680.39	586.48	357.42	643.38	577.06	443.19	633.78	621.2	609.58	529.44	587.43	860.18	592.71	278.91	873.69	792.79	503.56	929.38	797.27	439.33	930.64	474.72	432.26
345.53	443.57	22.42	481.8	392.65	29.393	534.96	447.44	9.5444	532.06	344.12	229.96	541.11	343.26	433.59	596.71	296.18	591.32	583.44	442.41	24.055	707.62	500.02	29.154	774.2	455.2	3.5213	680.43	586.57	357.54	643.38	577.06	443.19	633.71	620.94	609.49	529.41	587.52	860.15	592.64	278.87	873.64	792.96	503.53	929.47	797.27	439.33	930.64	474.69	432.12
345.53	443.57	22.42	481.8	392.65	29.393	534.81	447.37	9.6166	532	344.13	229.89	541.17	343.25	433.66	596.71	296.18	591.32	583.49	442.44	24.142	707.7	500.19	29.173	774.2	455.2	3.5213	680.39	586.48	357.42	643.38	577.06	443.19	633.61	620.98	609.49	529.37	587.51	860.15	592.26	278.83	873.72	793.79	503.86	929.89	797.27	439.33	930.64	474.69	432.12
345.53	443.57	22.42	481.98	392.61	29.476	534.96	447.44	9.5444	531.96	344.15	229.96	541.11	343.26	433.59	596.71	296.18	591.32	583.44	442.41	24.055	707.6	500.24	29.128	774.15	455.2	3.5311	680.31	586.5	357.44	643.32	576.93	443.15	633.61	620.98	609.49	529.49	587.43	860.24	592.4	279.14	873.73	793.85	503.95	929.9	797.27	439.33	930.64	474.69	432.12
345.53	443.57	22.42	481.89	392.64	29.318	534.9	447.36	9.5744	532.09	344.06	229.83	541.17	343.25	433.66	596.71	296.18	591.32	583.49	442.58	24.072	707.68	499.95	29.099	774.2	455.26	3.4876	680.28	586.45	357.41	643.38	577.06	443.19	633.71	620.94	609.49	529.5	587.42	860.3	592.17	279.21	873.7	792.97	503.49	929.56	797.13	439.28	930.58	474.62	432
345.48	443.47	22.263	482.01	392.61	29.303	534.9	447.36	9.5744	531.96	344.15	229.96	541.11	343.26	433.59	596.71	296.18	591.32	583.49	442.44	24.142	707.67	500.25	29.058	774.2	455.2	3.5213	680.3	586.45	357.4	643.23	576.9	443.17	633.71	620.94	609.49	529.45	587.42	860.24	592.45	279.07	873.59	793.79	503.76	930.02	797.22	439.18	930.64	474.65	432.03
345.53	443.57	22.42	481.73	392.67	29.281	534.9	447.36	9.5744	532.09	344.06	229.83	541.09	343.16	433.66	596.81	296.04	591.36	583.44	442.41	24.055	707.66	500.31	29.118	774.2	455.2	3.5213	680.47	586.56	357.54	643.23	576.9	443.17	633.71	620.94	609.49	529.45	587.42	860.24	592.64	278.87	873.64	792.97	503.49	929.56	797.22	439.18	930.64	474.62	432
345.53	443.57	22.42	481.89	392.64	29.318	534.96	447.44	9.5444	531.93	343.94	229.86	541.05	343.17	433.58	596.71	296.18	591.32	583.44	442.41	24.055	707.68	499.95	29.099	774.2	455.2	3.5213	680.23	586.47	357.38	643.23	576.9	443.17	633.71	620.94	609.49	529.5	587.42	860.3	592.38	279.04	873.54	793.85	503.95	929.9	797.22	439.18	930.64	474.62	432
345.53	443.57	22.42	481.82	392.66	29.205	534.9	447.36	9.5744	532.04	343.97	229.86	541.05	343.17	433.58	596.71	296.18	591.32	583.44	442.41	24.055	707.6	500.24	29.128	774.2	455.26	3.4876	680.32	586.46	357.52	643.17	576.67	443.2	633.71	620.94	609.49	529.96	587.03	860.03	592.38	279.04	873.54	792.97	503.49	929.56	797.22	439.18	930.64	474.62	432
345.53	443.57	22.42	481.8	392.65	29.393	534.9	447.36	9.5744	531.93	343.94	229.86	541.17	343.25	433.66	596.71	296.18	591.32	583.44	442.41	24.055	707.68	499.95	29.099	774.2	455.2	3.5213	680.15	586.34	357.48	643.19	576.77	443.18	633.71	620.94	609.49	529.35	587.4	860.21	592.71	278.91	873.69	792.96	503.53	929.47	797.08	439.13	930.58	474.62	432
345.53	443.57	22.42	481.83	392.58	29.51	534.81	447.37	9.6166	531.98	344.03	229.83	541.05	343.17	433.58	596.71	296.18	591.32	583.49	442.44	24.142	707.62	500.02	29.154	774.2	455.2	3.5213	680.21	586.46	357.43	643.2	576.79	443.19	633.71	620.94	609.49	530	587.03	860.08	592.17	279.21	873.7	792.97	503.49	929.56	797.08	439.13	930.58	474.62	432
345.53	443.57	22.42	481.83	392.58	29.51	534.86	447.29	9.6104	531.93	343.94	229.86	541.15	343.15	433.73	596.81	296.04	591.36	583.44	442.41	24.055	707.6	500.24	29.128	774.2	455.26	3.4876	680.2	586.46	357.43	643.19	576.77	443.18	633.71	620.94	609.49	529.39	587.24	860.17	592.26	278.7	873.66	792.97	503.49	929.56	797.12	439.09	930.63	474.62	432
345.53	443.57	22.42	481.86	392.58	29.336	534.9	447.36	9.5744	531.93	343.94	229.86	540.99	343.1	433.63	596.55	296.05	591.33	583.44	442.41	24.055	707.74	499.89	29.041	774.2	455.2	3.5213	680.07	586.47	357.63	643.2	576.71	443.19	633.71	620.94	609.49	529.45	587.42	860.24	592.37	279.06	873.67	793.79	503.76	930.02	797.08	439.13	930.58	474.62	432
345.53	443.57	22.42	481.93	392.63	29.269	534.93	447.41	9.5214	531.93	343.94	229.86	541.03	343.09	433.71	596.81	296.04	591.36	583.6	442.24	23.965	707.78	499.9	29.144	774.2	455.2	3.5213	680.19	586.41	357.42	643.17	576.67	443.2	633.71	620.94	609.49	529.45	587.42	860.24	592.26	278.67	873.53	792.97	503.49	929.56	797.08	439.13	930.58	474.59	431.93
345.53	443.57	22.42	481.89	392.7	29.138	534.96	447.44	9.5444	531.98	343.83	229.92	541.01	343.02	433.7	596.55	296.05	591.33	583.44	442.41	24.055	707.66	500.31	29.118	774.2	455.23	3.4793	680.2	586.45	357.33	643.12	576.62	443.27	633.71	620.94	609.49	529.5	587.42	860.3	592.21	279.18	873.67	793.79	503.76	930.02	797.12	439.09	930.63	474.59	431.93
345.53	443.57	22.42	481.77	392.59	29.412	534.96	447.44	9.5444	531.91	343.9	229.8	541.03	343.09	433.71	596.55	296.05	591.33	583.51	442.36	23.973	707.67	500.17	29.072	774.2	455.2	3.5213	680.01	586.43	357.48	643.1	576.55	443.27	633.71	620.94	609.49	529.5	587.42	860.3	592.26	278.67	873.53	793.11	503.63	929.51	796.98	439.05	930.57	474.62	431.88
345.53	443.57	22.42	481.89	392.64	29.318	534.9	447.36	9.5744	531.85	343.82	229.79	540.96	342.98	433.6	596.4	295.94	591.33	583.51	442.36	23.973	707.62	500.02	29.154	774.2	455.26	3.4876	679.96	586.45	357.46	643	576.42	443.3	633.71	620.94	609.49	529.4	587.4	860.27	592.07	278.81	873.57	792.78	503.24	929.47	797.08	439.13	930.58	474.56	431.94
345.95	443.34	22.419	481.82	392.66	29.205	534.12	448.46	9.491	531.83	343.78	229.72	541.06	343.04	433.64	596.65	295.92	591.37	583.51	442.36	23.973	707.67	500.17	29.072	774.2	455.26	3.4876	679.98	586.44	357.47	643	576.42	443.3	633.71	620.94	609.49	529.5	587.42	860.3	592.26	278.81	873.59	792.97	503.49	929.56	797.1	439.04	930.6	474.59	431.93
345.53	443.57	22.42	481.86	392.58	29.336	534.12	448.46	9.491	531.88	343.68	229.78	541.05	343.02	433.55	596.55	296.05	591.33	583.55	442.39	24.06	707.7	500.19	29.173	774.2	455.26	3.4876	679.89	586.29	357.49	643	576.37	443.38	633.71	620.94	609.49	529.4	587.22	860.24	592.26	278.67	873.53	792.78	503.24	929.47	796.82	438.74	930.58	474.54	431.84
345.53	443.57	22.42	481.86	392.58	29.336	534.96	447.44	9.5444	531.85	343.82	229.79	540.89	342.92	433.73	596.4	295.94	591.33	583.6	442.24	23.965	707.67	500.25	29.058	774.2	455.2	3.5213	679.96	586.24	357.55	642.84	576.35	443.23	633.71	620.94	609.49	529.68	587	860.12	592.26	278.67	873.53	793.79	503.76	930.02	796.95	438.86	930.64	474.56	431.94
345.53	443.57	22.42	481.79	392.51	29.296	534.07	448.38	9.5252	531.88	343.68	229.78	540.99	342.95	433.6	596.4	295.94	591.33	583.65	442.27	24.058	707.67	500.17	29.072	774.2	455.26	3.4876	679.68	586.26	357.5	642.8	576.35	443.29	633.71	620.94	609.49	529.44	587.43	860.18	592.26	278.81	873.59	793.8	503.66	930.06	796.83	438.86	930.5	474.56	431.94
345.13	443.3	22.654	481.89	392.7	29.138	534.83	447.37	9.6229	531.88	343.68	229.78	540.99	342.95	433.6	596.5	295.8	591.37	583.51	442.36	23.973	707.7	500.19	29.173	774.2	455.2	3.5213	679.83	586.31	357.46	642.54	576.29	443.35	633.71	620.94	609.49	529.92	586.85	860.09	592.26	278.67	873.53	792.97	503.49	929.56	796.96	439.01	930.63	474.59	431.88
345.29	443.38	22.68	481.86	392.5	29.41	534.86	447.29	9.6104	531.8	343.46	229.87	540.96	342.99	433.68	596.4	295.94	591.33	583.51	442.36	23.973	707.6	500.24	29.128	774.2	455.2	3.5213	679.76	586.22	357.57	642.54	576.29	443.35	633.62	620.92	609.44	529.45	587.22	860.3	592.26	278.67	873.53	792.97	503.49	929.56	796.89	438.9	930.5	474.63	431.87
345.29	443.38	22.68	481.79	392.51	29.296	534.86	447.29	9.6104	531.88	343.68	229.78	540.97	342.88	433.59	596.49	295.71	591.4	583.51	442.36	23.973	707.71	500.11	28.987	773.52	455.81	3.1577	679.76	586.22	357.57	642.62	576.28	443.32	633.52	620.96	609.45	529.45	587.22	860.3	592.52	278.64	873.7	792.97	503.49	929.56	796.87	438.67	930.51	474.63	431.87
345.53	443.57	22.42	481.83	392.44	29.429	534.9	447.36	9.5744	531.8	343.46	229.87	540.97	342.88	433.59	596.5	295.8	591.37	583.51	442.36	23.973	707.71	500.11	28.987	774.2	455.26	3.4876	679.71	586.32	357.56	642.54	576.29	443.35	633.62	620.92	609.44	529.45	587.22	860.3	591.98	278.6	873.67	793.79	503.76	930.02	796.85	438.65	930.57	474.5	431.8
345.53	443.57	22.42	481.79	392.51	29.296	534.85	447.23	9.6674	531.75	343.42	230.01	540.97	342.88	433.59	596.4	295.94	591.33	583.61	442.35	24.06	707.67	500.18	29.069	773.49	455.78	3.1043	679.61	586.22	357.54	642.54	576.29	443.35	633.69	620.75	609.4	529.35	587.4	860.21	592.17	278.46	873.63	793	503.39	929.62	796.87	438.67	930.51	474.49	431.88
345.53	443.57	22.42	481.79	392.51	29.296	534.9	447.36	9.5744	531.72	343.39	229.94	540.95	342.92	433.59	596.49	295.71	591.4	583.8	442.07	24.008	707.68	499.95	29.099	774.2	455.26	3.4876	679.72	586.28	357.44	642.54	576.29	443.35	633.62	620.92	609.44	529.35	587.2	860.27	592.53	278.5	873.63	793.8	503.66	930.06	796.87	438.67	930.51	474.45	431.79
345.53	443.57	22.42	481.79	392.51	29.296	533.97	448.42	9.575	531.82	343.59	229.78	540.97	342.88	433.59	596.34	295.59	591.41	583.65	442.27	24.058	707.68	499.95	29.099	774.2	455.26	3.4876	679.61	586.15	357.61	642.54	576.29	443.35	633.52	620.96	609.45	529.32	587.49	860.18	592.32	278.67	873.44	792.97	503.49	929.56	796.83	438.91	930.51	474.55	431.79
345.53	443.57	22.42	481.79	392.51	29.296	534.77	447.29	9.6526	531.8	343.46	229.87	540.91	342.81	433.64	596.5	295.8	591.37	583.6	442.2	23.917	707.62	500.02	29.154	774.21	455.29	3.4456	679.54	586.1	357.65	642.54	576.29	443.35	633.59	620.79	609.41	529.29	587.2	860.2	592.17	278.46	873.63	793.73	503.45	930.04	796.88	438.85	930.44	474.53	431.58
345.47	443.68	22.346	481.79	392.51	29.296	534.99	447.39	9.9207	531.75	343.37	229.87	540.97	342.88	433.59	596.5	295.8	591.37	583.6	442.24	23.965	707.76	500.12	29.117	774.21	455.29	3.4456	679.53	585.97	357.49	642.46	576.27	443.33	633.52	620.96	609.45	529.35	587.2	860.27	592.34	278.54	873.69	793	503.39	929.62	796.82	438.74	930.58	474.4	431.62
345.29	443.38	22.68	481.79	392.51	29.296	534.86	447.29	9.6104	531.82	343.59	229.78	540.91	342.81	433.64	596.34	295.59	591.41	583.61	442.35	24.06	707.76	500.12	29.117	774.21	455.29	3.4456	679.3	585.86	357.55	642.47	576.25	443.38	633.56	620.79	609.46	529.45	587.22	860.3	592.5	278.29	873.65	793.72	503.56	930	796.78	438.78	930.52	474.45	431.67
345.53	443.57	22.42	481.79	392.51	29.296	534.86	447.29	9.6104	531.75	343.51	229.85	540.91	342.81	433.64	596.4	295.94	591.33	583.74	442.24	23.959	707.8	500.11	28.945	774.21	455.29	3.4456	679.27	585.82	357.6	642.3	576.21	443.34	633.41	620.98	609.55	529.61	586.97	860.09	592.5	278.29	873.65	794.36	504.35	929.75	796.8	438.67	930.57	474.53	431.56
345.53	443.57	22.42	481.79	392.51	29.296	534.86	447.29	9.6104	531.72	343.39	229.94	540.91	342.81	433.64	596.55	296.05	591.33	583.87	442.11	24.001	707.84	499.83	29.086	773.51	455.89	3.12	679.25	585.72	357.61	642.29	576.19	443.39	633.41	620.98	609.55	529.29	587.2	860.2	592.32	278.67	873.44	794.37	504.46	929.66	796.84	438.76	930.52	474.45	431.52
345.53	443.57	22.42	481.79	392.51	29.296	534.86	447.29	9.6104	531.83	343.44	229.8	540.97	342.88	433.59	596.59	295.58	591.44	583.65	442.16	23.917	707.84	499.83	29.086	773.52	455.74	3.0668	679.1	585.52	357.42	642.18	576.17	443.35	633.41	620.98	609.55	529.85	586.83	860.06	592.59	278.5	873.54	794.37	504.46	929.66	796.82	438.74	930.58	474.45	431.65
345.81	444.02	22.449	481.79	392.51	29.296	534.77	447.29	9.6526	531.75	343.37	229.87	540.91	342.81	433.64	596.59	295.58	591.44	583.55	442.39	24.06	707.77	500.19	29.096	773.51	455.89	3.12	679.01	585.5	357.39	642.15	576.14	443.4	633.32	620.94	609.58	529.23	587.2	860.27	592.59	278.5	873.54	794.42	504.26	929.37	796.83	438.72	930.46	474.53	431.56
345.53	443.57	22.42	481.77	392.47	29.233	534.77	447.29	9.6526	531.83	343.44	229.8	540.97	342.88	433.59	596.59	295.58	591.44	583.72	442.31	24.051	707.7	500.19	29.173	773.51	455.89	3.12	679.09	585.63	357.48	641.9	576.05	443.42	633.27	620.98	609.65	529.17	587.22	860.39	592.55	278.53	873.52	794.39	503.98	929.36	796.74	438.82	930.48	474.33	431.46
345.76	443.94	22.337	481.79	392.51	29.296	534.77	447.29	9.6526	531.83	343.44	229.8	540.91	342.81	433.64	596.4	295.94	591.33	583.8	442.07	24.008	707.84	499.9	29.068	773.54	455.84	3.0826	678.95	585.69	357.41	642.01	576.12	443.34	632.9	621.06	610.21	529.52	586.96	860.26	592.23	278.46	873.54	794.37	504.46	929.66	796.74	438.69	930.57	474.36	431.49
345.53	443.57	22.42	481.85	392.55	29.228	534.77	447.29	9.6526	531.83	343.44	229.8	540.96	342.79	433.57	596.59	295.58	591.44	583.78	442.27	24.052	707.76	500.12	29.117	774.21	455.29	3.4456	679.01	585.5	357.39	641.93	575.87	443.3	633.15	621.02	609.68	529.11	587.22	860.33	592.59	278.5	873.54	794.37	504.46	929.66	796.81	438.81	930.47	474.39	431.48
345.53	443.57	22.42	481.83	392.51	29.165	534.77	447.29	9.6526	531.83	343.44	229.8	540.97	342.88	433.59	596.55	296.05	591.33	583.87	442.11	24.001	707.83	500.13	29.041	773.54	455.84	3.0826	678.93	585.5	357.35	641.84	575.88	443.31	633.15	621.02	609.68	529.11	587.22	860.33	592.18	278.61	873.43	794.37	504.46	929.66	796.73	438.96	930.49	474.34	431.44
345.53	443.57	22.42	481.77	392.47	29.233	534.77	447.29	9.6526	531.83	343.44	229.8	540.96	342.79	433.57	596.55	296.05	591.33	583.84	442.06	23.899	707.8	500.11	28.945	773.54	455.84	3.0826	678.97	585.52	357.29	641.84	575.9	443.26	633.15	621.02	609.68	529.43	586.95	860.14	592.49	278.29	873.64	794.37	504.46	929.66	796.72	438.91	930.46	474.34	431.44
345.53	443.57	22.42	481.79	392.51	29.296	534.68	447.22	9.6122	531.83	343.44	229.8	541.02	342.86	433.52	596.81	296.04	591.36	583.8	442.07	24.008	707.83	500.06	29.059	774.21	455.29	3.4456	678.73	585.62	357.46	641.81	576.09	443.38	633.15	621.02	609.68	529.01	587.2	860.29	592.32	278.67	873.44	794.29	504.33	929.6	796.77	439.08	930.38	474.39	431.48
345.19	442.67	22.151	481.79	392.51	29.296	534.68	447.22	9.6122	531.87	343.39	229.72	541.02	342.86	433.52	596.78	295.75	591.53	583.77	442.24	24.006	707.75	499.95	29.03	773.54	455.84	3.0826	678.84	585.49	357.31	641.84	575.9	443.26	633.15	621.02	609.68	529.11	587.22	860.33	592.18	278.61	873.43	794.31	504.51	929.62	796.77	439.05	930.44	474.39	431.48
345.53	443.57	22.42	481.77	392.47	29.233	534.77	447.29	9.6526	531.87	343.39	229.72	541.02	342.86	433.52	596.81	296.04	591.36	583.72	442.31	24.051	707.74	500.18	29.003	773.54	455.84	3.0826	678.79	585.46	357.28	641.77	576.11	443.34	633.15	621.02	609.68	529.11	587.22	860.33	592.32	278.67	873.44	794.33	504.31	929.32	796.68	438.82	930.51	474.39	431.48
345.53	443.57	22.42	481.83	392.51	29.165	534.86	447.29	9.6104	531.87	343.39	229.72	540.97	342.88	433.59	596.71	296.18	591.32	583.78	442.1	23.899	707.81	499.89	28.972	774.24	455.27	3.4162	678.75	585.45	357.34	641.71	575.95	443.24	633.15	621.02	609.68	529	587.25	860.39	592.32	278.67	873.44	794.31	504.51	929.62	796.62	439.03	930.43	474.39	431.48
345.76	443.94	22.337	481.77	392.47	29.233	534.86	447.29	9.6104	531.87	343.39	229.72	541.02	342.86	433.52	596.81	296.04	591.36	583.78	442.27	24.052	707.81	499.89	28.972	773.54	455.84	3.0826	678.75	585.45	357.34	641.68	576.14	443.35	633.15	621.02	609.68	529.17	587.22	860.39	592.59	278.5	873.54	794.33	504.31	929.32	796.7	439.1	930.4	474.31	431.44
345.04	442.61	22.09	481.83	392.51	29.165	534.77	447.21	9.5701	531.87	343.49	229.54	541.02	342.86	433.52	596.71	296.18	591.32	583.76	442.02	23.906	707.81	499.89	28.972	773.57	455.93	3.0799	678.75	585.45	357.34	641.68	576.14	443.35	633.07	621.04	609.72	528.9	587.23	860.35	592.55	278.53	873.52	794.24	504.44	929.51	796.55	439.08	930.38	474.31	431.44
344.94	442.36	22.424	481.83	392.51	29.165	534.68	447.22	9.6122	531.87	343.39	229.72	541.02	342.86	433.52	596.81	296.04	591.36	583.78	442.27	24.052	707.81	499.89	28.972	773.54	455.84	3.0826	678.65	585.47	357.34	641.62	575.96	443.27	633.07	621.04	609.72	528.9	587.23	860.35	592.55	278.53	873.52	794.33	504.35	929.27	796.55	439.08	930.38	474.31	431.44
345.81	444.02	22.449	481.83	392.51	29.165	534.68	447.22	9.6122	531.8	343.24	229.68	541.02	342.86	433.52	596.71	296.18	591.32	583.68	442.28	23.959	707.8	500.11	28.945	773.54	455.84	3.0826	678.6	585.47	357.41	641.45	576.11	443.32	633.04	621.07	609.67	528.9	587.23	860.35	592.3	278.72	873.32	794.17	504.53	929.63	796.61	439.14	930.46	474.31	431.44
345.53	443.57	22.42	481.77	392.47	29.233	534.68	447.22	9.6122	531.8	343.24	229.68	540.96	342.79	433.57	596.71	296.18	591.32	583.8	442.07	24.008	707.69	500.09	28.79	773.54	455.84	3.0826	678.59	585.46	357.32	641.31	575.93	443.03	632.93	621.03	609.67	529.27	586.92	860.15	592.45	278.44	873.53	794.31	504.56	929.58	796.48	439.08	930.41	474.31	431.44
345.53	443.57	22.42	481.83	392.51	29.165	534.77	447.29	9.6526	531.8	343.24	229.68	541.02	342.86	433.52	596.71	296.18	591.32	583.84	442.06	23.899	707.81	499.89	28.972	773.57	455.93	3.0799	678.59	585.46	357.32	641.39	576.01	443.13	632.93	621.03	609.67	529.11	587.22	860.33	592.36	278.5	873.5	794.14	504.56	929.55	796.46	439.12	930.44	474.41	431.46
345.39	443.48	22.386	481.83	392.51	29.165	534.77	447.21	9.5701	531.8	343.24	229.68	540.95	342.77	433.48	596.71	296.18	591.32	583.84	442.06	23.899	707.81	499.89	28.972	773.54	455.84	3.0826	678.49	585.49	357.32	641.35	576.14	443.26	632.93	621.03	609.67	529.03	587.06	860.18	592.59	278.5	873.54	794.14	504.56	929.55	796.48	439.08	930.41	474.31	431.44
345.29	443.38	22.68	481.83	392.51	29.165	534.68	447.22	9.6122	531.87	343.39	229.72	541.01	342.84	433.43	596.71	296.18	591.32	583.84	442.06	23.899	707.75	499.95	29.03	774.27	455.35	3.4065	678.43	585.49	357.39	641.39	576.01	443.13	632.82	621	609.64	529.01	587.2	860.29	592.32	278.67	873.44	794.14	504.56	929.55	796.4	439.18	930.39	474.27	431.44
345.29	443.38	22.68	481.83	392.51	29.165	534.77	447.29	9.6526	531.82	343.26	229.77	540.96	342.79	433.57	596.71	296.18	591.32	583.78	442.27	24.052	707.8	500.11	28.945	774.24	455.27	3.4162	678.33	585.59	357.33	641.36	576.19	443.24	632.73	621.04	609.66	529	587.16	860.48	592.36	278.5	873.5	794.07	504.69	929.63	796.42	439.13	930.35	474.31	431.44
345.31	443.38	22.203	481.77	392.47	29.233	534.68	447.22	9.6122	531.82	343.26	229.77	541.02	342.86	433.52	596.71	296.18	591.32	583.74	442.24	23.959	707.75	499.95	29.03	774.24	455.27	3.4162	678.23	585.62	357.33	641.28	576.15	443.1	632.78	621	609.59	528.82	587.31	860.25	592.45	278.44	873.53	794.17	504.57	929.58	796.24	439.14	930.34	474.31	431.44
345.81	444.02	22.449	481.77	392.47	29.233	534.79	447.25	9.5948	531.8	343.24	229.68	540.97	342.88	433.59	596.71	296.18	591.32	583.74	442.24	23.959	707.79	500.24	28.993	774.27	455.35	3.4065	678.43	585.49	357.39	641.25	576.13	443.04	632.66	621.05	609.54	528.82	587.31	860.25	592.16	278.66	873.31	794.09	504.66	929.47	796.24	439.21	930.28	474.31	431.44
345.53	443.57	22.42	481.77	392.47	29.233	534.68	447.22	9.6122	531.8	343.24	229.68	540.96	342.85	433.51	596.71	296.18	591.32	583.64	442.36	23.966	707.79	500.24	28.993	774.24	455.27	3.4162	678.26	585.64	357.39	641.25	576.13	443.04	632.66	621.05	609.54	528.99	587.14	860.1	592.16	278.66	873.31	794.09	504.61	929.51	796.22	439.25	930.32	474.27	431.44
345.54	443.71	22.634	481.83	392.51	29.165	534.68	447.22	9.6122	531.72	343.43	229.6	540.91	342.81	433.64	596.71	296.18	591.32	583.78	442.27	24.052	707.79	500.29	29.074	773.6	456.02	3.0772	678.23	585.62	357.33	641.2	576.32	443.14	632.54	620.99	609.57	528.9	587.23	860.35	592.55	278.53	873.52	794.14	504.56	929.55	796.24	439.14	930.34	474.31	431.44
345.1	443.33	22.744	481.77	392.47	29.233	534.68	447.22	9.6122	531.7	343.41	229.51	540.91	342.81	433.64	596.71	296.18	591.32	583.78	442.27	24.052	707.87	499.96	28.962	773.54	455.84	3.0826	678.29	585.8	357.47	641.28	576.38	443.3	632.4	620.99	609.61	529.03	587.06	860.18	592.3	278.72	873.32	794.07	504.69	929.63	796.22	439.25	930.32	474.31	431.44
345.39	443.48	22.386	481.83	392.51	29.165	534.77	447.21	9.5701	531.55	343.33	229.5	540.97	342.88	433.59	596.71	296.18	591.32	583.72	442.31	24.051	707.86	500.13	29.078	774.24	455.33	3.3811	678.2	585.83	357.46	641.21	576.41	443.29	632.53	620.98	609.61	528.9	587.23	860.35	592.59	278.5	873.54	794.13	504.61	929.51	796.2	439.32	930.35	474.31	431.44
345.46	443.54	22.468	481.77	392.47	29.233	533.87	448.33	9.5015	531.57	343.67	229.32	540.97	342.88	433.59	596.71	296.18	591.32	583.76	442.26	24.167	707.79	500.29	29.074	774.3	455.37	3.3448	678.17	585.67	357.39	641.14	576.36	443.08	632.33	621.07	609.5	528.82	587.31	860.25	592.3	278.56	873.35	794.09	504.66	929.47	796.22	439.25	930.32	474.31	431.44
345.53	443.57	22.42	481.77	392.47	29.233	534.68	447.22	9.6122	531.56	343.63	229.54	540.83	342.78	433.6	596.6	296.34	591.29	583.88	442.28	24.135	707.85	500.35	29.051	773.57	455.93	3.0799	678.2	585.83	357.46	641.21	576.41	443.29	632.35	621.06	609.56	528.9	587.23	860.35	592.36	278.5	873.5	794.06	504.75	929.48	796.22	439.25	930.32	474.31	431.44
345.53	443.57	22.42	481.64	392.46	29.291	534.68	447.22	9.6122	531.53	343.58	229.44	540.91	342.81	433.64	596.41	296.22	591.39	583.92	442.43	24.144	707.85	500.35	29.051	774.24	455.33	3.3811	678.29	585.8	357.47	641.14	576.36	443.08	632.35	621.06	609.56	528.82	587.31	860.25	592.18	278.61	873.43	794.05	504.62	929.58	796.2	439.32	930.35	474.31	431.44
345.43	443.55	22.331	481.64	392.46	29.291	534.68	447.22	9.6122	531.51	343.62	229.47	540.84	342.84	433.61	596.54	296.45	591.38	583.78	442.27	24.052	707.85	500.35	29.051	773.57	456	3.0403	678.13	585.88	357.52	641.13	576.41	443.01	632.35	621.06	609.56	528.99	587.14	860.1	592.36	278.5	873.5	793.99	504.78	929.69	796.2	439.32	930.35	474.31	431.44
345.31	443.65	22.425	481.77	392.47	29.233	534.77	447.21	9.5701	531.51	343.62	229.47	540.52	343	433.57	596.2	296.21	591.49	583.89	442.5	24.037	707.85	500.35	29.051	774.28	455.4	3.3715	678.23	585.85	357.53	641.14	576.36	443.08	632.45	621.1	609.54	528.82	587.31	860.25	592.16	278.66	873.31	794.06	504.75	929.48	796.22	439.25	930.32	474.31	431.44
345.4	443.65	22.394	481.7	392.5	29.224	534.73	447.29	9.5762	531.35	343.66	229.6	540.48	343	433.63	596.05	296.1	591.49	583.79	442.5	23.944	707.85	500.35	29.051	774.3	455.42	3.3968	678.23	585.85	357.53	641.28	576.38	443.3	632.45	621.1	609.54	528.91	587.15	860.13	592.18	278.61	873.43	793.93	504.76	929.7	796.22	439.25	930.32	474.27	431.44
345.46	443.54	22.468	481.7	392.5	29.224	534.62	447.18	9.5966	531.38	343.75	229.61	540.49	342.89	433.54	596.2	296.21	591.49	583.98	442.45	24.155	707.85	500.35	29.051	774.3	455.42	3.3968	678.23	585.85	357.53	641.21	576.49	443.23	632.53	621.06	609.54	528.9	587.23	860.35	592.3	278.56	873.35	793.93	504.76	929.7	796.2	439.32	930.35	474.31	431.44
345.29	443.38	22.68	481.64	392.46	29.291	534.62	447.18	9.5966	531.26	343.74	229.65	540.48	343	433.63	596.11	296.3	591.53	583.74	442.6	24.252	707.79	500.41	29.11	774.32	455.51	3.3211	678.26	585.64	357.39	641.21	576.49	443.23	632.45	621.1	609.54	528.84	587.18	860.1	592.25	278.71	873.4	793.93	504.76	929.7	796.2	439.32	930.35	474.31	431.44
345.48	443.67	22.379	481.64	392.46	29.291	534.58	447.23	9.5712	531.18	343.64	229.75	540.48	343.08	433.55	596.05	296.1	591.49	583.86	442.55	24.236	707.86	500.13	29.078	773.54	455.91	3.043	678.4	585.71	357.62	641.21	576.49	443.23	632.45	621.1	609.54	528.84	587.18	860.1	592.19	278.79	873.25	794	504.84	929.6	796.2	439.32	930.35	474.26	431.41
345.46	443.54	22.468	481.83	392.51	29.165	534.65	447.27	9.5868	531.23	343.72	229.63	540.38	342.84	433.74	596.05	296.1	591.49	583.8	442.63	24.245	707.85	500.35	29.051	774.32	455.51	3.3211	678.44	585.86	357.6	641.2	576.54	443.16	632.53	621.06	609.54	528.56	587.36	860.14	592.19	278.79	873.25	793.89	504.59	929.52	796.17	439.29	930.4	474.26	431.41
345.51	443.6	22.388	481.64	392.46	29.291	534.59	447.23	9.5667	531.23	343.76	229.72	540.42	343.03	433.62	595.95	296.45	591.46	583.85	442.66	24.338	707.85	500.35	29.051	774.31	455.48	3.3618	678.28	585.85	357.57	641.16	576.52	443.28	632.61	621.07	609.59	528.89	587.11	860.18	592.3	278.56	873.35	793.67	504.63	929.57	796.17	439.29	930.4	474.26	431.41
345.26	443.56	22.359	481.77	392.47	29.233	534.76	447.3	9.4918	531.23	343.76	229.72	540.42	343.03	433.62	595.95	296.45	591.46	583.81	442.89	24.468	707.95	500.32	29.016	773.66	456.04	3.0649	678.38	585.95	357.49	641.28	576.44	443.29	632.69	621.04	609.6	528.6	587.4	860.27	592.19	278.79	873.25	793.15	503.99	929.88	796.2	439.32	930.35	474.22	431.42
345.8	444.07	22.405	481.64	392.46	29.291	534.65	447.27	9.5868	531.23	343.76	229.72	540.36	342.92	433.75	595.84	296.6	591.48	583.82	442.93	24.468	707.86	500.38	29.006	774.31	455.48	3.3618	678.5	586.18	357.62	641.28	576.55	443.37	632.65	621.07	609.65	528.84	587.18	860.1	592.04	278.76	873.2	793.81	504.57	929.61	796.12	439.16	930.42	474.25	431.55
345.52	444	22.356	481.64	392.46	29.291	534.58	447.23	9.5712	531.23	343.76	229.72	540.37	343.01	433.68	595.79	296.4	591.43	583.77	442.86	24.514	707.9	500.42	29.033	774.31	455.48	3.3618	678.7	586.17	357.64	641.28	576.55	443.37	632.73	621.04	609.66	528.68	587.31	860.36	592.04	278.76	873.2	793.81	504.7	929.73	796.12	439.16	930.42	474.31	431.46
345.4	443.65	22.394	481.7	392.5	29.224	534.76	447.34	9.5232	531.17	343.75	229.79	540.35	342.97	433.57	595.84	296.6	591.48	583.82	443.14	24.569	707.85	500.35	29.051	774.31	455.48	3.3618	678.91	586.29	357.69	641.27	576.6	443.31	632.83	621.07	609.68	528.84	587.18	860.1	592.19	278.79	873.25	793.52	504.81	929.57	796.12	439.16	930.42	474.25	431.55
345.46	443.54	22.468	481.68	392.61	29.201	534.7	447.17	9.5545	531.17	343.75	229.79	540.37	343.01	433.68	595.78	296.66	591.36	583.89	443.19	24.597	707.86	500.13	29.078	774.34	455.48	3.2944	678.85	586.34	357.75	641.33	576.51	443.32	632.76	621.11	609.67	528.79	587.26	860.38	592.04	278.76	873.2	793.65	504.62	929.67	796.15	439.05	930.44	474.28	431.42
345.51	443.6	22.388	481.68	392.61	29.201	534.7	447.17	9.5545	531.17	343.75	229.79	540.3	342.86	433.71	595.63	296.58	591.47	583.8	443.29	24.668	707.86	500.38	29.006	774.32	455.51	3.3211	678.76	586.22	357.9	641.27	576.58	443.36	632.94	621.11	609.68	528.6	587.4	860.27	592.04	278.76	873.2	793.65	504.57	929.68	796.01	439.16	930.45	474.16	431.54
345.74	443.97	22.504	481.64	392.46	29.291	534.66	447.22	9.5292	531.17	343.75	229.79	540.38	343.11	433.6	595.63	296.58	591.47	583.86	443.31	24.679	707.98	500.13	28.998	774.33	455.45	3.3351	679.05	586.22	357.84	641.33	576.51	443.32	632.94	621.11	609.68	528.68	587.31	860.36	591.78	278.74	873.24	793.7	504.49	929.57	796.15	438.91	930.41	474.11	431.53
345.53	443.73	22.299	481.55	392.47	29.362	534.65	447.27	9.5868	531.17	343.84	229.71	540.1	342.94	433.72	595.34	296.56	591.48	583.87	443.26	24.734	707.97	500.1	29.043	773.6	456.09	3.0376	678.96	586.25	357.84	641.32	576.57	443.26	632.94	621.11	609.68	528.89	587.11	860.18	591.78	278.74	873.24	793.76	504.43	929.66	795.98	438.96	930.52	474.05	431.49
345.48	443.67	22.379	481.64	392.46	29.291	534.66	447.26	9.56	531.05	343.66	229.8	539.84	343.14	433.6	595.27	296.69	591.51	583.87	443.26	24.734	707.86	500.38	29.006	774.33	455.45	3.3351	678.93	586.36	357.79	641.28	576.55	443.37	632.94	621.11	609.68	528.92	587.36	860.09	591.78	278.74	873.24	793.2	503.86	929.84	796.03	438.91	930.44	473.99	431.56
345.4	443.65	22.394	481.56	392.67	29.167	534.73	447.26	9.5448	530.94	343.7	229.82	539.81	343.02	433.67	595.27	296.69	591.51	584	443.03	24.661	707.88	500.43	28.843	774.33	455.45	3.3351	679.03	586.08	357.89	641.31	576.57	443.32	632.94	621.11	609.68	528.68	587.31	860.36	591.78	278.74	873.24	793.71	504.45	929.57	796.13	438.89	930.47	474.09	431.56
345.53	443.73	22.299	481.64	392.46	29.291	534.69	447.3	9.507	530.89	343.68	229.76	539.53	342.96	433.83	595.27	296.69	591.51	583.86	443.31	24.679	707.97	500.35	28.971	774.31	455.48	3.3618	679.12	586.17	357.78	641.36	576.54	443.27	632.94	621.11	609.68	528.96	587.07	860.2	591.78	278.74	873.24	793.11	503.82	929.91	796.13	438.89	930.47	474.09	431.56
345.8	444.07	22.405	481.52	392.52	29.257	534.72	447.39	9.4988	530.87	343.72	229.8	539.48	343.17	433.67	595.07	296.54	591.56	583.86	443.31	24.679	707.95	500.32	29.016	774.31	455.48	3.3618	679.05	586.22	357.84	641.32	576.57	443.26	633.04	621.07	609.67	528.73	587.51	860.36	591.78	278.74	873.24	793.14	503.67	929.77	796.03	438.91	930.44	474.02	431.53
345.53	443.73	22.299	481.64	392.46	29.291	534.7	447.17	9.5545	530.82	343.61	229.83	539.36	342.9	433.77	595.07	296.54	591.56	583.86	443.31	24.679	707.88	500.16	29.033	774.31	455.48	3.3618	679.05	586.22	357.84	641.27	576.6	443.31	632.94	621.11	609.68	528.65	587.6	860.27	591.6	278.97	873.43	793.18	503.84	929.87	796.01	438.89	930.5	474.02	431.53
345.51	443.6	22.388	481.64	392.46	29.291	534.65	447.27	9.5868	530.76	343.59	229.81	539.19	343.16	433.8	594.94	296.43	591.52	583.87	443.26	24.734	707.9	500.42	29.033	774.31	455.48	3.3618	679.05	586.22	357.84	641.36	576.52	443.32	632.94	621.11	609.68	528.65	587.6	860.27	591.44	278.75	873.38	793.68	504.13	929.49	796.01	438.89	930.5	473.99	431.58
345.46	443.84	22.224	481.52	392.52	29.257	534.62	447.18	9.5966	530.76	343.49	229.9	539.03	343.08	433.78	594.94	296.43	591.52	583.89	443.19	24.597	707.88	500.16	29.033	774.32	455.39	3.3681	678.96	586.25	357.84	641.32	576.57	443.26	633.04	621.07	609.67	528.67	587.58	860.21	591.44	278.75	873.38	793.69	504.28	929.54	796.1	438.77	930.44	474.02	431.53
345.42	443.78	22.304	481.52	392.52	29.257	534.77	447.3	9.465	530.56	343.59	229.92	538.98	343.02	433.81	594.93	296.54	591.36	583.87	443.26	24.734	707.85	500.35	29.051	774.32	455.39	3.3681	679.05	586.22	357.84	641.32	576.57	443.26	633.04	621.07	609.67	528.74	587.42	860.23	591.67	278.77	873.36	793.86	504.32	929.58	796.08	438.68	930.39	474.16	431.6
345.4	443.65	22.394	481.44	392.53	29.328	534.71	447.26	9.5592	530.51	343.55	229.93	538.91	343.19	433.76	594.94	296.43	591.52	583.87	443.26	24.734	707.97	500.35	28.971	774.32	455.51	3.3211	678.91	586.29	357.69	641.35	576.56	443.3	633.04	621.07	609.67	528.96	587.28	860.17	591.37	278.96	873.45	793.9	504.4	929.59	796	438.73	930.42	474.09	431.56
345.7	444.06	22.431	481.52	392.52	29.257	534.64	447.23	9.5491	530.52	343.61	229.75	538.9	342.98	433.84	594.7	296.32	591.76	583.87	443.26	24.734	707.97	500.1	29.043	774.33	455.43	3.3274	678.93	586.36	357.79	641.33	576.51	443.32	632.94	621.11	609.68	528.65	587.6	860.27	591.37	278.96	873.45	793.92	504.4	929.53	796.06	438.64	930.41	473.99	431.58
345.74	444.47	22.266	481.55	392.47	29.362	534.68	447.22	9.6122	530.56	343.59	229.92	538.91	343	433.87	594.7	296.32	591.76	583.86	443.31	24.679	707.95	500.32	29.016	774.34	455.39	3.4163	679.03	586.16	357.73	641.33	576.51	443.32	633.04	621.07	609.67	528.89	587.55	860.45	590.92	278.74	873.52	792.89	503.36	929.72	796.06	438.52	930.33	474.09	431.56
345.46	443.54	22.468	481.52	392.52	29.257	534.77	447.21	9.5701	530.52	343.65	229.84	538.88	343.22	433.72	594.51	296.18	591.8	583.87	443.26	24.734	707.97	500.35	28.971	774.37	455.36	3.3876	679.05	586.22	357.84	641.33	576.51	443.32	632.94	621.11	609.68	529.07	587.38	860.1	590.67	278.96	873.7	792.89	503.36	929.72	796.06	438.52	930.33	473.99	431.58
345.42	443.78	22.304	481.52	392.52	29.257	534.59	447.23	9.5667	530.43	343.61	229.82	538.88	343.22	433.72	594.51	296.18	591.8	583.91	443.14	24.652	707.95	500.32	29.016	773.69	456	3.0305	678.83	586	357.64	641.28	576.44	443.29	633.04	621.07	609.67	528.67	587.58	860.21	590.67	278.96	873.7	792.89	503.36	929.72	796.01	438.51	930.36	474.02	431.53
345.33	443.77	22.336	481.52	392.52	29.257	534.7	447.17	9.5545	530.54	343.49	229.79	538.88	343.22	433.72	594.44	296.4	591.7	583.86	443.31	24.679	707.97	500.35	28.971	774.33	455.45	3.3351	678.71	585.86	357.75	641.33	576.51	443.32	633.04	621.07	609.67	529.03	587.37	860.2	590.71	278.93	873.63	792.89	503.36	929.72	796.06	438.52	930.33	474.06	431.62
345.45	443.72	22.313	481.52	392.52	29.257	534.7	447.17	9.5545	530.52	343.61	229.75	538.85	343.1	433.8	594.44	296.4	591.7	583.86	443.31	24.679	707.97	500.35	28.971	773.69	455.93	3.0676	678.71	585.77	357.5	641.33	576.51	443.32	632.94	621.11	609.68	528.91	587.65	860.4	590.67	278.96	873.7	793.08	503.43	929.84	795.94	438.52	930.35	474.09	431.56
345.46	443.84	22.224	481.64	392.46	29.291	533.78	448.29	9.4685	530.4	343.69	229.76	538.85	343.1	433.8	594.44	296.3	591.87	583.87	443.26	24.734	707.97	500.35	28.971	773.64	455.81	3.0242	678.74	586.02	357.64	641.28	576.53	443.42	632.94	621.11	609.68	528.8	587.61	860.41	590.67	278.96	873.7	792.96	503.3	929.78	795.94	438.52	930.35	474.14	431.6
345.8	444.07	22.405	481.52	392.52	29.257	534.62	447.18	9.5966	530.46	343.46	229.77	538.85	343.1	433.8	594.44	296.3	591.87	583.86	443.31	24.679	707.95	500.32	29.016	774.32	455.26	3.365	678.4	585.71	357.62	641.23	576.48	443.34	632.83	621.07	609.68	528.8	587.63	860.36	590.67	278.96	873.7	792.96	503.3	929.78	796.06	438.52	930.33	474.21	431.64
345.46	443.84	22.224	481.52	392.52	29.257	533.73	448.36	9.4375	530.34	343.63	229.69	538.85	343.1	433.8	594.44	296.43	591.79	583.87	443.26	24.734	707.95	500.32	29.016	773.67	455.88	3.0192	678.44	585.94	357.62	641.28	576.44	443.29	632.94	621.11	609.68	528.83	587.6	860.22	590.48	278.94	873.68	793.14	503.37	929.9	795.94	438.52	930.35	474.09	431.56
345.74	444.23	22.299	481.52	392.52	29.257	534.62	447.18	9.5966	530.46	343.46	229.77	538.85	343.1	433.8	594.45	296.33	591.95	583.86	443.31	24.679	707.97	500.35	28.971	773.66	455.9	3.0215	678.36	585.99	357.64	641.21	576.47	443.28	632.94	621.11	609.68	529.02	587.6	860.42	590.48	278.94	873.68	792.96	503.3	929.78	795.89	438.51	930.39	474.14	431.58
345.36	443.82	22.392	481.52	392.52	29.257	533.78	448.29	9.4685	530.46	343.55	229.68	538.73	343.07	433.81	594.44	296.3	591.87	583.79	443.21	24.705	707.85	500.35	29.051	773.64	455.75	3.073	678.28	585.85	357.57	641.14	576.55	443.26	632.73	621.04	609.66	528.94	587.57	860.29	590.57	278.87	873.63	792.91	503.25	929.76	796.06	438.52	930.33	474.09	431.56
345.46	443.84	22.224	481.52	392.52	29.257	533.73	448.36	9.4322	530.49	343.29	229.93	538.73	343.07	433.81	594.44	296.3	591.87	583.86	443.31	24.679	707.95	500.32	29.016	773.58	455.8	3.0457	678.4	585.71	357.62	641.09	576.4	443.13	632.73	621.04	609.66	528.8	587.61	860.41	590.48	278.94	873.68	793.09	503.32	929.89	796.06	438.52	930.33	474.11	431.66
345.46	443.84	22.224	481.52	392.52	29.257	534.62	447.18	9.5966	530.58	343.35	229.81	538.73	343	433.88	594.45	296.33	591.95	583.86	443.31	24.679	707.97	500.35	28.971	773.6	455.89	3.043	678.18	585.88	357.57	641.16	576.44	443.34	632.73	621.04	609.66	528.8	587.63	860.36	590.48	278.94	873.68	792.91	503.25	929.76	795.96	438.43	930.38	474.09	431.54
345.53	443.73	22.299	481.52	392.52	29.257	534.62	447.18	9.5966	530.49	343.32	229.79	538.77	342.95	433.84	594.44	296.3	591.87	583.86	443.31	24.679	707.95	500.32	29.016	773.64	455.81	3.0242	678.18	585.88	357.57	641.09	576.38	443.18	632.73	621.04	609.66	528.99	587.57	860.49	590.48	278.94	873.68	792.91	503.25	929.76	796.08	438.42	930.35	474.11	431.64
345.48	443.67	22.379	481.52	392.52	29.257	534.67	447.22	9.5246	530.38	343.14	229.94	538.85	343.03	433.88	594.44	296.3	591.87	583.89	443.19	24.597	707.95	500.32	29.016	774.32	455.26	3.365	678.13	585.88	357.52	641.09	576.38	443.18	632.69	621.04	609.6	528.99	587.57	860.49	590.48	278.94	873.68	792.91	503.25	929.76	795.89	438.51	930.39	474.14	431.6
345.74	443.97	22.504	481.52	392.52	29.257	533.78	448.29	9.4685	530.49	343.32	229.79	538.83	342.78	433.98	594.44	296.3	591.87	583.86	443.31	24.679	707.86	500.13	29.078	773.71	455.84	3.0785	678.13	585.88	357.52	641.09	576.38	443.18	632.73	621.04	609.66	529.44	587.26	860.2	590.48	278.94	873.68	792.96	503.3	929.78	795.91	438.42	930.42	474.06	431.54
345.69	444.13	22.399	481.52	392.52	29.257	533.78	448.29	9.4685	530.47	343.13	229.79	538.77	342.95	433.84	594.51	296.18	591.8	583.78	443.25	24.651	707.95	500.32	29.016	773.69	455.93	3.0676	678.13	585.88	357.52	641.09	576.38	443.18	632.53	621.06	609.54	528.91	587.58	860.38	590.48	278.94	873.68	792.91	503.25	929.76	795.94	438.52	930.35	474.08	431.5
345.69	444.13	22.399	481.52	392.52	29.257	533.88	448.25	9.418	530.47	343.26	229.71	538.95	342.81	433.98	594.51	296.18	591.8	583.86	443.31	24.679	707.95	500.32	29.016	773.7	455.77	3.0514	678.13	585.88	357.52	640.99	576.4	443.2	632.44	621.02	609.56	529.08	587.33	860.23	590.48	278.94	873.68	793.15	503.27	929.95	796.08	438.42	930.35	474.03	431.52
345.8	444.07	22.405	481.52	392.52	29.257	533.73	448.36	9.4322	530.45	343.29	229.77	538.95	342.88	433.9	594.44	296.3	591.87	583.86	443.31	24.679	707.95	500.32	29.016	773.7	455.8	3.0003	678.13	585.88	357.52	640.94	576.45	443.25	632.43	621.02	609.57	529.23	587.4	860.25	590.48	278.94	873.68	793.15	503.27	929.95	796.03	438.42	930.39	474.08	431.5
345.53	443.73	22.299	481.52	392.52	29.257	533.78	448.29	9.4685	530.51	343.08	229.86	538.95	342.88	433.9	594.51	296.18	591.8	583.91	443.14	24.652	707.95	500.32	29.016	773.64	455.85	2.9756	678.07	585.84	357.57	640.81	576.46	443.16	632.4	620.99	609.61	529.02	587.6	860.42	590.48	278.94	873.68	792.97	503.2	929.83	795.96	438.43	930.38	474.05	431.52
345.69	444.13	22.399	481.52	392.52	29.257	533.78	448.29	9.4685	530.47	343.13	229.79	539.08	342.67	433.97	594.51	296.18	591.8	583.87	443.26	24.734	707.97	500.35	28.971	773.67	455.71	3.003	678.07	585.84	357.57	640.84	576.42	443.06	632.31	621.03	609.6	529.1	587.51	860.51	590.48	278.94	873.68	792.84	503.13	929.61	795.91	438.42	930.42	474.16	431.54
345.51	443.6	22.388	481.52	392.52	29.257	533.78	448.29	9.4685	530.48	343.1	229.72	538.95	342.81	433.98	594.51	296.18	591.8	583.99	443.08	24.606	707.95	500.32	29.016	774.44	454.93	3.3374	678.07	585.84	357.57	640.68	576.48	443.07	632.31	621.03	609.6	528.91	587.65	860.4	590.48	278.94	873.68	792.89	503.36	929.72	796.03	438.42	930.39	474.07	431.65
345.4	443.65	22.394	481.52	392.52	29.257	533.78	448.29	9.4685	530.48	343.1	229.72	539.08	342.73	433.99	594.56	296.19	591.69	583.89	443.19	24.597	707.97	500.1	29.043	773.7	455.77	3.0514	677.88	585.75	357.63	640.61	576.41	443.11	632.31	621.03	609.6	528.91	587.65	860.4	590.48	278.94	873.68	792.91	503.25	929.76	795.91	438.42	930.42	473.93	431.62
345.8	444.07	22.405	481.52	392.52	29.257	533.78	448.29	9.4685	530.48	343.1	229.72	539.02	342.77	433.9	594.55	296.29	591.52	583.95	443.21	24.692	707.95	500.32	29.016	774.48	454.94	3.3399	677.99	585.83	357.63	640.46	576.32	443.02	632.3	621.04	609.55	529.15	587.29	860.25	590.48	278.94	873.68	792.91	502.97	929.72	796.03	438.42	930.39	473.96	431.73
345.51	443.6	22.388	481.52	392.52	29.257	534.62	447.18	9.5966	530.49	343.21	229.62	539.08	342.67	433.97	594.7	296.32	591.76	583.99	443.08	24.606	707.97	500.35	28.971	774.52	455.01	3.3053	677.69	585.62	357.51	640.13	576.22	442.84	632.04	621.01	609.58	529.23	587.32	860.28	590.55	278.73	873.61	792.89	503.36	929.72	795.94	438.52	930.35	474.07	431.65
345.59	444.11	22.43	481.52	392.52	29.257	533.78	448.29	9.4685	530.54	343.28	229.6	539.08	342.67	433.97	594.76	296.33	591.65	583.89	443.19	24.597	707.97	500.1	29.043	774.48	455.05	3.285	677.49	585.64	357.57	640	576.08	442.93	632.02	621.03	609.7	528.8	587.69	860.43	590.55	278.73	873.61	793.6	504.03	929.44	795.94	438.52	930.35	473.98	431.76
345.39	443.48	22.386	481.52	392.52	29.257	533.78	448.29	9.4685	530.52	343.25	229.64	539.08	342.67	433.97	594.94	296.43	591.52	583.87	443.26	24.734	707.98	500.13	28.998	774.48	455.06	3.2962	677.5	585.71	357.53	640	576.14	442.8	631.87	621	609.7	529.1	587.51	860.51	590.55	278.73	873.61	792.89	503.36	929.72	795.94	438.52	930.35	473.96	431.75
345.42	443.78	22.304	481.52	392.52	29.257	533.88	448.25	9.418	530.49	343.22	229.63	539.08	342.67	433.97	594.94	296.43	591.52	583.91	443.14	24.652	707.97	500.1	29.043	774.47	455.01	3.3278	677.45	585.52	357.41	639.99	576.09	442.87	631.79	620.98	609.66	529.07	587.35	860.14	590.55	278.73	873.61	792.86	503.11	929.56	795.96	438.43	930.38	474.12	431.74
345.39	443.48	22.386	481.59	392.56	29.19	533.8	448.33	9.4054	530.48	343.1	229.72	539.08	342.67	433.97	594.94	296.43	591.52	584	443.03	24.661	707.97	500.1	29.043	773.72	455.72	3.0115	677.19	585.65	357.54	639.69	576.06	442.75	631.71	620.79	609.52	529.03	587.25	860.19	590.5	278.5	873.73	792.89	503.36	929.72	795.94	438.52	930.35	473.98	431.76
345.46	443.54	22.468	481.47	392.44	29.299	533.8	448.33	9.4054	530.62	343.08	229.81	539.08	342.67	433.97	594.94	296.43	591.52	583.98	443	24.591	707.97	500.35	28.971	774.48	455.05	3.285	677.13	585.68	357.52	639.56	576	442.73	631.79	620.98	609.66	528.65	587.6	860.27	590.55	278.73	873.61	793.55	504.08	929.4	795.91	438.42	930.42	474.06	431.8
345.74	443.97	22.504	481.59	392.56	29.19	533.88	448.25	9.418	530.57	343.13	229.74	539.08	342.67	433.97	594.94	296.43	591.52	584	443.03	24.661	707.97	500.35	28.971	774.48	455.1	3.2535	676.91	585.74	357.53	639.55	576.01	442.67	631.71	620.79	609.52	528.92	587.36	860.09	590.55	278.73	873.61	792.97	503.2	929.83	795.94	438.52	930.35	473.98	431.79
345.46	443.54	22.468	481.52	392.52	29.257	534	448.37	9.3321	530.57	343.13	229.74	539.08	342.67	433.97	594.94	296.43	591.52	583.91	443.14	24.652	707.97	500.1	29.043	774.48	455.05	3.285	676.79	585.88	357.48	639.55	576.01	442.67	631.49	620.71	609.51	528.86	587.56	860.33	590.55	278.73	873.61	793.69	504.04	929.52	795.94	438.52	930.35	473.94	431.81
345.46	443.54	22.468	481.52	392.52	29.257	533.73	448.36	9.4375	530.53	343.16	229.69	539.08	342.67	433.97	594.94	296.43	591.52	583.91	443.14	24.652	707.97	500.1	29.043	774.48	455.05	3.285	676.79	585.88	357.48	639.55	576.01	442.67	631.4	620.69	609.47	528.63	587.53	860.13	590.55	278.73	873.61	792.91	503.25	929.76	795.89	438.51	930.39	473.98	431.96
345.47	443.68	22.346	481.59	392.56	29.19	533.75	448.39	9.3744	530.52	343.25	229.64	539.08	342.67	433.97	594.94	296.43	591.52	583.91	443.14	24.652	707.98	500.13	28.998	774.51	455.12	3.2754	676.79	585.88	357.48	639.43	575.97	442.68	631.4	620.69	609.47	528.6	587.4	860.27	590.54	278.83	873.45	792.89	503.36	929.72	795.89	438.51	930.39	473.94	431.81
345.81	444.25	22.408	481.59	392.56	29.19	533.83	448.31	9.387	530.62	343.28	229.66	539.18	342.67	433.91	594.88	296.23	591.47	583.91	443.14	24.652	707.95	500.32	29.016	774.48	455.05	3.285	676.63	585.83	357.44	639.41	575.93	442.72	631.31	620.45	609.34	528.73	587.51	860.36	590.55	278.73	873.61	792.96	503.3	929.78	795.89	438.51	930.39	473.98	431.98
345.53	443.57	22.42	481.59	392.56	29.19	533.9	448.28	9.355	530.72	343.39	229.53	539.18	342.67	433.91	594.94	296.43	591.52	583.87	443.26	24.734	707.97	500.1	29.043	774.51	455.13	3.2152	676.6	585.91	357.45	639.32	575.9	442.7	631.22	620.48	609.36	528.6	587.4	860.27	590.55	278.73	873.61	792.92	503.28	929.83	795.91	438.42	930.42	473.97	431.78
345.53	443.57	22.42	481.59	392.56	29.19	533.92	448.33	9.2992	530.57	343.13	229.74	539.18	342.67	433.91	594.94	296.43	591.52	583.91	443.14	24.652	707.97	500.1	29.043	774.48	455.05	3.285	676.51	585.98	357.42	639.32	575.9	442.7	631.22	620.48	609.36	528.68	587.31	860.36	590.55	278.73	873.61	792.83	503.2	929.88	795.89	438.51	930.39	473.85	431.84
345.53	443.57	22.42	481.59	392.56	29.19	533.9	448.28	9.355	530.75	343.41	229.56	539.18	342.67	433.91	594.94	296.43	591.52	583.87	443.26	24.734	707.98	500.13	28.998	774.48	455.1	3.2535	676.6	585.91	357.45	639.32	575.9	442.7	631.22	620.48	609.36	528.68	587.31	860.36	590.55	278.73	873.61	792.85	503.34	929.76	795.87	438.56	930.43	473.96	431.88
345.46	443.54	22.468	481.52	392.52	29.257	533.88	448.25	9.418	530.73	343.45	229.48	539.18	342.67	433.91	594.94	296.43	591.52	584	443.03	24.661	707.97	500.35	28.971	774.48	455.1	3.2535	676.54	585.91	357.4	639.26	575.95	442.69	631.22	620.48	609.36	528.84	587.18	860.1	590.55	278.73	873.61	792.77	503.26	929.81	795.87	438.56	930.43	473.94	431.95
345.29	443.38	22.68	481.59	392.56	29.19	533.9	448.28	9.355	530.62	343.25	229.61	539.18	342.67	433.91	594.94	296.43	591.52	583.96	443.16	24.747	707.97	500.35	28.971	774.48	455.1	3.2535	676.54	585.91	357.4	639.24	575.91	442.73	631.22	620.48	609.36	528.6	587.4	860.27	590.55	278.73	873.61	792.76	503.24	929.88	795.87	438.56	930.43	473.84	432.04
345.55	443.69	22.331	481.52	392.52	29.257	533.9	448.29	9.3626	530.57	343.13	229.74	539.08	342.67	433.97	594.94	296.43	591.52	583.87	443.26	24.734	708.07	500.32	28.948	774.48	455.1	3.2535	676.47	586.02	357.33	639.24	575.91	442.73	631.22	620.48	609.36	528.63	587.53	860.13	590.55	278.73	873.61	792.77	503.26	929.81	795.81	438.58	930.49	473.89	431.99
345.22	443.52	22.585	481.59	392.56	29.19	533.9	448.28	9.355	530.66	343.23	229.73	539.18	342.67	433.91	594.94	296.43	591.52	583.91	443.14	24.652	708.09	500.1	28.974	774.51	455.13	3.2152	676.47	586.02	357.33	639.08	575.87	442.8	631.22	620.48	609.36	528.6	587.4	860.27	590.55	278.73	873.61	792.77	503.26	929.81	795.81	438.58	930.49	473.82	431.95
345.46	443.54	22.468	481.59	392.56	29.19	533.88	448.25	9.418	530.58	343.25	229.64	539.08	342.67	433.97	594.94	296.43	591.52	583.91	443.14	24.652	708.09	500.1	28.974	774.57	455.03	3.2443	676.29	585.95	357.33	639.08	575.87	442.8	631.22	620.48	609.36	528.6	587.28	860.22	590.55	278.73	873.61	792.68	503.41	929.74	795.81	438.58	930.49	473.82	432.05
345.4	443.65	22.394	481.46	392.39	29.291	533.9	448.28	9.355	530.57	343.13	229.74	539.08	342.67	433.97	594.94	296.43	591.52	583.92	443.38	24.781	708.09	500.1	28.974	774.48	455.05	3.285	676.41	585.96	357.39	639.03	575.82	442.72	631.16	620.3	609.28	528.6	587.4	860.27	590.55	278.73	873.61	792.75	503.38	929.81	795.81	438.58	930.49	473.86	431.92
345.51	443.6	22.388	481.52	392.52	29.257	533.92	448.33	9.2992	530.48	343.1	229.72	539.08	342.67	433.97	594.94	296.43	591.52	583.87	443.26	24.734	708.09	500.1	28.974	774.48	455.05	3.285	676.33	585.95	357.35	639.03	575.82	442.72	631.18	620.27	609.33	528.56	587.36	860.14	590.55	278.73	873.61	792.69	503.3	929.78	795.81	438.58	930.49	473.82	432.01
345.45	443.72	22.313	481.52	392.43	29.223	533.88	448.25	9.418	530.48	343.1	229.72	539.08	342.67	433.97	594.94	296.43	591.52	583.92	443.38	24.781	708.23	500.15	28.97	774.59	455.12	3.1932	676.24	585.91	357.38	638.94	575.7	442.56	631.2	620.5	609.32	528.6	587.4	860.27	590.55	278.73	873.61	792.68	503.41	929.74	795.81	438.58	930.49	473.89	432.07
345.46	443.54	22.468	481.65	392.53	29.199	533.9	448.28	9.355	530.48	343.1	229.72	539.08	342.67	433.97	594.94	296.43	591.52	583.87	443.26	24.734	708.07	500.32	28.948	774.54	455.21	3.2055	676.18	585.97	357.24	638.89	575.76	442.6	631.18	620.27	609.33	528.6	587.4	860.27	590.55	278.73	873.61	792.68	503.28	929.85	795.81	438.58	930.49	473.88	432.04
345.34	443.4	22.775	481.41	392.31	29.333	533.9	448.28	9.355	530.48	343.1	229.72	539.08	342.67	433.97	594.94	296.43	591.52	583.87	443.26	24.734	708.09	500.1	28.974	774.63	455.14	3.1655	676.21	585.94	357.29	638.89	575.76	442.6	631.07	620.33	609.29	528.89	587.11	860.18	590.55	278.73	873.61	792.68	503.41	929.74	795.81	438.58	930.49	473.78	432
345.4	443.65	22.394	481.59	392.45	29.241	533.88	448.25	9.418	530.48	343.1	229.72	539.08	342.67	433.97	594.94	296.43	591.52	583.9	443.54	24.979	708.07	500.32	28.948	774.66	455.21	3.1559	676.18	585.97	357.24	638.92	575.9	442.75	631.01	620.34	609.35	528.6	587.4	860.27	590.55	278.73	873.61	792.73	503.42	929.69	795.73	438.62	930.47	473.71	431.99
345.8	444.07	22.405	481.59	392.4	29.232	533.88	448.25	9.418	530.48	343.1	229.72	539.08	342.67	433.97	594.76	296.33	591.65	583.88	443.45	24.865	708.23	500.15	28.97	774.63	455.14	3.1655	676.2	585.96	357.22	638.92	575.9	442.75	630.96	620.29	609.29	528.6	587.4	860.27	590.55	278.73	873.61	792.69	503.3	929.78	795.73	438.62	930.47	473.78	432.02
345.53	443.57	22.42	481.59	392.56	29.19	533.9	448.28	9.355	530.44	343.12	229.64	538.95	342.64	433.98	594.76	296.33	591.65	583.88	443.45	24.865	708.22	500.37	28.943	774.63	455.14	3.1655	676.1	586.15	357.33	638.89	575.76	442.6	630.96	620.29	609.29	528.63	587.53	860.13	590.55	278.73	873.61	792.69	503.3	929.78	795.64	438.64	930.47	473.78	432.02
345.48	443.8	22.256	481.59	392.56	29.19	533.92	448.33	9.2992	530.48	343.1	229.72	538.82	342.72	433.96	594.56	296.19	591.69	583.9	443.54	24.979	708.27	500.19	28.911	774.64	455.07	3.1783	676.17	586.04	357.24	638.89	575.76	442.6	630.85	620.33	609.21	528.56	587.36	860.14	590.4	278	873.57	792.35	503.19	929.68	795.73	438.62	930.47	473.56	432.07
345.46	443.54	22.468	481.59	392.56	29.19	533.9	448.28	9.355	530.49	343.21	229.62	538.82	342.72	433.96	594.51	296.18	591.8	583.9	443.54	24.979	708.26	500.42	28.884	774.63	455.14	3.1655	676.17	586.04	357.24	638.89	575.76	442.6	630.86	620.3	609.29	528.5	587.45	860.24	590.55	278.73	873.61	792.41	503.41	929.79	795.66	438.55	930.49	473.64	432.07
345.4	443.65	22.394	481.46	392.39	29.291	533.9	448.28	9.355	530.44	343.01	229.74	538.82	342.66	433.93	594.51	296.18	591.8	583.9	443.54	24.979	708.34	500.39	28.987	774.63	455.14	3.1655	676.08	586.08	357.14	638.89	575.76	442.6	630.8	620.3	609.37	528.49	587.39	860.12	590.13	277.91	873.51	792.42	503.31	929.83	795.64	438.64	930.47	473.56	432.18
345.46	443.54	22.468	481.47	392.35	29.264	533.9	448.28	9.355	530.44	343.01	229.74	538.82	342.66	433.93	594.51	296.18	591.8	583.9	443.54	24.979	708.25	500.27	28.871	774.63	455.14	3.1655	676.13	586.02	357.3	638.89	575.76	442.6	630.8	620.34	609.26	528.39	587.5	860.25	590.28	278.51	873.83	792.41	503.41	929.79	795.6	438.54	930.5	473.59	432.07
345.4	443.65	22.394	481.52	392.43	29.223	533.88	448.25	9.418	530.38	342.93	229.79	538.77	342.76	433.87	594.32	296.05	591.87	583.9	443.54	24.979	708.27	500.19	28.911	774.68	455.04	3.2006	676.08	586.08	357.14	638.89	575.76	442.6	630.6	620.33	609.28	528.3	587.35	860.13	590.28	278.51	873.83	792.42	503.31	929.83	795.48	438.55	930.53	473.43	432.11
345.53	443.57	22.42	481.59	392.56	29.19	533.9	448.28	9.355	530.32	342.9	229.85	538.82	342.66	433.93	594.32	296.05	591.87	583.94	443.56	25.061	708.27	500.19	28.911	774.63	455.14	3.1655	676.13	586.1	357.27	638.77	575.78	442.57	630.6	620.33	609.28	528.49	587.59	860.11	590.17	278.78	873.71	792.35	503.19	929.68	795.35	438.49	930.43	473.5	432.15
345.46	443.54	22.468	481.52	392.43	29.223	533.88	448.25	9.418	530.32	342.9	229.85	538.68	342.64	433.96	594.25	296.27	591.77	583.94	443.56	25.061	708.53	500.46	28.956	774.64	455.07	3.1783	676.13	586.1	357.27	638.77	575.78	442.57	630.6	620.33	609.28	528.3	587.35	860.13	590.21	277.76	873.66	792.35	503.06	929.79	795.32	438.39	930.5	473.55	432.25
345.46	443.54	22.468	481.41	392.31	29.333	533.88	448.25	9.418	530.32	342.9	229.85	538.68	342.64	433.96	594.07	296.05	592.03	583.94	443.56	25.061	708.26	500.42	28.884	774.68	455.04	3.2006	675.85	586.34	357.21	638.69	575.8	442.57	630.6	620.33	609.28	528.2	587.29	860.16	590.12	277.74	873.6	792.36	503.08	929.73	795.36	438.35	930.51	473.5	432.15
345.51	443.6	22.388	481.46	392.39	29.291	533.88	448.25	9.418	530.31	342.86	229.79	538.63	342.74	433.89	594.06	296.15	591.86	583.94	443.56	25.061	708.4	500.45	28.913	774.66	455.21	3.1559	675.93	586.16	357.21	638.77	575.78	442.57	630.6	620.33	609.28	528.28	587.47	860.15	590.13	277.91	873.51	792.36	503.08	929.73	795.26	438.37	930.62	473.44	432.13
345.81	444.02	22.449	481.46	392.39	29.291	533.88	448.25	9.418	530.19	342.98	229.86	538.63	342.74	433.89	594.08	296.19	591.94	583.94	443.64	25.148	708.53	500.46	28.956	774.63	455.14	3.1655	675.8	586.41	357.24	638.69	575.8	442.57	630.6	620.31	609.33	528.38	587.53	860.12	590.21	278.03	873.63	792.33	502.96	929.74	795.1	438.34	930.58	473.4	432.47
345.81	444.02	22.449	481.46	392.39	29.291	533.88	448.25	9.418	530.19	342.98	229.86	538.63	342.74	433.89	594.08	296.19	591.94	583.94	443.51	25.227	708.42	500.23	28.94	774.67	455.1	3.1879	675.69	586.44	357.37	638.69	575.8	442.57	630.6	620.33	609.28	528.29	587.65	860.27	590.03	278	873.71	792.34	502.98	929.68	795.1	438.34	930.58	473.35	432.45
345.69	444.13	22.399	481.41	392.31	29.333	533.81	448.19	9.4249	530.18	342.95	229.8	538.63	342.74	433.89	594.08	296.08	592.1	583.94	443.64	25.148	708.54	500.24	28.982	774.63	455.14	3.1655	675.83	586.04	357.27	638.69	575.8	442.57	630.53	620.29	609.31	528.28	587.47	860.15	590.1	277.85	873.65	792.12	502.96	929.77	795.09	438.43	930.55	473.32	432.63
345.16	443.6	22.468	481.41	392.31	29.333	533.88	448.25	9.418	530.2	342.9	229.91	538.63	342.74	433.89	594.08	296.08	592.1	583.94	443.64	25.148	708.59	500.51	28.913	774.67	455.1	3.1879	675.69	586.1	357.37	638.65	575.79	442.62	630.53	620.29	609.31	528.38	587.53	860.12	590.03	278	873.71	791.98	502.91	929.69	795.01	438.48	930.51	473.34	432.65
345.45	443.72	22.313	481.41	392.31	29.333	533.88	448.25	9.418	529.95	342.98	229.91	538.63	342.74	433.89	593.87	295.98	592.31	583.94	443.64	25.148	708.53	500.46	28.956	774.67	455.1	3.1879	675.56	586.34	357.4	638.56	575.77	442.6	630.53	620.28	609.36	528.28	587.47	860.15	589.41	278.1	873.34	791.98	502.91	929.69	795	438.33	930.59	473.32	432.63
345.46	443.54	22.468	481.46	392.39	29.291	533.9	448.28	9.355	530.06	342.95	229.79	538.63	342.74	433.89	593.7	295.87	592.42	583.94	443.51	25.227	708.54	500.24	28.982	774.63	455.14	3.1655	675.56	586.34	357.4	638.56	575.77	442.6	630.53	620.29	609.31	528.28	587.47	860.15	589.94	277.94	873.82	792	502.93	929.62	794.78	438.33	930.5	473.37	432.73
345.46	443.54	22.468	481.41	392.31	29.333	533.88	448.25	9.418	529.81	342.96	229.74	538.58	342.74	433.81	593.7	295.87	592.42	583.94	443.64	25.148	708.54	500.24	28.982	774.63	455.02	3.2092	675.78	586.14	357.34	638.56	575.77	442.6	630.36	620.38	609.46	528.16	587.43	860.08	589.6	278.14	873.71	791.92	502.75	929.74	794.54	438.05	930.57	473.09	432.74
345.46	443.54	22.468	481.41	392.31	29.333	533.88	448.25	9.418	529.85	342.91	229.82	538.58	342.74	433.81	593.7	295.87	592.42	583.94	443.51	25.227	708.4	500.45	28.913	774.72	455.1	3.176	675.79	586.1	357.31	638.56	575.77	442.6	630.44	620.26	609.33	528.28	587.47	860.15	589.76	277.94	873.79	791.59	502.76	929.64	794.54	438.05	930.57	473.23	432.64
345.74	444.09	21.865	481.41	392.31	29.333	533.88	448.25	9.418	529.85	342.91	229.82	538.58	342.74	433.81	593.7	295.87	592.42	583.94	443.64	25.148	708.54	500.24	28.982	774.67	454.98	3.2316	675.58	586.12	357.38	638.52	575.79	442.57	630.44	620.24	609.38	528.18	587.42	860.14	589.46	278.02	873.75	791.59	502.76	929.64	794.5	437.99	930.61	473.12	432.77
345.46	443.54	22.468	481.41	392.31	29.333	533.78	448.29	9.4685	529.81	342.96	229.74	538.51	342.68	433.88	593.69	295.97	592.25	583.94	443.64	25.148	708.27	500.48	28.841	774.63	455.02	3.2092	675.5	586.39	357.46	638.43	575.76	442.59	630.44	620.24	609.38	528.1	587.43	860.16	589.4	278.17	873.78	791.68	502.71	929.68	794.5	437.99	930.61	472.86	432.83
345.59	444.11	22.43	481.41	392.31	29.333	533.88	448.25	9.418	529.85	342.91	229.82	538.51	342.68	433.88	593.55	295.86	592.24	583.94	443.64	25.148	708.44	500.35	28.839	774.68	455.04	3.2006	675.56	586.34	357.4	638.44	575.81	442.59	630.44	620.26	609.33	528.1	587.47	860.06	589.26	278.05	873.82	791.61	502.57	929.74	794.4	437.93	930.52	472.88	432.68
345.69	444.13	22.399	481.41	392.31	29.333	533.88	448.17	9.4869	529.85	342.91	229.82	538.51	342.68	433.88	593.55	295.76	592.41	583.94	443.51	25.227	708.54	500.24	28.982	774.7	455.07	3.1481	675.39	586.42	357.47	638.34	575.77	442.61	630.35	620.28	609.37	528.09	587.43	860.16	589.34	278.17	873.87	791.53	502.62	929.7	794.39	437.88	930.62	472.78	432.94
345.32	443.45	22.433	481.41	392.31	29.333	533.88	448.25	9.418	529.85	342.91	229.82	538.58	342.74	433.81	593.55	295.76	592.41	583.94	443.51	25.227	708.54	500.24	28.982	774.77	454.94	3.1613	675.39	586.42	357.47	638.33	575.77	442.58	630.44	620.24	609.38	528.1	587.43	860.16	589.34	278.17	873.87	791.61	502.57	929.74	794.14	437.78	930.47	472.75	433.08
345.57	444.27	22.277	481.41	392.31	29.333	534.71	446.87	9.3567	529.81	342.96	229.74	538.51	342.68	433.88	593.55	295.76	592.41	583.94	443.64	25.148	708.54	500.24	28.982	774.73	454.98	3.2197	675.4	586.35	357.48	638.23	575.74	442.6	630.29	620.15	609.3	528.1	587.43	860.16	589.34	278.17	873.87	791.45	502.63	929.73	793.91	437.65	930.5	472.72	433.05
345.35	443.72	22.341	481.41	392.31	29.333	534.69	446.93	9.3837	529.85	342.91	229.82	538.51	342.68	433.88	593.55	295.76	592.41	583.94	443.51	25.227	708.53	500.46	28.956	774.74	455.02	3.145	675.39	586.42	357.47	638.16	575.72	442.57	630.36	620	609.22	528	587.38	860.15	588.76	278.31	873.55	791.3	502.46	929.76	793.93	437.87	930.53	472.72	433.05
345.28	443.75	22.308	481.41	392.31	29.333	534.71	446.87	9.3567	529.85	342.91	229.82	538.51	342.68	433.88	593.55	295.76	592.41	583.94	443.51	25.227	708.51	500.39	28.797	774.72	454.88	3.0982	675.39	586.42	357.47	638.09	575.72	442.61	630.28	620.01	609.32	527.97	587.39	860.1	588.42	278.26	873.6	791.36	502.61	929.8	793.8	437.52	930.53	472.52	433.24
345.57	444.11	22.286	481.41	392.31	29.333	534.71	446.87	9.3567	529.81	342.96	229.74	538.51	342.68	433.88	593.39	295.65	592.51	583.94	443.51	25.227	708.31	500.07	28.907	774.76	454.79	3.1535	675.39	586.42	357.47	638.03	575.58	442.59	630.2	620.15	609.39	527.94	587.53	860.1	588.43	278.23	873.96	791.22	502.48	929.78	793.75	437.67	930.58	472.52	433.24
345.64	443.95	22.536	481.41	392.31	29.333	534.7	446.8	9.4151	529.68	342.85	229.83	538.51	342.68	433.88	593.39	295.65	592.51	583.94	443.51	25.227	708.53	500.46	28.956	774.73	454.98	3.2197	675.5	586.39	357.46	638	575.74	442.62	630.2	620.15	609.39	527.94	587.53	860.1	588.43	278.23	873.96	791.29	502.43	929.82	793.63	437.53	930.53	472.64	433.31
345.47	444.09	22.283	481.41	392.31	29.333	533.79	448.22	9.5374	529.81	342.96	229.74	538.49	342.66	433.79	593.39	295.65	592.51	583.94	443.51	25.227	708.54	500.24	28.982	774.73	455	3.1252	675.39	586.42	357.47	637.9	575.7	442.63	630.28	620.01	609.32	527.73	587.62	860.2	588.15	278.14	873.98	791.29	502.64	929.78	793.63	437.53	930.53	472.64	433.31
345.52	444	22.356	481.41	392.31	29.333	533.88	448.25	9.418	529.81	342.96	229.74	538.37	342.65	433.88	593.39	295.65	592.51	583.94	443.51	25.227	708.31	500.07	28.907	774.79	454.93	3.1266	675.39	586.42	357.47	637.81	575.68	442.48	630.2	620.15	609.39	527.76	587.56	860.08	588.15	278.14	873.98	791.29	502.64	929.78	793.78	437.48	930.63	472.55	433.38
345.69	444.13	22.399	481.41	392.31	29.333	533.78	448.29	9.4685	529.94	342.9	229.75	538.58	342.74	433.81	593.39	295.65	592.51	583.94	443.51	25.227	708.53	500.46	28.956	774.78	454.87	3.1584	675.39	586.42	357.47	637.61	575.61	442.48	630.18	619.98	609.29	527.63	587.76	860.23	588.01	278.17	873.98	791.22	502.77	929.82	793.66	437.43	930.53	472.36	433.48
345.54	444.06	21.746	481.41	392.31	29.333	534.71	446.87	9.3567	529.81	342.96	229.74	538.58	342.74	433.81	593.39	295.65	592.51	583.94	443.51	25.227	708.22	500.02	28.96	774.79	454.93	3.1266	675.39	586.42	357.47	637.61	575.61	442.48	630.11	620.02	609.27	527.43	587.89	860.13	587.82	278.34	873.6	791.16	502.61	929.85	793.61	437.35	930.62	472.4	433.62
345.42	443.98	22.388	481.41	392.31	29.333	534.69	446.93	9.3837	529.85	342.91	229.82	538.51	342.68	433.88	593.39	295.65	592.51	583.94	443.51	25.227	708.14	499.83	28.799	774.78	454.87	3.1584	675.39	586.42	357.47	637.55	575.5	442.43	630.1	620.13	609.37	527.55	587.7	860.18	587.77	278.29	873.89	790.91	502.57	929.81	793.53	437.45	930.64	472.38	433.72
345.64	443.95	22.536	481.41	392.31	29.333	533.81	448.19	9.4249	529.75	342.84	229.77	538.51	342.68	433.88	593.39	295.65	592.51	583.94	443.51	25.227	708.3	499.77	28.902	774.73	454.88	3.1703	675.27	586.37	357.48	637.7	575.56	442.56	629.96	620.15	609.29	527.6	587.73	860.29	587.73	278.28	873.73	791.04	502.53	929.7	793.54	437.34	930.69	472.3	433.7
345.86	444.61	21.93	481.37	392.27	29.279	533.78	448.29	9.4685	529.89	342.95	229.68	538.49	342.66	433.79	593.32	295.77	592.58	583.94	443.51	25.227	708.3	499.77	28.902	774.73	454.88	3.1703	675.18	586.35	357.45	637.46	575.53	442.44	629.96	620.15	609.29	527.58	587.74	860.23	587.77	278.29	873.89	791.04	502.53	929.7	793.54	437.34	930.69	472.26	433.8
345.47	443.82	22.494	481.41	392.31	29.333	533.81	448.19	9.4249	529.89	342.95	229.68	538.51	342.68	433.88	592.97	295.53	592.69	583.94	443.51	25.227	708.44	500.35	28.839	774.78	454.87	3.1584	675.33	586.38	357.52	637.5	575.53	442.49	629.86	620.11	609.31	527.51	587.78	860.13	587.62	278.69	873.93	790.73	502.49	929.67	793.4	437.44	930.72	472.11	433.79
345.59	444.15	21.899	481.41	392.31	29.333	533.81	448.19	9.4249	530.06	342.9	229.68	538.58	342.71	433.72	593.16	295.65	592.61	583.94	443.64	25.148	708.3	499.77	28.902	774.7	454.86	3.1481	675.18	586.28	357.47	637.46	575.53	442.44	629.86	620.11	609.31	527.42	587.83	860.25	587.25	278.65	873.84	790.7	502.47	929.72	793.27	437.24	930.85	471.98	433.92
345.28	443.52	22.381	481.37	392.27	29.279	533.81	448.19	9.4249	529.85	342.91	229.82	538.54	342.56	433.85	593.14	295.66	592.66	583.94	443.51	25.227	708.59	500.51	28.913	774.72	454.83	3.2119	675.2	586.42	357.44	637.5	575.53	442.49	629.86	620.11	609.31	527.39	587.68	860.19	587.42	278.55	873.88	790.38	502.15	929.77	793.27	437.24	930.85	471.94	433.88
345.28	443.69	22.369	481.37	392.27	29.279	533.81	448.19	9.4249	529.89	342.95	229.68	538.63	342.64	433.88	593.14	295.66	592.66	583.87	443.67	25.3	708.61	500.29	28.94	774.69	454.92	3.2286	674.88	586.23	357.5	637.41	575.54	442.5	629.86	620.11	609.31	527.51	587.74	860.18	587.42	278.55	873.88	790.34	501.9	929.85	793.22	437.16	930.94	471.82	434.01
345.59	444.11	22.43	481.43	392.31	29.211	533.88	448.25	9.418	529.97	342.91	229.75	538.55	342.73	433.72	592.97	295.53	592.69	583.94	443.64	25.148	708.54	500.24	28.982	774.69	454.92	3.2286	675.23	586.35	357.49	637.55	575.48	442.53	629.86	620.11	609.31	527.31	587.65	860.16	587.62	279.12	873.93	790.28	501.97	929.97	793.25	437.22	930.9	471.82	434.01
345.75	444.19	21.799	481.41	392.31	29.333	534.71	446.87	9.3567	529.89	342.95	229.68	538.55	342.73	433.72	592.86	295.47	592.79	583.87	443.67	25.3	708.22	499.71	28.955	774.7	454.79	3.1654	675.11	586.31	357.5	637.37	575.58	442.36	629.87	620.13	609.25	527.16	587.83	860.12	587.62	279.12	873.93	790.32	501.87	929.94	793.22	437.16	930.94	471.72	434.05
345.33	443.77	22.336	481.37	392.27	29.279	534.71	446.87	9.3567	529.81	342.96	229.74	538.51	342.68	433.88	592.67	295.72	592.69	583.87	443.67	25.3	708.22	500.02	28.96	774.73	454.88	3.1703	675.18	586.35	357.45	637.28	575.56	442.34	629.77	620.17	609.26	527.31	587.69	860.11	587.45	279.23	873.89	790.32	501.87	929.94	793.12	437.18	930.92	471.58	434.11
345.26	443.56	22.359	481.37	392.27	29.279	534.71	446.87	9.3567	529.81	342.96	229.74	538.48	342.63	433.7	592.49	295.6	592.75	583.87	443.67	25.3	708.22	499.89	28.745	774.66	454.85	3.2383	675.31	586.11	357.42	637.32	575.59	442.41	629.77	620.09	609.27	527.05	587.81	860.08	587.29	279.19	873.97	790.3	501.98	929.89	792.98	437.22	930.96	471.58	434.11
345.74	444.5	21.883	481.41	392.31	29.333	533.9	448.28	9.355	529.81	342.96	229.74	538.58	342.74	433.81	592.59	295.45	592.79	583.87	443.67	25.3	708.22	500.02	28.96	774.69	454.92	3.2286	675.11	586.24	357.51	637.28	575.56	442.34	629.75	620.1	609.22	526.96	587.77	860.14	587.18	279.17	874.05	790.27	501.83	930.06	792.98	437.13	931.01	471.49	434.18
345.47	444.32	22.25	481.37	392.27	29.279	534.71	446.87	9.3567	529.81	342.96	229.74	538.51	342.68	433.88	592.49	295.6	592.75	583.86	443.8	25.221	708.22	499.89	28.745	774.65	454.9	3.2267	675.3	586.33	357.46	637.38	575.7	442.46	629.75	620.1	609.22	527.29	587.84	860.16	586.84	279.34	874.24	790.2	501.98	930.03	792.72	437.15	931.01	471.43	434.14
345.77	444.96	21.784	481.37	392.27	29.279	534.69	446.93	9.3837	529.81	342.96	229.74	538.49	342.66	433.79	592.49	295.6	592.75	583.87	443.67	25.3	708.31	500.07	28.907	774.73	454.98	3.2197	675.34	586.31	357.53	637.43	575.69	442.4	629.75	620.1	609.22	526.88	587.98	860.15	586.91	279.25	874.01	790.25	501.82	930.14	792.6	437.15	931.04	471.46	434.26
345.72	444.71	21.733	481.43	392.31	29.211	534.71	446.87	9.3567	529.58	343.09	229.7	538.35	342.63	433.79	592.49	295.6	592.75	583.86	443.8	25.221	708.3	499.77	28.902	774.68	454.86	3.1829	675.4	586.35	357.48	637.48	575.66	442.35	629.75	620.06	609.31	526.78	588.01	860.17	586.73	279.21	874.07	790.26	501.84	930.08	792.48	437.04	931.02	471.43	434.14
345.64	444.22	22.326	481.32	392.32	29.207	533.9	448.28	9.355	529.58	343.09	229.7	538.22	342.61	433.82	592.49	295.6	592.75	583.91	443.78	25.259	708.22	499.71	28.955	774.69	454.92	3.2286	675.51	586.33	357.47	637.43	575.69	442.4	629.74	620.07	609.26	527.02	587.7	860.02	586.48	279.24	874.35	790.18	501.83	930.17	792.45	437.13	931.02	471.4	434.26
345.57	444.39	22.311	481.43	392.31	29.211	534.71	446.87	9.3567	529.7	343.14	229.63	538.15	342.58	433.78	592.49	295.6	592.75	583.86	443.8	25.221	708.31	500.07	28.907	774.67	454.98	3.2316	675.46	586.13	357.48	637.57	575.8	442.42	629.74	620.15	609.25	526.54	587.99	860.28	586.15	278.55	873.98	790.18	501.83	930.17	792.48	437.04	931.02	471.36	434.14
345.83	444.98	21.791	481.41	392.31	29.333	533.83	448.23	9.3611	529.59	343.2	229.6	538.15	342.58	433.78	592.38	295.96	592.63	583.76	443.8	25.262	708.3	499.77	28.902	774.67	454.98	3.2316	675.67	586.05	357.48	637.52	575.83	442.47	629.64	620.11	609.27	526.54	587.99	860.28	586.05	278.63	874.21	790.07	501.77	930.03	792.44	437.06	930.98	471.18	434.08
345.64	444.22	22.326	481.32	392.32	29.207	534.71	446.87	9.3567	529.55	343.19	229.51	538.1	342.7	433.75	592.23	295.89	592.93	583.8	443.97	25.417	708.31	500.07	28.907	774.69	454.92	3.2286	675.67	586.05	357.48	637.91	575.96	442.78	629.68	620.07	609.21	526.52	588.01	860.15	585.9	278.48	874.18	790.04	501.73	930.11	792.43	437.03	931.19	471.02	434.04
346.01	444.68	21.837	481.32	392.32	29.207	533.81	448.19	9.4249	529.59	343.2	229.6	538.1	342.7	433.75	592.07	296.1	592.84	583.85	443.88	25.311	708.31	500.07	28.907	774.67	454.98	3.2316	675.73	586.04	357.53	637.77	575.87	442.42	629.73	620.13	609.3	526.52	588.01	860.15	585.82	278.48	874.16	790.07	501.52	930.16	792.39	436.93	931.22	471.02	434.04
346.08	444.91	21.812	481.32	392.32	29.207	533.77	448.25	9.3885	529.42	343.27	229.51	538.05	342.69	433.81	591.91	296.71	592.79	583.85	443.88	25.311	708.22	499.89	28.745	774.67	454.98	3.2316	675.67	586.05	357.48	637.97	575.9	442.71	629.87	620.32	609.28	526.52	588.01	860.15	585.64	278.45	874.18	789.61	501.53	930.03	792.18	436.83	931.06	471.02	434.04
345.51	444.28	22.41	481.37	392.27	29.279	534.71	446.87	9.3567	529.17	343.22	229.55	538.1	342.7	433.75	591.66	296.28	592.89	583.86	443.8	25.221	708.31	500.07	28.907	774.67	454.98	3.2316	675.76	585.97	357.51	637.98	575.89	442.82	629.85	620.32	609.28	526.52	588.01	860.15	585.93	278.29	874.24	789.46	501.85	930.13	792.05	436.79	931	470.82	433.99
345.95	444.82	21.794	481.41	392.31	29.333	534.71	446.87	9.3567	528.99	343.31	229.54	538	342.7	433.81	591.48	296.46	592.71	583.9	443.97	25.381	708.22	500.02	28.96	774.67	454.98	3.2316	675.79	585.85	357.63	638.03	575.86	442.75	629.75	620.36	609.29	526.41	588.01	860.12	585.13	278.65	874.36	789.37	501.52	930.05	792.18	436.83	931.06	470.47	433.98
345.61	444.96	21.713	481.32	392.32	29.207	534.71	446.87	9.3567	528.99	343.31	229.54	537.74	342.75	433.95	591.36	296.38	592.8	583.81	443.75	25.411	708.22	499.89	28.745	774.65	454.95	3.2697	675.86	585.84	357.66	638.11	575.88	442.8	629.86	620.47	609.36	526.41	588.06	860.14	585.12	278.56	874.17	789.27	501.41	930.22	791.75	436.81	930.91	470.23	433.9
345.53	444.4	22.073	481.36	392.36	29.26	534.71	446.95	9.2467	528.96	343.33	229.61	537.63	342.7	433.84	591.2	296.17	592.87	583.86	443.97	25.444	708.3	499.77	28.902	774.67	454.98	3.2316	676.05	585.92	357.44	638.11	575.88	442.8	629.94	620.35	609.26	526.27	588.1	860.19	585.25	279.1	874.31	790.25	503.79	929.87	791.74	436.9	931.07	470.23	433.9
345.7	444.62	21.631	481.32	392.32	29.207	534.69	446.93	9.3837	528.96	343.33	229.61	537.54	342.77	433.89	591.22	296.27	592.8	583.8	443.97	25.417	708.31	500.07	28.907	774.67	454.98	3.2316	675.89	585.77	357.65	638.16	575.89	442.87	629.79	620.43	609.43	526.36	588.06	860.03	585.65	278.38	874.46	790.13	503.79	929.75	791.64	436.64	931.06	470.16	433.87
345.47	444.32	22.25	481.36	392.36	29.26	533.78	448.29	9.4685	528.97	343.45	229.51	537.54	342.84	433.81	591.1	296.15	592.68	583.86	443.97	25.444	708.24	500.15	28.764	774.65	454.95	3.2697	676.1	585.89	357.5	638.42	575.91	442.8	629.96	620.35	609.32	526.22	588.11	860.08	585.26	279.31	874.42	790.14	503.57	929.79	791.49	436.65	931.11	470.15	433.97
345.53	444.64	22.039	481.38	392.45	29.173	533.68	448.42	9.4009	528.97	343.45	229.51	537.53	342.82	433.73	591.1	296.15	592.68	583.8	443.97	25.417	708.22	499.71	28.955	774.66	455.05	3.2194	676.23	585.72	357.49	638.5	575.9	442.74	629.88	620.46	609.42	526.16	588.14	860.2	585.72	278.95	874.53	789.6	502.06	929.7	791.44	436.55	931.16	470.06	433.88
345.53	444.64	22.039	481.41	392.31	29.333	533.88	448.25	9.418	528.97	343.45	229.51	537.45	342.91	433.85	591.01	296.26	592.59	583.8	443.97	25.417	708.3	499.77	28.902	774.62	454.88	3.2794	676.38	585.51	357.52	638.5	575.9	442.74	629.96	620.49	609.41	526.12	588.08	860.04	584.84	279	874.46	789.75	501.96	929.71	791.33	436.53	931.12	469.94	434.09
345.43	444.42	22.178	481.36	392.36	29.26	533.78	448.29	9.4685	528.98	343.48	229.6	537.2	343	433.88	590.82	296.2	592.89	583.77	444.03	25.5	708.3	499.77	28.902	774.65	454.95	3.2697	676.23	585.72	357.49	638.5	575.9	442.74	629.96	620.48	609.46	526.22	588.11	860.15	584.84	279	874.46	789.54	501.98	929.76	791.16	436.52	931.14	469.86	434.19
345.96	445.39	21.576	481.36	392.36	29.26	533.76	448.25	9.3938	528.96	343.33	229.61	537.02	342.83	433.9	590.8	296.16	592.81	583.8	443.97	25.417	708.3	499.77	28.902	774.67	454.98	3.2316	676.5	585.65	357.68	638.59	575.92	442.78	629.94	620.49	609.41	526.01	588.12	860.05	585.29	278.7	874.57	789.47	502.09	929.83	791.16	436.52	931.14	469.86	434.15
345.83	445.15	21.567	481.36	392.36	29.26	533.88	448.25	9.418	528.97	343.45	229.51	537.04	342.96	433.99	590.6	296.13	592.87	583.8	443.97	25.417	708.31	500.07	28.907	774.65	454.95	3.2697	676.5	585.72	357.65	638.44	576.05	442.68	629.96	620.48	609.46	525.85	588.34	860.1	585.07	278.7	874.65	789.5	501.98	929.8	791.1	436.52	931.17	469.71	434.29
345.89	445.4	21.592	481.36	392.36	29.26	533.68	448.42	9.4009	528.97	343.45	229.51	536.97	342.92	433.74	590.61	296.07	593.01	583.77	444.03	25.5	708.22	499.89	28.745	774.67	454.98	3.2316	676.44	585.6	357.58	638.59	576	442.74	629.96	620.49	609.41	526.01	588.12	860.05	584.9	278.72	874.76	789.5	501.98	929.8	791.03	436.4	931.24	469.65	434.3
345.91	445.19	21.567	481.32	392.32	29.207	533.78	448.29	9.4685	528.97	343.45	229.51	537.02	342.91	433.82	590.41	296.01	592.96	583.77	444.03	25.5	708.24	500.15	28.764	774.67	454.98	3.2316	676.38	585.78	357.63	638.74	575.85	442.8	629.96	620.49	609.41	526.2	587.98	859.98	584.9	278.72	874.76	788.62	501	930.37	790.98	436.38	931.36	469.6	434.31
345.65	444.67	22.152	481.48	392.57	29.185	533.8	448.33	9.4054	528.91	343.46	229.58	536.94	342.96	433.82	590.41	296.01	592.96	583.76	443.94	25.469	708.31	500.07	28.907	774.65	454.95	3.2697	676.5	585.72	357.65	638.59	576	442.74	629.96	620.48	609.46	526.2	587.98	859.98	584.9	278.72	874.76	788.69	501.05	930.25	790.93	436.23	931.36	469.53	434.42
345.93	445.27	21.77	481.42	392.49	29.227	533.9	448.28	9.355	528.91	343.31	229.55	536.97	342.92	433.74	590.41	296.01	592.96	583.82	444.03	25.527	708.3	499.77	28.902	774.62	455.03	3.2456	676.5	585.72	357.65	638.57	576.01	442.7	629.96	620.48	609.46	526.16	588	859.88	584.9	278.72	874.76	787.78	500.79	929.82	790.88	436.07	931.36	469.5	434.42
345.85	444.63	21.609	481.42	392.49	29.227	533.85	448.35	9.3239	528.85	343.47	229.65	536.75	342.96	433.78	590.46	296.25	592.97	583.8	443.97	25.417	708.31	500.07	28.907	774.6	455	3.2833	676.5	585.72	357.65	638.57	576.01	442.7	629.96	620.48	609.46	526.2	587.98	859.98	584.9	278.72	874.76	788.67	501.08	930.31	790.88	436.07	931.36	469.33	434.61
345.85	444.66	21.706	481.41	392.44	29.218	533.9	448.28	9.355	528.85	343.47	229.65	536.71	342.96	433.84	590.27	296.12	593.03	583.64	444.1	25.589	708.24	500.15	28.764	774.67	455.09	3.2479	676.67	585.59	357.74	638.57	576.01	442.7	630.05	620.51	609.49	526.2	587.98	859.98	584.56	278.06	874.7	788.64	501.11	930.36	790.77	436.08	931.39	469.25	434.58
346.03	445.29	21.614	481.32	392.32	29.207	533.9	448.28	9.355	528.79	343.33	229.68	536.73	342.94	433.69	590.08	295.98	593.07	583.59	444.26	25.763	708.31	500.07	28.907	774.6	455	3.2833	676.62	585.59	357.69	638.78	575.85	442.86	629.96	620.48	609.46	525.85	588.34	860.1	584.22	278.23	874.74	788.64	500.87	930.42	790.68	435.92	931.42	469.32	434.48
346.19	445.3	21.693	481.44	392.54	29.131	533.8	448.33	9.413	528.85	343.43	229.56	536.69	342.87	433.82	590.08	295.98	593.07	583.72	444.01	25.552	708.22	499.89	28.745	774.65	454.95	3.2697	676.58	585.59	357.8	638.59	575.98	442.79	629.96	620.49	609.41	525.82	588.31	859.98	583.99	277.52	874.76	788.63	500.89	930.42	790.47	435.89	931.34	469.17	434.54
345.85	444.66	21.706	481.42	392.49	29.227	533.9	448.28	9.355	528.97	343.45	229.51	536.61	342.91	433.71	590.08	295.98	593.07	583.65	444.05	25.622	708.14	499.83	28.799	774.61	454.94	3.2955	676.5	585.72	357.65	638.59	576	442.74	629.96	620.48	609.46	525.86	588.18	860.02	583.86	277.88	874.7	788.48	500.96	930.6	790.49	435.79	931.36	468.83	434.89
346.14	445.37	21.674	481.36	392.36	29.26	533.9	448.28	9.355	528.85	343.43	229.56	536.61	342.91	433.71	590.08	295.98	593.07	583.56	444.19	25.655	708.22	499.89	28.745	774.67	455.06	3.3454	676.58	585.59	357.8	638.78	575.85	442.86	629.96	620.48	609.46	525.86	588.18	860.02	583.69	277.89	874.79	788.4	501.02	930.74	790.49	435.79	931.36	468.88	434.75
346.03	445.29	21.614	481.36	392.36	29.26	533.84	448.36	9.3315	528.79	343.3	229.59	536.61	342.91	433.71	590.08	295.98	593.07	583.7	444.08	25.57	708.31	500.07	28.907	774.61	454.94	3.2955	676.67	585.59	357.74	638.59	576	442.74	629.96	620.48	609.46	525.86	588.18	860.02	583.44	277.88	874.82	788.44	500.72	930.55	790.49	435.79	931.36	468.6	434.87
345.65	444.57	21.701	481.36	392.36	29.26	533.9	448.28	9.355	528.79	343.3	229.59	536.37	342.78	433.7	589.86	295.64	593.19	583.7	444.08	25.57	708.3	499.77	28.902	774.6	455	3.2833	676.52	585.59	357.75	638.78	575.83	442.93	629.96	620.48	609.46	525.86	588.18	860.02	583.33	277.53	874.95	788.2	500.56	930.5	790.49	435.75	931.41	468.46	434.83
345.89	444.61	21.745	481.41	392.44	29.218	533.88	448.25	9.418	528.79	343.3	229.59	536.41	342.8	433.72	589.73	295.53	593.16	583.65	443.91	25.701	708.14	499.83	28.799	774.61	454.94	3.2955	676.52	585.59	357.75	638.59	576	442.74	629.96	620.48	609.46	526.07	588.27	860.08	583.19	277.88	874.89	788.32	500.63	930.38	790.41	435.82	931.43	468.33	434.91
346.1	445.28	21.598	481.36	392.36	29.26	533.82	448.37	9.3497	528.79	343.33	229.68	536.36	342.72	433.75	589.82	296.05	593.01	583.65	444.05	25.622	708.22	499.71	28.955	774.61	454.94	3.2955	676.52	585.59	357.75	638.78	575.83	442.93	629.7	620.15	609.3	526.02	587.97	859.93	582.74	278.09	874.97	788.25	500.51	930.41	790.44	435.69	931.37	468.19	435.03
345.95	445.34	21.721	481.38	392.41	29.165	533.89	448.25	9.2743	528.73	343.25	229.66	536.32	342.62	433.77	589.78	295.77	593.16	583.65	444.05	25.622	708.3	499.77	28.902	774.61	454.94	3.2955	676.44	585.57	357.71	638.58	575.86	442.85	629.7	620.15	609.3	525.66	588.47	859.95	582.47	278.22	874.89	788.25	500.51	930.41	790.42	435.73	931.45	468.02	434.97
346	444.97	21.556	481.36	392.36	29.26	533.9	448.28	9.355	528.79	343.3	229.59	536.25	342.62	433.74	589.77	295.81	593.02	583.7	444.06	25.697	708.31	500.07	28.907	774.61	454.94	3.2955	676.38	585.54	357.75	638.49	575.8	442.93	629.67	620.13	609.35	525.55	588.49	860.04	582.46	278.05	874.85	788.21	500.37	930.38	790.39	435.61	931.46	467.88	435.04
346.14	445.21	21.644	481.32	392.32	29.207	534.71	446.87	9.3567	528.69	343.33	229.52	536.31	342.69	433.68	589.57	295.67	593.07	583.7	444.08	25.57	708.22	499.89	28.745	774.61	454.94	3.2955	676.38	585.53	357.77	638.42	575.82	442.99	629.69	620.1	609.34	525.62	588.51	859.98	582.46	278.05	874.85	788.21	500.37	930.38	790.2	435.37	931.53	467.8	435.01
345.78	444.63	21.709	481.37	392.27	29.279	534.71	446.87	9.3567	528.73	343.25	229.66	536.25	342.62	433.74	589.46	295.37	593.32	583.59	444.26	25.763	708.22	499.71	28.955	774.6	455	3.2833	676.17	585.52	357.69	638.3	575.78	442.97	629.57	620.05	609.36	525.9	588.1	859.92	582.34	278.02	875.05	788.11	500.14	930.46	790	435.39	931.62	467.73	435.21
346.18	445.3	21.72	481.32	392.32	29.207	534.71	446.87	9.3567	528.63	343.29	229.59	536.23	342.49	433.83	589.47	295.52	593.18	583.7	444.08	25.57	708.22	499.71	28.955	774.6	454.97	3.3253	676.29	585.52	357.73	638.38	575.82	442.92	629.57	620.05	609.36	525.52	588.49	860	582.04	278.06	875.11	788.17	500.14	930.52	789.93	435.39	931.64	467.62	435.17
345.23	444.13	22.048	481.32	392.32	29.207	534.74	446.92	9.3028	528.66	343.16	229.81	536.25	342.62	433.74	589.26	296.09	593.08	583.61	444.22	25.603	708.22	499.71	28.955	774.6	454.9	3.3375	676.08	585.61	357.71	638.22	575.85	442.97	629.38	619.98	609.38	525.5	588.42	859.76	582.17	278.27	875.14	788.06	500.06	930.44	790	435.39	931.62	467.52	435.14
345.95	444.72	21.754	481.32	392.32	29.207	534.74	446.92	9.3028	528.62	343.18	229.67	536.22	342.56	433.75	589.19	295.67	593.22	583.7	444.08	25.57	708.31	500.07	28.907	774.61	454.94	3.2955	676.02	585.65	357.77	638.17	575.87	443.05	629.38	619.98	609.38	525.35	588.55	860.04	582.04	278.06	875.11	788.09	499.71	930.56	789.91	435.22	931.64	467.48	435.24
345.92	444.65	21.687	481.32	392.32	29.207	534.71	446.87	9.3567	528.56	343.2	229.74	536.23	342.49	433.83	589.2	295.83	593.09	583.7	444.06	25.697	708.22	499.71	28.955	774.6	454.9	3.3375	675.97	585.48	357.75	638.24	575.84	443.04	629.34	619.98	609.44	525.45	588.27	859.9	582.15	278.39	875.18	787.95	499.94	930.35	789.93	435.09	931.61	467.38	435.22
346.02	445.23	21.598	481.32	392.32	29.207	534.74	446.92	9.3028	528.62	343.18	229.67	536.22	342.56	433.75	589.2	295.83	593.09	583.5	444.21	25.673	708.22	499.71	28.955	774.6	454.9	3.3375	675.97	585.48	357.75	638.14	575.88	443.04	629.29	619.98	609.5	525.21	588.49	859.86	582.04	278.06	875.11	788.06	499.8	930.59	789.95	435.01	931.68	467.31	435.21
346.2	445.28	21.816	481.32	392.32	29.207	534.71	446.87	9.3567	528.56	343.2	229.74	536.22	342.56	433.75	589.04	295.59	593.34	583.61	444.22	25.603	708.22	499.71	28.955	774.57	454.83	3.3472	675.89	585.42	357.59	638.14	575.88	443.04	629.29	619.98	609.5	525.12	588.32	859.85	581.91	277.99	875.2	787.63	499.66	930.38	789.95	435.01	931.68	467.31	435.21
345.89	444.61	21.745	481.32	392.32	29.207	534.71	446.87	9.3567	528.56	343.2	229.74	536.22	342.56	433.75	588.82	295.57	593.42	583.7	444.08	25.57	708.22	499.71	28.955	774.6	454.9	3.3375	675.97	585.48	357.75	638.1	575.68	442.99	629.2	619.92	609.59	525.15	588.27	859.89	581.7	278.25	875.13	787.7	499.57	930.49	789.95	435.01	931.68	467.31	435.21
346.19	445.3	21.693	481.32	392.32	29.207	534.71	446.87	9.3567	528.4	343.13	229.69	536.05	342.23	433.84	588.83	295.73	593.28	583.59	444.07	25.64	708.15	499.96	29.03	774.58	454.87	3.3052	675.97	585.48	357.75	637.86	575.65	443.01	629.22	619.94	609.53	525.28	588.35	859.9	581.6	278.21	875.26	787.52	499.4	930.56	789.95	435.01	931.68	467.31	435.21
345.99	444.66	21.789	481.32	392.32	29.207	534.71	446.87	9.3567	528.45	343.17	229.74	536.1	342.35	433.8	588.6	295.72	593.22	583.51	444.1	25.585	708.22	499.71	28.955	774.6	454.9	3.3375	675.97	585.48	357.75	637.86	575.65	443.01	629.15	619.72	609.55	525.13	588.45	859.97	581.53	278.12	875.13	787.62	499.53	930.5	789.95	434.98	931.62	467.19	435.3
345.96	444.59	21.722	481.32	392.32	29.207	534.71	446.87	9.3567	528.4	343.13	229.69	535.98	342.35	433.86	588.48	295.87	593.3	583.65	444.05	25.622	708.14	499.66	29.024	774.61	454.94	3.2955	675.85	585.62	357.7	637.79	575.23	442.93	628.94	619.93	609.61	525.14	588.15	859.78	581.33	278.15	875.24	787.55	499.18	930.62	789.74	434.82	931.66	466.91	435.52
346.14	445.21	21.644	481.32	392.32	29.207	534.71	446.87	9.3567	528.23	343.08	229.67	535.63	342.1	434.07	588.42	295.61	593.31	583.7	444.08	25.57	708.22	499.71	28.955	774.6	454.9	3.3375	676	585.28	357.62	637.8	575.59	442.92	629.03	619.95	609.65	525.15	588.27	859.89	581.3	278.27	875.28	787.69	499.28	930.62	789.55	434.79	931.7	466.94	435.52
346.21	445.1	21.698	481.32	392.32	29.207	534.71	446.87	9.3567	528.21	343.04	229.78	535.65	342.1	433.92	588.48	295.87	593.3	583.7	444.08	25.57	708.22	499.71	28.955	774.57	454.83	3.3472	675.83	585.56	357.75	637.58	575.19	443.05	629	619.77	609.58	525.08	588.43	860.02	581.33	278.15	875.24	787.55	499.18	930.62	789.4	434.75	931.62	466.91	435.52
345.92	444.65	21.687	481.32	392.32	29.207	534.71	446.87	9.3567	528.14	342.96	229.84	535.62	342.15	433.99	588.33	295.75	593.33	583.7	444.08	25.57	708.07	499.78	28.868	774.6	454.9	3.3375	675.98	585.22	357.66	637.66	575.24	442.95	628.97	619.83	609.61	525.04	588.45	859.86	581.03	278.25	875.37	787.55	499.18	930.62	789.35	434.6	931.62	466.91	435.52
346.19	445.3	21.693	481.32	392.32	29.207	534.71	446.87	9.3567	527.93	343.03	229.63	535.46	342.21	433.89	588.24	295.66	593.29	583.61	444.22	25.603	708.22	500.02	28.96	774.57	454.83	3.3472	675.98	585.22	357.66	637.61	575.13	442.99	629.03	619.67	609.58	525.08	588.43	860.02	580.67	278.38	875.44	787.48	499.18	930.66	788.98	434.45	931.46	466.88	435.52
346.24	445.23	21.739	481.32	392.32	29.207	534.74	446.92	9.3028	527.99	342.95	229.62	535.49	342.23	433.98	588.04	295.54	593.38	583.56	444.19	25.655	708.22	499.71	28.955	774.57	454.83	3.3472	675.98	585.22	357.66	637.68	575.17	442.95	629.09	619.79	609.62	525.05	588.28	859.8	580.71	278.08	875.54	787.48	499.18	930.66	788.98	434.45	931.46	466.88	435.52
346.1	445.28	21.598	481.32	392.32	29.207	534.71	446.87	9.3567	527.76	342.98	229.6	535.42	342.22	433.82	588.04	295.54	593.38	583.65	444.05	25.622	708.22	499.71	28.955	774.6	454.9	3.3375	675.95	585.43	357.79	637.54	575.09	443.02	629.03	619.67	609.58	524.91	588.31	859.81	580.41	278.02	875.54	787.48	499.18	930.66	788.82	434.31	931.47	466.74	435.54
346.24	445.23	21.739	481.32	392.32	29.207	534.71	446.87	9.3567	527.86	342.93	229.64	535.36	342.19	433.78	587.89	295.45	593.5	583.61	444.22	25.603	708.22	499.71	28.955	774.6	454.9	3.3375	676.04	585.26	357.76	637.53	575.08	443.09	629.05	619.57	609.58	524.83	588.3	859.93	580.18	278.17	875.55	787.21	499.18	930.7	788.76	434.33	931.52	466.57	435.54
346.15	445.35	21.77	481.32	392.32	29.207	534.74	446.92	9.3028	527.76	342.98	229.6	535.25	342.27	433.8	587.68	295.31	593.58	583.7	444.08	25.57	708.22	499.71	28.955	774.57	454.83	3.3472	675.98	585.22	357.66	637.43	575.11	443.12	629.05	619.57	609.58	524.84	588.14	859.87	580.17	277.92	875.62	787.14	499.18	930.75	788.67	434.15	931.67	466.57	435.54
345.92	444.65	21.687	481.32	392.32	29.207	534.69	446.79	9.2785	527.76	342.98	229.6	535.36	342.19	433.78	587.68	295.31	593.58	583.56	444.05	25.734	708.22	500.02	28.96	774.6	454.9	3.3375	675.82	585.16	357.74	637.43	575.11	443.12	629.05	619.57	609.58	524.88	588.14	859.97	580.3	277.88	875.62	786.92	498.94	930.63	788.63	433.94	931.7	466.47	435.5
346.12	445.31	21.71	481.32	392.32	29.207	534.71	446.87	9.3567	527.76	342.98	229.6	535.24	342.18	433.83	587.37	295.62	593.48	583.64	443.96	25.668	708.15	499.96	29.03	774.6	454.9	3.3375	675.81	585.15	357.85	637.53	575.08	443.09	629.09	619.53	609.63	524.73	588.24	859.97	580.07	278.03	875.63	786.1	498.67	930.18	788.56	434	931.72	466.43	435.49
345.87	444.7	21.676	481.32	392.32	29.207	534.71	446.87	9.3567	527.76	342.98	229.6	535.24	342.18	433.83	587.31	295.35	593.49	583.5	444.21	25.673	708.14	499.66	29.024	774.57	454.83	3.3472	675.94	585.23	357.78	637.53	575.08	443.09	629.09	619.53	609.63	524.73	588.02	859.79	580.11	277.68	875.41	786.1	498.67	930.18	788.39	434.06	931.75	466.43	435.49
345.92	444.65	21.687	481.32	392.32	29.207	534.74	446.92	9.3028	527.67	342.94	229.58	535.07	342.18	433.89	587.22	295.47	593.42	583.55	444.24	25.622	708.14	499.66	29.024	774.49	454.84	3.3691	675.98	585.19	357.82	637.42	575.08	443.18	629.05	619.57	609.58	524.77	588.25	860.08	580.11	277.68	875.41	786.1	498.67	930.18	788.39	434.06	931.75	466.01	435.32
345.8	444.77	22.213	481.32	392.32	29.207	534.71	446.87	9.3567	527.66	342.88	229.57	534.85	341.99	433.96	587.22	295.47	593.42	583.61	444.22	25.603	708.22	499.71	28.955	774.57	454.83	3.3472	676.05	585.2	357.93	637.42	575.03	443.09	629.09	619.53	609.63	524.73	588.02	859.79	580.1	277.73	875.55	786.5	498.9	930.61	788.35	433.93	931.73	465.65	435.5
345.81	444.62	21.719	481.32	392.32	29.207	534.71	446.87	9.3567	527.66	342.88	229.57	534.9	341.91	434.03	587.18	295.88	593.42	583.5	444.21	25.673	708.14	499.83	28.799	774.57	454.83	3.3472	675.75	585.09	357.96	637.53	575.08	443.09	628.95	619.6	609.6	524.73	588.24	859.97	580.11	277.68	875.41	786.5	498.9	930.61	788.28	433.72	931.74	465.66	435.36
345.74	444.67	22.132	481.32	392.32	29.207	534.71	446.87	9.3567	527.66	342.88	229.57	535.02	342.13	433.93	587.18	295.88	593.42	583.65	444.05	25.622	708.22	500.02	28.96	774.6	454.9	3.3375	675.86	584.97	357.98	637.51	575.05	443.15	629	619.57	609.65	524.7	588.23	859.81	580.1	277.73	875.55	786.36	498.72	930.63	788.28	433.72	931.74	465.52	435.46
346.19	445.3	21.693	481.32	392.32	29.207	533.91	448.14	9.3744	527.59	342.89	229.63	534.85	341.99	433.96	587.11	296.01	593.5	583.61	444.22	25.603	708.22	499.71	28.955	774.6	454.9	3.3375	675.89	585.04	358.06	637.42	575.08	443.18	629	619.57	609.65	524.75	587.89	859.63	580.27	278.56	875.66	786.39	498.64	930.73	788.14	433.8	931.79	465.26	435.39
345.62	444.64	22.019	481.32	392.32	29.207	534.71	446.87	9.3567	527.66	342.88	229.57	534.53	341.91	433.98	587.12	295.62	593.44	583.65	444.05	25.622	708.22	500.02	28.96	774.6	454.9	3.3375	675.89	584.93	358.03	637.42	575.08	443.18	629	619.57	609.65	524.72	588.05	859.75	580.25	278.47	875.78	786.29	498.68	930.78	788.09	433.77	931.73	465.09	435.41
345.88	444.73	21.774	481.32	392.32	29.207	534.71	446.87	9.3567	527.66	342.88	229.57	534.49	341.79	434.05	586.9	295.86	593.55	583.65	444.05	25.622	708.14	499.66	29.024	774.64	454.89	3.4093	675.85	585.13	358.11	637.31	575.04	443.18	629	619.57	609.65	524.71	587.8	859.53	580.25	278.47	875.78	786.16	498.73	930.9	787.85	433.83	931.64	465.17	435.31
345.65	444.67	22.152	481.32	392.32	29.207	534.71	446.87	9.3567	527.59	342.89	229.63	534.33	341.85	433.96	586.8	295.64	593.59	583.64	443.96	25.668	708.19	499.64	29.101	774.6	454.9	3.3375	675.87	584.96	358.17	637.42	575.08	443.18	629	619.57	609.65	524.25	588.02	859.84	580.27	278.56	875.66	786.16	498.73	930.9	787.87	433.76	931.62	464.99	435.38
345.95	444.72	21.754	481.32	392.32	29.207	534.65	446.83	9.25	527.59	342.89	229.63	534.21	341.93	433.96	586.59	295.96	593.6	583.59	444.07	25.64	708.22	499.71	28.955	774.6	454.9	3.3375	675.8	584.8	358.14	637.31	575.04	443.18	628.91	619.53	609.67	524.59	587.62	859.58	580.11	278.41	875.77	786.23	498.55	930.84	787.78	433.85	931.64	464.89	435.32
345.32	444.13	22.025	481.31	392.28	29.151	534.74	446.92	9.3028	527.59	342.89	229.63	534.39	341.76	434.03	586.48	295.36	593.76	583.56	444.19	25.655	708.14	499.83	28.799	774.57	454.83	3.3472	675.8	584.8	358.14	637.3	575.02	443.24	629	619.57	609.65	524.57	587.63	859.57	579.87	278.31	875.59	786.09	498.54	930.9	787.55	433.81	931.72	464.89	435.32
345.32	444.13	22.025	481.32	392.32	29.207	534.69	446.79	9.2785	527.59	342.89	229.63	534.32	341.79	433.95	586.48	295.36	593.76	583.56	444.19	25.655	708.15	499.96	29.03	774.6	454.9	3.3375	675.72	584.8	358.2	637.31	575.04	443.18	628.91	619.53	609.67	523.96	587.83	859.83	579.91	278.36	875.76	786.11	498.49	931.02	787.3	433.83	931.8	464.83	435.28
345.85	444.63	21.609	481.23	392.28	29.183	534.71	446.87	9.3567	527.53	342.84	229.59	534.33	341.77	433.9	586.44	295.54	593.71	583.65	444.05	25.622	708.2	499.95	29.106	774.57	454.83	3.3472	675.78	584.88	358.14	637.3	575.02	443.24	628.91	619.53	609.67	524.14	587.92	859.82	579.66	278.42	875.62	785.9	498.22	931.09	787.33	433.8	931.73	464.71	435.36
346.02	445.33	21.705	481.32	392.32	29.207	534.71	446.87	9.3567	527.56	342.91	229.56	534.09	341.79	433.95	586.44	295.54	593.71	583.61	444.22	25.603	708.27	500	29.044	774.57	454.83	3.3472	675.8	584.8	358.14	637.3	575.02	443.24	628.91	619.53	609.67	523.96	587.83	859.83	579.68	278.28	875.87	785.97	498.4	931.09	787.3	433.83	931.8	464.7	435.46
346.1	445.28	21.598	481.32	392.32	29.207	534.71	446.87	9.3567	527.55	342.81	229.65	534.15	341.7	434.03	586.38	295.27	593.72	583.61	444.22	25.603	708.22	499.71	28.955	774.57	454.83	3.3472	675.7	584.77	358.26	637.25	575.02	443.3	628.91	619.53	609.67	523.9	587.68	859.86	579.57	278.42	875.72	785.84	498.37	931.2	787.26	433.72	931.84	464.53	435.3
346	445.27	21.74	481.31	392.28	29.151	534.73	446.8	9.2801	527.66	342.88	229.57	534.09	341.79	433.95	586.48	295.87	593.57	583.65	444.05	25.622	708.19	499.64	29.101	774.57	454.83	3.3472	675.89	584.78	358.14	637.02	574.79	443.23	628.91	619.53	609.67	524.1	587.54	859.79	579.28	278.31	875.75	785.86	498.36	931.08	787.26	433.72	931.84	464.49	435.59
345.95	444.72	21.754	481.32	392.32	29.207	534.71	446.87	9.3567	527.49	342.76	229.6	534.11	341.93	434.02	586.42	295.57	593.59	583.67	443.98	25.805	708.19	499.64	29.101	774.57	454.83	3.3472	675.66	584.74	358.2	637.02	574.79	443.23	628.91	619.53	609.67	523.91	587.96	859.94	578.74	278.2	876.11	785.58	498.2	931.1	787.19	433.73	931.85	464.45	435.45
345.85	444.63	21.609	481.21	392.25	29.127	534.64	446.71	9.2224	527.45	342.54	229.59	534.09	341.79	433.95	586.48	295.87	593.57	583.56	444.19	25.655	708.22	499.71	28.955	774.57	454.83	3.3472	675.79	584.73	358.32	637.02	574.79	443.23	628.87	619.56	609.63	523.82	587.65	859.84	578.58	278.3	875.99	785.46	498	930.86	787.24	433.75	931.88	464.18	435.44
345.85	444.66	21.706	481.23	392.28	29.183	534.74	446.92	9.3028	527.56	342.64	229.47	534.09	341.79	433.95	586.48	295.87	593.57	583.53	444.28	25.781	708.19	499.64	29.101	774.57	454.83	3.3472	675.79	584.75	358.27	636.99	574.78	443.29	628.87	619.56	609.63	523.83	587.3	859.64	578.66	278.16	876.07	785.31	498.02	930.99	787.13	433.68	932	464.06	435.51
346.19	445.3	21.693	481.23	392.28	29.183	534.65	446.83	9.25	527.46	342.64	229.66	534.09	341.79	433.95	586.3	295.75	593.66	583.55	444.24	25.622	708.14	499.66	29.024	774.57	454.83	3.3472	675.55	584.7	358.32	636.97	574.6	443.29	628.91	619.53	609.67	523.62	587.58	859.76	578.5	278.25	875.94	785.29	497.93	930.93	786.69	433.61	931.95	464.03	435.42
346.1	445.28	21.598	481.23	392.28	29.183	534.67	446.92	9.3314	527.57	342.62	229.4	534.09	341.79	433.95	586.15	295.63	593.67	583.59	444.26	25.763	708.14	499.66	29.024	774.57	454.83	3.3472	675.57	584.71	358.32	636.97	574.6	443.29	628.57	619.43	609.46	523.52	587.51	859.92	578.5	278.25	875.94	785.1	497.85	930.81	786.69	433.61	931.95	464.03	435.42
345.91	445.25	21.645	481.32	392.32	29.207	534.71	446.87	9.3567	527.57	342.62	229.4	534.02	341.76	433.91	586.08	295.34	593.69	583.59	444.12	25.842	708.14	499.66	29.024	774.48	454.8	3.4098	675.57	584.69	358.37	636.97	574.6	443.29	628.66	619.39	609.47	523.78	587.29	859.61	578.57	278.01	876.03	785.12	497.94	930.87	786.69	433.61	931.95	464.03	435.42
345.33	444.15	22.137	481.23	392.28	29.183	534.7	446.84	9.2239	527.57	342.62	229.4	534.09	341.79	433.95	586.15	295.63	593.67	583.63	444.29	25.711	708.19	499.64	29.101	774.56	454.78	3.3806	675.57	584.71	358.32	636.97	574.6	443.29	628.57	619.43	609.46	523.09	587.2	859.72	578.41	277.95	875.86	785.12	497.94	930.87	786.44	433.48	931.96	463.79	435.55
345.89	445.18	21.693	481.32	392.32	29.207	534.63	446.78	9.3039	527.54	342.51	229.46	534.1	341.71	433.82	586.04	295.04	593.82	583.56	444.19	25.655	708.19	499.64	29.101	774.55	454.74	3.3428	675.37	584.54	358.29	636.97	574.6	443.29	628.49	619.47	609.45	523.06	587.36	859.8	578.14	278.27	875.74	784.9	497.79	930.89	786.28	433.45	931.93	463.62	435.62
346.19	445.3	21.693	481.23	392.28	29.183	533.76	448.06	9.2075	527.54	342.51	229.46	534.19	341.54	433.92	586.15	295.63	593.67	583.5	444.21	25.673	708.19	499.64	29.101	774.59	454.74	3.4144	675.42	584.53	358.28	636.88	574.58	443.24	628.38	619.44	609.44	522.82	587.5	859.83	578.4	278.1	875.9	784.96	497.97	930.91	786.32	433.33	932.04	463.36	435.35
345.66	444.62	21.66	481.32	392.32	29.207	533.81	448.19	9.4249	527.54	342.51	229.46	534.3	341.54	433.86	586.04	295.04	593.82	583.59	444.26	25.763	708.16	499.61	29.155	774.54	454.69	3.3763	675.39	584.49	358.34	636.88	574.58	443.24	628.34	619.47	609.5	522.82	587.5	859.83	578	278.23	875.92	784.96	497.97	930.91	786.17	433.33	932.06	462.97	435.52
345.74	444.67	22.132	481.32	392.32	29.207	533.63	448.22	9.1629	527.57	342.62	229.4	534.3	341.54	433.86	585.97	295.52	593.76	583.59	444.26	25.763	708.19	499.64	29.101	774.56	454.78	3.3806	675.11	584.32	358.27	636.8	574.6	443.29	628.27	619.09	609.29	522.82	587.5	859.83	577.66	278.17	875.99	784.87	497.87	930.93	786.2	433.25	932.19	462.86	435.75
346.03	445.15	21.769	481.21	392.25	29.127	533.77	448.25	9.3885	527.54	342.51	229.46	534.46	341.34	433.95	586.15	295.63	593.67	583.57	444.31	25.865	708.2	499.95	29.106	774.55	454.65	3.3806	674.94	584.35	358.33	636.8	574.6	443.29	628.34	619.47	609.5	522.76	587.38	859.79	577.73	278.57	875.82	783.62	497.33	930.48	786.05	433.05	932.28	462.69	435.69
346	445.27	21.74	481.31	392.28	29.151	533.78	448.27	9.2863	527.57	342.62	229.4	534.53	341.34	433.85	585.91	295.22	593.78	583.56	444.19	25.655	708.19	499.64	29.101	774.45	454.67	3.4389	674.99	584.37	358.42	636.8	574.6	443.29	628.25	619.24	609.56	522.69	587.4	859.79	577.54	278.68	875.72	783.7	497.49	930.57	786.06	432.96	932.32	462.47	435.78
345.6	444.55	22.221	481.21	392.25	29.127	533.7	448.46	9.3378	527.54	342.51	229.46	534.58	341.26	433.93	585.86	294.93	593.91	583.56	444.19	25.655	708.14	499.66	29.024	774.45	454.67	3.4389	674.78	584.35	358.34	636.45	574.49	442.88	628.15	619.09	609.38	522.48	587.28	859.83	577.9	278.04	875.85	783.65	497.59	930.62	785.89	433.01	932.2	462.32	435.82
346.02	445.19	21.756	481.23	392.28	29.183	533.84	448.29	9.2056	527.57	342.62	229.4	534.58	341.26	433.93	585.71	294.8	593.92	583.53	444.28	25.781	708.19	499.64	29.101	774.55	454.62	3.4511	674.77	584.35	358.41	636.6	574.51	443.13	628.02	618.84	609.37	522.48	587.28	859.83	577.44	278.46	875.82	783.75	497.4	930.52	785.87	432.93	932.37	462.21	435.79
345.32	444.25	22.295	481.23	392.28	29.183	533.83	448.29	9.1995	527.54	342.51	229.46	534.7	341.28	433.89	585.86	294.93	593.91	583.59	444.26	25.763	708.19	499.64	29.101	774.56	454.55	3.4613	674.76	584.37	358.35	636.57	574.49	443.19	627.86	618.86	609.36	522.66	587.17	859.78	577.44	278.46	875.82	783.94	497.5	930.91	785.77	432.82	932.33	462.02	435.59
345.47	444.14	22.371	481.32	392.32	29.207	533.68	448.4	9.2187	527.57	342.62	229.4	534.72	341.17	433.86	585.86	294.93	593.91	583.59	444.26	25.763	708.19	499.64	29.101	774.53	454.66	3.417	674.71	584.19	358.48	636.6	574.51	443.13	628.04	618.47	609.86	522.34	587.3	859.88	577.32	278.44	875.89	783.44	497.38	930.69	785.64	432.49	932.39	461.98	435.73
346.06	445.11	21.807	481.32	392.32	29.207	533.82	448.43	9.1881	527.98	342.79	229.37	534.84	341.09	433.87	585.71	294.8	593.92	583.59	444.26	25.763	708.19	499.64	29.101	774.45	454.72	3.4055	674.69	584.2	358.42	636.5	574.5	443.32	628.04	618.47	609.86	522.24	587.3	859.93	577.16	278.4	875.97	783.6	497.59	930.76	785.57	432.39	932.49	461.96	435.71
345.57	444.15	22.344	481.32	392.32	29.207	533.55	448.57	9.0837	528	342.44	229.43	535.02	341.05	433.76	585.86	294.93	593.91	583.58	444.17	25.809	708.19	499.64	29.101	774.53	454.66	3.417	674.63	584.2	358.42	636.14	574.59	443	628.04	618.47	609.86	521.95	587.36	859.88	577.16	278.4	875.97	783.26	497.29	930.62	785.6	432.42	932.44	461.74	435.93
345.84	444.81	21.781	481.44	392.45	29.097	533.75	448.43	9.0401	528.22	342.78	229.25	535.22	341.09	433.58	585.71	294.8	593.92	583.59	444.26	25.763	708.19	499.64	29.101	774.55	454.62	3.4511	674.63	584.2	358.42	636.14	574.59	443	627.7	619.04	609.22	522.18	587.1	859.86	576.87	277.71	876	783.26	497.29	930.62	785.4	432.47	932.44	461.74	435.93
345.87	444.9	21.842	481.37	392.33	29.082	533.77	448.5	9.1568	528.34	342.9	229.24	535.37	341.02	433.63	585.68	294.82	594.02	583.56	444.19	25.655	708.19	499.64	29.101	774.57	454.56	3.4492	674.65	584.18	358.48	636.43	574.35	443.2	627.68	618.43	610.05	521.73	587.29	859.96	576.57	277.53	876.17	783.02	497.53	930.57	785.26	432.42	932.35	461.74	435.93
345.99	444.89	21.717	481.39	392.37	29.138	533.7	448.44	9.1594	528.34	342.75	229.26	535.7	340.92	433.49	585.84	294.93	594.01	583.53	444.28	25.781	708.19	499.64	29.101	774.52	454.72	3.4983	674.59	584.19	358.54	636.14	574.59	443	627.49	618.3	609.9	521.52	587.1	859.98	576.38	277.54	876.07	782.67	497.09	930.41	785.08	432.35	932.33	461.64	435.9
345.47	444.09	22.283	481.37	392.33	29.082	533.72	448.47	9.2439	528.63	342.84	229.27	535.75	340.91	433.42	585.71	294.8	593.92	583.52	444.26	25.8	708.19	499.64	29.101	774.55	454.74	3.4214	674.65	584.18	358.48	635.99	574.52	443.07	627.41	618.62	610.05	521.48	587.02	859.76	576.24	277.31	876.14	783.38	497.5	931.16	784.79	432.39	932.36	461.55	435.89
345.82	445.01	21.775	481.37	392.33	29.082	533.45	448.46	8.9966	528.85	342.73	229.35	535.75	340.91	433.42	585.71	294.8	593.92	583.53	444.28	25.781	708.19	499.64	29.101	774.55	454.74	3.4214	674.59	584.19	358.54	635.96	574.38	442.92	627.21	618.54	610.09	521.48	587.02	859.76	576.03	277.34	876.27	783.16	497.45	931.17	784.79	432.39	932.36	461.48	435.92
345.36	444.16	22.368	481.39	392.37	29.138	533.67	448.51	9.1751	528.98	342.71	229.26	535.88	340.93	433.39	585.68	294.82	594.02	583.59	444.26	25.763	708.19	499.64	29.101	774.55	454.62	3.4511	674.59	584.19	358.54	635.9	574.48	443.1	627.21	618.54	610.09	521.33	587.02	859.91	575.66	277.32	876.2	783.09	497.48	931.09	784.79	432.39	932.36	461.48	435.86
345.25	443.61	22.306	481.37	392.33	29.082	533.72	448.29	9.0184	528.98	342.71	229.26	535.88	340.93	433.39	585.68	294.82	594.02	583.64	444.26	25.79	708.19	499.64	29.101	774.55	454.62	3.4511	674.59	584.19	358.54	635.9	574.48	443.1	627.1	618.47	610	521.33	587.02	859.91	575.62	277.29	876.31	783.04	497.33	931.07	784.78	432.35	932.3	461.37	435.92
345.69	444.63	21.81	481.39	392.37	29.138	533.72	448.53	9.088	529.29	342.6	229.2	535.88	340.93	433.39	585.68	294.82	594.02	583.46	444.28	25.817	708.19	499.64	29.101	774.47	454.63	3.473	674.59	584.19	358.54	635.85	574.42	443.03	626.98	618.38	609.92	521.13	587.2	859.98	575.67	277.22	876.3	782.99	497.52	931.09	784.7	432.41	932.41	461.37	435.92
345.7	444.06	22.431	481.39	392.37	29.138	533.6	448.54	9.1521	529.39	342.6	229.14	536.13	340.81	433.46	585.68	294.82	594.02	583.56	444.21	25.7	708.19	499.64	29.101	774.55	454.62	3.4511	674.59	584.19	358.54	635.82	574.49	443.14	626.98	618.38	609.92	521.01	587.2	859.95	575.62	277.29	876.31	782.98	497.4	930.99	784.4	432.31	932.29	461.38	435.98
345.28	443.69	22.269	481.37	392.33	29.082	533.75	448.43	9.0401	529.51	342.55	229	536.22	340.78	433.33	585.68	294.82	594.02	583.59	444.26	25.763	708.19	499.64	29.101	774.53	454.66	3.417	674.59	584.19	358.54	635.85	574.42	443.03	626.83	618.26	609.86	520.9	587.18	860.05	575.62	277.29	876.31	782.96	497.36	931.05	784.36	432.2	932.32	461.37	436.03
345.57	444.33	22.223	481.37	392.33	29.082	533.8	448.51	9.0099	529.65	342.47	228.94	536.31	340.75	433.21	585.68	294.82	594.02	583.52	444.26	25.8	708.19	499.64	29.101	774.62	454.67	3.5132	674.62	584.15	358.59	635.82	574.49	443.14	626.83	618.26	609.86	520.77	587.19	860.02	575.62	277.29	876.31	782.73	497.43	930.84	784.09	432.3	932.23	461.16	436.07
345.74	444.23	22.299	481.37	392.33	29.082	533.75	448.43	9.0401	529.65	342.47	228.94	536.31	340.75	433.21	585.71	294.8	593.92	583.59	444.26	25.763	708.19	499.64	29.101	774.58	454.7	3.4554	674.69	584.11	358.77	635.82	574.49	443.14	626.83	618.26	609.86	520.57	586.9	860.03	575.36	277.19	876.27	782.64	497.44	930.86	783.71	432.16	932.09	461.04	436
345.62	444.21	22.186	481.37	392.33	29.082	533.67	448.19	8.8281	529.77	342.4	228.95	536.37	340.81	433.33	585.53	294.58	594.27	583.58	444.26	25.827	708.19	499.64	29.101	774.58	454.7	3.4554	674.62	584.15	358.59	635.81	574.47	443.18	626.83	618.26	609.86	520.22	587.11	860.03	575.34	277.09	876.24	782.38	497.38	930.76	783.71	432.16	932.09	460.92	435.9
345.74	444.23	22.299	481.44	392.45	29.097	533.77	448.31	8.9279	529.65	342.47	228.94	536.37	340.81	433.33	585.54	294.73	594.13	583.47	444.14	25.896	708.19	499.64	29.101	774.54	454.68	3.5323	674.62	584.15	358.59	635.8	574.34	442.99	626.81	618.25	609.94	520.2	587.17	860.06	574.79	276.86	876.47	782.31	497.12	930.8	783.7	432.13	932.14	460.58	436.21
345.46	443.84	22.224	481.42	392.41	29.041	533.66	448.29	8.8655	529.77	342.4	228.95	536.31	340.75	433.21	585.54	294.73	594.13	583.58	444.28	25.808	708.33	499.58	29.107	774.62	454.8	3.4834	674.69	584.11	358.77	635.81	574.47	443.18	626.81	618.25	609.94	520.19	586.66	860.12	574.62	276.77	876.54	782.33	497.08	930.74	783.62	432.08	932.05	460.38	436.05
345.45	443.83	22.36	481.37	392.33	29.082	533.75	448.43	9.0401	529.78	342.35	228.92	536.33	340.79	433.28	585.53	294.58	594.27	583.53	444.28	25.781	708.19	499.64	29.101	774.65	454.76	3.5175	674.69	584.11	358.77	635.67	574.43	443.12	626.81	618.25	609.94	520.13	586.94	859.96	574.68	276.81	876.61	782.06	496.96	930.82	783.62	432.08	932.05	460.11	435.89
346.03	444.8	21.743	481.37	392.33	29.082	533.8	448.51	9.0099	529.78	342.35	228.92	536.26	340.7	433.25	585.5	294.45	594.27	583.57	444.31	25.865	708.26	499.7	29.039	774.58	454.7	3.4554	674.74	583.81	358.6	635.64	574.28	442.97	626.83	617.94	609.88	520.05	586.82	860	574.5	276.85	876.48	781.78	496.84	930.88	783.62	432.08	932.05	460.02	436
345.46	443.84	22.224	481.37	392.33	29.082	533.83	448.31	8.9267	529.72	342.3	228.87	536.24	340.67	433.18	585.54	294.73	594.13	583.5	444.19	25.692	708.19	499.64	29.101	774.57	454.77	3.5367	674.69	584.11	358.77	635.64	574.28	442.97	626.73	617.84	609.9	520.05	586.74	860.04	574.29	276.67	876.51	780.45	496.35	929.94	783.44	431.83	932.13	459.97	435.98
345.9	444.25	21.826	481.42	392.41	29.041	533.83	448.31	8.9267	529.56	342.26	228.93	536.23	340.59	433.32	585.35	294.61	594.21	583.64	444.12	25.869	708.19	499.64	29.101	774.65	454.76	3.5175	674.48	583.93	358.65	635.64	574.28	442.97	626.72	617.82	609.95	519.99	586.63	860.01	574.7	277.5	876.6	781.22	496.67	930.64	783.26	431.85	932.17	459.9	435.94
345.79	444.33	21.792	481.4	392.3	29.037	533.8	448.1	8.8361	529.41	342.12	229.05	536.19	340.58	433.17	585.31	294.32	594.35	583.63	444.28	25.847	708.19	499.64	29.101	774.57	454.77	3.5367	674.6	584.06	358.81	635.55	574.31	443.07	626.69	617.98	610.08	519.9	586.68	859.98	574.59	277.39	876.48	781.21	496.39	930.67	783.22	431.73	932.14	459.55	436.14
345.42	443.78	22.304	481.37	392.33	29.082	533.81	448.37	9.0714	529.32	342.14	229.03	536.1	340.54	433.3	585.02	294.57	594.43	583.58	444.28	25.808	708.19	499.64	29.101	774.65	454.76	3.5175	674.46	583.95	358.81	635.51	574.25	443.01	626.54	618.16	610.1	519.59	586.78	860.08	574.27	277.29	876.54	781.11	496.42	930.67	783.26	431.85	932.17	459.56	436.05
345.79	444.39	21.752	481.4	392.3	29.037	533.78	448.06	8.8498	529.22	342.04	229.04	535.97	340.52	433.32	585.02	294.57	594.43	583.58	444.26	25.827	708.19	499.64	29.101	774.62	454.67	3.5132	674.48	583.79	358.72	635.37	574.34	443.23	626.53	617.93	610.14	519.38	586.81	860.06	574.27	277.29	876.54	781.11	496.42	930.67	783.25	431.88	932.23	459.49	436.02
345.79	444.3	22.363	481.37	392.33	29.082	533.9	448.27	9.1765	529.12	342.04	229.1	535.94	340.55	433.24	584.85	294.48	594.54	583.58	444.28	25.808	708.19	499.64	29.101	774.65	454.76	3.5175	674.6	584.06	358.81	635.42	574.35	443.16	626.37	617.92	610.21	519.43	586.77	860.1	574.39	277.51	876.56	781.01	496.19	930.81	783.21	431.77	932.22	459.39	436.14
345.46	443.84	22.224	481.37	392.33	29.082	533.87	448.21	9.0333	529.12	342.04	229.1	535.83	340.56	433.37	584.73	294.37	594.52	583.53	444.28	25.781	708.19	499.64	29.101	774.57	454.77	3.5367	674.34	583.82	358.63	635.35	574.34	443.12	626.4	617.85	610.1	519.15	586.81	860.1	573.98	277.22	876.67	780.94	496.4	930.91	783.21	431.77	932.22	459.31	436.18
345.8	444.52	21.787	481.37	392.33	29.082	533.8	448.4	9.1089	528.9	342.11	229.17	535.54	340.44	433.45	584.73	294.37	594.52	583.62	444.19	25.682	708.19	499.64	29.101	774.57	454.77	3.5367	674.34	583.82	358.63	635.19	574.23	443.04	626.14	617.87	610.14	519.15	586.81	860.1	573.78	277.52	876.78	780.92	496.49	930.94	783.06	431.73	932.18	458.99	436.44
345.64	444.22	22.326	481.37	392.33	29.082	533.78	448.26	8.9891	528.72	342.19	229.14	535.49	340.54	433.4	584.32	294.14	594.51	583.63	444.29	25.711	708.11	499.76	28.944	774.65	454.76	3.5175	674.3	583.95	358.71	635.18	574.17	443.03	625.99	617.94	610.16	519.13	586.6	860.05	573.67	277.32	876.84	780.94	496.4	930.91	782.7	431.51	932.08	458.92	436.38
345.64	444.34	21.745	481.27	392.29	29.058	533.75	448.43	9.0401	528.48	342	229.45	535.31	340.34	433.41	584.32	294.14	594.51	583.52	444.26	25.8	708.19	499.64	29.101	774.65	454.76	3.5175	674.4	583.71	358.84	635.07	574.1	443.17	625.89	617.84	610.17	519.1	586.75	860.04	573.15	276.69	877.15	780.94	496.4	930.91	782.64	431.51	932.17	458.9	436.44
346.2	444.77	21.863	481.37	392.33	29.082	533.66	448.29	8.8655	528.2	341.97	229.36	535.24	340.27	433.48	584.13	294.03	594.59	583.46	444.28	25.817	708.19	499.64	29.101	774.57	454.77	3.5367	674.25	583.59	358.86	635	574.07	443.12	625.83	617.89	610.11	519.04	586.79	860.06	573.08	276.8	877.11	780.94	496.4	930.91	782.64	431.51	932.17	458.95	436.37
345.84	444.37	21.783	481.32	392.32	28.995	533.65	448.07	8.8705	528.04	342.07	229.41	535.24	340.27	433.48	583.98	294.19	594.79	583.57	444.31	25.789	708.19	499.64	29.101	774.65	454.76	3.5175	674.21	583.6	358.76	635.12	573.96	443.19	625.89	617.84	610.17	519.1	586.75	860.04	573.08	276.8	877.11	780.94	496.4	930.91	782.49	431.39	932.17	458.86	436.36
345.73	444.52	21.817	481.22	392.29	28.971	533.73	448.36	9.0219	528.04	342.07	229.41	535.03	340.29	433.65	583.8	294.08	594.89	583.51	444.31	25.901	708.19	499.64	29.101	774.57	454.77	3.5367	674.11	583.56	358.79	634.75	573.94	443.25	625.89	617.84	610.17	519.07	586.94	860.09	573.12	276.83	877.18	780.82	496.32	930.75	782.2	430.99	932.24	458.7	436.35
345.37	444.07	22.071	481.22	392.29	28.971	533.65	448.53	9.0332	527.77	341.95	229.47	535.01	340.27	433.64	583.85	294.41	594.75	583.46	444.28	25.817	708.19	499.64	29.101	774.57	454.77	3.5367	674.11	583.56	358.79	634.6	573.87	443.31	625.75	617.92	610.15	519.1	586.75	860.04	572.9	276.66	877.23	780.56	496.13	930.75	782.2	430.99	932.24	458.59	436.27
345.45	444.36	22.198	481.22	392.29	28.971	533.68	448.43	8.9854	527.58	342.02	229.41	534.56	340.32	433.85	583.71	294.03	594.73	583.54	444.38	25.783	708.19	499.64	29.101	774.57	454.77	3.5367	673.99	583.51	358.89	634.55	573.87	443.26	625.83	617.89	610.11	519.04	586.62	860	572.95	276.73	877.24	780.6	496.02	930.66	782.11	431.02	932.23	458.59	436.27
345.24	443.99	22.278	481.16	392.28	28.896	533.64	448.25	8.9248	527.48	341.88	229.48	534.52	340.37	433.78	583.45	294.47	594.61	583.53	444.28	25.781	708.19	499.64	29.101	774.57	454.77	3.5367	674.14	583.39	359.05	634.48	573.89	443.25	625.8	617.88	610.21	518.96	586.79	860.13	572.9	276.6	877.32	780.32	495.92	930.68	782.07	431.07	932.17	458.59	436.27
345.52	444.44	22.18	481.22	392.29	28.971	533.56	448.27	8.9525	527.39	342	229.45	534.31	340.52	433.83	583.18	294.52	594.67	583.53	444.28	25.781	708.2	499.95	29.106	774.65	454.76	3.5175	673.9	583.47	358.92	634.48	573.89	443.25	625.8	617.88	610.21	518.97	586.73	860.13	572.95	276.73	877.24	780.32	495.92	930.68	781.93	431.03	932.11	458.34	436.23
345.42	444.23	22.168	481.16	392.28	28.896	533.54	448.53	9.1395	527.42	341.98	229.4	534.35	340.47	433.9	582.84	294.28	594.77	583.52	444.26	25.8	708.19	499.64	29.101	774.65	454.76	3.5175	674.1	583.41	358.95	634.48	573.89	443.25	625.69	617.78	610.19	518.91	586.61	860.09	572.69	276.53	877.33	780.26	495.73	930.67	781.78	431.01	932.11	458.36	436.23
345.6	444.55	22.221	481.22	392.29	28.971	533.45	448.25	8.9997	527.39	342	229.45	533.97	340.35	433.86	582.84	294.28	594.77	583.57	444.29	25.884	708.19	499.64	29.101	774.65	454.76	3.5175	674.01	583.37	358.98	634.4	573.87	443.22	625.62	617.8	610.25	518.76	586.63	860.13	572.62	276.62	877.3	780.26	495.73	930.67	781.63	430.96	932.03	458.05	436.26
345.43	444.18	22.211	481.16	392.28	28.896	533.48	448.35	9.089	527.39	342	229.45	533.9	340.31	433.82	582.65	294.16	594.83	583.46	444.28	25.817	708.19	499.64	29.101	774.55	454.62	3.5426	673.9	583.47	358.92	634.48	573.89	443.25	625.26	618.03	609.39	518.97	586.73	860.13	572.58	276.49	877.37	780.19	495.72	930.71	781.54	430.82	932.1	458.05	436.26
345.43	444.42	22.178	481.22	392.29	28.971	533.59	448.46	9.1708	527.39	342	229.45	533.58	340.35	433.73	582.55	294.31	594.85	583.46	444.28	25.817	708.16	499.61	29.155	774.57	454.77	3.5367	673.74	583.5	358.94	634.4	573.87	443.22	625.12	618.04	609.32	518.66	586.4	860.2	572.52	276.51	877.37	780.17	495.76	930.77	781.28	430.74	931.97	457.77	436.19
345.2	444.44	22.042	481.22	392.29	28.971	533.54	448.53	9.1395	527.42	341.98	229.4	533.55	340.44	433.71	582.44	294.47	594.82	583.52	444.26	25.8	708.19	499.64	29.101	774.57	454.77	3.5367	673.8	583.48	358.96	634.31	573.85	443.2	625.12	618.04	609.32	518.58	586.44	860.12	572.48	276.38	877.44	780.16	495.53	930.77	781.05	430.65	932.1	457.58	436.2
345.4	444.42	22.068	481.16	392.28	28.896	533.48	448.38	9.1208	527.39	342	229.45	533.53	340.4	433.65	582.27	294.48	594.8	583.64	444.26	25.79	708.19	499.64	29.101	774.54	454.68	3.5323	673.74	583.5	358.94	634.24	573.85	443.24	624.98	617.99	609.31	518.47	586.39	860.11	571.96	276.33	877.49	780.21	495.64	930.71	781.05	430.65	932.1	457.43	436.06
345.24	444.11	22.147	481.16	392.28	28.896	533.5	448.42	9.1072	527.39	342	229.45	533.49	340.5	433.77	582.21	294.42	594.75	583.46	444.28	25.817	708.3	499.58	29.126	774.54	454.68	3.5323	673.71	583.48	359.01	634.24	573.85	443.24	624.88	617.95	609.32	518.47	586.39	860.11	571.88	276.38	877.41	780.01	495.64	930.73	781.05	430.65	932.1	457.22	436.15
345.32	444.22	22.188	481.1	392.23	28.965	533.49	448.36	9.0888	527.39	342	229.45	533.53	340.4	433.65	582.21	294.42	594.75	583.58	444.28	25.808	708.16	499.61	29.155	774.54	454.68	3.5323	673.71	583.48	359.01	634.21	573.83	443.29	624.79	617.93	609.28	518.47	586.39	860.11	571.62	276.27	877.53	780.01	495.64	930.73	780.94	430.66	932.13	457.23	436.17
345.1	443.96	22.196	481.22	392.29	28.971	533.43	448.42	9.0524	527.34	341.92	229.44	533.47	340.33	433.7	581.56	293.95	594.9	583.52	444.26	25.8	708.19	499.64	29.101	774.54	454.68	3.5323	673.71	583.48	359.01	634.21	573.83	443.29	624.74	617.93	609.23	518.36	586.17	860.01	571.07	276.32	877.37	779.75	495.61	930.72	780.98	430.67	932.1	457.16	436.14
344.95	444.01	22.055	481.16	392.28	28.896	533.43	448.42	9.0524	527.34	341.92	229.44	533.47	340.33	433.7	581.43	293.88	595.01	583.64	444.26	25.79	708.3	499.54	29.161	774.55	454.62	3.5426	673.65	583.43	358.91	634.12	573.79	443.31	624.63	617.89	609.22	518.45	586.58	860.16	571.12	276.15	877.39	779.71	495.47	930.73	780.87	430.68	932.13	457.12	436.25
345.35	444.51	21.997	481.11	392.33	28.816	533.4	448.28	8.9313	527.34	341.92	229.44	533.23	340.09	433.76	581.26	293.77	595.11	583.53	444.28	25.781	708.19	499.64	29.101	774.55	454.62	3.5426	673.5	583.45	358.83	633.94	573.83	443.33	624.53	617.92	609.25	518.24	586.57	860.11	570.97	276.32	877.43	779.52	495.44	930.7	780.73	430.62	932.04	457.02	436.07
345.9	445.19	21.628	481.22	392.29	28.971	533.43	448.42	9.0524	527.34	341.92	229.44	533.05	340.21	433.79	581.26	293.77	595.11	583.5	444.19	25.692	708.3	499.54	29.161	774.66	454.69	3.5277	673.09	583.28	358.82	633.94	573.83	443.33	624.48	617.95	609.21	518.32	586.51	860.13	570.73	276.15	877.48	779.48	495.29	930.64	780.71	430.65	932.01	456.92	436.34
345.16	444.32	22.111	481.05	392.29	28.885	533.56	448.22	9.1131	527.34	341.92	229.44	533.21	340.02	433.75	581.17	293.91	595.13	583.46	444.28	25.817	708.16	499.61	29.155	774.54	454.68	3.5323	673.08	583.27	358.82	633.88	573.79	443.37	624.48	617.95	609.21	518.25	586.36	860.11	570.69	276.42	877.61	779.52	495.44	930.7	780.63	430.54	931.97	456.82	436.31
345.24	444.35	22.113	481.16	392.28	28.896	533.43	448.21	9.0628	527.36	341.9	229.4	533.04	340.14	433.78	581.17	294.04	594.98	583.53	444.28	25.781	708.16	499.61	29.155	774.63	454.61	3.5234	672.98	583.23	358.83	633.86	573.75	443.41	624.48	617.95	609.21	518.32	586.51	860.13	570.68	276.31	877.47	779.33	495.12	930.62	780.6	430.6	932.01	456.65	436.59
345.32	444.46	22.154	481.16	392.28	28.896	533.53	448.08	8.9867	527.36	341.9	229.4	532.86	340.13	433.74	581.17	293.91	595.13	583.52	444.26	25.8	708.66	500.09	29.171	774.64	454.55	3.5452	672.79	583.16	358.86	633.72	573.61	443.39	624.38	617.7	609.05	518.13	586.49	860	570.54	276.43	877.59	779.35	495.1	930.57	780.61	430.53	932.03	456.72	436.42
345.17	444.67	22.045	481.11	392.33	28.816	533.61	448.15	9.1441	527.34	341.92	229.44	532.81	340.18	433.83	581.17	293.91	595.13	583.42	444.2	25.747	708.27	499.55	29.181	774.55	454.62	3.5426	672.79	583.16	358.86	633.72	573.61	443.39	624.29	617.68	609.01	518.05	586.29	860.03	570.72	276.56	877.52	779.25	495.05	930.66	780.47	430.51	932.12	456.55	436.54
345.51	444.26	22.302	481.11	392.33	28.816	533.49	448.24	9.1403	527.4	341.87	229.34	532.69	340.26	433.82	581.17	293.91	595.13	583.44	444.21	25.709	708.53	500.15	29.149	774.56	454.55	3.5644	672.68	583.12	358.86	633.51	573.39	443.33	624.12	617.7	609.01	518.11	586.5	859.95	570.37	276.19	877.81	779.15	494.94	930.63	780.44	430.31	932.11	456.43	436.49
345.16	444.08	22.144	481.16	392.28	28.896	533.59	448.11	9.2079	527.4	341.87	229.34	532.59	340.23	433.81	581.17	293.91	595.13	583.56	444.19	25.655	708.64	500.09	29.184	774.57	454.49	3.5636	672.58	583.1	358.83	633.51	573.39	443.33	623.93	617.76	609.04	517.99	586.44	859.96	570.25	275.81	877.57	779.06	494.98	930.61	780.41	430.34	932.2	456.43	436.49
345.35	444.56	22.085	481.16	392.28	28.896	533.62	448.11	8.9011	527.4	341.87	229.34	532.63	340.04	433.81	581.17	293.91	595.13	583.61	444.22	25.603	708.64	500.09	29.184	774.55	454.62	3.5426	672.58	583.1	358.83	633.27	573.32	443.37	623.93	617.71	609.06	517.99	586.44	859.96	570.35	275.92	877.66	778.98	495.03	930.58	780.34	430.35	932.22	456.28	436.65
345.2	444.44	22.042	481.16	392.28	28.896	533.48	448.14	9.0942	527.33	341.84	229.42	532.58	340.01	433.77	581.14	293.84	595.04	583.56	444.19	25.655	708.64	500.09	29.184	774.57	454.55	3.541	672.45	583.05	358.69	633.21	573.24	443.29	623.93	617.71	609.06	517.97	586.59	860	570.31	276.09	877.83	779	494.82	930.67	780.18	430.31	932.17	456.13	436.5
345.72	445.11	21.599	481.16	392.28	28.896	533.51	448.04	9.0505	527.33	341.84	229.42	532.46	340.08	433.76	581.09	294.01	595.06	583.46	444	25.682	708.53	500.15	29.149	774.55	454.62	3.5426	672.59	582.8	358.73	633.11	573.21	443.28	623.93	617.71	609.06	517.91	586.44	859.99	570.35	275.92	877.66	779.04	494.99	930.7	779.98	430.15	932.16	455.94	436.59
345.49	444.67	22.045	481.04	392.25	28.791	533.61	448.15	9.1441	527.33	341.84	229.42	532.37	340.11	433.7	581.17	293.91	595.13	583.63	444.29	25.711	708.77	500.04	29.205	774.48	454.56	3.4832	672.38	583.03	358.75	633.01	573.18	443.28	623.93	617.71	609.06	517.89	586.59	860.02	570.15	276.03	877.59	779	494.82	930.67	779.98	430.15	932.16	455.84	436.57
345.2	443.99	22.215	481.11	392.33	28.816	533.51	448.04	9.0558	527.28	341.73	229.44	532.4	340.11	433.76	580.96	293.94	595.17	583.5	444.21	25.673	708.75	500.26	29.178	774.5	454.49	3.4817	672.45	582.98	358.7	632.98	573.06	443.3	623.93	617.71	609.06	517.87	586.54	859.91	570.21	275.89	877.65	778.76	494.76	930.53	779.93	430.06	932.19	455.76	436.56
345.47	444.38	22.337	481.11	392.29	28.722	533.51	448.07	9.0903	527.15	341.7	229.45	532.22	340	433.68	580.96	294.07	595.02	583.5	444.15	25.552	708.66	500.09	29.171	774.5	454.43	3.5043	672.13	583.08	358.6	632.9	573.04	443.3	623.93	617.71	609.06	517.74	586.39	860.11	570.12	275.75	877.71	778.76	494.76	930.53	779.85	430.01	932.28	455.68	436.6
345.35	444.51	21.997	481.11	392.33	28.816	533.61	447.98	8.9884	527.15	341.7	229.45	532.31	340.05	433.75	581.09	294.01	595.06	583.59	444.07	25.72	708.77	500.04	29.205	774.57	454.55	3.541	672.2	582.79	358.69	632.73	572.99	443.36	623.95	617.61	609.07	517.76	586.24	860.07	570.12	275.75	877.71	778.54	494.77	930.6	779.85	429.91	932.39	455.65	436.61
345.36	444.13	22.259	481.17	392.24	28.817	533.56	447.97	9.0868	527.15	341.7	229.45	532.28	339.95	433.68	580.84	293.8	595.09	583.54	444.17	25.693	708.77	500.04	29.205	774.65	454.54	3.5219	671.99	583.17	358.82	632.73	572.99	443.36	623.98	617.51	609.07	517.66	586.41	859.99	570.12	275.75	877.71	778.54	494.77	930.6	779.66	429.89	932.38	455.09	436.58
345.07	443.88	22.248	481.11	392.29	28.722	533.52	447.9	8.9283	527.11	341.71	229.37	532.19	340.02	433.74	580.64	293.46	595.3	583.56	444.13	25.533	708.64	500.09	29.184	774.57	454.55	3.541	671.93	582.78	358.76	632.77	572.77	443.23	623.98	617.51	609.07	516.79	587.03	860.39	570.03	275.59	877.72	778.5	494.83	930.71	779.53	429.95	932.36	454.99	436.54
345.39	444.66	22.072	481.15	392.24	28.802	533.69	448.25	9.3297	527.09	341.61	229.49	532.19	340.02	433.74	580.38	293.3	595.4	583.56	444.19	25.655	708.64	500.09	29.184	774.65	454.48	3.5444	671.75	582.85	358.72	632.64	572.95	443.37	623.98	617.51	609.07	517.58	586.38	859.96	569.72	275.88	877.66	778.51	494.85	930.64	779.54	429.71	932.49	454.78	436.31
345.24	444.35	22.113	481.11	392.33	28.816	533.59	448.11	9.2079	527.09	341.61	229.49	532.19	340.02	433.74	580.35	293.37	595.17	583.5	444.15	25.552	708.77	500.04	29.205	774.57	454.49	3.5636	671.59	582.84	358.66	632.68	572.74	443.24	623.98	617.51	609.07	517.58	586.38	859.96	569.55	275.72	877.61	778.4	494.62	930.82	779.51	429.81	932.57	454.59	436.32
345.31	444.15	22.099	481.17	392.24	28.817	533.56	447.97	9.0868	527.15	341.7	229.45	532.16	339.89	433.68	580.35	293.37	595.17	583.59	444.07	25.72	708.83	499.99	29.251	774.57	454.49	3.5636	671.59	582.84	358.66	632.62	572.73	443.2	623.99	617.43	609.09	516.9	586.73	860.08	569.38	275.62	877.7	778.43	494.67	930.73	779.39	429.63	932.49	454.47	436.25
345.48	444.53	22.108	481.11	392.33	28.816	533.58	448.02	9.023	527.09	341.61	229.49	532.16	339.89	433.68	580.35	293.37	595.17	583.56	444.13	25.533	708.77	500.04	29.205	774.65	454.48	3.5444	671.73	582.79	358.71	632.62	572.62	443.2	623.98	617.51	609.07	517.53	586.24	860.01	569.26	275.61	877.75	778.14	494.74	930.58	779.43	429.58	932.54	454.35	436.27
345.2	444.23	22.182	481.14	392.27	28.67	533.64	448.08	9.279	527.02	341.58	229.46	532.13	339.91	433.74	580.35	293.37	595.17	583.6	443.96	25.552	708.66	500.09	29.171	774.58	454.42	3.4823	671.52	583.04	358.74	632.56	572.62	443.16	623.98	617.51	609.07	517.57	586.14	860.08	569.07	275.62	877.8	778.07	494.43	930.67	779.43	429.58	932.54	454.22	436.43
345.2	444.23	22.182	481.14	392.3	28.772	533.56	447.97	9.0868	527.09	341.61	229.49	532.16	339.89	433.68	580.08	293.21	595.3	583.58	444.2	25.641	708.77	500.04	29.205	774.65	454.48	3.5444	671.52	582.83	358.71	632.61	572.68	443.23	623.98	617.51	609.07	516.65	586.87	860.31	569.01	275.76	877.74	777.79	494.58	930.79	779.19	429.57	932.57	454.2	436.55
345.32	444.25	22.295	481.09	392.23	28.761	533.56	448.22	9.1078	527.07	341.66	229.41	532.11	339.77	433.73	579.99	293.08	595.15	583.64	443.96	25.668	708.64	500.09	29.184	774.58	454.48	3.4598	671.59	582.84	358.66	632.55	572.55	443.21	623.94	617.4	609.14	516.65	586.87	860.31	568.96	275.74	877.69	777.83	494.63	930.71	778.91	429.51	932.6	454.2	436.55
345.32	444.02	22.328	481.14	392.3	28.772	533.61	447.98	8.9937	527.02	341.58	229.46	532.11	339.77	433.73	579.99	293.08	595.15	583.56	444.13	25.533	708.83	499.99	29.251	774.5	454.43	3.5043	671.57	582.87	358.78	632.51	572.49	443.14	623.87	617.47	609.06	516.65	586.87	860.31	569.21	275.59	877.7	777.79	494.58	930.79	778.89	429.43	932.56	454.17	436.66
345.2	444.23	22.182	481.08	392.19	28.667	533.51	448.04	9.0558	527.02	341.58	229.46	531.98	339.68	433.77	579.99	293.08	595.15	583.48	444.2	25.711	708.77	500.04	29.205	774.58	454.42	3.4823	671.53	582.88	358.69	632.5	572.44	443.17	623.74	617.4	609.13	516.65	586.87	860.31	568.66	275.71	877.79	777.68	494.49	930.9	778.68	429.36	932.49	454.01	436.73
345.16	444.32	22.111	481.12	392.3	28.738	533.53	448.18	9.1769	526.98	341.59	229.37	531.9	339.75	433.83	579.99	293.08	595.15	583.58	444.2	25.641	708.84	500.03	29.206	774.58	454.42	3.4823	671.77	582.57	358.77	632.41	572.42	443.14	623.74	617.4	609.13	516.72	586.6	860.34	568.72	275.57	877.85	777.6	494.27	930.97	778.68	429.36	932.49	453.9	436.63
345.36	444.37	22.226	481.06	392.25	28.807	533.61	447.95	8.9563	527.02	341.58	229.46	531.84	339.62	433.87	579.99	293.08	595.15	583.54	444.17	25.693	708.77	500.04	29.205	774.65	454.48	3.5444	671.54	582.61	358.71	632.32	572.31	443.12	623.7	617.44	609.19	516.67	586.55	860.17	569.08	275.91	878	777.65	494.37	930.9	778.66	429.35	932.54	453.86	436.63
345.87	444.86	21.75	481.12	392.26	28.644	533.58	448.02	9.023	527.02	341.58	229.46	531.92	339.55	433.81	579.99	293.08	595.15	583.62	444	25.639	708.83	499.99	29.251	774.58	454.42	3.4823	671.4	582.82	358.7	632.31	572.25	443.19	623.6	617.34	609.2	516.44	586.23	859.43	568.25	275.75	877.78	777.67	494.58	930.91	778.57	429.39	932.52	453.7	436.7
345.16	444.32	22.111	481.17	392.21	28.723	533.51	448.07	9.0903	527.02	341.58	229.46	532.07	339.68	433.71	579.99	293.08	595.15	583.57	444.31	25.73	708.83	499.99	29.251	774.58	454.42	3.4823	671.36	582.83	358.6	632.31	572.25	443.19	623.6	617.41	609.17	516.56	586.65	860.14	568.65	276.22	877.93	777.59	494.52	930.93	778.37	429.44	932.53	453.48	436.55
345.24	444.11	22.147	481.17	392.24	28.817	533.48	448.15	8.9554	527.02	341.58	229.46	532.07	339.68	433.71	579.99	293.08	595.15	583.58	444.2	25.641	708.83	499.99	29.251	774.65	454.48	3.5444	671.36	582.83	358.6	632.23	572.24	443.16	623.64	617.3	609.13	516.91	586.05	859.68	568.02	276.79	877.83	777.59	494.52	930.93	778.34	429.24	932.5	453.37	436.51
345.2	444.15	22.208	481.12	392.26	28.644	533.74	448.03	9.2234	526.98	341.59	229.37	532	339.53	433.69	579.99	293.08	595.15	583.56	444.13	25.533	708.83	499.99	29.251	774.58	454.42	3.4823	671.28	582.67	358.54	632.18	572.26	443.13	623.48	617.33	609.1	516.8	586.3	859.73	568.65	276.48	877.74	777.54	494.17	930.99	778.25	429.28	932.48	453.37	436.51
345.32	444.25	22.295	481.2	392.22	28.773	533.56	448.01	9.1216	526.98	341.59	229.37	532.01	339.55	433.75	579.99	293.08	595.15	583.65	443.86	25.579	708.83	499.99	29.251	774.58	454.42	3.4823	671.11	582.51	358.43	632.1	572.27	443.16	623.52	617.4	609.12	516.69	586.16	859.59	568.06	276.38	877.79	777.4	494.28	930.9	778.25	429.28	932.48	453.27	436.48
345.52	444.16	22.347	481.15	392.23	28.599	533.61	447.98	8.9884	526.98	341.59	229.37	532	339.53	433.69	579.99	293.08	595.15	583.69	443.92	25.417	708.83	499.99	29.251	774.58	454.42	3.4823	671.19	582.65	358.52	632.1	572.27	443.16	623.48	617.4	609.07	516.46	585.68	859.62	568.37	276.54	877.84	777.39	494.26	930.94	778.23	429.32	932.56	453.04	436.46
345.32	444.02	22.328	481.12	392.26	28.644	533.55	448	9.1269	527.02	341.58	229.46	532.09	339.46	433.66	579.99	293.08	595.15	583.68	444.17	25.533	708.77	500.04	29.205	774.58	454.42	3.4823	670.84	582.51	358.42	632.04	572.29	443.14	623.39	617.29	609.11	516.96	585.88	859.42	567.57	275.86	877.97	777.45	494.33	930.95	778.23	429.32	932.56	452.94	436.44
345.12	443.78	22.206	481.15	392.23	28.599	533.52	447.9	8.9336	526.98	341.5	229.47	531.97	339.42	433.69	579.99	293.08	595.15	583.56	444.13	25.533	708.83	499.99	29.251	774.58	454.42	3.4823	670.66	582.52	358.25	632.01	572.27	443.19	623.41	617.36	609.1	515.85	585.89	859.33	568.02	276.79	877.83	777.39	494.26	930.94	778.23	429.32	932.56	452.81	436.41
345.79	445.05	21.74	481.12	392.26	28.644	533.53	448.18	9.1769	526.98	341.5	229.47	531.97	339.42	433.69	579.99	293.08	595.15	583.76	443.88	25.347	708.83	499.99	29.251	774.58	454.42	3.4823	670.76	582.5	358.38	632.04	572.29	443.14	623.13	617.38	609.18	516.01	585.81	859.31	568.02	276.79	877.83	777.28	494.42	930.89	778.13	429.35	932.6	452.62	436.46
345.47	444.09	22.283	481.13	392.26	28.678	533.53	448.12	9.0265	526.98	341.5	229.47	532.14	339.41	433.59	579.99	293.08	595.15	583.72	443.95	25.43	708.83	499.99	29.251	774.58	454.42	3.4823	670.6	582.44	358.17	631.85	572.19	443.08	623.03	617.35	609.16	515.85	586.42	859.72	568.02	276.79	877.83	777.28	494.42	930.89	778.02	429.25	932.66	452.37	436.65
345.35	444.3	22.137	481.16	392.14	28.575	533.62	447.84	8.8644	526.95	341.28	229.53	532.16	339.31	433.56	579.88	293.03	595.26	583.76	443.88	25.347	708.77	500.04	29.205	774.58	454.42	3.4823	670.25	582.37	358.21	631.59	572.19	443.14	622.94	617.39	609.16	516.55	585.31	859.41	567.94	276.59	877.94	777.28	494.42	930.89	777.83	429.38	932.56	452.21	436.57
345.32	444.02	22.328	481.16	392.14	28.575	533.58	448.02	9.023	526.94	341.36	229.54	532.11	339.22	433.59	579.88	293.03	595.26	583.81	443.75	25.453	708.83	499.99	29.251	774.58	454.42	3.4823	669.98	582.2	358.09	631.52	572.18	443.18	622.74	617.35	609.06	516.5	585.72	859.4	567.94	276.59	877.94	777.27	494.35	930.96	777.82	429.26	932.65	452.22	436.69
345.2	443.99	22.215	481.21	392.09	28.659	533.58	448.05	9.0578	526.99	341.26	229.61	532.09	339.25	433.63	579.88	293.03	595.26	583.76	443.88	25.347	708.83	499.99	29.251	774.58	454.42	3.4823	669.8	582.26	358.33	631.52	572.18	443.18	622.74	617.35	609.06	515.52	586.23	859.63	567.53	276.67	877.71	776.66	494.24	930.83	777.64	429.11	932.6	452.02	436.62
345.47	444.32	22.25	481.21	392.09	28.659	533.57	447.84	8.9647	526.94	341.36	229.54	532.17	339.28	433.52	579.88	293.03	595.26	583.76	443.88	25.347	708.71	499.95	29.261	774.58	454.42	3.4823	669.66	582.07	358.1	631.52	572.18	443.18	622.45	617.32	609.04	515.68	585.93	859.22	567.77	276.93	877.62	776.66	494.24	930.83	777.61	429.06	932.65	451.92	436.58
345.32	444.02	22.328	481.16	392.14	28.575	533.71	448.1	9.0886	526.99	341.26	229.61	532.09	339.32	433.61	579.88	293.03	595.26	583.76	443.8	25.262	708.83	499.99	29.251	774.58	454.42	3.4823	669.66	582.07	358.1	631.52	572.18	443.18	622.38	617.42	608.99	516.31	585.48	859.44	567.48	276.65	877.39	776.49	494.08	930.8	777.44	428.95	932.73	451.86	436.76
345.2	444.23	22.182	481.21	392.09	28.659	533.55	448	9.1269	526.95	341.28	229.53	532.29	339.3	433.49	579.88	293.03	595.26	583.76	443.8	25.262	708.83	499.99	29.251	774.58	454.42	3.4823	669.66	582.07	358.1	631.47	572.06	443.24	622.31	617.46	608.98	515.51	586	859.35	567.53	276.67	877.71	776.28	494.1	930.88	777.44	428.95	932.73	451.76	436.62
345.32	444.02	22.328	481.15	392.23	28.599	533.58	448.02	9.023	527.01	341.14	229.51	532.11	339.22	433.59	579.88	293.03	595.26	583.86	443.8	25.221	708.83	499.99	29.251	774.58	454.42	3.4823	669.48	582.07	358.16	631.09	572.14	443.33	622.33	617.36	608.97	516.36	585.63	859.34	567.41	276.8	877.65	776.39	493.82	930.83	777.44	428.95	932.73	451.82	436.73
345.32	444.02	22.328	481.16	392.14	28.575	533.57	448.1	8.9996	526.89	341.23	229.48	532.09	339.25	433.63	579.88	293.03	595.26	583.86	443.8	25.221	708.71	499.95	29.261	774.57	454.34	3.4635	669.48	582.07	358.16	631.09	572.14	443.33	622.23	617.15	608.79	515.36	585.81	859.33	567.45	276.92	877.55	776.13	493.8	930.96	777.37	428.97	932.74	451.67	436.61
345.2	443.99	22.215	481.16	392.14	28.575	533.51	448.04	9.0558	526.98	341.12	229.39	532.11	339.22	433.59	579.7	292.9	595.31	583.86	443.8	25.221	708.83	499.99	29.251	774.58	454.42	3.4823	669.29	581.99	358.22	630.85	572.08	443.24	622.23	617.15	608.79	515.44	585.98	859.31	567.28	276.64	877.51	776.03	493.58	931.11	777.37	428.97	932.74	451.67	436.61
345.32	444.02	22.328	481.19	392.12	28.523	533.72	447.74	8.9666	527.01	341.14	229.51	532.05	339.05	433.53	579.7	292.9	595.31	583.86	443.8	25.221	708.83	499.99	29.251	774.58	454.42	3.4823	669.38	582.03	358.2	630.6	572.11	443.25	622.14	617.12	608.85	515.57	585.64	859.22	566.98	276.49	877.79	776.08	493.86	931.03	777.37	428.97	932.74	451.66	436.59
345.2	443.99	22.215	481.16	392.14	28.575	533.59	447.88	8.9009	527.02	341.1	229.47	531.94	339.02	433.53	579.51	292.78	595.39	583.76	443.8	25.262	708.83	499.99	29.251	774.57	454.34	3.4635	669.14	581.86	358.16	630.61	571.76	442.98	622.03	617.3	608.88	515.37	585.93	859.28	566.6	276.38	877.91	775.95	493.6	931.11	777.21	428.94	932.89	451.56	436.57
345.25	443.84	22.321	481.19	392.12	28.523	533.62	447.8	9.0358	526.94	341.17	229.53	532.07	338.94	433.54	579.36	292.66	595.41	583.86	443.8	25.221	708.83	499.99	29.251	774.64	454.41	3.4762	669.05	581.84	358.13	630.37	571.96	443.15	622.03	617.3	608.88	515.26	585.78	859.28	566.51	276.52	877.89	775.93	493.72	931.07	777.03	428.82	932.92	451.46	436.64
345.26	443.91	22.433	481.16	392.14	28.575	533.59	448.14	9.2426	526.98	341.12	229.39	531.93	338.96	433.51	579.36	292.66	595.41	583.86	443.8	25.221	708.71	499.95	29.261	774.58	454.42	3.4823	669.05	581.84	358.13	630.08	571.57	442.96	622.06	617.2	608.88	515.16	585.72	859.32	566.24	276.29	878.03	775.92	493.55	931.18	777.04	428.77	932.98	451.46	436.67
345.24	444.11	22.147	481.2	392.18	28.679	533.66	448.17	9.0522	526.9	341.19	229.45	531.93	338.96	433.51	579.36	292.66	595.41	583.94	443.64	25.148	708.71	499.95	29.261	774.58	454.42	3.4823	668.96	581.64	358.18	629.98	571.67	443.02	622.06	617.2	608.88	515.62	585.33	859.34	566.3	276.45	877.92	775.93	493.72	931.07	776.95	428.78	933.02	451.43	436.61
345.5	444.85	21.664	481.07	392.19	28.564	533.61	447.98	8.9884	526.98	341.12	229.39	531.93	338.96	433.51	579.36	292.66	595.41	583.94	443.64	25.148	708.71	499.95	29.261	774.57	454.34	3.4635	668.76	581.68	358.22	629.87	571.43	442.7	621.76	617.16	608.83	515.22	585.75	859.33	566.03	276.22	878.07	775.79	493.6	931.3	776.64	428.6	933.06	451.13	436.66
344.96	443.99	22.281	481.16	392.14	28.575	533.53	448.18	9.1769	526.98	341.12	229.39	531.93	338.96	433.51	579.12	292.49	595.46	583.94	443.64	25.148	708.83	499.99	29.251	774.57	454.31	3.5035	668.67	581.55	358.13	629.79	571.18	442.71	621.73	617.12	608.83	515.2	585.5	859.36	565.95	276.33	877.95	775.79	493.6	931.3	776.6	428.47	933.22	451.19	436.55
345.2	443.99	22.215	481.16	392.14	28.575	533.46	448.1	9.0219	526.98	341.12	229.39	531.93	338.96	433.51	579.2	292.56	595.51	583.94	443.64	25.148	708.71	499.98	29.207	774.59	454.38	3.5224	668.42	581.49	358.14	629.64	571.34	442.74	621.5	617.37	608.82	514.96	585.64	859.39	565.88	276.11	877.97	775.79	493.6	931.3	776.38	428.46	933.17	451.1	436.57
345.14	443.89	22.32	481.16	392.14	28.575	533.53	448.07	9.1305	526.98	341.12	229.39	531.93	338.96	433.51	579.12	292.49	595.46	583.94	443.64	25.148	708.71	499.98	29.207	774.57	454.31	3.5035	668.02	581.44	358.21	629.73	571.15	442.75	621.43	617.26	608.72	515.53	585.3	859.32	565.89	276.16	878.06	774.68	493.18	930.6	777.02	428.5	933.18	451.1	436.57
345.48	444.58	21.746	481.15	392.23	28.599	533.53	448.11	9.1652	526.98	341.12	229.39	531.93	338.96	433.51	579.12	292.49	595.46	583.94	443.64	25.148	708.71	499.95	29.261	774.57	454.31	3.5035	667.92	581.34	358.32	629.62	571.15	442.85	621.34	617.15	608.76	514.96	585.64	859.39	565.88	276.11	877.97	774.71	493.09	930.66	777.02	428.5	933.18	451.08	436.58
345.02	444.1	22.176	481.19	392.12	28.523	533.37	448.16	9.126	527.02	341.01	229.42	531.93	338.96	433.51	579.12	292.49	595.46	583.94	443.64	25.148	708.71	499.95	29.261	774.62	454.34	3.4574	667.79	581.28	358.35	629.58	571.15	442.77	621.25	617.3	608.73	514.91	585.64	859.35	565.95	276.33	877.95	774.53	493.01	930.63	776.8	428.26	933.2	451.01	436.62
345.02	444.1	22.176	481.16	392.14	28.575	533.49	448.24	9.1403	527.02	341.01	229.42	531.93	338.96	433.51	579.12	292.49	595.46	583.94	443.64	25.148	708.71	499.95	29.261	774.62	454.3	3.4989	667.64	581.36	358.29	629.41	571.11	442.84	620.99	617.22	608.7	514.96	585.64	859.39	565.88	276.11	877.97	774.36	492.92	930.69	776.77	428.18	933.11	450.84	436.7
345.44	444.56	21.931	481.17	392.15	28.567	533.43	448.21	9.0628	526.92	341.08	229.33	531.9	338.96	433.43	579.12	292.49	595.46	583.94	443.64	25.148	708.53	499.88	29.238	774.57	454.31	3.5035	667.5	581.31	358.34	629.28	571.07	442.74	620.99	617.22	608.7	514.81	585.51	859.25	565.89	276.16	878.06	774.51	493.09	930.67	776.77	428.18	933.11	450.72	436.67
345.02	444.1	22.176	481.16	392.14	28.575	533.32	448.23	9.0947	526.96	340.97	229.36	531.86	338.94	433.38	578.98	292.38	595.46	583.94	443.64	25.148	708.65	499.89	29.284	774.57	454.34	3.4635	667.28	581.3	358.11	629.12	570.9	442.74	620.79	617.23	608.59	514.82	585.57	859.1	565.32	275.22	877.83	774.36	492.92	930.69	776.77	428.18	933.11	450.36	436.8
345.34	444.69	21.724	481.16	392.14	28.575	533.35	448.37	9.2189	526.99	340.98	229.35	531.99	338.84	433.42	578.98	292.38	595.46	583.94	443.64	25.148	708.59	499.94	29.215	774.57	454.31	3.5035	667.18	581.39	358.16	628.93	570.83	442.74	620.79	617.23	608.59	514.81	585.51	859.25	565.44	275.36	877.88	774.36	492.92	930.69	776.59	428.26	933.15	450.31	436.77
345.42	444.74	21.834	481.15	392.23	28.599	533.23	448.17	9.0788	526.99	340.76	229.46	532.02	338.86	433.47	578.98	292.38	595.46	583.94	443.64	25.148	708.59	499.77	29.098	774.59	454.38	3.5224	667.11	581.14	358.06	628.76	570.67	442.71	620.66	617.2	608.52	514.81	585.56	859.16	565.38	275.23	877.96	774.11	492.65	930.69	776.04	428.21	932.97	449.96	436.95
345.34	444.69	21.724	481.16	392.14	28.575	533.23	448.17	9.0788	526.91	340.81	229.34	532	338.72	433.37	578.98	292.38	595.46	583.94	443.64	25.148	708.59	499.77	29.098	774.57	454.31	3.5035	667.08	581.12	358.12	628.54	570.71	442.76	620.28	616.45	608.1	514.78	585.53	859.01	565.22	275.28	877.77	774.19	492.69	930.59	776.03	428.23	933.05	449.74	436.87
345.37	444.76	21.647	481.15	392.23	28.599	533.32	448.23	9.0947	526.91	340.67	229.26	532	338.72	433.37	578.89	292.48	595.38	583.94	443.64	25.148	708.55	499.64	29.139	774.57	454.31	3.5035	667.02	581.09	358.1	628.35	570.53	442.65	620.28	616.45	608.1	514.53	585.51	858.95	565.02	275.09	877.72	773.95	492.64	930.42	775.84	428.3	933.11	449.68	437.05
345.42	444.74	21.834	481.16	392.14	28.575	533.23	448.17	9.0788	526.95	340.65	229.32	532	338.72	433.37	578.89	292.48	595.38	583.94	443.64	25.148	708.55	499.64	29.139	774.57	454.31	3.5035	666.89	581.07	358.21	628.2	570.31	442.7	620.27	615.45	608.28	514.51	585.64	858.97	564.94	274.94	877.76	773.96	492.7	930.56	775.74	428.32	933.01	449.61	437.11
345.37	444.76	21.647	481.15	392.23	28.599	533.35	448.37	9.2189	526.9	340.59	229.15	532	338.72	433.37	578.89	292.48	595.38	583.94	443.64	25.148	708.55	499.64	29.139	774.62	454.3	3.4989	666.89	581.07	358.21	628.09	570.29	442.75	620	615.91	607.56	514.31	585.55	858.95	564.94	274.94	877.76	773.96	492.7	930.56	775.63	428.19	932.97	449.59	437.11
345.2	443.99	22.215	481.16	392.14	28.575	533.35	448.37	9.2189	526.9	340.59	229.15	531.96	338.63	433.39	578.89	292.48	595.38	583.93	443.6	25.006	708.55	499.64	29.139	774.62	454.3	3.4989	666.89	581.07	358.21	627.88	570.25	442.77	619.91	615.93	607.56	514.26	585.43	858.99	564.88	274.91	877.66	774.87	492.98	931.15	775.48	428.22	933.29	449.59	437.11
345.34	444.69	21.724	481.08	392.1	28.54	533.3	448.4	9.1505	527.03	340.55	229.17	532.14	338.73	433.34	578.89	292.48	595.38	583.94	443.56	25.061	708.55	499.64	29.139	774.57	454.31	3.5035	666.59	581.04	358.13	627.75	570.2	442.69	619.83	615.95	607.61	514.31	585.55	858.95	564.52	274.75	877.81	774.86	492.92	931.15	775.28	428.1	933.27	449.45	437.01
345.34	444.69	21.724	481.15	392.23	28.599	533.22	448.35	9.1321	527.02	340.54	229.2	532.31	338.65	433.26	578.89	292.48	595.38	583.94	443.56	25.061	708.55	499.64	29.139	774.57	454.31	3.5035	666.2	580.99	358.08	627.48	570.28	442.79	619.81	615.97	607.58	514.31	585.55	858.95	564.52	274.75	877.81	774.63	492.91	931.14	774.99	428.05	933.19	449.31	436.97
345.34	444.69	21.724	481.15	392.23	28.599	533.35	448.37	9.2189	526.99	340.52	229.12	532.27	338.56	433.28	578.89	292.48	595.38	583.94	443.56	25.061	708.55	499.64	29.139	774.57	454.31	3.5035	665.93	580.9	358.07	627.26	570.38	442.77	619.73	615.99	607.63	514.31	585.55	858.95	564.26	274.7	877.81	774.22	492.85	931.08	774.88	428.01	933.23	449.04	437.01
345.37	444.76	21.647	481.16	392.14	28.575	533.3	448.4	9.1505	526.99	340.52	229.12	532.3	338.53	433.23	578.89	292.48	595.38	583.94	443.56	25.061	708.55	499.64	29.139	774.62	454.3	3.4989	665.83	580.91	358.11	627	570.32	442.84	619.64	616.03	607.63	514.31	585.55	858.95	563.86	274.65	877.94	774.07	492.45	931.13	774.91	427.95	933.1	448.99	437.11
345.42	444.74	21.834	481.16	392.14	28.575	533.27	448.31	9.203	527.17	340.34	229.14	532.42	338.47	433.26	578.89	292.48	595.38	583.9	443.54	24.979	708.6	499.54	29.125	774.57	454.31	3.5035	665.73	580.89	358.08	627.09	570.24	442.9	619.43	616.14	607.62	514.31	585.55	858.95	563.86	274.65	877.94	774.19	492.83	931.13	774.57	428	933.25	448.74	437
345.37	444.76	21.647	481.19	392.12	28.523	533.18	448.2	9.0079	527.08	340.43	229.14	532.47	338.45	433.19	578.89	292.48	595.38	583.9	443.54	24.979	708.55	499.64	29.139	774.62	454.3	3.4989	665.67	580.77	358.03	627.01	570.24	442.94	619.36	616.18	607.61	514.2	585.49	858.97	563.68	274.82	877.85	774.06	492.39	931.13	774.49	427.76	933.27	448.68	436.97
345.34	444.69	21.724	481.16	392.14	28.575	533.3	448.4	9.1505	527.12	340.29	229.01	532.42	338.47	433.26	578.89	292.48	595.38	583.93	443.6	25.006	708.55	499.64	29.139	774.57	454.31	3.5035	665.31	580.67	357.99	626.86	570.26	442.95	619.36	616.18	607.61	514.13	585.52	858.97	563.61	274.65	878	774.06	492.39	931.13	774.44	427.95	933.43	448.65	436.96
345.34	444.69	21.724	481.16	392.14	28.575	533.22	448.35	9.1321	527.04	340.33	229.08	532.69	338.15	433.26	578.89	292.48	595.38	583.94	443.56	25.061	708.45	499.51	29.103	774.62	454.3	3.4989	665.08	580.51	358.08	626.79	570.24	443.06	619.27	616.21	607.64	514.06	585.43	858.97	563.61	274.65	878	773.92	492.17	931.31	774.36	427.93	933.47	448.65	437
345.33	444.51	21.557	481.16	392.14	28.575	533.27	448.31	9.203	526.99	340.37	228.99	532.56	338.23	433.27	578.72	292.37	595.48	583.89	443.58	24.925	708.6	499.54	29.125	774.68	454.27	3.5088	665.1	580.58	358.1	626.72	570.12	443	619.11	616.18	607.55	513.94	585.49	858.98	563.43	274.78	878.07	774.01	492.27	931.2	774	427.92	933.38	448.65	436.99
345.39	444.56	21.797	481.16	392.14	28.575	533.3	448.4	9.1505	527.12	340.29	229.01	532.45	338.26	433.15	578.66	292.42	595.36	583.89	443.58	24.925	708.61	499.54	29.102	774.62	454.3	3.4989	664.97	580.36	358	626.47	569.9	442.95	619	616.14	607.54	513.94	585.49	858.98	563.34	274.75	877.89	773.98	492.31	931.25	773.93	427.81	933.49	448.66	437.05
345.34	444.69	21.724	481.19	392.12	28.523	533.35	448.37	9.2189	527.22	340.24	229.03	532.45	338.26	433.15	578.66	292.42	595.36	583.9	443.54	24.979	708.6	499.54	29.125	774.62	454.3	3.4989	664.9	580.42	358.06	626.45	569.98	443.01	619	616.14	607.54	513.76	585.49	858.94	563.43	274.78	878.07	774.01	492.27	931.2	773.71	427.77	933.51	448.62	437.19
345.34	444.69	21.724	481.16	392.14	28.575	533.32	448.23	9.0947	527.17	340.28	228.94	532.58	338.18	433.15	578.66	292.42	595.36	583.9	443.54	24.979	708.6	499.54	29.125	774.62	454.3	3.4989	664.65	580.43	357.97	626.24	569.82	442.96	618.92	616.15	607.59	513.76	585.49	858.94	563	275.03	877.78	773.92	492.17	931.31	773.59	427.65	933.56	448.43	437.4
345.01	443.83	22.387	481.16	392.14	28.575	533.23	448.17	9.0788	527.18	340.24	228.91	532.63	338.08	433.23	578.66	292.42	595.36	583.89	443.58	24.925	708.62	499.44	29.158	774.62	454.3	3.4989	664.62	580.41	358.12	626.08	569.81	442.95	618.73	616.15	607.6	513.31	585.81	859.14	563.02	274.92	877.96	773.9	492.19	931.37	773.57	427.68	933.6	448.41	437.37
344.94	443.81	22.1	481.16	392.14	28.575	533.32	448.23	9.0947	527.12	339.98	229	532.61	338.01	433.23	578.61	292.53	595.45	583.89	443.58	24.925	708.51	499.42	29.068	774.62	454.3	3.4989	664.24	580.34	357.79	625.81	569.74	443.01	618.58	616.18	607.58	513.44	585.65	858.97	562.88	275.04	878.08	773.85	491.94	931.31	773.52	427.52	933.76	448.23	437.4
345.02	444.1	22.176	481.16	392.14	28.575	533.32	448.28	9.2756	527.06	339.91	228.86	532.33	338.16	433.14	578.55	292.58	595.34	583.9	443.54	24.979	708.61	499.39	29.006	774.68	454.27	3.5088	664.25	580.18	357.79	625.81	569.74	443.01	618.45	616.25	607.52	513.36	585.88	858.81	563.2	275.91	877.86	773.84	491.99	931.33	773.56	427.57	933.87	448.19	437.28
344.9	443.92	22.372	481.19	392.12	28.523	533.27	448.31	9.203	527.19	339.92	228.96	532.38	337.99	433.29	578.25	292.4	595.53	583.89	443.58	24.925	708.62	499.44	29.158	774.62	454.3	3.4989	664.12	580.31	357.73	625.73	569.72	443.02	618.45	616.25	607.52	513.47	585.59	858.84	563.17	275.75	878.08	773.82	491.99	931.4	773.45	427.47	933.81	448.02	437.36
344.96	443.99	22.281	481.11	392.08	28.488	533.27	448.31	9.203	527.06	339.91	228.86	532.38	338.06	433.21	578.25	292.4	595.53	583.89	443.58	24.925	708.63	499.29	29.039	774.62	454.3	3.4989	664.09	580.31	357.6	625.72	569.63	443.06	618.4	616.32	607.6	513.47	585.59	858.84	563.05	275.85	877.85	773.66	491.79	931.53	773.4	427.32	933.81	447.93	437.34
345.01	443.83	22.387	481.11	392.08	28.488	533.32	448.23	9.0947	527.06	339.91	228.86	532.28	338.13	433.09	578.16	292.36	595.63	583.87	443.5	24.81	708.43	499.34	29.052	774.57	454.31	3.5035	663.95	580.32	357.54	625.62	569.62	443.03	618.4	616.32	607.6	513.17	585.72	858.92	563.05	275.85	877.85	773.31	491.89	931.6	773.3	427.1	933.74	447.92	437.36
345.34	444.69	21.724	481.11	392.08	28.488	533.18	448.2	9.0079	526.94	339.84	228.97	532.21	338.02	433.2	578.03	292.25	595.62	583.87	443.55	24.75	708.45	499.24	29.085	774.62	454.3	3.4989	663.79	580.28	357.59	625.49	569.54	443.08	618.34	616.42	607.67	513.17	585.72	858.92	562.77	275.84	877.92	773.31	492.02	931.59	773.27	427.27	933.72	447.67	437.23
345.34	444.69	21.724	481.11	392.08	28.488	533.28	448.1	9.1154	526.94	339.81	228.97	531.98	338.12	433.23	578.03	292.25	595.62	583.87	443.5	24.81	708.6	499.27	29.107	774.62	454.3	3.4989	663.69	579.93	357.66	625.41	569.51	443.11	618.4	616.32	607.6	513.17	585.72	858.92	562.17	275.92	878.02	772.96	492.01	931.57	773.27	427.27	933.72	447.33	437.25
345.31	444.46	21.854	481.11	392.08	28.488	533.27	448.31	9.203	526.89	339.79	228.9	531.98	338.12	433.23	577.66	291.99	595.71	583.87	443.5	24.81	708.51	499.33	29.053	774.62	454.3	3.4989	663.59	579.95	357.48	625.41	569.51	443.11	618.3	616.29	607.58	513.04	585.88	859.09	562.05	276.05	877.89	773.01	491.94	931.58	773.24	427.15	933.68	447.34	437.23
344.96	443.99	22.281	481.08	392.1	28.54	533.25	448.23	9.2556	526.77	339.73	229.03	531.86	338.04	433.33	577.6	292.1	595.8	583.9	443.54	24.979	708.58	499.43	29.226	774.62	454.3	3.4989	663.47	579.91	357.48	625.41	569.51	443.11	618.2	616.25	607.59	512.99	586	859.04	561.43	275.22	878.1	771.5	491.52	930.84	773.95	428.07	935.3	447.29	437.23
345.01	443.83	22.387	481.11	392.08	28.488	533.27	448.24	9.2655	526.67	339.64	229.13	531.86	338.11	433.26	577.56	292.13	595.67	583.87	443.5	24.81	708.37	499.29	29.032	774.62	454.3	3.4989	663.56	579.92	357.6	625.32	569.49	443.08	618.3	616.29	607.58	512.92	585.97	859.01	561.11	275.06	878.32	771.71	491.5	930.91	773.12	427.1	933.61	447.19	437.19
344.96	443.99	22.281	481.11	392.08	28.488	533.21	448.09	9.1315	526.61	339.61	229.1	531.73	338.09	433.27	577.34	292.14	595.87	583.89	443.64	24.865	708.49	499.25	29.017	774.62	454.3	3.4989	663.56	579.92	357.6	625.27	569.48	443.13	618.1	616.22	607.56	512.98	586.1	858.93	560.86	274.98	878.23	771.69	491.48	931.02	772.87	426.82	933.64	447.17	437.26
344.9	443.92	22.372	481.08	391.99	28.504	533.35	448.17	9.2319	526.35	339.63	229.22	531.62	338.01	433.4	577.34	292.14	595.87	583.87	443.5	24.81	708.6	499.27	29.107	774.62	454.3	3.4989	663.5	579.91	357.55	625.18	569.49	443.16	618.1	616.22	607.56	512.74	585.87	858.94	560.94	275.03	878.34	771.76	491.61	931.13	772.99	426.97	933.64	446.98	437.34
344.96	443.99	22.281	481.11	392.08	28.488	533.24	448.16	9.3179	526.35	339.63	229.22	531.51	338.16	433.34	577.34	292.14	595.87	583.92	443.52	24.84	708.58	499.43	29.226	774.68	454.27	3.5088	663.46	579.88	357.61	625.21	569.45	443.17	618.1	616.22	607.56	512.86	585.68	858.83	560.9	275.06	878.15	771.63	491.58	931.09	772.87	426.82	933.64	446.83	437.38
344.96	443.99	22.281	481.08	391.99	28.504	533.29	448.2	9.3277	526.35	339.63	229.22	531.48	338.15	433.26	577.15	292	595.92	583.91	443.48	24.666	708.58	499.43	29.226	774.68	454.27	3.5088	663.38	579.85	357.52	625.12	569.46	443.2	618.04	616.32	607.63	512.65	585.81	858.97	560.78	274.79	878.32	771.6	491.4	931.06	772.8	426.71	933.55	446.75	437.3
345.34	444.69	21.724	481.11	392.08	28.488	533.4	448.27	9.355	526.35	339.63	229.22	531.48	338.15	433.26	576.7	291.91	596.04	583.87	443.55	24.75	708.6	499.27	29.107	774.62	454.3	3.4989	663.27	579.86	357.48	625.12	569.46	443.2	618.04	616.32	607.63	512.68	585.91	858.91	560.78	274.79	878.32	771.81	491.49	931.16	772.67	426.83	933.59	446.75	437.3
344.96	443.99	22.281	481.11	392.08	28.488	533.24	448.16	9.3179	526.33	339.58	229.16	531.46	338.16	433.27	576.66	291.79	595.98	583.91	443.48	24.666	708.6	499.27	29.107	774.68	454.27	3.5088	663.34	579.85	357.6	625.13	569.31	443.1	618.05	616.35	607.59	512.78	585.65	858.81	560.71	274.9	878.27	771.39	491.38	931.17	772.39	426.73	933.44	446.63	437.48
344.96	443.99	22.281	481.11	392.08	28.488	533.29	448.12	9.3939	526.35	339.63	229.22	531.32	338.28	433.32	576.7	291.91	596.04	583.87	443.5	24.81	708.62	499.44	29.158	774.62	454.28	3.5132	663.37	579.88	357.47	625.05	569.32	443.12	617.88	616.5	607.68	512.66	585.64	858.8	560.56	274.69	878.18	771.16	491.28	931.11	772.31	426.72	933.5	446.49	437.42
344.96	443.99	22.281	481.08	391.99	28.504	533.34	448.06	9.4305	526.35	339.63	229.22	531.25	338.2	433.22	576.7	291.91	596.04	583.87	443.5	24.81	708.6	499.27	29.107	774.68	454.27	3.5088	663.46	579.88	357.61	625.03	569.47	443.22	617.88	616.5	607.68	512.64	585.52	858.82	560.66	274.77	878.31	771.16	491.28	931.11	772.41	426.75	933.65	446.49	437.42
344.96	443.99	22.281	481.08	391.99	28.504	533.29	448.12	9.3939	526.35	339.63	229.22	531.3	338.22	433.16	576.32	291.99	595.78	583.87	443.5	24.81	708.63	499.29	29.039	774.68	454.27	3.5088	663.29	579.84	357.53	624.95	569.45	443.19	617.88	616.5	607.68	512.6	585.52	858.77	560.56	274.77	878.08	771.02	491.14	931.16	772.34	426.62	933.65	446.38	437.53
344.96	443.99	22.281	481.11	392.08	28.488	533.29	448.12	9.3939	526.35	339.63	229.22	531.17	338.17	433.19	576.36	292.12	595.84	583.87	443.55	24.75	708.63	499.29	29.039	774.72	454.23	3.4505	663.23	579.81	357.6	624.87	569.42	443.22	617.81	616.49	607.63	512.6	585.52	858.77	560.56	274.77	878.08	771.16	491.28	931.11	772.34	426.62	933.65	446.38	437.53
345.3	444.78	21.659	481.11	392.08	28.488	533.34	448.13	9.359	526.3	339.69	229.14	531	338.28	433.21	576.2	291.86	596.03	583.91	443.43	24.726	708.6	499.27	29.107	774.68	454.27	3.5088	663.27	579.84	357.54	625.03	569.47	443.22	617.88	616.5	607.68	512.46	585.68	858.94	560.87	275.42	878.14	771.16	491.28	931.11	772.23	426.51	933.69	446.38	437.59
344.76	443.85	22.439	481.11	392.08	28.488	533.3	448.17	9.2869	526.33	339.58	229.16	531	338.28	433.21	576.05	291.95	596.22	583.87	443.5	24.81	708.63	499.29	29.039	774.62	454.3	3.4989	663.19	579.8	357.47	624.95	569.43	443.25	617.88	616.5	607.68	512.69	585.74	858.74	560.9	275.53	878.02	770.98	491.17	931.14	772.07	426.5	933.7	446.29	437.58
344.76	443.85	22.439	481.11	392.08	28.488	533.31	448.2	9.3422	526.23	339.62	229.26	531.04	338.15	433.21	575.82	291.94	596.19	583.89	443.58	24.925	708.6	499.27	29.107	774.68	454.27	3.5088	663.09	579.78	357.62	624.82	569.44	443.28	617.77	616.46	607.67	512.57	585.49	858.6	560.84	275.5	878.03	770.84	491.03	931.2	772.07	426.5	933.7	446.29	437.58
345.02	444.1	22.176	481.08	392.1	28.54	533.26	448.05	9.2035	526.23	339.62	229.26	530.89	338.27	433.26	575.82	291.94	596.19	583.87	443.5	24.81	708.6	499.27	29.107	774.72	454.23	3.4505	663.09	579.69	357.38	624.87	569.42	443.22	617.81	616.49	607.63	512.2	585.85	858.91	560.68	275.46	878.11	770.84	491.03	931.2	771.88	426.52	933.62	446.17	437.53
344.76	443.85	22.439	481.11	392.08	28.488	533.27	448.24	9.2655	526.21	339.56	229.2	530.82	338.19	433.31	575.78	291.81	596.13	583.89	443.58	24.925	708.6	499.27	29.107	774.68	454.27	3.5088	662.97	579.74	357.55	624.82	569.44	443.28	617.6	616.2	607.45	512.61	585.65	858.66	560.43	275.28	878.13	770.67	491.05	931.08	771.68	426.53	933.68	446.17	437.53
345.02	444.1	22.176	481.11	392.08	28.488	533.29	448.2	9.3277	526.08	339.71	229.24	530.82	338.19	433.31	575.82	291.94	596.19	583.87	443.5	24.81	708.58	499.43	29.226	774.68	454.27	3.5088	662.97	579.74	357.55	624.82	569.44	443.28	617.6	616.2	607.45	512.22	585.95	858.83	560.09	274.48	878.02	770.67	491.05	931.08	771.71	426.53	933.59	446.15	437.5
344.76	443.85	22.439	481.11	392.08	28.488	533.3	448.1	9.3492	526.07	339.64	229.18	530.82	338.19	433.31	575.59	291.69	596.22	583.89	443.64	24.865	708.62	499.44	29.158	774.62	454.3	3.4989	662.97	579.74	357.55	624.78	569.46	443.33	617.6	616.2	607.45	512.18	585.78	858.74	559.77	274.6	878	771.2	491.13	931.61	771.15	426.54	933.82	446.17	437.53
344.96	443.99	22.281	481.11	392.08	28.488	533.34	448.06	9.4252	525.98	339.78	229.27	530.66	338.28	433.27	575.59	291.69	596.22	583.89	443.58	24.925	708.67	499.3	28.971	774.68	454.27	3.5088	662.92	579.74	357.61	624.82	569.44	443.28	617.6	616.2	607.45	512.28	585.85	858.7	559.92	274.63	878.01	771.07	491.25	931.71	771.11	426.44	933.86	446	437.62
344.96	443.99	22.281	481.11	392.08	28.488	533.27	448.31	9.203	525.79	339.72	229.36	530.66	338.28	433.27	575.59	291.69	596.22	583.87	443.5	24.81	708.63	499.29	29.039	774.68	454.27	3.5088	662.92	579.74	357.61	624.7	569.46	443.37	617.6	616.2	607.45	512.17	585.71	858.66	559.77	274.6	878	771.02	491.33	931.58	771.11	426.44	933.86	445.95	437.61
344.76	443.85	22.439	481.08	392.1	28.54	533.24	448.16	9.3179	525.78	339.66	229.3	530.54	338.24	433.4	575.35	291.6	596.18	583.89	443.64	24.865	708.62	499.44	29.158	774.68	454.27	3.5088	662.92	579.74	357.61	624.78	569.46	443.33	617.6	616.2	607.45	512.01	585.7	858.61	559.41	274.54	878.06	770.99	491.42	931.82	771.11	426.44	933.86	445.95	437.61
344.98	444.19	22.105	481.11	392.08	28.488	533.32	448.28	9.2756	525.79	339.72	229.36	530.49	338.27	433.37	575.35	291.6	596.18	583.87	443.5	24.81	708.6	499.27	29.107	774.68	454.27	3.5088	662.76	579.73	357.66	624.65	569.45	443.33	617.54	616.17	607.5	511.93	585.7	858.43	559.58	274.43	878.02	770.91	491.41	931.85	771.11	426.44	933.86	445.91	437.61
345.33	444.83	21.597	481.11	392.08	28.488	533.24	448.16	9.3179	525.73	339.81	229.28	530.32	338.3	433.48	575.19	291.51	596.29	583.89	443.58	24.925	708.58	499.43	29.226	774.68	454.27	3.5088	662.76	579.73	357.66	624.63	569.48	443.36	617.54	616.17	607.5	511.91	585.66	858.6	559.58	274.43	878.02	770.77	491.21	931.84	771.11	426.44	933.86	445.91	437.61
344.98	444.19	22.105	481.11	392.08	28.488	533.28	448.06	9.2181	525.79	339.72	229.36	530.27	338.21	433.52	575.2	291.79	596.36	583.87	443.5	24.81	708.6	499.27	29.107	774.68	454.27	3.5088	662.92	579.74	357.61	624.58	569.47	443.32	617.54	616.17	607.5	511.82	585.6	858.65	559.58	274.43	878.02	770.37	491.16	931.42	771.42	426.41	933.72	445.91	437.61
344.98	444.19	22.105	481.07	392.19	28.564	533.26	447.95	9.225	525.53	339.81	229.4	530.27	338.21	433.52	574.93	291.35	596.45	583.87	443.5	24.81	708.6	499.27	29.107	774.68	454.27	3.5088	662.82	579.71	357.59	624.58	569.47	443.32	617.54	616.17	607.5	511.92	585.74	858.68	559.13	274.55	877.94	770.79	491.09	931.88	770.98	426.48	933.94	445.81	437.62
344.98	444.19	22.105	481.11	392.08	28.488	533.33	448.07	9.188	525.49	339.86	229.46	530.17	338.25	433.46	574.99	291.36	596.34	583.89	443.58	24.925	708.63	499.29	29.039	774.68	454.27	3.5088	662.76	579.73	357.66	624.58	569.47	443.32	617.46	616.15	607.46	511.65	585.66	858.58	559.23	274.38	878.08	770.38	491.09	931.51	771.42	426.41	933.72	445.69	437.6
344.76	443.85	22.439	481.08	392.1	28.54	533.28	448.06	9.2181	525.48	339.72	229.54	530.08	338.32	433.51	574.99	291.64	596.41	583.87	443.5	24.81	708.63	499.29	29.039	774.68	454.27	3.5088	662.92	579.74	357.61	624.58	569.47	443.32	617.46	616.13	607.52	511.5	585.89	858.83	558.95	274.53	877.98	770.2	491.15	931.46	771.36	426.37	933.79	445.74	437.58
344.98	444.19	22.105	480.96	392.14	28.471	533.3	448.1	9.3492	525.42	339.8	229.46	530.02	338.25	433.56	574.95	291.8	596.23	583.89	443.58	24.925	708.49	499.25	29.017	774.68	454.27	3.5088	662.76	579.73	357.66	624.57	569.54	443.31	617.37	616.11	607.48	511.65	585.66	858.58	558.8	274.5	877.99	770.84	491.32	931.96	770.95	426.43	933.99	445.5	437.67
344.98	444.19	22.105	481.08	392.1	28.54	533.27	448.24	9.2655	525.24	339.92	229.56	529.96	338.26	433.62	574.84	291.84	596.1	583.89	443.58	24.925	708.63	499.29	29.039	774.68	454.27	3.5088	662.92	579.74	357.61	624.58	569.47	443.32	617.37	616.11	607.48	511.31	585.86	858.84	558.6	274.65	878.12	770.74	491.38	931.92	770.92	426.4	934.09	445.31	437.6
345.43	444.7	21.804	481	392.12	28.42	533.24	448.16	9.3179	525.24	339.92	229.56	529.91	338.35	433.55	574.81	291.57	596.26	583.89	443.64	24.865	708.62	499.44	29.158	774.68	454.27	3.5088	663.02	579.72	357.78	624.57	569.54	443.31	617.46	616.13	607.52	511.54	585.6	858.59	558.62	274.56	878.11	770.48	490.99	931.98	770.92	426.4	934.09	445.17	437.49
345.36	444.75	21.788	481.08	392.1	28.54	533.25	448.23	9.2556	525.12	340.13	229.59	529.85	338.31	433.62	574.63	291.7	596.18	583.89	443.58	24.925	708.53	499.27	28.949	774.62	454.3	3.4989	662.94	579.77	357.73	624.57	569.54	443.31	617.29	616.09	607.45	511.19	585.74	858.77	558.61	274.59	878.21	769.54	490.61	931.52	771.18	426.2	933.9	444.95	437.43
345.41	444.9	21.798	480.96	392.14	28.471	533.26	447.98	9.2698	525.12	340.13	229.59	529.61	338.27	433.65	574.54	291.81	596.09	583.89	443.58	24.925	708.66	499.46	29.09	774.62	454.3	3.4989	662.92	579.74	357.61	624.57	569.54	443.31	617.37	616.11	607.48	511.22	585.8	858.88	558.8	274.5	877.99	769.11	490.65	931.36	771.07	426.26	934.03	444.89	437.4
345.43	444.7	21.804	480.87	392.13	28.585	533.27	448.24	9.2655	525.13	340.19	229.65	529.61	338.27	433.65	574.35	291.68	596.14	583.89	443.58	24.925	708.6	499.54	29.125	774.62	454.3	3.4989	662.88	579.73	357.73	624.57	569.54	443.31	617.37	616.11	607.48	511.14	585.81	858.9	558.54	274.83	878.1	770.47	491.13	932.03	770.44	426.27	934.29	444.91	437.51
345.34	444.95	21.783	480.96	392.14	28.471	533.31	447.91	9.3011	525.03	340.22	229.58	529.61	338.27	433.65	574.41	292.03	596.01	583.89	443.58	24.925	708.66	499.46	29.09	774.68	454.27	3.5088	663.1	579.73	357.83	624.7	569.54	443.31	617.36	616.09	607.52	511.08	585.84	858.89	558.54	274.83	878.1	770.26	491.4	932.06	770.36	426.15	934.32	444.8	437.43
345.41	444.9	21.798	480.87	392.13	28.585	533.31	448.2	9.3422	524.98	340.46	229.55	529.62	338.29	433.74	574.26	291.94	596.13	583.89	443.58	24.925	708.6	499.54	29.125	774.68	454.27	3.5088	663.01	579.84	357.8	624.63	569.54	443.35	617.37	616.11	607.48	511.04	585.76	858.89	558.52	274.62	878.08	770.24	491.41	932.11	770.2	426.11	934.29	444.71	437.44
345.34	444.95	21.783	480.97	392.18	28.678	533.27	448.24	9.2655	524.99	340.51	229.57	529.19	338.35	433.79	574.26	291.94	596.13	583.89	443.58	24.925	708.6	499.54	29.125	774.62	454.3	3.4989	663.1	579.85	357.93	624.7	569.54	443.31	617.27	616.07	607.49	511.05	585.79	858.77	558.82	275.82	878.21	770.13	491.09	932.12	769.88	425.93	934.36	444.71	437.53
345.34	444.95	21.783	481.04	392.22	28.609	533.23	448.17	9.0788	524.99	340.51	229.57	529.19	338.33	433.7	574.26	291.94	596.13	583.9	443.54	24.979	708.6	499.54	29.125	774.62	454.3	3.4989	663.21	579.77	357.82	624.7	569.54	443.31	617.36	616.09	607.52	510.95	585.74	858.76	558.66	275.76	878.19	770.03	491.34	931.99	769.91	425.85	934.56	444.62	437.47
345.38	444.83	21.742	480.86	392.22	28.61	533.37	448.16	9.126	524.96	340.54	229.61	529.19	338.35	433.79	574.09	292.21	596.19	583.94	443.56	25.061	708.66	499.46	29.09	774.57	454.31	3.5035	663.24	579.74	357.92	624.77	569.52	443.32	617.36	616.09	607.52	510.95	585.74	858.76	558.66	275.76	878.19	769.92	491.02	932.01	769.89	425.98	934.63	444.46	437.52
345.37	445.04	21.737	480.97	392.18	28.678	533.25	448.23	9.2556	524.99	340.51	229.57	529.12	338.4	433.93	574.14	292.1	596.1	583.93	443.6	25.006	708.55	499.64	29.139	774.62	454.3	3.4989	663.4	579.83	357.99	624.81	569.61	443.32	617.55	616.36	607.73	511	585.76	858.7	558.54	275.82	878.07	769.88	490.97	932.08	769.74	425.91	934.57	444.36	437.43
345.37	445.04	21.737	480.97	392.18	28.678	533.31	448.2	9.3422	524.92	340.54	229.66	528.93	338.51	433.77	574.09	292.21	596.19	583.94	443.56	25.061	708.55	499.64	29.139	774.62	454.3	3.4989	663.62	579.98	358.16	624.89	569.63	443.35	617.44	616.11	607.56	510.92	585.79	858.71	558.54	275.82	878.07	769.55	490.87	932.26	769.66	425.8	934.6	444.3	437.64
345.37	445.04	21.737	480.86	392.22	28.61	533.32	448.28	9.2756	524.92	340.54	229.66	528.67	338.53	433.98	573.81	291.87	596.2	583.94	443.56	25.061	708.55	499.64	29.139	774.62	454.3	3.4989	663.71	579.84	357.96	625.04	569.66	443.36	617.55	616.36	607.73	510.87	585.76	858.76	558.54	275.82	878.07	769.49	490.72	932.3	769.5	425.83	934.56	444.21	437.7
345.32	445.17	21.672	480.86	392.22	28.61	533.27	448.24	9.2655	524.9	340.65	229.6	528.67	338.53	433.98	573.5	292	596.26	583.94	443.64	25.148	708.55	499.64	29.139	774.62	454.3	3.4989	663.9	580.13	358.25	625.04	569.84	443.4	617.55	616.36	607.73	510.83	585.9	858.75	558.36	275.78	878.14	769.32	490.88	932.33	769.47	425.82	934.45	444.27	437.73
345.37	445.04	21.737	480.85	392.25	28.684	533.4	448.34	9.2899	524.78	340.73	229.6	528.67	338.53	433.98	573.46	292.32	595.99	583.94	443.64	25.148	708.55	499.64	29.139	774.69	454.35	3.5277	664	580.31	358.36	625.13	569.73	443.36	617.53	616.15	607.54	510.85	585.91	858.8	558.42	275.74	878.17	769.33	490.84	932.4	769.28	425.76	934.52	444.2	437.72
345.37	445.04	21.737	480.85	392.25	28.684	533.22	448.35	9.1321	524.69	340.76	229.7	528.55	338.6	434	573.46	292.32	595.99	583.94	443.64	25.148	708.55	499.64	29.139	774.57	454.31	3.5035	664.01	580.16	358.36	625.23	569.7	443.33	617.55	616.36	607.73	510.82	585.71	858.68	558.12	275.72	878.19	768.65	490.46	931.55	769.27	425.74	934.64	444.11	437.82
345.37	445.04	21.737	480.85	392.25	28.684	533.27	448.31	9.203	524.53	340.78	229.63	528.39	338.55	433.97	573.28	292.2	596.08	583.94	443.64	25.148	708.6	499.7	29.13	774.64	454.37	3.5178	664.21	580.26	358.27	625.27	569.76	443.34	617.63	616.4	607.7	510.75	585.87	858.72	558.36	275.78	878.14	768.42	490.27	931.67	769.18	425.81	934.53	444.06	437.66
345.37	445.04	21.737	480.85	392.25	28.684	533.27	448.31	9.203	524.53	340.78	229.63	528.39	338.55	433.97	573.19	292.32	596.02	583.94	443.64	25.148	708.55	499.64	29.139	774.69	454.35	3.561	664.23	580.23	358.32	625.42	569.71	443.31	617.63	616.4	607.7	510.8	585.71	858.59	558.06	275.72	878.22	768.63	490.44	931.64	768.95	425.68	934.69	444.03	437.74
345.38	445.29	21.582	480.85	392.25	28.684	533.22	448.35	9.1321	524.47	340.95	229.48	528.3	338.65	434	572.62	292.15	596.18	583.94	443.64	25.148	708.55	499.64	29.139	774.66	454.44	3.5844	664.32	580.25	358.35	625.58	569.75	443.18	617.63	616.4	607.7	510.82	586.04	858.65	558.06	275.72	878.22	768.75	490.63	932.51	768.91	425.73	934.63	443.86	437.87
345.33	445.27	21.576	480.85	392.25	28.684	533.22	448.35	9.1321	524.49	340.88	229.58	528.25	338.76	433.94	572.55	292.27	596.21	583.94	443.64	25.148	708.49	499.74	29.147	774.64	454.36	3.5656	664.26	580.27	358.41	625.79	569.86	443.2	617.7	616.41	607.75	510.78	585.86	858.72	557.53	275.69	878.28	768.81	490.78	932.47	768.74	425.69	934.65	443.66	437.99
345.38	445.13	21.641	480.85	392.25	28.684	533.27	448.31	9.203	524.26	340.89	229.53	527.87	338.67	434.04	572.6	292.51	596.24	583.94	443.64	25.148	708.43	499.67	29.156	774.66	454.44	3.5844	664.44	580.23	358.31	625.8	569.91	443.18	617.7	616.41	607.75	510.74	586	858.63	557.67	275.53	878.19	768.59	490.67	932.52	768.74	425.63	934.7	443.62	438.02
345.42	445.35	21.642	480.85	392.25	28.684	533.32	448.28	9.2756	524.09	340.93	229.51	527.9	338.68	433.88	572.34	292.12	596.26	583.94	443.64	25.148	708.43	499.67	29.156	774.71	454.43	3.5799	664.54	580.21	358.51	625.81	569.83	443.19	617.63	616.4	607.7	510.68	585.8	858.56	557.49	275.47	878.21	768.41	490.81	932.49	768.69	425.62	934.81	443.62	438.02
345.38	445.13	21.641	480.85	392.25	28.684	533.27	448.31	9.203	523.92	341.04	229.49	527.93	338.7	433.96	572.34	292.12	596.26	583.94	443.64	25.148	708.43	499.67	29.156	774.66	454.44	3.5844	664.77	580.33	358.5	626.1	570.03	443.19	617.63	616.4	607.7	510.69	585.83	858.73	557.49	275.47	878.21	768.56	490.44	932.54	768.69	425.62	934.81	443.61	438.25
345.43	445.15	21.647	480.96	392.21	28.753	533.35	448.37	9.2189	523.65	340.99	229.67	527.77	338.74	434.07	572.27	292.24	596.33	583.94	443.64	25.148	708.43	499.67	29.156	774.66	454.44	3.5844	664.83	580.18	358.59	626.1	570.03	443.19	617.82	615.69	608.23	510.55	585.78	858.65	556.63	274.7	878.45	768.3	490.47	932.5	768.68	425.45	934.89	443.51	438.21
345.38	445.29	21.582	480.85	392.25	28.684	533.27	448.31	9.203	523.65	340.99	229.67	527.65	338.88	434.13	572.34	292.12	596.26	583.94	443.64	25.148	708.48	499.91	29.263	774.66	454.44	3.5844	664.77	580.33	358.5	626.23	570.06	443.29	617.7	616.41	607.75	510.56	585.94	858.69	556.68	274.67	878.46	768.31	490.47	932.61	768.53	425.43	934.9	443.48	438.08
345.43	445.15	21.647	480.85	392.25	28.684	533.27	448.31	9.203	523.65	340.99	229.67	527.57	338.87	434.27	572.33	292.47	596.36	583.94	443.64	25.148	708.43	499.67	29.156	774.66	454.44	3.5844	664.78	580.34	358.5	626.47	570.09	443.31	617.82	615.69	608.23	510.42	585.74	858.45	556.63	274.7	878.45	768.31	490.44	932.61	768.53	425.43	934.9	443.53	438.32
345.38	445.29	21.582	480.85	392.25	28.684	533.27	448.31	9.203	523.6	341.05	229.6	527.57	338.87	434.27	572.33	292.47	596.36	583.83	443.64	25.19	708.43	499.67	29.156	774.66	454.44	3.5844	664.98	580.17	358.53	626.47	570.09	443.31	617.96	615.8	608.28	510.55	585.81	858.56	556.65	274.72	878.52	768.29	490.49	932.67	768.56	425.38	934.96	443.5	438.46
345.42	445.43	21.516	480.75	392.34	28.742	533.35	448.37	9.2189	523.54	340.96	229.66	527.25	338.95	434.12	572.33	292.47	596.36	583.94	443.64	25.148	708.36	499.96	29.248	774.63	454.42	3.6187	665.14	580.24	358.45	626.57	570.01	443.38	618.02	615.87	608.24	510.58	586	858.54	556.44	274.7	878.42	768.31	490.44	932.61	768.52	425.37	935.01	443.25	438.24
345.43	445.15	21.647	480.75	392.34	28.742	533.18	448.2	9.0079	523.49	341.12	229.67	527.23	339.12	434.38	572.15	292.37	596.48	583.86	443.8	25.221	708.17	499.69	29.119	774.66	454.44	3.5844	665.19	580.25	358.39	626.82	570.02	443.36	617.96	615.8	608.28	510.41	585.8	858.3	556.09	274.93	878.48	768.25	490.43	932.74	768.35	425.45	935.01	443.14	438.22
345.42	445.43	21.516	480.75	392.34	28.742	533.3	448.4	9.1505	523.44	341.04	229.69	527.17	339.13	434.31	572.15	292.37	596.48	583.94	443.64	25.148	708.3	499.9	29.27	774.66	454.44	3.5844	665.19	580.25	358.39	626.85	570.05	443.31	618.02	615.87	608.24	510.58	586	858.54	556.43	274.53	878.5	768.11	490.22	932.69	768.37	425.42	935.11	442.92	438.03
345.42	445.43	21.516	480.75	392.34	28.742	533.22	448.35	9.1321	523.49	341.12	229.67	527.03	339.16	434.16	572.15	292.37	596.48	583.76	443.8	25.262	708.22	499.76	29.109	774.68	454.5	3.654	665.13	580.22	358.44	626.82	570.02	443.36	618.02	615.87	608.24	510.58	586.03	858.49	556.25	274.74	878.53	768.15	490.39	932.74	768.26	425.27	935.06	442.88	438.12
345.39	445.63	21.503	480.75	392.34	28.742	533.3	448.4	9.1505	523.37	341.11	229.55	526.94	339.16	434.29	571.95	292.23	596.52	583.83	443.64	25.19	708.16	499.87	29.248	774.66	454.44	3.5844	665.36	580.37	358.41	626.87	570.02	443.35	618.02	615.87	608.24	510.58	586.03	858.49	555.62	274.76	878.78	768.08	490.14	932.67	768.21	425.16	935.1	442.54	438.02
345.42	445.43	21.516	480.75	392.34	28.742	533.3	448.4	9.1505	523.41	341.22	229.67	526.79	339.08	434.34	571.76	292.1	596.6	583.76	443.8	25.262	708.16	499.87	29.248	774.66	454.48	3.6882	665.44	580.38	358.46	626.84	569.99	443.4	618.16	615.97	608.31	510.58	586.03	858.49	555.66	274.92	878.77	768.08	490.2	932.75	768.09	425.16	935.13	442.48	437.94
345.42	445.43	21.516	480.75	392.34	28.742	533.35	448.37	9.2189	523.28	341.21	229.71	526.84	339.16	434.35	571.7	291.86	596.57	583.86	443.8	25.221	708.15	499.93	29.217	774.66	454.48	3.6882	665.82	580.42	358.54	626.91	570.04	443.43	618.16	615.97	608.31	510.52	586.01	858.55	555.51	274.61	878.82	768.02	490.07	932.82	768.03	425.17	935.15	442.48	437.94
345.39	445.63	21.503	480.75	392.34	28.742	533.35	448.37	9.2189	523.28	341.21	229.71	526.6	338.99	434.3	571.66	292.01	596.56	583.86	443.8	25.221	708.3	499.9	29.27	774.75	454.51	3.7198	665.82	580.42	358.54	626.98	570	443.55	618.28	616.07	608.37	510.58	586.03	858.49	555.56	274.76	878.76	767.95	490.07	932.99	767.82	425.12	935.15	442.19	437.91
345.42	445.43	21.516	480.75	392.34	28.742	533.3	448.4	9.1505	523.25	341.23	229.64	526.71	339.13	434.35	571.66	292.01	596.56	583.94	443.64	25.148	708.16	499.87	29.248	774.75	454.51	3.7198	665.92	580.32	358.6	626.98	570	443.55	618.28	616.07	608.37	510.58	586.03	858.49	555.6	274.74	878.69	767.93	489.75	932.91	767.76	425.13	935.16	442.03	438.02
345.37	445.48	21.43	480.75	392.34	28.742	533.23	448.17	9.0788	523.24	341.13	229.74	526.65	339.07	434.31	571.71	292.37	596.43	583.76	443.8	25.262	708.16	499.87	29.248	774.75	454.51	3.7198	666.05	580.33	358.63	627.03	569.95	443.62	618.28	616.07	608.37	510.52	586.01	858.55	555.26	274.16	878.83	767.9	489.69	933	767.76	425.13	935.16	442.06	438.06
345.39	445.63	21.503	480.68	392.38	28.913	533.3	448.4	9.1505	523.28	341.21	229.71	526.6	338.99	434.3	571.72	292.35	596.49	583.76	443.8	25.262	708.16	499.87	29.248	774.75	454.57	3.7956	666.13	580.39	358.61	627.11	569.97	443.64	618.4	616.17	608.39	510.58	586.03	858.49	555.42	274.47	878.79	767.87	489.64	932.95	767.6	425.08	935.2	441.85	438.02
345.35	445.68	21.418	480.75	392.34	28.742	533.3	448.4	9.1505	523.2	341.15	229.66	526.57	338.98	434.22	571.72	292.35	596.49	583.86	443.8	25.221	708.11	499.86	29.317	774.66	454.58	3.8093	666.15	580.36	358.65	627.23	570.06	443.69	618.5	616.12	608.38	510.44	586.01	858.59	555.51	274.61	878.82	767.75	489.67	933.18	767.6	425.08	935.2	441.87	438.05
345.42	445.77	21.569	480.8	392.46	28.706	533.3	448.4	9.1505	523.25	341.23	229.64	526.42	339.09	434.33	571.77	292.67	596.38	583.86	443.8	25.221	708.22	499.93	29.226	774.64	454.6	3.7633	666.15	580.36	358.65	627.4	570.05	443.71	618.55	616.2	608.56	510.3	585.97	858.38	555.26	274.16	878.83	767.9	489.64	933.08	767.56	424.88	935.29	441.79	438
345.39	445.63	21.503	480.68	392.38	28.913	533.3	448.4	9.1505	523.2	341.15	229.66	526.45	338.96	434.33	571.58	292.55	596.47	583.76	443.8	25.262	708.11	499.86	29.317	774.64	454.6	3.7633	666.31	580.22	358.63	627.4	570.05	443.71	618.55	616.2	608.56	510.5	586.03	858.53	555.44	274.88	878.68	767.85	489.78	933.12	767.49	424.92	935.25	441.63	438.1
345.42	445.77	21.569	480.66	392.35	28.819	533.3	448.4	9.1505	523.25	341.23	229.64	526.45	338.96	434.33	571.45	292.48	596.58	583.76	443.8	25.262	708.11	499.86	29.317	774.73	454.64	3.7965	666.6	580.57	358.7	627.54	570.27	443.96	618.55	616.2	608.56	510.5	586.12	858.27	555.21	275.39	878.41	767.6	489.57	933.32	767.53	424.91	935.36	441.58	438.11
345.39	445.63	21.503	480.76	392.37	28.836	533.3	448.4	9.1505	523.2	341.15	229.66	526.39	339.08	434.24	571.27	292.36	596.67	583.76	443.8	25.262	708.11	499.86	29.317	774.58	454.54	3.7769	666.6	580.28	358.62	627.71	570.43	443.81	618.68	616.31	608.58	510.3	586	858.34	555.01	275.22	878.35	767.46	489.69	933.48	767.4	424.83	935.41	441.56	438.12
345.42	445.77	21.569	480.75	392.34	28.742	533.22	448.35	9.1321	523.2	341.15	229.66	526.39	339.08	434.24	571.27	292.36	596.67	583.76	443.8	25.262	708.11	499.86	29.317	773.92	455.31	3.6089	666.63	580.59	358.65	627.87	570.63	443.99	618.76	616.26	608.62	510.36	585.99	858.33	555.18	274.99	878.62	767.49	489.53	933.51	767.4	424.83	935.41	441.49	438.13
345.39	445.63	21.503	480.72	392.47	28.783	533.27	448.26	9.0263	523.2	341.15	229.66	526.39	339.08	434.24	570.86	292.22	596.62	583.76	443.8	25.262	708.25	499.89	29.338	774.62	454.62	3.7913	666.61	580.47	358.69	628.09	570.8	444.1	619.05	616.28	608.73	510.3	585.97	858.38	555.01	275.22	878.35	767.48	489.49	933.57	767.36	424.7	935.42	441.53	438.18
345.42	445.43	21.516	480.66	392.35	28.819	533.3	448.4	9.1505	523.2	341.15	229.66	526.39	339.08	434.24	570.95	292.12	596.69	583.76	443.8	25.262	708.13	499.89	29.454	774.64	454.59	3.8382	666.62	580.44	358.74	628.09	570.8	444.1	619.04	616.26	608.76	510.17	586.11	858.04	554.8	274.97	878.56	767.48	489.44	933.64	767.31	424.56	935.4	441.46	438.11
345.38	445.82	21.483	480.76	392.37	28.836	533.27	448.26	9.0263	523.2	341.15	229.66	526.39	339.08	434.24	570.86	292.22	596.62	583.7	443.82	25.281	708.19	499.9	29.379	773.9	455.34	3.6443	666.97	580.68	358.72	628.34	570.9	444.09	619.17	616.26	608.83	510.1	586.08	858.01	554.73	275.06	878.53	767.45	489.58	933.62	767.15	424.52	935.45	441.26	438.05
345.38	445.82	21.483	480.82	392.49	28.8	533.22	448.35	9.1321	523.2	341.15	229.66	526.27	339.13	434.19	570.86	292.22	596.62	583.86	443.8	25.221	708.21	499.97	29.362	774	455.31	3.6339	667	580.82	358.77	628.34	570.9	444.09	619.26	616.32	608.93	510.17	586.11	858.04	554.75	275.05	878.42	767.44	489.3	933.7	767.09	424.52	935.49	441.26	438.05
345.42	445.77	21.569	480.68	392.38	28.913	533.3	448.4	9.1505	523.2	341.15	229.66	526.39	339.08	434.24	570.86	292.22	596.62	583.81	443.89	25.332	708.11	499.86	29.317	774.07	455.4	3.7214	667.23	580.82	358.84	628.34	570.9	444.09	619.27	616.42	608.91	510.17	586.13	857.98	554.44	275.45	878.41	767.41	489.44	933.68	766.8	424.55	935.5	441.23	438.17
345.42	445.43	21.516	480.82	392.49	28.8	533.3	448.4	9.1505	523.2	341.15	229.66	526.27	339.13	434.19	570.86	292.22	596.62	583.76	443.8	25.262	708.1	499.92	29.362	774.69	454.69	3.8493	667.31	580.93	358.93	628.43	570.93	444.11	619.35	616.28	608.89	509.98	586.09	857.98	554.44	275.19	878.52	767.42	489.35	933.72	766.45	424.51	935.49	441.18	438.01
345.38	445.82	21.483	480.66	392.35	28.819	533.3	448.4	9.1505	523.2	341.15	229.66	526.39	339.08	434.24	570.67	292.09	596.69	583.76	443.8	25.262	707.94	499.88	29.432	773.86	455.39	3.6765	667.36	580.85	358.91	628.43	570.93	444.11	619.35	616.28	608.89	509.84	586.15	857.86	554.31	275.06	878.39	767.41	489.45	933.68	766.19	424.5	935.51	441.12	438.04
345.35	445.68	21.418	480.76	392.37	28.836	533.3	448.4	9.1505	523.2	341.15	229.66	526.27	339.13	434.19	570.67	292.09	596.69	583.76	443.8	25.262	708.31	499.95	29.316	773.94	455.49	3.7524	667.46	580.97	358.89	628.62	570.94	444.1	619.35	616.28	608.89	510.02	586.11	857.98	554.3	275.4	878.64	767.42	489.35	933.72	766.19	424.5	935.51	440.96	438.12
345.39	445.63	21.503	480.73	392.5	28.877	533.3	448.4	9.1505	523.2	341.15	229.66	526.27	339.13	434.19	570.67	292.09	596.69	583.76	443.8	25.262	708.31	499.95	29.316	773.94	455.49	3.7524	667.56	580.93	358.98	628.88	571.02	444.13	619.35	616.28	608.89	509.93	586.09	857.99	554.22	275.6	878.27	767.27	489.17	933.67	766.16	424.46	935.57	440.82	438.05
345.39	445.63	21.503	480.82	392.49	28.8	533.33	448.44	9.0874	523.2	341.15	229.66	526.39	339.08	434.24	570.67	292.09	596.69	583.86	443.8	25.221	708.36	499.96	29.248	773.94	455.49	3.7524	667.46	580.97	358.89	628.88	571.02	444.13	619.47	616.36	608.98	509.22	586.53	857.96	554.09	275.12	878.48	766.99	489.12	933.64	766.16	424.46	935.57	440.72	438.04
345.42	445.77	21.569	480.75	392.34	28.742	533.33	448.44	9.0874	523.01	341.02	229.72	526.22	339.01	434.23	570.67	292.09	596.69	583.76	443.8	25.262	708.3	500.17	29.289	773.94	455.49	3.7524	667.63	581.06	358.98	629.3	571.26	444.22	619.35	616.28	608.89	509.98	586.11	857.93	553.29	274.52	878.61	766.76	489.1	933.66	766.09	424.32	935.67	440.72	438.04
345.37	445.48	21.43	480.76	392.37	28.836	533.3	448.4	9.1505	523.2	341.15	229.66	526.27	339.13	434.19	570.61	292.14	596.57	583.76	443.8	25.262	708.36	499.96	29.248	774.06	455.48	3.7004	667.63	580.96	359.04	629.37	571.41	444.29	619.53	616.33	608.92	509.01	586.58	857.96	553.37	274.88	878.58	766.76	489.1	933.66	766.04	424.19	935.77	440.6	438
345.42	445.77	21.569	480.75	392.34	28.742	533.3	448.4	9.1505	523.04	341.02	229.7	526.25	338.88	434.23	570.48	292.23	596.77	583.76	443.8	25.262	708.36	499.96	29.248	773.96	455.59	3.7681	667.72	580.92	359.13	629.52	571.34	444.43	619.59	616.29	608.97	509.01	586.58	857.96	553.29	274.71	878.6	766.76	489.1	933.66	765.98	424.1	935.87	440.33	438.09
345.42	445.77	21.569	480.66	392.35	28.819	533.41	448.38	9.1155	523.04	341.02	229.7	526.17	339	434.29	570.29	292.08	596.82	583.76	443.8	25.262	708.36	499.96	29.248	774.07	455.57	3.7594	667.73	581.02	359.07	629.45	571.32	444.31	619.53	616.33	608.92	509.62	586.11	857.89	553.38	274.61	878.58	766.67	489.14	933.64	765.98	424.1	935.87	440.33	438.09
345.42	445.43	21.516	480.76	392.37	28.836	533.41	448.38	9.1155	523.14	341.05	229.71	526.31	338.95	434.17	570.29	291.73	596.72	583.86	443.8	25.221	708.17	499.92	29.294	773.94	455.49	3.7524	667.83	580.99	359.06	629.6	571.35	444.46	619.59	616.29	608.97	508.74	586.55	857.83	552.95	274.76	878.71	766.67	489.14	933.64	765.98	424.04	935.92	440.18	437.98
345.42	445.77	21.569	480.82	392.49	28.8	533.33	448.44	9.0874	523.14	341.05	229.71	526.22	339.01	434.23	570.4	291.93	596.85	583.83	443.64	25.19	708.22	499.93	29.226	773.94	455.49	3.7524	667.98	580.92	359.06	629.59	571.31	444.36	619.59	616.29	608.97	509.52	586.11	857.8	553.32	274.43	878.59	766.68	489.1	933.71	765.98	424.1	935.87	440.05	438.19
344.94	445.17	21.739	480.75	392.34	28.742	533.29	448.3	8.9632	523.04	341.02	229.7	526.22	338.93	434.17	570.34	291.82	596.8	583.86	443.8	25.221	708.31	499.95	29.316	774.07	455.57	3.7594	668.17	581.17	359.13	629.86	571.4	444.52	619.59	616.29	608.97	508.69	586.66	857.64	553.08	274.41	878.79	766.63	489.08	933.75	765.98	424.04	935.92	439.93	438.12
345.38	445.82	21.483	480.8	392.46	28.706	533.41	448.38	9.1155	523.08	340.97	229.63	526.22	338.84	434.06	570.41	291.99	596.62	583.94	443.64	25.148	708.36	499.96	29.248	774.07	455.57	3.7594	668.23	581.31	359.36	629.8	571.43	444.49	619.59	616.29	608.97	508.56	586.64	857.66	553.08	274.41	878.79	766.63	489.08	933.75	765.83	424.25	936	439.79	437.99
345.44	445.53	21.575	480.76	392.37	28.836	533.3	448.4	9.1505	523.04	341.02	229.7	526.26	338.8	434.18	570.22	291.95	596.58	583.94	443.64	25.148	708.36	499.96	29.248	774.04	455.62	3.7967	668.27	580.96	359.42	629.86	571.4	444.52	619.59	616.29	608.97	508.51	586.61	857.72	553.07	274.25	878.88	766.58	489	933.85	765.71	424.17	935.99	439.78	438.02
345.42	445.43	21.516	480.82	392.49	28.8	533.3	448.4	9.1505	523.15	341.07	229.58	526.25	338.88	434.23	570.35	291.98	596.73	583.86	443.8	25.221	708.36	499.96	29.248	774.04	455.62	3.7967	668.38	581.1	359.37	629.99	571.43	444.49	619.68	616.39	608.96	509.47	586.2	857.69	552.71	274.44	878.85	766.58	489	933.85	765.77	424.17	936.15	439.68	438.1
345.39	445.63	21.503	480.82	392.49	28.8	533.44	448.56	9.1764	523.08	340.97	229.63	526.22	338.87	434.15	570.29	291.87	596.69	583.86	443.8	25.221	708.24	499.95	29.384	774.04	455.46	3.7437	668.47	581	359.37	629.95	571.42	444.54	619.59	616.29	608.97	508.6	586.6	857.65	553.02	274.35	878.56	766.58	489	933.85	765.77	424.17	936.15	439.7	437.98
345.39	445.63	21.503	480.72	392.47	28.783	533.3	448.4	9.1505	523.08	340.97	229.63	526.26	338.72	434.07	570.36	291.75	596.61	583.86	443.8	25.221	708.31	499.95	29.316	773.94	455.49	3.7524	668.45	580.89	359.08	629.98	571.45	444.5	619.59	616.29	608.97	508.51	586.61	857.72	552.92	274.4	878.75	766.6	488.87	933.89	765.68	424.17	936.2	439.51	437.96
345.44	445.53	21.575	480.82	392.49	28.8	533.3	448.4	9.1505	523.08	340.97	229.63	526.26	338.75	434.16	570.28	291.83	596.49	583.76	443.8	25.262	708.17	499.92	29.294	773.97	455.42	3.7301	668.36	580.71	358.99	629.98	571.45	444.5	619.59	616.29	608.97	509.37	586.14	857.71	552.62	274.45	878.92	766.6	488.87	933.89	765.65	424.03	936.3	439.53	437.93
345.42	445.43	21.516	480.8	392.46	28.706	533.33	448.44	9.0874	523.08	340.97	229.63	526.19	338.65	434.13	570.36	291.75	596.61	583.86	443.8	25.221	708.31	499.95	29.316	773.94	455.49	3.7524	668.37	581	359.43	629.98	571.45	444.5	619.68	616.26	608.93	508.51	586.61	857.72	553.02	274.35	878.56	766.57	489	933.76	765.65	424.03	936.3	439.38	437.95
345.38	445.82	21.483	480.82	392.49	28.8	533.41	448.38	9.1155	523.08	340.97	229.63	526.26	338.72	434.07	570.29	291.73	596.72	583.86	443.8	25.221	708.24	499.95	29.384	773.94	455.49	3.7524	668.46	580.95	359.31	629.95	571.42	444.54	619.59	616.29	608.97	508.51	586.61	857.72	552.89	274.22	878.73	766.6	488.79	933.78	765.65	424.03	936.3	439.28	437.96
344.95	444.94	21.78	480.82	392.49	28.8	533.41	448.38	9.1155	523.08	340.97	229.63	526.2	338.62	434.07	570.28	291.83	596.49	583.86	443.8	25.221	708.36	499.96	29.248	773.94	455.49	3.7524	668.39	580.91	359.19	629.95	571.42	444.54	619.68	616.26	608.93	508.56	586.62	857.65	552.89	274.29	878.63	765.89	488.19	933.31	765.6	423.96	936.51	439.28	437.96
345.42	445.77	21.569	480.82	392.49	28.8	533.43	448.42	9.0524	523.08	340.97	229.63	526.2	338.62	434.07	570.22	291.54	596.54	583.86	443.8	25.221	708.31	499.95	29.316	774.04	455.46	3.7437	668.39	580.91	359.19	629.99	571.43	444.49	619.68	616.26	608.93	508.75	586.69	857.52	552.83	274.25	878.48	765.98	488.33	933.41	765.6	423.96	936.51	439.3	437.92
345.39	445.63	21.503	480.72	392.47	28.783	533.29	448.52	9.034	523.18	341	229.65	526.2	338.62	434.07	570.33	292.08	596.5	583.86	443.8	25.221	708.31	499.95	29.316	773.97	455.36	3.6662	668.33	580.85	359.06	629.8	571.29	444.47	619.68	616.26	608.93	508.62	586.68	857.47	552.88	274.13	878.72	766.34	488.7	933.93	765.63	424.01	936.46	439	437.89
345.35	445.68	21.418	480.82	392.49	28.8	533.3	448.4	9.1505	523.18	341	229.65	526.23	338.7	433.98	570.26	291.83	596.37	583.86	443.8	25.221	708.27	499.98	29.287	773.97	455.42	3.7301	668.21	580.73	359.07	629.8	571.29	444.47	619.59	616.29	608.97	508.67	586.7	857.42	552.48	274.41	878.41	766.4	488.64	933.98	765.62	423.93	936.47	438.84	437.91
345.39	445.63	21.503	480.82	392.49	28.8	533.3	448.4	9.1505	523.03	340.98	229.55	526.13	338.55	434.13	570.28	291.83	596.49	583.86	443.8	25.221	708.41	499.91	29.327	773.97	455.42	3.7301	668.19	580.91	359.27	629.86	571.4	444.52	619.59	616.13	608.98	509.52	586.22	857.56	552.7	274.4	878.39	766.12	488.62	933.94	765.6	423.96	936.51	438.84	437.91
345.42	445.77	21.569	480.8	392.46	28.706	533.33	448.44	9.0874	523.08	340.97	229.63	526.13	338.55	434.13	570.11	291.69	596.52	583.83	443.64	25.19	708.31	500.02	29.285	774.07	455.57	3.7594	668.16	580.67	359.04	629.8	571.29	444.47	619.59	616.13	608.98	509.43	586.24	857.57	552.47	274.26	878.5	766.1	488.35	934.05	765.52	423.73	936.52	438.84	437.91
345.42	445.43	21.516	480.86	392.5	28.637	533.44	448.56	9.1764	523.18	341	229.65	526.23	338.7	433.98	570.11	291.69	596.52	583.86	443.8	25.221	708.31	499.95	29.316	773.97	455.42	3.7301	668.27	580.96	359.42	629.8	571.29	444.47	619.59	616.29	608.97	508.57	586.68	857.55	552.57	274.23	878.42	765.95	488.43	934.01	765.55	423.85	936.54	438.79	437.9
345.35	445.68	21.418	480.82	392.49	28.8	533.33	448.44	9.0874	523.18	341	229.65	526.2	338.62	434.07	570.22	291.54	596.54	583.94	443.64	25.148	708.36	499.96	29.248	773.97	455.42	3.7301	668.06	580.63	359.06	629.8	571.29	444.47	619.59	616.29	608.97	508.66	586.67	857.48	552.54	274	878.65	766.1	488.59	933.99	765.52	423.73	936.52	438.72	437.87
345.42	445.43	21.516	480.88	392.53	28.731	533.33	448.44	9.0874	523.18	341	229.65	526.11	338.53	434.04	570.2	291.53	596.42	583.86	443.8	25.221	708.31	499.95	29.316	773.97	455.42	3.7301	667.94	580.58	359.13	629.8	571.29	444.47	619.59	616.13	608.98	508.62	586.48	857.35	552.46	274.51	878.32	765.95	488.43	934.01	765.36	423.7	936.49	438.69	437.88
345.39	445.63	21.503	480.8	392.46	28.706	533.33	448.44	9.0874	523.08	340.97	229.63	526.11	338.53	434.04	570.22	291.54	596.54	583.86	443.8	25.221	708.31	499.95	29.316	774.69	454.69	3.8493	667.95	580.65	359.09	629.8	571.29	444.47	619.59	616.13	608.98	508.67	586.7	857.42	552.06	274.19	878.34	766.02	488.39	934.03	765.28	423.57	936.51	438.58	437.9
345.42	445.43	21.516	480.82	392.49	28.8	533.33	448.44	9.0874	523.18	341	229.65	526.11	338.53	434.04	570.07	291.42	596.39	583.94	443.64	25.148	708.31	499.95	29.316	773.97	455.42	3.7301	668.06	580.63	359.06	629.69	570.99	444.37	619.59	616.13	608.98	508.67	586.7	857.42	552.3	274.13	878.45	766.02	488.39	934.03	765.31	423.69	936.54	438.59	437.95
345.44	445.53	21.575	480.82	392.49	28.8	533.54	448.53	9.1395	523.08	340.97	229.63	526.22	338.48	434.1	570.04	291.07	596.63	583.94	443.64	25.148	708.24	499.95	29.384	773.97	455.42	3.7301	668.04	580.57	359.1	629.62	570.93	444.41	619.59	616.13	608.98	508.67	586.51	857.29	552.3	274.13	878.45	766.1	488.59	933.99	765.36	423.7	936.49	438.59	437.95
345.44	445.53	21.575	480.87	392.57	28.758	533.44	448.56	9.1764	523.08	340.97	229.63	526.06	338.5	434	570.07	291.42	596.39	583.94	443.64	25.148	708.31	499.95	29.316	773.97	455.42	3.7301	667.94	580.58	359.13	629.75	571.08	444.45	619.59	616.13	608.98	508.57	586.51	857.2	552.07	274.3	878.24	765.95	488.43	934.01	765.24	423.44	936.51	438.58	437.97
345.39	445.63	21.503	480.82	392.49	28.8	533.3	448.4	9.1505	523.08	340.97	229.63	526.06	338.5	434	570.09	291.43	596.51	583.94	443.64	25.148	708.31	499.95	29.316	774.1	455.31	3.7186	667.94	580.58	359.13	629.56	571.03	444.41	619.59	616.13	608.98	508.56	586.68	857.4	552.13	274.05	878.48	765.74	488.07	933.53	765.23	423.44	936.52	438.58	437.97
345.44	445.53	21.575	480.82	392.49	28.8	533.33	448.44	9.0874	523.08	340.97	229.63	526.13	338.32	434.1	570.07	291.42	596.39	583.94	443.64	25.148	708.36	499.96	29.248	774.1	455.31	3.7186	667.94	580.58	359.13	629.39	570.9	444.36	619.59	616.13	608.98	508.61	586.59	857.31	552.06	274.17	878.18	765.55	488.09	933.47	765.07	423.39	936.47	438.61	437.86
345.39	445.63	21.503	480.88	392.5	28.744	533.33	448.44	9.0874	523.18	340.89	229.59	526.06	338.35	433.97	570.07	291.42	596.39	583.94	443.64	25.148	708.31	499.95	29.316	774.62	454.66	3.8382	667.95	580.65	359.09	629.33	570.81	444.29	619.53	616.17	608.92	508.5	586.56	857.29	551.93	274.39	878.32	765.94	488.37	934.07	765.12	423.44	936.61	438.57	437.97
345.42	445.43	21.516	480.8	392.46	28.706	533.33	448.44	9.0874	523.18	340.89	229.59	526.17	338.3	434.03	570.07	291.42	596.39	583.86	443.8	25.221	708.17	499.92	29.294	774.62	454.66	3.8382	667.94	580.58	359.13	629.46	570.8	444.35	619.59	616.13	608.98	509.41	586.18	857.36	552.06	274.09	878.23	765.64	488.26	934	764.95	423.28	936.5	438.57	437.97
345.42	445.43	21.516	480.86	392.5	28.637	533.41	448.38	9.1155	523.27	340.93	229.61	526.19	338.19	434	570.02	291.07	596.51	583.94	443.64	25.148	708.36	499.96	29.248	774.62	454.62	3.7913	667.84	580.61	359.13	629.4	570.83	444.4	619.59	616.13	608.98	508.44	586.39	857.05	551.72	274.15	878.54	765.79	488.33	933.83	764.82	423.24	936.4	438.57	437.97
345.41	445.39	21.641	480.88	392.53	28.731	533.44	448.56	9.1764	523.18	340.89	229.59	526.19	338.19	434	570.02	291.07	596.51	583.94	443.64	25.148	708.31	499.95	29.316	774.52	454.54	3.8146	667.86	580.47	359.03	629.26	570.62	444.37	619.53	616.17	608.92	508.44	586.39	857.05	551.75	274.03	878.25	765.56	488.3	933.98	764.76	423.23	936.44	438.57	437.97
345.43	445.15	21.647	480.85	392.54	28.664	533.3	448.4	9.1505	523.22	340.84	229.66	526.19	338.19	434	570.02	291.07	596.51	583.94	443.64	25.148	708.31	499.95	29.316	774.68	454.52	3.8615	667.75	580.49	359.03	629.3	570.64	444.26	619.53	616.17	608.92	509.3	586.02	857.21	551.64	274.03	878.35	765.79	488.28	933.9	764.74	423.19	936.36	438.38	438.03
345.36	445.48	21.569	480.86	392.5	28.637	533.3	448.4	9.1505	523.34	340.86	229.62	526.19	338.19	434	570.02	291.07	596.51	583.94	443.64	25.148	708.18	499.89	29.407	774.64	454.55	3.7914	667.77	580.34	358.94	629.19	570.69	444.22	619.53	616.17	608.92	508.39	586.22	857.03	551.63	273.78	878.06	765.64	488.26	934	764.76	423.23	936.44	438.39	437.87
345.38	445.29	21.582	480.82	392.49	28.8	533.43	448.42	9.0524	523.34	340.86	229.62	526.19	338.19	434	570.02	291.07	596.51	583.83	443.64	25.19	708.29	499.96	29.316	774.56	454.56	3.8058	667.49	580.43	358.92	629.08	570.66	444.22	619.41	616.09	608.83	508.44	586.39	857.05	551.66	273.98	878.46	765.64	488.26	934	764.74	423.19	936.36	438.03	437.82
345.43	445.15	21.647	480.81	392.38	28.673	533.41	448.38	9.1155	523.34	340.86	229.62	526.19	338.19	434	570.1	290.97	596.62	583.92	443.68	25.093	708.25	499.89	29.338	774.51	454.49	3.8427	667.52	580.05	358.77	629.19	570.61	444.26	619.41	616.09	608.83	508.39	586.22	857.03	551.6	274.07	878.32	765.56	488.31	933.96	764.76	423.23	936.44	437.93	437.97
345.38	445.29	21.582	480.95	392.54	28.675	533.3	448.4	9.1505	523.44	340.89	229.63	526.11	338.16	433.97	570.02	291.07	596.51	583.93	443.6	25.006	708.18	499.89	29.407	774.54	454.48	3.8138	667.5	580.27	358.84	628.88	570.59	444.22	619.41	616.09	608.83	508.39	586.22	857.03	551.64	274	878.22	765.63	488.22	933.92	764.76	423.23	936.44	437.76	437.91
345.38	445.29	21.582	480.8	392.46	28.706	533.33	448.44	9.0874	523.34	340.86	229.62	526.09	337.94	434.03	570.02	291.07	596.51	583.93	443.6	25.006	708.23	499.88	29.406	774.66	454.54	3.7625	667.4	580.3	358.84	628.85	570.48	444.23	619.41	616.09	608.83	508.26	586.17	857.05	551.73	273.88	878.33	765.57	488.11	934.09	764.63	423.06	936.38	437.77	437.98
345.43	445.15	21.647	480.86	392.5	28.637	533.33	448.44	9.0874	523.38	340.9	229.51	526.13	338.07	434.02	570.02	291.07	596.51	583.9	443.54	24.979	708.02	499.84	29.446	774.66	454.54	3.7625	667.24	580.13	358.76	628.81	570.41	444.25	619.43	615.86	608.76	508.39	586.22	857.03	551.7	273.75	878.14	765.57	488.13	934.07	764.55	423.12	936.51	437.7	437.94
345.43	445.15	21.647	480.88	392.53	28.731	533.33	448.44	9.0874	523.34	340.79	229.59	526.13	338.05	433.96	570.02	291.07	596.51	583.93	443.6	25.006	708.16	499.88	29.468	774.58	454.54	3.7769	667.2	579.93	358.68	628.69	570.31	444.22	619.43	615.86	608.76	508.26	586.17	857.05	551.76	273.75	878.23	765.51	488.05	933.98	764.64	423.11	936.47	437.61	438.01
344.89	444.76	21.881	480.86	392.5	28.637	533.3	448.4	9.1505	523.34	340.79	229.59	526.09	337.94	434.03	570.02	291.07	596.51	583.89	443.58	24.925	708.23	499.88	29.406	774.53	454.42	3.7426	667.25	579.96	358.63	628.56	570.04	444.22	619.43	615.86	608.76	508.2	586.02	856.99	551.6	273.9	878.07	765.44	488.16	934.06	764.59	422.96	936.48	437.51	437.9
344.89	444.76	21.881	480.86	392.5	28.637	533.44	448.56	9.1764	523.3	340.84	229.52	526.1	337.91	433.97	570.02	291.07	596.51	583.9	443.54	24.979	708.16	499.88	29.468	774.53	454.42	3.7426	667.2	579.93	358.68	628.42	569.87	444.09	619.43	615.86	608.76	508.26	586.17	857.05	551.6	273.9	878.07	765.45	488.06	934.11	764.42	422.96	936.58	437.36	437.86
345.45	445.24	21.598	480.96	392.41	28.579	533.3	448.4	9.1505	523.41	340.81	229.52	526.19	337.84	433.93	570.02	291.07	596.51	583.89	443.58	24.925	708.1	499.66	29.255	774.61	454.41	3.7251	667.13	579.91	358.74	628.36	570	444.12	619.43	615.86	608.76	508.26	586.17	857.05	551.54	273.64	878.12	765.37	488.11	934.07	764.45	422.84	936.54	437.33	437.83
345.33	445.27	21.576	480.81	392.38	28.673	533.3	448.4	9.1505	523.39	340.69	229.65	526.22	337.82	433.87	570.02	291.07	596.51	583.89	443.58	24.925	708.03	499.66	29.317	774.53	454.42	3.7426	667.11	579.91	358.63	628.28	569.94	444.25	619.37	615.65	608.57	508.2	586.02	856.99	551.54	273.64	878.12	765.4	487.87	934.07	764.29	422.68	936.63	437.26	437.8
345.37	445.04	21.737	480.96	392.41	28.579	533.3	448.4	9.1505	523.37	340.64	229.59	526.26	337.77	433.8	570.02	291.07	596.51	583.89	443.58	24.925	707.93	499.68	29.365	774.53	454.42	3.7426	667.05	579.9	358.7	628.23	569.75	444.01	619.43	615.86	608.76	508.26	586.17	857.05	551.54	273.64	878.12	765.12	486.97	934.21	764.29	422.68	936.63	437.27	437.79
345.38	445.13	21.641	480.9	392.37	28.648	533.3	448.4	9.1505	523.37	340.64	229.59	526.26	337.77	433.8	570.02	291.07	596.51	583.89	443.58	24.925	707.93	499.68	29.365	774.51	454.36	3.6748	667	579.9	358.66	628.27	569.82	444.13	619.35	615.61	608.63	508.2	586.02	856.99	551.5	273.68	878.03	765.39	487.77	934.08	764.33	422.69	936.59	437.25	437.83
345.32	445.17	21.672	480.75	392.34	28.742	533.3	448.4	9.1505	523.3	340.63	229.42	526.33	337.77	433.74	570.02	291.07	596.51	583.89	443.58	24.925	708.15	499.62	29.322	774.51	454.36	3.6748	666.89	579.91	358.69	628.16	569.71	444.05	619.37	615.65	608.57	508.26	586.17	857.05	551.77	273.41	878.25	765.1	486.99	934.16	764.26	422.43	936.68	437.23	437.81
345.37	445.04	21.737	480.93	392.26	28.541	533.3	448.4	9.1505	523.45	340.62	229.44	526.26	337.77	433.8	570.1	290.97	596.62	583.89	443.64	24.865	707.95	499.52	29.246	774.53	454.42	3.7426	666.89	579.91	358.69	627.99	569.69	444.08	619.24	615.56	608.48	508.26	586.17	857.05	551.5	273.68	878.03	765.02	487	934.18	764.26	422.43	936.68	437.24	437.89
345.37	445.04	21.737	480.81	392.38	28.673	533.33	448.44	9.0874	523.45	340.62	229.44	526.32	337.73	433.68	570.1	290.97	596.62	583.89	443.58	24.925	708.04	499.51	29.198	774.51	454.36	3.6748	666.57	579.76	358.67	627.95	569.6	443.96	619.11	615.25	608.39	508.2	586.02	856.99	551.54	273.64	878.12	765	486.98	934.25	764.26	422.43	936.68	437.17	437.83
345.32	445.17	21.672	480.91	392.29	28.615	533.41	448.52	9.2395	523.46	340.38	229.42	526.42	337.69	433.69	570.02	291.07	596.51	583.89	443.64	24.865	708	499.43	29.232	774.55	454.34	3.6853	666.57	579.76	358.67	627.79	569.61	444.03	619.11	615.25	608.39	508.2	586.02	856.99	551.37	273.65	878.01	765.09	486.92	934.3	764.3	422.38	936.73	437.17	437.83
345.37	445.04	21.737	480.91	392.29	28.615	533.3	448.4	9.1505	523.47	340.52	229.32	526.31	337.7	433.73	570.02	291.07	596.51	583.89	443.58	24.925	708.15	499.28	29.184	774.47	454.29	3.6985	666.2	579.67	358.68	627.79	569.61	444.03	619.13	615.07	608.3	508.2	586.02	856.99	551.45	273.42	877.96	765.21	487.78	934.19	764.26	422.43	936.68	437.17	437.83
344.93	444.59	21.978	480.91	392.29	28.615	533.3	448.4	9.1505	523.67	340.42	229.35	526.42	337.69	433.69	570.1	290.97	596.62	583.87	443.5	24.81	708.09	499.41	29.183	774.46	454.22	3.6795	666.1	579.63	358.69	627.7	569.63	444.05	619.11	615.25	608.39	508.2	586.02	856.99	551.39	273.59	877.93	765.29	487.77	934.17	764.02	422.4	936.64	437.07	437.79
345.32	445.17	21.672	480.85	392.25	28.684	533.3	448.4	9.1505	523.48	340.39	229.23	526.43	337.42	433.72	570.1	290.97	596.62	583.87	443.5	24.81	708.15	499.28	29.184	774.39	454.16	3.6201	666.1	579.63	358.69	627.67	569.6	444.1	619.13	615.07	608.3	509.17	585.43	856.86	551.43	273.55	878.02	765.09	486.92	934.3	764.1	422.39	936.62	437.08	437.89
345.43	444.99	21.752	480.93	392.26	28.541	533.33	448.44	9.0874	523.64	340.34	229.13	526.41	337.39	433.66	570.1	290.97	596.62	583.87	443.5	24.81	708.15	499.33	29.148	774.46	454.22	3.6795	665.78	579.45	358.78	627.67	569.6	444.1	618.94	614.92	608.19	509.17	585.43	856.86	551.5	273.3	877.99	764.99	486.96	934.32	764.3	422.38	936.73	437.06	437.89
345.37	445.04	21.737	480.91	392.29	28.615	533.3	448.4	9.1505	523.7	340.06	229.11	526.41	337.39	433.66	570.1	290.97	596.62	583.87	443.55	24.75	708.03	499.15	29.159	774.39	454.16	3.6201	665.83	579.45	358.72	627.67	569.6	444.1	618.94	614.92	608.19	508.2	586.02	856.99	551.5	273.3	877.99	765.09	486.92	934.3	764.1	422.38	936.76	437.06	437.67
345.38	444.83	21.742	480.93	392.26	28.541	533.41	448.52	9.2395	523.81	339.89	228.98	526.41	337.33	433.63	570.1	290.97	596.62	583.87	443.55	24.75	708.17	499.09	29.158	774.39	454.16	3.6201	665.8	579.41	358.76	627.54	569.52	443.89	618.79	615.01	608.12	508.2	586.02	856.99	551.46	273.32	877.89	765.21	487.72	934.33	763.94	422.34	936.7	436.99	437.86
345.32	445.17	21.672	480.93	392.26	28.541	533.3	448.4	9.1505	523.95	339.91	228.99	526.41	337.33	433.63	570.1	290.97	596.62	583.87	443.55	24.75	708.12	499.13	29.111	774.46	454.22	3.6795	665.53	579.33	358.85	627.54	569.52	443.89	618.71	615.04	608.18	508.2	586.02	856.99	551.45	273.42	877.96	764.92	486.99	934.27	763.92	422.13	936.74	436.93	437.8
345.37	445.04	21.737	480.93	392.26	28.541	533.3	448.4	9.1505	523.89	339.82	228.97	526.46	337.23	433.68	570.19	290.83	596.56	583.87	443.5	24.81	708.03	499.15	29.159	774.39	454.16	3.6201	665.53	579.33	358.85	627.46	569.51	443.86	618.69	615.03	608.28	509.17	585.43	856.86	551.33	273.22	877.8	765.02	486.94	934.31	763.92	422.18	936.8	436.88	437.65
345.37	445.04	21.737	480.93	392.26	28.541	533.3	448.4	9.1505	524	339.75	228.96	526.46	337.23	433.68	570.19	290.83	596.56	583.87	443.55	24.75	708.12	499.13	29.111	774.43	454.14	3.6306	665.53	579.33	358.85	627.34	569.48	443.92	618.62	615.08	608.23	508.97	585.43	856.67	551.33	273.22	877.8	765.02	486.92	934.34	763.89	422.11	936.84	436.83	437.69
345.36	444.75	21.788	480.95	392.24	28.496	533.3	448.4	9.1505	524	339.75	228.96	526.59	337.26	433.66	570.19	290.83	596.56	583.87	443.5	24.81	708.12	499.13	29.111	774.39	454.16	3.6201	665.35	579.18	358.73	627.26	569.46	443.9	618.62	615.08	608.23	509.07	585.38	856.86	551.39	273.2	877.89	765.05	486.86	934.42	763.72	422.08	936.82	436.71	437.79
345.43	444.7	21.804	480.95	392.24	28.496	533.3	448.4	9.1505	524.06	339.69	228.99	526.7	337.27	433.61	570.31	290.65	596.54	583.87	443.5	24.81	708.12	499.13	29.111	774.46	454.22	3.6795	665.43	579.31	358.82	627.26	569.46	443.9	618.3	614.93	608.11	508.17	585.7	856.88	551.4	273.3	877.85	764.84	486.86	934.52	763.7	422.12	936.9	436.7	437.76
345.43	444.99	21.752	480.93	392.26	28.541	533.3	448.4	9.1505	524.02	339.73	228.9	526.86	337.29	433.57	570.25	290.28	596.62	583.87	443.5	24.81	708.12	499.13	29.111	774.39	454.16	3.6201	665.35	579.18	358.73	627.11	569.39	443.97	618.43	615.02	608.17	508.17	585.7	856.88	551.33	273.22	877.8	765.01	486.8	934.52	763.72	422.08	936.82	436.74	437.7
345.38	444.83	21.742	480.93	392.26	28.541	533.3	448.4	9.1505	524.03	339.66	228.76	526.77	337.26	433.55	570.45	290.43	596.57	583.87	443.5	24.81	708.03	499.15	29.159	774.43	454.14	3.6306	665.27	579.16	358.69	627.03	569.24	444	618.29	614.83	608.14	509.09	585.16	856.8	551.15	273.14	877.66	765.15	486.76	934.53	763.72	422.08	936.82	436.74	437.7
345.36	444.75	21.788	480.95	392.24	28.496	533.3	448.4	9.1505	524	339.58	228.77	526.97	337.24	433.62	570.44	290.19	596.66	583.91	443.48	24.666	708.09	499.02	29.066	774.39	454.16	3.6201	665.22	579.03	358.79	626.9	569.03	443.87	618.23	615.96	607.67	508.92	585	856.6	551.33	273.22	877.8	765	486.78	934.55	763.66	421.96	936.87	436.7	437.71
345.53	444.84	21.867	480.95	392.24	28.496	533.3	448.4	9.1505	524	339.58	228.77	526.97	337.24	433.62	570.61	290.28	596.54	583.91	443.43	24.726	708.05	499.3	29.232	774.39	454.16	3.6201	665.27	579.16	358.69	626.8	568.99	443.86	618.32	615.78	607.73	509.01	584.83	856.62	551.34	272.84	877.72	765	486.78	934.55	763.69	421.86	936.88	436.71	437.69
345.36	444.75	21.788	480.93	392.26	28.541	533.3	448.4	9.1505	524.06	339.62	228.85	526.97	337.24	433.62	570.66	290.29	596.44	583.88	443.55	24.57	708.18	499.25	29.235	774.43	454.14	3.6306	665.17	579.03	358.75	626.8	568.99	443.86	618.25	615.82	607.71	509.12	584.89	856.58	551.2	272.95	877.84	765.03	486.69	934.54	763.71	421.96	937.06	436.63	437.6
345.34	444.95	21.783	480.95	392.24	28.496	533.22	448.35	9.1321	524	339.58	228.77	527.03	337.29	433.56	570.85	290.42	596.37	583.86	443.36	24.619	708.12	499.13	29.111	774.39	454.16	3.6201	665.17	579.03	358.75	626.52	568.99	443.96	618.15	615.79	607.69	509.11	584.83	856.46	551.18	272.9	877.59	765.03	486.69	934.54	763.72	421.88	937.1	436.55	437.55
345.43	444.7	21.804	480.95	392.24	28.496	533.3	448.4	9.1505	524.03	339.45	228.79	527.02	337.25	433.56	570.85	290.42	596.37	583.88	443.55	24.57	708.12	499.13	29.111	774.39	454.16	3.6201	665.17	579.03	358.75	626.26	568.99	444.01	618.22	615.75	607.71	509.08	584.82	856.37	551.2	272.95	877.84	764.95	486.7	934.56	763.68	421.83	937	436.51	437.54
345.43	444.7	21.804	480.95	392.24	28.496	533.3	448.4	9.1505	524.03	339.45	228.79	527	337.14	433.63	571.07	290.27	596.46	583.91	443.48	24.666	708.24	499.08	29.117	774.43	454.14	3.6306	664.98	579.01	358.78	626.21	568.93	444.02	618.22	615.75	607.71	509.01	584.76	856.49	551.34	272.84	877.72	765.04	486.47	934.57	763.72	421.88	937.1	436.5	437.52
345.36	444.75	21.788	480.95	392.24	28.496	533.22	448.35	9.1321	524.08	339.39	228.8	527.39	337.02	433.49	570.98	290.19	596.42	583.91	443.48	24.666	708.12	499.13	29.111	774.39	454.16	3.6201	664.87	579.03	358.82	626.15	568.95	444	618.16	615.72	607.75	509.08	584.82	856.37	551.33	272.76	877.61	765.15	486.56	934.69	763.72	421.88	937.1	436.44	437.55
345.36	444.75	21.788	480.93	392.26	28.541	533.3	448.4	9.1505	524.23	339.37	228.78	527.38	336.96	433.43	571.31	290.2	596.25	583.89	443.19	24.597	708.03	499.15	29.159	774.43	454.14	3.6306	664.87	578.96	358.84	626.03	568.91	444.01	618.38	615.75	607.77	509.08	584.82	856.37	551.33	272.76	877.61	764.51	486.16	934.22	764.45	421.92	937.03	436.47	437.45
345.43	444.7	21.804	480.93	392.26	28.541	533.3	448.4	9.1505	524.07	339.25	228.85	527.49	337.05	433.5	571.31	290.2	596.25	583.89	443.25	24.537	708.15	499.28	29.184	774.51	454.13	3.6087	664.87	579.03	358.82	626.03	568.91	444.01	618.14	615.72	607.76	509.09	584.89	856.5	551.1	272.8	877.43	764.76	486.04	934.27	764.47	421.85	937.09	436.38	437.44
345.43	444.7	21.804	480.99	392.22	28.444	533.22	448.35	9.1321	524.21	339.15	228.8	527.51	337.03	433.45	571.31	290.2	596.25	583.83	443.43	24.513	708.17	499.09	29.158	774.39	454.16	3.6201	664.87	579.03	358.82	626.01	568.89	444.11	618.28	615.71	607.74	509.08	584.82	856.37	551.13	272.85	877.69	764.76	486.04	934.27	764.47	421.85	937.09	436.23	437.66
345.43	444.7	21.804	480.95	392.24	28.496	533.22	448.35	9.1321	524.09	339.13	228.83	527.51	336.98	433.4	571.3	290.07	596.34	583.83	443.43	24.513	708.03	499.15	29.159	774.39	454.16	3.6201	664.81	578.92	358.89	625.94	568.76	444.05	618.44	615.67	607.69	509.13	584.73	856.43	551.26	272.73	877.57	765.13	486.17	934.74	763.73	421.81	937.15	436.16	437.49
345.43	444.7	21.804	480.99	392.22	28.444	533.22	448.35	9.1321	524.01	339.22	228.82	527.57	337.07	433.39	571.31	290.2	596.25	583.84	443.49	24.451	708.12	499.13	29.111	774.47	454.15	3.5982	664.81	578.92	358.89	625.82	568.62	444.07	618.42	615.61	607.64	509.09	584.58	856.38	551.17	272.82	877.48	764.79	485.95	934.34	764.36	421.73	937.13	436.08	437.48
345.43	444.7	21.804	480.95	392.24	28.496	533.22	448.35	9.1321	524.17	339.18	228.71	527.53	336.81	433.28	571.5	290.11	596.18	583.84	443.49	24.451	708.17	499.09	29.158	774.39	454.16	3.6201	664.63	578.77	358.81	625.84	568.58	444.21	618.36	615.58	607.68	508.93	584.52	856.34	551.1	272.8	877.43	764.61	485.76	934.36	764.36	421.73	937.13	436.22	437.33
345.41	444.9	21.798	480.95	392.24	28.496	533.3	448.4	9.1505	524.17	339.18	228.71	527.53	336.87	433.38	571.5	290.11	596.18	583.83	443.43	24.513	708.17	499.09	29.158	774.43	454.14	3.6306	664.44	578.8	358.86	625.73	568.57	444.14	618.33	615.64	607.67	509.07	584.3	856.28	551.1	272.8	877.43	764.63	485.68	934.45	764.35	421.73	937.2	436.1	437.49
345.36	444.75	21.788	480.99	392.22	28.444	533.22	448.35	9.1321	524.23	339.12	228.76	527.55	336.83	433.33	571.5	290.11	596.18	583.96	443.2	24.439	708.12	499.13	29.111	774.44	454.15	3.6168	664.4	578.83	358.82	625.75	568.56	444.19	618.62	615.6	607.66	509.23	584.47	856.27	551.26	272.73	877.57	764.61	485.61	934.31	764.35	421.73	937.2	436.19	437.31
345.36	444.75	21.788	481	392.12	28.42	533.35	448.37	9.2189	524.19	339.15	228.67	527.75	336.76	433.27	571.5	290.11	596.18	583.86	443.31	24.431	708.16	499.1	29.163	774.51	454.13	3.6087	664.2	578.76	358.84	625.75	568.56	444.19	618.47	615.6	607.64	509.3	584.61	856.31	551.1	272.8	877.43	764.63	485.68	934.45	764.35	421.73	937.2	436.1	437.45
345.36	444.75	21.788	481	392.12	28.42	533.27	448.31	9.203	524.17	339.18	228.71	527.75	336.76	433.27	571.61	289.95	596.18	583.88	443.36	24.374	708.12	499.13	29.111	774.47	454.15	3.5982	664.29	578.73	358.85	625.75	568.54	444.24	618.56	615.57	607.64	509.23	584.47	856.27	551.1	272.8	877.43	764.47	485.57	934.38	764.44	421.54	937.2	436.08	437.46
345.36	444.75	21.788	480.99	392.22	28.444	533.22	448.35	9.1321	524.23	339.12	228.76	527.77	336.78	433.32	571.61	289.95	596.18	583.94	443.16	24.37	708	499.04	29.114	774.43	454.14	3.6306	664.29	578.8	358.79	625.75	568.4	444.12	618.37	615.35	607.48	509.26	584.4	856.4	551.26	272.73	877.57	764.43	485.69	934.44	764.44	421.54	937.2	436.05	437.33
345.36	444.75	21.788	480.99	392.22	28.444	533.22	448.35	9.1321	524.17	339.13	228.58	527.75	336.76	433.27	571.61	289.95	596.18	584.13	443.13	24.282	708.04	499	29.167	774.44	454.15	3.6168	664.14	578.72	358.73	625.69	568.27	444.08	618.45	615.32	607.48	509.14	584.28	856.27	551.1	272.8	877.43	764.69	485.55	934.46	764.48	421.45	937.16	436.05	437.33
345.36	444.75	21.788	480.99	392.22	28.444	533.27	448.31	9.203	524.23	339.12	228.76	527.81	336.57	433.42	571.77	290.07	596.16	584.01	443.12	24.237	708.21	498.97	29.072	774.39	454.16	3.6201	664.05	578.75	358.73	625.65	568.26	444.2	618.66	615.6	607.67	509.14	584.28	856.27	551.1	272.8	877.43	764.74	485.41	934.49	764.44	421.54	937.2	436.24	437.13
345.36	444.75	21.788	481	392.12	28.42	533.27	448.31	9.203	524.34	339.15	228.76	527.8	336.62	433.29	571.9	290.18	596.17	584.15	442.99	24.35	708.21	498.97	29.072	774.52	454.14	3.5949	663.72	578.55	358.63	625.65	568.25	444.16	618.37	615.35	607.48	509.26	584.4	856.4	551.1	272.8	877.43	764.47	485.57	934.38	764.55	421.52	937.3	436.02	437.23
345.36	444.75	21.788	481	392.12	28.42	533.27	448.31	9.203	524.41	339.06	228.64	527.94	336.5	433.43	571.87	289.88	596.33	584.03	443	24.225	708.13	498.99	29.118	774.55	454.17	3.5594	663.98	578.6	358.69	625.65	568	444.09	618.45	615.32	607.48	509.25	584.34	856.27	551.1	272.8	877.43	764.74	485.39	934.59	764.79	421.41	937.35	436.01	437.12
344.89	444.24	22.08	480.99	392.22	28.444	533.27	448.31	9.203	524.42	338.75	228.8	528.1	336.51	433.19	571.88	289.83	596.21	584.07	443.08	24.296	708.21	498.97	29.072	774.43	454.14	3.6306	663.77	578.64	358.63	625.67	568.06	444.09	618.56	615.35	607.5	509.25	584.34	856.27	551.59	273.14	877.35	764.69	485.52	934.57	764.79	421.38	937.43	435.96	437.11
344.98	444.19	22.105	481	392.12	28.42	533.3	448.4	9.1505	524.4	338.81	228.7	528.17	336.3	433.25	572.15	289.85	596.26	584.01	442.92	24.138	708.2	498.92	29.22	774.47	454.15	3.5982	663.71	578.49	358.6	625.6	568.06	444.13	618.45	615.32	607.48	509.26	584.4	856.4	551.1	272.8	877.43	764.34	485.26	934.68	764.83	421.39	937.46	435.98	437.08
344.98	444.43	22.071	481	392.12	28.42	533.27	448.31	9.203	524.47	338.83	228.65	528.19	336.37	433.24	572.16	289.81	596.14	584.09	442.81	24.161	708.21	498.97	29.072	774.52	454.14	3.5949	663.76	578.52	358.69	625.7	567.95	444.04	618.61	615.25	607.45	509.3	584.44	856.35	551.35	273.28	877.27	764.74	485.39	934.59	764.77	421.14	937.57	435.98	437.08
345.36	444.75	21.788	481	392.12	28.42	533.27	448.31	9.203	524.62	338.95	228.54	528.17	336.3	433.25	572.39	289.56	596.13	584.05	442.82	24.195	708.03	499.15	29.159	774.53	454.24	3.5404	663.82	578.53	358.59	625.7	568.09	444.16	618.56	615.35	607.5	509.26	584.4	856.4	551.36	273.3	877.33	764.94	485.37	934.66	764.75	421.15	937.66	435.86	437.12
345.41	444.9	21.798	481	392.12	28.42	533.27	448.31	9.203	524.65	338.65	228.74	528.25	336.23	433.19	572.55	289.66	596.2	584.09	442.81	24.127	708.17	498.95	29.168	774.57	454.12	3.6056	663.71	578.49	358.6	625.6	567.86	444.09	618.66	615.38	607.53	509.29	584.37	856.22	551.36	273.3	877.33	764.37	485.02	934.72	764.73	421.13	937.75	435.95	437.14
344.89	444.24	22.08	481	392.12	28.42	533.27	448.31	9.203	524.69	338.8	228.65	528.42	336.17	433.27	572.74	289.38	596.03	584.11	442.87	24.099	708.18	498.93	29.127	774.57	454.12	3.6056	663.94	578.4	358.47	625.72	567.79	444.06	618.71	615.5	607.62	509.29	584.37	856.22	551.59	273.14	877.35	764.52	484.99	934.92	764.59	420.96	937.78	435.86	437.12
344.98	444.19	22.105	481	392.12	28.42	533.35	448.37	9.2189	524.73	338.58	228.68	528.45	336.16	433.2	572.74	289.38	596.03	584.18	443.03	24.238	708.16	499.1	29.163	774.6	454.14	3.5693	663.71	578.32	358.47	625.72	567.79	444.06	618.66	615.14	607.41	509.33	584.31	856.36	551.38	273.04	877.29	764.78	485.11	934.72	764.5	420.73	937.84	435.76	437.08
344.98	444.19	22.105	481	392.12	28.42	533.35	448.37	9.2189	524.73	338.58	228.68	528.45	336.16	433.2	572.74	289.38	596.03	584.15	442.69	24.104	708.14	498.98	29.114	774.55	454.17	3.5594	663.98	578.46	358.68	625.76	567.93	444.06	618.76	615.17	607.44	509.33	584.31	856.36	551.38	273.04	877.29	764.76	485.2	935.06	764.62	420.9	937.9	435.66	437.04
344.98	444.19	22.105	481	392.12	28.42	533.28	448.13	9.1514	524.79	338.61	228.74	528.68	336.18	433.11	572.84	289.44	595.92	584.13	442.75	24.001	708.2	499.06	29.212	774.63	454.21	3.5458	663.85	578.32	358.56	625.76	568.06	444.18	618.86	615.42	607.6	509.48	584.49	856.3	551.38	273.04	877.29	764.83	484.97	934.95	764.68	420.67	938	435.66	437.04
344.98	444.19	22.105	481	392.12	28.42	533.35	448.37	9.2189	524.79	338.57	228.75	528.8	336.19	433.07	572.84	289.44	595.92	584.11	442.86	24.102	708.29	499.05	29.162	774.55	454.17	3.5594	663.98	578.6	358.69	625.78	567.79	444.02	618.95	615.46	607.59	509.48	584.49	856.3	551.61	272.88	877.32	764.94	484.83	934.96	764.87	420.81	938.16	435.66	437.04
345.43	444.7	21.804	481.11	392.08	28.488	533.37	448.29	9.168	525.1	338.56	228.77	528.92	336.19	433	572.84	289.44	595.92	584.13	442.88	24.229	708.24	499.08	29.117	774.6	454.14	3.5693	663.86	578.5	358.64	625.82	567.93	444.01	618.95	615.46	607.59	509.48	584.43	856.18	551.28	272.82	877.36	764.88	484.85	935.01	764.61	420.48	938.08	435.66	437.04
344.98	444.19	22.105	481	392.12	28.42	533.4	448.3	9.2502	525.13	338.7	228.68	528.92	336.19	433	572.84	289.44	595.92	584.26	442.69	24.182	708.29	499.05	29.162	774.59	454.22	3.5367	664.28	578.47	358.63	625.87	568.04	444.16	619.1	615.43	607.61	509.48	584.49	856.3	551.53	272.96	877.45	764.75	484.72	935.05	764.61	420.48	938.08	435.55	437.12
344.98	444.19	22.105	481.11	392.08	28.488	533.32	448.23	9.0947	525.16	338.59	228.83	528.96	336.15	433.09	572.84	289.44	595.92	584.26	442.69	24.182	708.29	499.05	29.162	774.63	454.21	3.5458	664.05	578.6	358.61	625.91	568.09	444.15	619.05	615.43	607.56	509.48	584.43	856.18	551.38	273.04	877.29	764.83	484.84	935.13	764.61	420.48	938.08	435.42	437.16
344.98	444.19	22.105	481.11	392.08	28.488	533.4	448.34	9.2899	525.16	338.59	228.83	529.01	336.15	433.07	572.84	289.44	595.92	584.16	443	24.109	708.24	499.08	29.117	774.63	454.21	3.5458	664.28	578.5	358.53	625.96	567.93	444.07	619.1	615.43	607.61	509.43	584.3	856.22	551.68	273.1	877.13	764.75	484.72	935.05	764.61	420.48	938.08	435.32	437.04
344.98	444.19	22.105	481.11	392.08	28.488	533.45	448.27	9.3265	525.2	338.52	228.84	529.06	336.11	433.15	572.95	289.49	595.82	584.17	442.71	24.234	708.24	499.08	29.117	774.63	454.21	3.5458	664.36	578.53	358.79	625.96	568.06	444.18	619.1	615.43	607.61	509.44	584.37	856.34	551.68	273.1	877.13	764.85	484.67	935.3	764.61	420.48	938.08	435.31	437.02
344.98	444.19	22.105	481.11	392.08	28.488	533.43	448.21	9.0628	525.21	338.56	228.71	529.05	336.03	433.08	572.95	289.49	595.82	584.16	442.82	24.069	708.24	499.08	29.117	774.68	454.27	3.5088	664.42	578.38	358.75	625.96	568.06	444.18	619.24	615.38	607.58	509.44	584.37	856.34	551.62	272.09	877.08	764.92	484.69	935.16	764.61	420.48	938.08	435.25	437.13
344.98	444.19	22.105	481.11	392.08	28.488	533.46	448.35	9.1839	525.36	338.47	228.86	529.1	335.99	433.16	572.89	289.19	595.86	584.14	442.77	24.128	708.24	499.08	29.117	774.68	454.27	3.5088	664.39	578.54	358.64	625.96	568.06	444.18	619.33	615.34	607.58	509.43	584.3	856.22	551.9	272.67	877.32	764.85	484.67	935.3	764.61	420.48	938.08	435.16	437.03
344.98	444.19	22.105	481.11	392.08	28.488	533.51	448.28	9.2152	525.37	338.55	228.84	529.1	335.99	433.16	572.89	289.19	595.86	584.25	442.81	24.014	708.24	499.08	29.117	774.68	454.27	3.5088	664.42	578.38	358.75	626.05	568.04	444.17	619.26	615.38	607.56	509.44	584.37	856.34	551.28	272.05	877.04	764.85	484.67	935.3	764.61	420.48	938.08	435.19	437.06
344.98	444.19	22.105	481.11	392.08	28.488	533.43	448.2	9.2118	525.31	338.53	228.78	529.05	336.03	433.08	572.89	289.19	595.86	584.27	442.85	24.225	708.24	499.08	29.117	774.68	454.27	3.5088	664.5	578.43	358.71	626.05	568.04	444.17	619.44	615.38	607.58	509.44	584.37	856.34	551.43	271.87	877.18	764.85	484.67	935.3	764.64	420.39	938.13	435.19	437.06
344.96	443.99	22.281	481.11	392.08	28.488	533.43	448.24	9.2463	525.42	338.54	228.77	529.05	336.03	433.08	572.89	289.19	595.86	584.16	443	24.109	708.29	499.05	29.162	774.72	454.23	3.4505	664.46	578.29	358.55	626.05	568.04	444.17	619.44	615.38	607.58	509.44	584.37	856.34	551.71	271.83	877.16	765.03	484.61	935	764.51	420.17	938.15	435.18	436.94
344.76	443.85	22.439	481.11	392.08	28.488	533.37	448.16	9.126	525.36	338.47	228.86	529.05	336.03	433.08	572.89	289.19	595.86	584.28	442.74	24.124	708.29	499.05	29.162	774.68	454.27	3.5088	664.44	578.41	358.64	626.13	568.06	444.2	619.6	615.31	607.59	509.44	584.37	856.34	551.62	271.55	876.86	764.9	484.56	935.28	764.55	420.08	938.11	435.17	436.9
344.98	444.19	22.105	481.11	392.08	28.488	533.58	448.14	9.2479	525.36	338.47	228.86	529.1	335.99	433.16	572.89	289.19	595.86	584.27	442.87	23.955	708.24	499.08	29.117	774.72	454.23	3.4505	664.61	578.45	358.73	626.13	568.06	444.2	619.44	615.38	607.58	509.44	584.37	856.34	551.34	271.65	876.78	764.82	484.55	935.35	764.76	420.07	938.19	435.08	436.81
345.37	444.76	21.647	481.11	392.08	28.488	533.56	448.25	9.2863	525.37	338.55	228.84	529.1	335.99	433.16	573.08	289.32	595.81	584.25	442.8	24.017	708.27	499.23	29.189	774.68	454.27	3.5088	664.58	578.19	358.5	626.21	567.89	444.19	619.54	615.34	607.56	509.03	584.45	856.43	551.51	272.28	876.98	764.95	484.47	935.23	764.75	420.07	938.16	435.23	436.75
344.98	444.19	22.105	481.11	392.08	28.488	533.53	448.1	9.3139	525.36	338.47	228.86	529.1	335.99	433.16	572.89	289.19	595.86	584.28	442.74	24.124	708.27	499.23	29.189	774.72	454.23	3.4505	664.63	578.38	358.73	626.17	568.06	444.25	619.6	615.31	607.59	508.94	584.69	856.49	551.59	272.44	876.96	765.1	484.61	935.18	764.76	420.07	938.19	435.27	436.62
345.3	444.78	21.659	481.11	392.08	28.488	533.56	448.06	9.2928	525.31	338.32	228.92	529.05	336.03	433.08	572.84	288.84	595.99	584.33	442.78	24.057	708.24	499.08	29.117	774.72	454.23	3.4505	664.52	578.36	358.7	626.18	568.19	444.23	619.6	615.31	607.59	509.03	584.45	856.43	551.55	271.42	876.92	764.95	484.47	935.23	764.97	420.06	938.24	435.23	436.75
344.76	443.85	22.439	481.11	392.08	28.488	533.64	448.08	9.279	525.33	338.24	228.84	529.1	335.99	433.16	572.89	289.19	595.86	584.28	442.75	24.121	708.24	499.08	29.117	774.72	454.23	3.4505	664.5	578.43	358.71	626.26	567.9	444.23	619.6	615.31	607.59	509.54	584.23	856.16	551.51	272.28	876.98	765.13	484.44	935.33	764.97	420.06	938.24	435.21	436.53
344.76	443.85	22.439	481.11	392.08	28.488	533.53	448.1	9.3139	525.18	338.21	228.73	529.1	335.99	433.16	572.89	289.19	595.86	584.28	442.75	24.121	708.24	499.08	29.117	774.72	454.23	3.4505	664.5	578.23	358.48	626.21	567.89	444.19	619.6	615.31	607.59	508.88	584.63	856.34	551.56	272.27	876.9	764.78	484.02	935.24	764.97	420.06	938.24	435.21	436.53
344.98	444.19	22.105	481.08	391.99	28.504	533.58	448.01	9.3591	525.15	338.2	228.77	529.1	335.99	433.16	572.83	288.94	595.82	584.3	442.8	24.062	708.24	499.08	29.117	774.72	454.23	3.4505	664.44	578.14	358.62	626.23	567.78	444.25	619.64	615.19	607.57	509.24	584.36	856.21	551.51	271.66	876.93	764.78	484.02	935.24	764.97	420.06	938.24	435.19	436.5
344.96	443.99	22.281	481.08	391.99	28.504	533.64	448.08	9.279	525.17	338.24	228.77	529.1	335.99	433.16	572.88	289.27	595.72	584.33	442.78	24.057	708.24	499.08	29.117	774.68	454.27	3.5088	664.43	578.27	358.39	626.26	567.9	444.23	619.64	615.19	607.57	508.91	584.56	856.33	551.66	272.29	876.82	764.77	484.25	935.21	764.97	420.06	938.24	435.17	436.55
344.98	444.19	22.105	481.11	392.08	28.488	533.61	447.87	9.223	525.24	338.1	228.78	529.1	335.99	433.16	572.89	289.19	595.86	584.3	442.71	23.989	708.24	499.08	29.117	774.72	454.23	3.4505	664.44	578.31	358.75	626.23	567.78	444.25	619.64	615.19	607.57	509.55	584.06	856.21	551.71	272.33	877	764.95	484.23	935.31	764.97	420.06	938.24	435.09	436.52
345.34	444.69	21.724	481.08	391.99	28.504	533.61	448	9.3292	525.27	338.16	228.77	529.05	336.03	433.08	572.89	289.19	595.86	584.26	442.69	24.182	708.24	499.08	29.117	774.72	454.23	3.4505	664.53	578.19	358.57	626.18	567.66	444.1	619.64	615.19	607.57	509.24	584.36	856.21	551.68	272.38	876.7	765.09	484.37	935.26	764.97	420.06	938.24	435.23	436.54
344.76	443.85	22.439	481.08	391.99	28.504	533.61	447.93	9.3938	524.87	338.22	228.69	529.05	336.03	433.08	572.89	289.19	595.86	584.39	442.69	23.902	708.21	498.97	29.072	774.72	454.23	3.4505	664.53	578.19	358.57	626.2	567.59	444.31	619.64	615.19	607.57	509.24	584.36	856.21	551.85	272.14	876.73	764.95	484.23	935.31	764.97	420.06	938.24	435.23	436.54
344.76	443.85	22.439	481.08	391.99	28.504	533.62	448.01	9.3248	525.11	338.13	228.88	529.1	335.99	433.16	572.88	289.27	595.72	584.33	442.78	23.987	708.29	499.05	29.162	774.72	454.18	3.4182	664.53	578.19	358.57	626.2	567.59	444.31	619.64	615.19	607.57	509.32	584.21	856.22	551.85	272.14	876.73	764.88	483.99	935.35	764.97	420.06	938.24	435.42	436.42
345.3	444.78	21.659	481.11	392.08	28.488	533.68	447.92	9.456	525.06	338.11	228.77	529.05	336.03	433.08	572.82	288.92	595.69	584.37	442.61	23.832	708.24	499.08	29.117	774.72	454.23	3.4505	664.44	578.2	358.42	626.19	567.48	444.21	619.64	615.19	607.57	509.38	584.16	856.26	551.67	272.21	876.44	764.96	484.18	935.39	764.97	420.06	938.24	435.32	436.4
344.98	444.19	22.105	481.11	392.08	28.488	533.61	447.94	9.1579	525.06	338.11	228.77	529.05	336.03	433.08	572.83	288.94	595.82	584.33	442.78	24.057	708.29	499.05	29.162	774.72	454.18	3.4182	664.39	578.12	358.52	626.19	567.48	444.21	619.64	615.19	607.57	509.38	584.16	856.26	551.71	271.28	876.32	764.99	484.12	935.2	764.97	420.06	938.24	435.32	436.4
345.2	444.67	21.737	481.11	392.08	28.488	533.71	448.01	9.4066	525.13	338.09	228.84	529.05	336.03	433.08	572.89	289.19	595.86	584.28	442.65	24.053	708.24	499.08	29.117	774.72	454.23	3.4505	664.36	578.15	358.44	626.18	567.53	444.15	619.64	615.19	607.57	509.38	584.16	856.26	551.85	272.14	876.73	764.78	484.02	935.24	765.01	419.95	938.26	435.4	436.41
344.76	443.85	22.439	481.08	391.99	28.504	533.61	447.93	9.3938	525.13	338.09	228.84	529.1	335.99	433.16	572.87	289.25	595.58	584.4	442.54	23.939	708.29	499.05	29.162	774.72	454.23	3.4505	664.36	578.15	358.44	626.18	567.53	444.15	619.64	615.19	607.57	509.31	584.39	856.36	551.85	272.14	876.73	764.79	483.97	935.32	765.01	419.95	938.26	435.39	436.42
344.76	443.85	22.439	481.11	392.08	28.488	533.6	447.86	9.4467	525.06	338.11	228.77	529.05	336.03	433.08	572.89	289.19	595.86	584.28	442.84	23.821	708.21	498.97	29.072	774.72	454.23	3.4505	664.36	578.15	358.44	626.19	567.48	444.21	619.64	615.19	607.57	509.31	584.31	856.26	551.85	272.14	876.73	764.82	483.93	935.5	765.25	419.94	938.33	435.41	436.37
344.76	443.85	22.439	481.08	391.99	28.504	533.61	447.93	9.3938	525.06	338.11	228.77	529.1	335.99	433.16	572.89	289.19	595.86	584.26	442.57	23.807	708.3	499.02	29.212	774.72	454.18	3.4182	664.39	578.12	358.52	626.18	567.53	444.15	619.64	615.19	607.57	509.31	584.31	856.26	552.09	272.04	876.47	764.79	483.97	935.32	765.01	419.95	938.26	435.2	436.55
344.76	443.85	22.439	481.11	392.08	28.488	533.64	448.01	9.344	525.22	338.02	228.75	529.1	335.99	433.16	572.87	289.25	595.58	584.19	442.72	23.852	708.21	498.97	29.072	774.72	454.18	3.4182	664.39	578.12	358.52	626.18	567.53	444.15	619.64	615.19	607.57	509.63	584.27	856.23	552.09	272.04	876.47	764.89	483.94	935.43	765.25	419.94	938.33	435.38	436.32
344.76	443.85	22.439	481.08	391.99	28.504	533.61	447.93	9.3938	525.17	338.11	228.7	529.1	335.99	433.16	572.99	289.03	595.72	584.3	442.51	23.957	708.24	499.08	29.117	774.72	454.18	3.4182	664.36	578.15	358.44	626.18	567.53	444.15	619.64	615.19	607.57	509.38	584.16	856.26	552.08	272.14	876.32	764.93	483.86	935.38	765.01	419.95	938.26	435.36	436.23
344.98	444.19	22.105	481.11	392.08	28.488	533.68	447.92	9.456	525.24	338.1	228.78	529.1	335.99	433.16	572.99	288.92	595.75	584.22	442.65	23.889	708.16	499.1	29.163	774.72	454.23	3.4505	664.36	578.15	358.44	626.18	567.53	444.15	619.64	615.19	607.57	509.63	584.27	856.23	552.09	272.04	876.47	764.97	483.76	935.44	765.06	419.85	938.26	435.34	436.22
344.98	444.19	22.105	481.11	392.08	28.488	533.71	448.01	9.4066	525.28	338	228.83	529.1	335.99	433.16	572.99	288.92	595.75	584.26	442.78	23.885	708.18	498.93	29.127	774.72	454.18	3.4182	664.36	578.15	358.44	626.19	567.42	444.23	619.64	615.19	607.57	509.31	584.31	856.26	551.99	272.06	876.21	764.93	483.86	935.38	765.25	419.94	938.33	435.46	436.25
344.98	444.19	22.105	481.11	392.08	28.488	533.61	447.93	9.3938	525.17	338.11	228.7	529.1	335.99	433.16	573.34	289.27	595.46	584.37	442.61	23.832	708.29	499.05	29.162	774.72	454.18	3.4182	664.29	578.02	358.2	626.13	567.52	444.11	619.64	615.19	607.57	509.38	584.16	856.26	552.08	271.89	876.09	765.06	483.95	935.58	765.29	419.84	938.33	435.18	436.37
344.76	443.85	22.439	481.11	392.08	28.488	533.58	447.79	9.2728	525.2	338.18	228.7	529.05	336.03	433.08	573.16	289.15	595.53	584.38	442.49	24.003	708.3	499.02	29.212	774.72	454.23	3.4505	664.1	578.36	358.5	626.1	567.51	444.12	619.64	615.19	607.57	509.82	584.17	856.25	552.16	271.95	876.25	764.93	483.86	935.38	765.29	419.84	938.33	435.34	436.22
344.76	443.85	22.439	481.11	392.08	28.488	534.49	446.5	9.4254	525.12	338.17	228.63	529.05	336.03	433.08	573.16	289.15	595.53	584.19	442.72	23.852	708.24	499.08	29.117	774.72	454.23	3.4505	664.39	578.12	358.52	626.05	567.51	444.08	619.53	615.16	607.58	509.31	584.39	856.36	552.19	272.19	875.87	764.97	483.76	935.44	765.29	419.84	938.33	435.22	436.09
344.76	443.85	22.439	481.11	392.08	28.488	533.68	447.71	9.394	525.17	338.11	228.7	529.1	335.99	433.16	573.35	289.17	595.63	584.26	442.67	24.056	708.24	499.08	29.117	774.72	454.23	3.4505	664.09	578.12	358.37	626.05	567.51	444.08	619.64	615.19	607.57	509.6	584.17	856.22	552.08	271.89	876.09	764.97	483.76	935.44	765.2	419.74	938.35	435.11	436.25
345.34	444.69	21.724	481.11	392.08	28.488	533.61	447.93	9.3938	525.14	338.21	228.58	529.1	335.99	433.16	573.35	289.28	595.59	584.3	442.71	23.989	708.16	499.1	29.163	774.72	454.18	3.4182	664.21	578.15	358.38	626.05	567.51	444.08	619.53	615.16	607.58	509.31	584.31	856.26	552.19	272.19	875.87	764.9	483.74	935.51	765.5	419.83	938.36	435.18	436.1
344.98	444.19	22.105	481.11	392.08	28.488	533.64	448.08	9.279	525.18	338.08	228.63	529.1	335.99	433.16	573.35	289.17	595.63	584.3	442.71	23.92	708.24	499.08	29.117	774.72	454.18	3.4182	664.21	578.15	358.38	626.05	567.51	444.08	619.53	615.16	607.58	509.61	584.25	856.34	552.1	271.98	875.97	764.97	483.76	935.44	765.16	419.66	938.26	435.05	436.23
344.76	443.85	22.439	481.11	392.08	28.488	533.42	447.89	9.4179	525.17	338.11	228.7	529.05	336.03	433.08	573.35	289.17	595.63	584.27	442.73	23.994	708.24	499.08	29.117	774.72	454.23	3.4505	664.21	578.15	358.38	626.05	567.51	444.08	619.55	615.07	607.59	509.42	584.34	856.28	551.98	271.93	875.94	764.91	483.69	935.6	765.12	419.5	938.35	435.05	436.23
344.76	443.85	22.439	481.11	392.08	28.488	533.72	447.99	9.3173	525.18	338.08	228.63	529.05	336.03	433.08	573.34	289.27	595.46	584.26	442.67	24.056	708.24	499.08	29.117	774.72	454.23	3.4505	664.25	578.12	358.43	626.05	567.51	444.08	619.55	615.07	607.59	509.42	584.26	856.26	552.1	271.98	875.97	764.97	483.76	935.44	765.24	419.64	938.35	435.05	436.23
344.76	443.85	22.439	481.11	392.08	28.488	533.71	448.01	9.4066	525.2	338.18	228.7	529.05	336.03	433.08	573.35	289.17	595.63	584.3	442.71	23.989	708.24	499.08	29.117	774.72	454.23	3.4505	664.36	578.15	358.44	626.05	567.51	444.08	619.55	615.07	607.59	509.7	584.11	856.26	552.5	271.69	875.91	764.97	483.76	935.44	765.16	419.66	938.26	435.12	436.07
344.76	443.85	22.439	481.11	392.08	28.488	533.6	448.1	9.3727	525.12	338.17	228.63	529.05	336.03	433.08	573.42	289.14	595.39	584.44	442.68	23.945	708.24	499.08	29.117	774.72	454.23	3.4505	664.21	578.15	358.38	626.05	567.51	444.08	619.56	613.5	608.03	509.57	584.06	856.3	551.98	271.93	875.94	764.9	483.74	935.51	765.16	419.66	938.26	435.18	436.1
344.76	443.85	22.439	481.11	392.08	28.488	533.71	448.01	9.4066	525.05	338.27	228.55	529.1	335.99	433.16	573.42	289.14	595.39	584.33	442.78	24.057	708.29	499.05	29.162	774.72	454.23	3.4505	664.07	578.04	358.57	626.1	567.51	444.12	619.56	613.5	608.03	509.59	584.1	856.2	552.14	271.82	875.98	764.91	483.69	935.6	765.44	419.64	938.38	435.09	436.19
345.13	444.48	21.91	481.11	392.08	28.488	533.71	448.01	9.4066	525.22	338.22	228.7	529.1	335.99	433.16	573.42	289.14	595.39	584.27	442.77	23.882	708.29	499.05	29.162	774.72	454.18	3.4182	664.27	578.25	358.64	626.05	567.51	444.08	619.48	613.41	608.06	509.71	584.13	856.23	551.98	271.93	875.94	764.9	483.74	935.51	765.57	419.81	938.46	434.86	436.24
344.76	443.85	22.439	481.11	392.08	28.488	533.64	448.08	9.279	525.15	338.24	228.62	529.05	336.03	433.08	573.42	289.14	595.39	584.2	442.78	23.79	708.29	499.05	29.162	774.72	454.23	3.4505	664.15	578.21	358.63	626.05	567.51	444.08	619.56	613.5	608.03	509.5	584.11	856.26	552.12	271.73	876.1	764.85	483.84	935.55	765.24	419.64	938.35	434.97	436.31
344.98	444.19	22.105	481.11	392.08	28.488	533.53	448.1	9.3139	525.1	338.21	228.63	529.05	336.03	433.08	573.42	289.14	595.39	584.24	442.61	24.115	708.24	499.08	29.117	774.72	454.23	3.4505	664.39	578.12	358.52	626.05	567.51	444.08	619.48	613.41	608.06	509.71	584.13	856.23	552.14	271.82	875.98	764.91	483.69	935.6	765.44	419.64	938.38	434.89	436.26
344.98	444.19	22.105	481.11	392.08	28.488	533.71	448.08	9.3378	525.15	338.24	228.62	529.05	336.03	433.08	573.42	289.14	595.39	584.3	442.71	23.989	708.24	499.08	29.117	774.72	454.23	3.4505	664.27	578.08	358.51	626.05	567.51	444.08	619.4	613.44	608.12	509.61	584.14	856.29	552.14	271.8	875.85	764.91	483.69	935.6	765.25	419.61	938.43	434.95	436.3
345.3	444.78	21.659	481.11	392.08	28.488	533.71	448.01	9.4066	525.12	338.26	228.63	529.05	336.03	433.08	573.42	289.14	595.39	584.3	442.85	23.95	708.27	499.23	29.189	774.72	454.23	3.4505	664.39	578.12	358.52	626.05	567.51	444.08	619.4	613.44	608.12	509.42	584.26	856.26	551.98	271.93	875.94	764.9	483.74	935.51	765.15	419.47	938.34	434.89	436.26
344.76	443.85	22.439	481.11	392.08	28.488	533.68	448.11	9.4503	525.04	338.31	228.58	529.05	336.03	433.08	573.42	289.14	595.39	584.3	442.85	23.95	708.24	499.08	29.117	774.72	454.23	3.4505	664.44	578.31	358.75	626.05	567.51	444.08	619.48	613.41	608.06	509.56	584.1	856.23	552.37	271.64	875.88	765	483.72	935.62	765.24	419.66	938.42	434.8	436.24
344.76	443.85	22.439	481.11	392.08	28.488	533.77	448.25	9.3885	525.15	338.21	228.55	529.05	336.03	433.08	573.42	289.14	595.39	584.21	442.68	24.008	708.27	499.23	29.189	774.72	454.23	3.4505	664.44	578.14	358.62	626.05	567.51	444.08	619.4	613.44	608.12	509.38	584.16	856.26	552.37	271.64	875.88	764.91	483.69	935.6	765.12	419.47	938.42	434.89	436.28
345.33	444.83	21.597	481.11	392.08	28.488	533.64	448.08	9.279	525.04	338.31	228.58	529.05	336.03	433.08	573.42	289.14	595.39	584.33	442.78	24.057	708.29	499.05	29.162	774.72	454.23	3.4505	664.44	578.14	358.62	626.05	567.51	444.08	619.4	613.41	608.2	509.49	584.15	856.19	551.98	271.93	875.94	764.93	483.7	935.69	765.02	419.32	938.33	434.8	436.28
344.98	444.19	22.105	481.11	392.08	28.488	533.74	448.19	9.3661	525.17	338.3	228.62	529.05	336.03	433.08	573.42	289.14	595.39	584.23	442.93	24.115	708.24	499.08	29.117	774.72	454.23	3.4505	664.44	578.14	358.62	626.05	567.51	444.08	619.4	613.41	608.2	509.38	584.16	856.26	552.37	271.64	875.88	764.94	483.65	935.78	765.12	419.47	938.42	434.8	436.28
344.76	443.85	22.439	481.11	392.08	28.488	533.71	448.08	9.3378	525.14	338.27	228.65	529.05	336.03	433.08	573.42	289.14	595.39	584.38	442.92	24.062	708.24	499.08	29.117	774.72	454.23	3.4505	664.44	578.14	358.62	626.13	567.52	444.11	619.28	613.31	608.18	509.38	584.16	856.26	551.96	270.81	876.01	765.01	483.66	935.71	765.12	419.47	938.42	434.69	436.22
344.76	443.85	22.439	481.11	392.08	28.488	533.64	448.08	9.279	525.05	338.27	228.55	529.1	335.99	433.16	573.16	289.15	595.53	584.3	442.8	24.062	708.24	499.08	29.117	774.72	454.23	3.4505	664.55	578.17	358.64	626.13	567.52	444.11	619.28	613.31	608.18	509.49	584.15	856.19	552.14	271.82	875.98	764.93	483.7	935.69	765.12	419.47	938.42	434.74	436.13
344.76	443.85	22.439	481.11	392.08	28.488	533.64	448.08	9.279	525.1	338.21	228.63	529.05	336.03	433.08	573.42	289.14	595.39	584.29	442.88	24.083	708.24	499.08	29.117	774.72	454.23	3.4505	664.54	578.34	358.77	626.14	567.47	444.17	619.4	613.41	608.2	509.46	584.12	856.29	552.14	271.82	875.98	764.93	483.7	935.69	765.12	419.47	938.42	434.67	436.09
344.98	444.19	22.105	481.11	392.08	28.488	533.74	448.19	9.3661	525.04	338.31	228.58	529.05	336.03	433.08	573.16	289.15	595.53	584.3	442.94	24.022	708.27	499.23	29.189	774.72	454.23	3.4505	664.54	578.34	358.77	626.18	567.53	444.15	619.28	613.31	608.18	509.5	584.11	856.26	552.37	271.64	875.88	764.94	483.65	935.78	765.02	419.37	938.47	434.8	435.97
344.98	444.19	22.105	481.11	392.08	28.488	533.64	448.08	9.279	525.05	338.27	228.55	528.95	336.07	433.02	573.42	289.14	595.39	584.29	442.88	24.35	708.27	499.23	29.189	774.72	454.23	3.4505	664.54	578.34	358.77	626.19	567.64	444.25	619.28	613.31	608.18	509.25	584.12	856.28	552.14	271.82	875.98	764.94	483.65	935.78	765.06	419.23	938.37	434.58	436.08
344.96	443.99	22.281	481.11	392.08	28.488	533.74	448.19	9.3661	525.04	338.31	228.58	529.05	336.03	433.08	573.24	289.02	595.47	584.23	442.84	24.247	708.39	499.12	29.138	774.72	454.23	3.4505	664.54	578.34	358.77	626.18	567.47	444.17	619.28	613.31	608.18	509.5	584.11	856.26	552.06	271.75	875.8	765.1	483.85	935.86	765.12	419.47	938.42	434.5	436.05
344.76	443.85	22.439	481.11	392.08	28.488	533.64	448.08	9.279	525.04	338.28	228.51	528.95	336.07	433.02	573	288.71	595.46	584.28	442.99	24.185	708.31	499.08	29.058	774.72	454.23	3.4505	664.54	578.34	358.77	626.18	567.53	444.15	619.4	613.41	608.2	509.67	584.05	856.23	551.99	271.76	875.97	764.94	483.65	935.78	765.02	419.37	938.47	434.5	436.05
345.02	444.1	22.176	481.11	392.08	28.488	533.71	448.29	9.4097	525.05	338.27	228.55	529.05	336.03	433.08	573.05	288.89	595.52	584.19	442.9	24.407	708.24	499.08	29.117	774.72	454.23	3.4505	664.54	578.34	358.77	626.19	567.64	444.25	619.4	613.41	608.2	509.57	584.06	856.3	551.99	271.76	875.97	764.89	483.74	935.85	765.06	419.27	938.5	434.58	436.07
344.96	443.99	22.281	481.11	392.08	28.488	533.61	448.18	9.3226	525.05	338.27	228.55	528.92	336.19	433	573.11	288.97	595.48	584.18	443.02	24.241	708.27	499.23	29.189	774.72	454.23	3.4505	664.66	578.32	358.74	626.18	567.59	444.27	619.4	613.41	608.2	509.38	583.89	856.22	552.15	271.54	875.82	764.89	483.74	935.85	765.06	419.27	938.5	434.59	436.06
344.98	444.19	22.105	481.11	392.08	28.488	533.68	448.18	9.3814	524.93	338.27	228.62	528.95	336.07	433.02	573	288.83	595.45	584.16	442.96	24.3	708.27	499.23	29.189	774.72	454.23	3.4505	664.75	578.3	358.73	626.36	567.5	444.12	619.28	613.31	608.18	509.49	584.15	856.19	551.99	271.74	875.84	764.89	483.74	935.85	764.84	419.28	938.44	434.44	436.05
344.98	444.19	22.105	481.11	392.08	28.488	533.78	448.29	9.4685	524.93	338.27	228.62	528.95	336.07	433.02	572.95	288.65	595.39	584.19	442.9	24.407	708.34	499.23	29.131	774.72	454.23	3.4505	664.54	578.34	358.77	626.43	567.38	444.12	619.4	613.41	608.2	509.25	584.12	856.28	551.76	271.83	875.89	764.94	483.65	935.78	764.76	419.17	938.47	434.39	436.02
344.98	444.19	22.105	481.11	392.08	28.488	533.71	448.29	9.4097	525.05	338.27	228.55	528.95	336.07	433.02	573	288.71	595.46	584.21	442.95	24.348	708.27	499.23	29.189	774.72	454.23	3.4505	664.84	578.4	358.71	626.36	567.5	444.12	619.28	613.31	608.18	509.25	584.12	856.28	551.59	271.93	875.8	764.89	483.74	935.85	764.83	419.1	938.46	434.44	436.05
344.76	443.85	22.439	481.11	392.08	28.488	533.56	448.21	9.2516	525.05	338.27	228.55	528.95	336.07	433.02	572.95	288.65	595.39	584.32	442.99	24.23	708.31	499.13	29.023	774.72	454.23	3.4505	664.74	578.36	358.72	626.45	567.33	444.19	619.49	613.47	608.29	509.36	584.07	856.29	551.9	271.75	875.7	765.05	483.95	935.92	764.41	419.13	938.35	434.38	436.04
344.76	443.85	22.439	481.11	392.08	28.488	533.5	448.2	9.3576	525.08	338.12	228.56	528.95	336.07	433.02	572.93	288.96	595.52	584.18	443.02	24.241	708.24	499.08	29.117	774.72	454.23	3.4505	664.63	578.38	358.73	626.35	567.29	444.2	619.4	613.41	608.2	509.3	583.98	856.12	551.76	270.76	875.95	764.89	483.74	935.85	764.61	419.12	938.4	434.44	436.05
344.98	444.19	22.105	481.11	392.08	28.488	533.78	448.29	9.4685	525.1	338.19	228.56	528.95	336.07	433.02	572.95	288.65	595.39	584.18	443.02	24.241	708.39	499.19	29.175	774.72	454.23	3.4505	664.75	578.3	358.73	626.37	567.45	444.18	619.36	613.28	608.12	509.3	583.98	856.12	551.33	271.05	875.91	764.75	483.59	935.89	764.61	419.12	938.4	434.38	436.04
344.76	443.85	22.439	481.11	392.08	28.488	533.61	448.18	9.3226	525.03	338.18	228.49	528.95	336.07	433.02	572.95	288.65	595.39	584.3	442.94	24.288	708.31	499.08	29.058	774.72	454.23	3.4505	664.75	578.3	358.73	626.52	567.3	444.19	619.48	613.38	608.14	509.19	583.99	856.18	551.35	270.97	875.81	764.94	483.65	935.78	764.61	419.12	938.4	434.44	436.05
345.02	444.1	22.176	481.11	392.08	28.488	533.66	448.36	9.3734	525.03	338.18	228.49	528.95	336.07	433.02	572.91	288.7	595.36	584.16	442.96	24.3	708.27	499.23	29.189	774.72	454.23	3.4505	664.65	578.31	358.76	626.44	567.42	444.19	619.4	613.41	608.2	509.3	583.98	856.12	551.76	271.79	875.67	764.75	483.59	935.89	764.46	419.03	938.32	434.38	436.04
345.3	444.78	21.659	481.11	392.08	28.488	533.68	448.18	9.3814	525.03	338.18	228.49	528.95	336.07	433.02	572.96	288.88	595.42	584.21	442.96	24.345	708.31	499.08	29.058	774.72	454.23	3.4505	664.74	578.19	358.59	626.52	567.3	444.19	619.4	613.41	608.2	509.25	584.12	856.28	551.35	270.97	875.81	764.89	483.74	935.85	764.46	419.03	938.32	434.38	436.04
344.98	444.19	22.105	481.11	392.08	28.488	533.71	448.29	9.4097	525.13	338.14	228.55	528.95	336.07	433.02	572.93	288.96	595.52	584.16	442.96	24.3	708.24	499.08	29.117	774.72	454.23	3.4505	664.74	578.36	358.72	626.35	567.29	444.2	619.4	613.41	608.2	509.27	583.94	856.21	551.35	270.97	875.81	764.75	483.59	935.89	764.41	419.13	938.35	434.38	436.04
344.98	444.19	22.105	481.11	392.08	28.488	533.74	448.19	9.3661	525.07	338.17	228.43	528.95	336.07	433.02	572.98	288.58	595.29	584.21	442.95	24.348	708.24	499.08	29.117	774.72	454.23	3.4505	664.75	578.3	358.73	626.57	567.13	444.13	619.36	613.28	608.12	509.33	584.04	856.15	551.33	271.05	875.91	764.75	483.59	935.89	764.45	419.03	938.4	434.32	435.88
344.76	443.85	22.439	481.16	392.16	28.451	533.71	448.29	9.4097	525.07	338.17	228.43	528.95	336.07	433.02	572.95	288.65	595.39	584.21	442.95	24.348	708.27	499.23	29.189	774.72	454.23	3.4505	664.65	578.31	358.76	626.59	567.26	444.2	619.28	613.31	608.18	509.3	583.98	856.12	551.92	271.7	875.8	764.78	483.46	936.04	764.42	419.02	938.49	434.32	435.88
344.76	443.85	22.439	481	392.12	28.42	533.56	448.25	9.2863	525.12	338.11	228.51	528.95	336.07	433.02	572.95	288.65	595.39	584.21	442.96	24.345	708.41	499.27	29.211	774.72	454.23	3.4505	664.65	578.31	358.76	626.5	567.21	444.26	619.36	613.28	608.12	509.19	583.99	856.18	551.57	271.98	875.7	764.79	483.47	935.92	764.44	418.96	938.55	434.32	435.88
344.98	444.19	22.105	481.19	392.12	28.523	533.68	448.42	9.4009	525.07	338.17	228.43	528.95	336.07	433.02	572.95	288.65	595.39	584.21	442.95	24.348	708.39	499.12	29.138	774.72	454.23	3.4505	664.65	578.31	358.76	626.47	567.12	444.15	619.4	613.41	608.2	509.19	583.99	856.18	551.31	271.01	875.73	764.79	483.47	935.92	764.48	418.97	938.39	434.32	435.88
344.85	444.12	22.192	481.11	392.08	28.488	533.71	448.08	9.3378	525.15	338.16	228.37	528.97	335.97	433	572.98	288.58	595.29	584.21	442.95	24.348	708.31	499.08	29.058	774.72	454.23	3.4505	664.66	578.32	358.74	626.47	567.12	444.15	619.28	613.31	608.18	509.19	583.99	856.18	551.27	271	875.65	764.78	483.46	936.04	764.49	418.86	938.54	434.32	435.88
344.76	443.85	22.439	481.11	392.08	28.488	533.68	448.11	9.4503	525.2	338.14	228.34	528.95	336.07	433.02	572.95	288.65	595.39	584.23	443.02	24.286	708.31	499.08	29.058	774.72	454.23	3.4505	664.79	578.22	358.7	626.41	567.12	444.14	619.28	613.31	608.18	509.19	583.99	856.18	551.49	270.93	875.84	764.78	483.46	936.04	764.53	418.77	938.58	434.32	435.88
344.96	443.99	22.281	481.11	392.08	28.488	533.68	448.18	9.3814	525.25	338.01	228.49	528.95	336.07	433.02	572.96	288.63	595.3	584.23	443.02	24.286	708.27	499.23	29.189	774.72	454.23	3.4505	664.69	578.24	358.74	626.48	567.1	444.15	619.4	613.41	608.2	509.3	583.98	856.12	551.11	271.12	875.74	764.78	483.46	936.04	764.53	418.77	938.58	434.32	435.88
344.55	443.92	22.313	481.11	392.08	28.488	533.78	448.29	9.4685	525.17	338.13	228.5	528.97	335.97	433	572.99	288.56	595.2	584.21	442.96	24.345	708.45	499.11	29.08	774.72	454.23	3.4505	664.79	578.22	358.7	626.44	566.96	444.11	619.28	613.31	608.18	509.19	583.99	856.18	551.34	270.95	875.85	764.78	483.46	936.04	764.53	418.77	938.58	434.32	435.88
345.2	444.67	21.737	481.19	392.12	28.523	533.71	448.08	9.3378	525.34	337.97	228.56	529.07	335.93	433.06	572.99	288.56	595.2	584.19	442.9	24.407	708.27	499.23	29.189	774.72	454.23	3.4505	664.76	578.13	358.6	626.42	567.26	444.21	619.28	613.31	608.18	509.19	583.99	856.18	551.32	271.03	875.86	764.84	483.31	936.08	764.53	418.77	938.58	434.34	435.78
344.67	443.74	22.568	481.11	392.08	28.488	533.81	448.19	9.4249	525.25	338.01	228.49	529.06	335.88	433.01	572.99	288.56	595.2	584.21	442.95	24.348	708.39	499.12	29.138	774.72	454.23	3.4505	664.7	578.24	358.71	626.47	567.12	444.15	619.28	613.31	608.18	509.19	583.99	856.18	551.31	271.01	875.73	764.62	483.25	935.98	764.46	418.66	938.49	434.32	435.88
344.67	443.74	22.568	481.11	392.08	28.488	533.71	448.08	9.3378	525.3	338.02	228.49	528.99	335.93	432.95	572.99	288.56	595.2	584.21	442.96	24.345	708.34	499.23	29.131	774.72	454.23	3.4505	664.69	578.24	358.74	626.45	566.98	444.07	619.28	613.31	608.18	509.19	583.99	856.18	551.17	271.03	875.77	764.78	483.27	936.19	764.53	418.77	938.58	434.34	435.78
344.76	443.85	22.439	481.11	392.08	28.488	533.71	448.08	9.3378	525.25	338.01	228.49	529.06	335.88	433.01	572.99	288.56	595.2	584.22	442.9	24.408	708.29	499.05	29.162	774.72	454.23	3.4505	664.69	578.07	358.61	626.53	566.89	444.1	619.28	613.31	608.18	509.19	583.99	856.18	551.32	270.91	875.67	764.68	483.1	936.02	764.53	418.77	938.58	434.28	435.71
344.76	443.85	22.439	481.19	392.12	28.523	533.71	448.22	9.4748	525.3	338.02	228.49	529.08	335.85	432.96	573.05	288.58	595.09	584.19	442.9	24.407	708.48	499.26	29.153	774.72	454.23	3.4505	664.8	578.05	358.57	626.48	567.1	444.15	619.28	613.31	608.18	509.14	583.85	856.11	551.31	270.84	875.5	764.68	483.1	936.02	764.45	418.76	938.64	434.23	435.81
344.76	443.85	22.439	481.19	392.12	28.523	533.69	448.25	9.5743	525.3	338.02	228.49	529.06	335.88	433.01	572.99	288.56	595.2	584.19	442.9	24.407	708.34	499.23	29.131	774.72	454.23	3.4505	664.59	578.09	358.62	626.39	567.11	444.17	619.28	613.25	608.33	509.19	583.99	856.18	551.56	270.69	875.51	764.63	483.23	936.08	764.39	418.65	938.55	434.29	435.73
344.76	443.85	22.439	481.19	392.12	28.523	533.81	448.19	9.4249	525.15	338.08	228.33	529.08	335.85	432.96	572.99	288.56	595.2	584.21	442.95	24.348	708.45	499.19	29.121	774.72	454.23	3.4505	664.69	578.24	358.74	626.44	566.96	444.11	619.24	613.25	608.24	509.19	583.99	856.18	551.31	270.84	875.5	764.83	483.07	936.26	764.45	418.76	938.64	434.26	435.61
344.76	443.85	22.439	481.19	392.12	28.523	533.78	448.29	9.4685	525.25	338.04	228.4	529.08	335.85	432.96	573.05	288.58	595.09	584.19	442.9	24.407	708.45	499.11	29.08	774.72	454.23	3.4505	664.69	578.07	358.61	626.37	566.93	444.11	619.28	613.25	608.33	509.19	583.99	856.18	551.42	270.74	875.57	764.75	482.94	936.12	764.45	418.76	938.64	434.26	435.61
344.76	443.85	22.439	481.1	392.18	28.513	533.78	448.29	9.4685	525.2	338.06	228.42	529.08	335.85	432.96	573.05	288.58	595.09	584.19	442.9	24.407	708.39	499.12	29.138	774.72	454.23	3.4505	664.66	578.19	358.7	626.35	566.88	444.15	619.29	613.02	608.26	509.14	583.85	856.11	551.48	270.76	875.62	764.63	483.23	936.08	764.45	418.76	938.64	434.13	435.55
344.76	443.85	22.439	481.19	392.12	28.523	533.61	448.18	9.3226	525.21	338.07	228.24	529.08	335.85	432.96	573.05	288.58	595.09	584.21	442.96	24.345	708.39	499.12	29.138	774.72	454.23	3.4505	664.85	578.02	358.61	626.44	566.9	444.12	619.26	613.02	608.17	509.14	583.85	856.11	551.17	270.83	875.56	764.64	483.07	936.2	764.45	418.76	938.64	434.13	435.55
344.76	443.85	22.439	481.18	392.21	28.548	533.81	448.19	9.4249	525.19	338.14	228.23	529.08	335.85	432.96	573.05	288.58	595.09	584.21	442.96	24.345	708.38	499.02	29.153	774.72	454.23	3.4505	664.69	578.24	358.74	626.35	566.88	444.15	619.24	613.25	608.24	509.01	583.81	856.13	551.15	270.96	875.6	764.61	482.77	936.29	764.28	418.54	938.58	434.06	435.52
344.76	443.85	22.439	481.19	392.12	28.523	533.78	448.29	9.4685	525.25	338.04	228.4	529.08	335.85	432.96	573.05	288.58	595.09	584.21	442.95	24.348	708.39	499.12	29.138	774.72	454.23	3.4505	664.69	578.24	358.74	626.28	566.87	444.12	619.26	613.02	608.17	509.12	583.66	856.2	551.49	270.66	875.47	764.37	482.71	936.28	764.28	418.54	938.58	434.06	435.52
344.76	443.85	22.439	481.16	392.14	28.575	533.78	448.29	9.4685	525.26	338.18	228.19	529.08	335.85	432.96	573.05	288.58	595.09	584.19	442.9	24.407	708.34	499.23	29.131	774.72	454.23	3.4505	664.59	578.09	358.62	626.28	566.87	444.12	619.29	613.02	608.26	508.96	583.74	856.01	551.49	270.66	875.47	764.55	482.91	936.29	764.33	418.43	938.59	434.05	435.47
345.13	444.48	21.91	481.19	392.12	28.523	533.73	448.36	9.4322	525.31	338.06	228.33	529.08	335.85	432.96	573.05	288.58	595.09	584.21	442.96	24.345	708.4	499.17	29.225	774.72	454.23	3.4505	664.55	578.06	358.67	626.29	566.91	444.08	619.29	613.02	608.26	508.91	583.54	856.01	551.49	270.66	875.47	764.49	483.07	936.24	764.28	418.54	938.58	433.98	435.44
344.67	443.74	22.568	481.23	392.3	28.51	533.78	448.29	9.4685	525.11	338.2	228.19	529.08	335.85	432.96	573.05	288.58	595.09	584.19	442.9	24.407	708.31	499.08	29.058	774.72	454.23	3.4505	664.61	578.33	358.88	626.22	566.87	444.07	619.29	613.02	608.26	508.91	583.54	856.01	551.49	270.66	875.47	764.37	482.71	936.28	764.22	418.49	938.65	433.98	435.44
344.67	443.74	22.568	481.16	392.14	28.575	533.58	448.28	9.2704	525.21	338.1	228.26	529.08	335.85	432.96	573.05	288.58	595.09	584.19	442.9	24.407	708.39	499.12	29.138	774.72	454.23	3.4505	664.57	578.23	358.8	626.22	566.87	444.07	619.24	613.04	608.32	509.02	583.4	856.08	551.24	270.82	875.46	764.37	482.71	936.28	764.27	418.38	938.66	433.92	435.36
344.76	443.85	22.439	481.15	392.23	28.599	533.78	448.29	9.4685	525.17	338.21	228.02	528.98	335.88	432.9	573.05	288.58	595.09	584.05	443.09	24.546	708.41	499.27	29.211	774.72	454.23	3.4505	664.5	578.09	358.67	626.22	566.87	444.07	619.19	613.03	608.31	509.11	583.17	856.01	551.24	270.82	875.46	764.37	482.71	936.28	764.33	418.48	938.75	433.88	435.31
344.76	443.85	22.439	481.23	392.3	28.51	533.64	448.08	9.279	525.17	338.12	228.1	529.08	335.85	432.96	573.05	288.58	595.09	583.89	443.19	24.597	708.41	499.27	29.211	774.72	454.23	3.4505	664.38	578.23	358.78	626.22	566.87	444.07	619.1	612.94	608.34	508.88	583.36	856.08	551.49	270.66	875.47	764.55	482.91	936.29	764.27	418.38	938.66	433.93	435.22
344.76	443.85	22.439	481.18	392.21	28.548	533.78	448.29	9.4685	525.11	338.2	228.19	528.98	335.88	432.9	573.05	288.58	595.09	583.99	443.08	24.606	708.39	499.12	29.138	774.72	454.23	3.4505	664.38	577.88	358.78	626.11	566.82	444.1	619.15	612.74	608.39	509.11	583.17	856.01	551.66	270.6	875.6	764.37	482.71	936.28	764.33	418.48	938.75	433.84	435.32
344.76	443.85	22.439	481.15	392.23	28.599	533.73	448.36	9.4322	525.12	338.23	228.04	528.98	335.88	432.9	573.05	288.58	595.09	583.89	443.19	24.597	708.42	499.04	29.048	774.72	454.23	3.4505	664.34	577.93	358.83	626.14	566.83	444.16	619.02	612.51	608.49	508.97	583.13	856.01	551.49	270.66	875.47	764.37	482.71	936.28	764.27	418.38	938.66	433.84	435.32
344.76	443.85	22.439	481.15	392.23	28.599	533.66	448.36	9.3734	525.12	338.23	228.04	529.11	335.84	432.91	573.05	288.58	595.09	584.04	443.25	24.593	708.48	499.26	29.153	774.68	454.27	3.5088	664.15	577.98	358.9	626.05	566.81	444.14	618.9	612.44	608.36	508.97	583.13	856.01	551.49	270.66	875.47	764.37	482.71	936.28	764.27	418.38	938.66	433.83	435.29
344.76	443.85	22.439	481.18	392.21	28.548	533.78	448.29	9.4685	525.12	338.11	228.17	529.08	335.85	432.96	573.05	288.58	595.09	584.01	443.17	24.583	708.34	499.28	29.096	774.72	454.23	3.4505	664.21	578.05	358.99	626.05	566.81	444.14	618.66	612.32	608.44	508.97	583.13	856.01	551.35	270.65	875.53	764.37	482.71	936.28	764.33	418.48	938.75	433.69	435.26
344.76	443.85	22.439	481.15	392.23	28.599	533.66	448.36	9.3734	525.12	338.23	228.04	529.08	335.85	432.96	572.93	288.47	595.06	584.04	443.2	24.653	708.31	499.08	29.058	774.72	454.23	3.4505	664.2	577.95	358.76	626.05	566.81	444.14	618.74	612.28	608.4	508.97	583.13	856.01	551.24	270.82	875.46	764.21	482.7	936.32	764.13	418.5	938.66	433.74	435.13
344.76	443.85	22.439	481.2	392.31	28.561	533.66	448.36	9.3734	525.07	338.25	227.95	529.08	335.85	432.96	572.93	288.47	595.06	583.94	443.31	24.644	708.59	499.16	29.304	774.72	454.23	3.4505	663.93	577.91	358.88	626.04	566.79	444.19	618.56	612.37	608.45	508.97	583.13	856.01	551.24	270.82	875.46	764.37	482.71	936.28	764.02	418.37	938.68	433.68	435.11
344.76	443.85	22.439	481.2	392.31	28.561	533.71	448.29	9.4097	525.13	338.14	228.01	529.08	335.85	432.96	572.93	288.47	595.06	584.04	443.2	24.653	708.39	499.12	29.138	774.72	454.23	3.4505	664.11	577.86	358.83	626.04	566.79	444.19	618.56	612.37	608.45	508.78	583.08	856.01	551.42	270.56	875.43	764.21	482.7	936.32	764.02	418.37	938.68	433.52	435.06
344.76	443.85	22.439	481.15	392.23	28.599	533.71	448.29	9.4097	525.07	338.25	227.95	528.98	335.88	432.9	572.93	288.47	595.06	583.96	443.39	24.727	708.45	499.19	29.121	774.72	454.23	3.4505	664.04	577.77	358.76	626.05	566.81	444.14	618.44	612.28	608.38	508.79	583.1	855.94	551.79	271.33	875.33	764.21	482.7	936.32	764.16	418.26	938.67	433.5	435.1
344.79	444.23	22.001	481.18	392.21	28.548	533.45	448.27	9.3212	525.12	338.23	228.04	528.98	335.88	432.9	572.93	288.47	595.06	583.91	443.43	24.726	708.37	499.2	29.182	774.72	454.23	3.4505	664.04	577.77	358.76	626.04	566.79	444.19	618.44	612.28	608.38	508.79	583.1	855.94	551.64	271.28	875.32	764.21	482.7	936.32	764.02	418.37	938.68	433.57	434.83
344.76	443.85	22.439	481.2	392.31	28.561	533.78	448.29	9.4685	525.12	338.23	228.04	528.98	335.88	432.9	572.93	288.47	595.06	583.91	443.43	24.726	708.4	499.17	29.225	774.72	454.23	3.4505	663.87	577.61	358.7	625.95	566.76	444.21	618.44	612.28	608.38	508.87	583.16	856.05	551.64	271.28	875.32	764	482.63	936.35	764.02	418.37	938.68	433.5	434.92
344.76	443.85	22.439	481.2	392.31	28.561	533.73	448.36	9.4375	525.08	338	228.07	528.98	335.88	432.9	572.93	288.47	595.06	583.94	443.31	24.644	708.39	499.12	29.138	774.72	454.23	3.4505	664	577.82	358.82	625.99	566.69	444.18	618.44	612.28	608.38	508.92	582.96	855.82	551.37	271.47	875.42	764.23	482.62	936.4	764	418.2	938.65	433.36	434.94
344.76	443.85	22.439	481.2	392.31	28.561	533.45	448.27	9.3265	525.02	337.99	228.14	528.94	335.81	432.93	572.93	288.47	595.06	583.92	443.38	24.781	708.57	499.08	29.07	774.72	454.23	3.4505	663.94	577.74	358.75	626.03	566.62	444.15	618.54	612.23	608.37	508.67	583.05	855.99	551.33	270.97	875.33	764.23	482.62	936.4	763.83	418.2	938.63	433.24	434.88
344.76	443.85	22.439	481.2	392.31	28.561	533.64	448.38	9.4691	525.08	338	228.07	528.94	335.81	432.93	572.93	288.47	595.06	583.91	443.43	24.726	708.52	499.23	29.204	774.72	454.23	3.4505	663.99	577.99	358.95	625.99	566.69	444.18	618.44	612.28	608.38	508.62	582.76	855.74	551.33	270.97	875.33	764.03	482.61	936.43	763.75	418.13	938.69	433.22	434.94
344.76	443.85	22.439	481.03	392.28	28.531	533.68	448.42	9.4009	525.02	337.99	228.14	528.94	335.81	432.93	572.93	288.47	595.06	583.92	443.38	24.781	708.45	499.19	29.121	774.72	454.23	3.4505	663.94	577.74	358.75	626.03	566.62	444.15	618.44	612.28	608.38	509.28	582.49	855.65	551.64	271.28	875.32	764.11	482.48	936.58	763.75	418.13	938.69	433.31	434.95
344.76	443.85	22.439	481.2	392.31	28.561	533.68	448.32	9.5054	525.02	337.99	228.14	528.94	335.81	432.93	572.93	288.47	595.06	583.91	443.43	24.726	708.49	499.08	29.132	774.68	454.27	3.5088	664	577.82	358.82	626.03	566.62	444.15	618.42	612.24	608.44	509.55	581.88	855.22	551.34	271.01	875.42	764	482.64	936.52	763.71	418.06	938.61	433.06	434.81
344.76	443.85	22.439	481.2	392.31	28.561	533.64	448.38	9.4691	524.98	337.99	228.06	528.94	335.81	432.93	572.93	288.47	595.06	583.92	443.38	24.781	708.56	499.02	29.231	774.72	454.23	3.4505	663.93	577.69	358.78	626.03	566.62	444.15	618.44	612.28	608.38	509.28	582.26	855.39	551.5	271.38	875.23	764.03	482.61	936.43	763.49	417.81	938.62	432.92	434.68
345.07	444.43	21.996	481.2	392.31	28.561	533.61	448.42	9.3421	525.02	337.89	228.1	528.94	335.81	432.93	572.93	288.47	595.06	583.96	443.4	24.761	708.57	499.08	29.07	774.72	454.23	3.4505	663.87	577.61	358.7	626.03	566.62	444.15	618.46	612.26	608.45	508.68	582.7	855.81	551.46	271.33	875.16	763.79	482.29	936.41	763.37	417.89	938.73	432.8	434.77
344.76	443.85	22.439	481.2	392.31	28.561	533.71	448.29	9.4097	524.97	337.83	228.14	528.97	335.8	432.87	572.93	288.47	595.06	583.92	443.38	24.781	708.54	499.03	29.091	774.72	454.23	3.4505	663.88	577.74	358.81	626.01	566.58	444.19	618.42	612.28	608.44	509.23	582.09	855.38	551.43	271.26	875.06	763.71	482.42	936.51	763.24	417.73	938.71	432.8	434.77
344.67	443.74	22.568	481.2	392.31	28.561	533.47	448.34	9.3488	524.97	337.83	228.14	528.87	335.72	432.98	572.93	288.47	595.06	583.91	443.43	24.726	708.42	498.98	29.21	774.72	454.23	3.4505	663.93	577.69	358.78	626.03	566.62	444.15	618.4	612.24	608.51	509.23	582.09	855.38	551.22	271.53	875.01	763.91	482.28	936.69	763.22	417.74	938.79	432.8	434.77
344.76	443.85	22.439	481.2	392.31	28.561	533.64	448.38	9.4691	525.11	337.75	228.14	528.87	335.72	432.98	572.93	288.47	595.06	583.92	443.38	24.781	708.49	498.9	29.094	774.72	454.23	3.4505	663.82	577.61	358.77	625.95	566.54	444.23	618.21	613.04	607.76	509.2	581.89	855.44	551.43	271.26	875.06	763.71	482.42	936.51	763.22	417.74	938.79	432.83	434.6
344.68	444.09	22.265	481.25	392.44	28.525	533.51	448.45	9.379	524.81	337.71	228.04	528.92	335.67	432.89	572.93	288.47	595.06	583.92	443.38	24.781	708.55	498.82	29.223	774.72	454.23	3.4505	663.93	577.69	358.78	625.86	566.56	444.24	618.16	613	607.8	509.26	582.11	855.39	551.43	271.26	875.06	763.74	482.34	936.6	763.05	417.5	938.65	432.69	434.72
344.76	443.85	22.439	481.2	392.31	28.561	533.73	448.28	9.5063	525.13	337.53	228.08	528.9	335.71	432.93	572.93	288.47	595.06	583.92	443.52	24.84	708.45	498.93	29.043	774.72	454.23	3.4505	663.87	577.61	358.7	625.88	566.49	444.23	618.35	612.22	608.41	509.3	582.08	855.42	551.37	271.01	875.01	763.69	482.32	936.71	763.05	417.5	938.65	432.69	434.72
344.67	443.74	22.568	481.2	392.31	28.561	533.64	448.38	9.4691	525.08	337.49	227.97	528.92	335.67	432.89	572.93	288.47	595.06	583.92	443.38	24.781	708.79	498.76	29.157	774.72	454.23	3.4505	663.78	577.71	358.86	625.97	566.47	444.22	618.18	613.01	607.81	509.23	582.09	855.38	551.27	271.14	875.03	763.74	482.34	936.6	763.05	417.5	938.65	432.54	434.65
344.61	443.98	22.37	481.25	392.44	28.525	533.56	448.38	9.4156	525.25	337.23	228.12	528.87	335.62	432.93	572.93	288.47	595.06	583.93	443.47	24.895	708.64	498.73	29.135	774.72	454.23	3.4505	663.82	577.61	358.77	625.88	566.49	444.23	618.16	613	607.8	509.44	581.92	855.22	551.22	270.89	874.98	763.74	482.22	936.69	763.09	417.57	938.74	432.51	434.56
344.69	443.77	22.544	481.25	392.44	28.525	533.64	448.38	9.4691	525.25	337.14	227.95	528.82	335.57	432.84	572.93	288.47	595.06	583.93	443.47	24.895	708.52	498.87	29.137	774.72	454.23	3.4505	663.56	577.58	358.71	625.83	566.44	444.16	618.21	612.91	607.75	509.2	581.96	855.42	551.22	270.89	874.98	763.79	482.31	936.71	763.12	417.55	938.81	432.51	434.56
344.59	443.88	22.355	481.25	392.44	28.525	533.57	448.31	9.4753	525.18	336.99	228.11	528.9	335.6	432.88	572.93	288.47	595.06	583.9	443.54	24.979	708.51	498.76	29.172	774.72	454.23	3.4505	663.53	577.46	358.73	625.75	566.4	444.19	618.21	612.91	607.75	509.17	581.97	855.3	551.02	271.17	874.93	763.6	482.09	936.67	763.2	417.55	938.85	432.51	434.56
344.59	443.78	22.547	481.2	392.31	28.561	534.49	447.16	9.658	525.26	337.06	228.04	528.91	335.38	432.93	572.93	288.47	595.06	583.9	443.54	24.979	708.52	498.87	29.137	774.72	454.23	3.4505	663.53	577.46	358.73	625.68	566.29	444.13	618.21	612.91	607.75	509.13	581.93	855.37	551.22	270.89	874.98	763.54	482.06	936.77	763.17	417.48	938.75	432.47	434.67
344.69	443.77	22.544	481.15	392.23	28.599	533.69	448.25	9.5743	525.26	337.06	228.04	528.94	335.51	432.93	572.93	288.47	595.06	583.87	443.5	24.81	708.66	498.79	29.193	774.72	454.23	3.4505	663.45	577.29	358.45	625.68	566.29	444.13	618.23	612.82	607.76	509.55	581.85	855.2	550.98	270.73	875.04	763.79	482.19	936.81	763.16	417.63	938.9	432.51	434.56
344.69	443.77	22.544	481.2	392.31	28.561	533.58	448.13	9.4852	525.26	337.06	228.04	529.08	335.38	433.03	572.93	288.47	595.06	583.9	443.54	24.979	708.41	498.79	29.201	774.72	454.23	3.4505	663.45	577.29	358.45	625.6	566.29	444.17	618.23	612.82	607.76	509.09	581.97	855.33	550.06	269.66	875.44	763.34	482.06	936.76	763.12	417.55	938.81	432.47	434.67
344.51	443.8	22.44	481.2	392.31	28.561	533.59	448.24	9.4968	525.17	337.01	227.99	529.08	335.38	433.03	572.93	288.47	595.06	583.9	443.54	24.979	708.42	498.76	29.255	774.72	454.23	3.4505	663.49	577.46	358.64	625.6	566.29	444.17	618.23	612.82	607.76	509.16	581.95	855.38	550.28	269.06	875.09	763.8	482.43	937.26	762.76	417.6	939.1	432.51	434.56
344.51	443.8	22.44	481.25	392.44	28.525	533.66	448.16	9.6237	525.18	336.93	228.08	529.08	335.38	433.03	572.93	288.47	595.06	583.9	443.54	24.979	708.64	498.73	29.135	774.72	454.23	3.4505	663.44	577.42	358.69	625.6	566.16	444.05	618.23	612.82	607.76	509.19	582	855.26	550.63	269.21	875.15	763.66	482.31	937.3	762.79	417.53	939.07	432.47	434.67
344.69	443.77	22.544	481.2	392.31	28.561	533.66	448.16	9.6237	525.18	336.93	228.08	529.14	335.39	432.97	572.86	288.1	595.15	583.9	443.54	24.979	708.42	498.76	29.255	774.72	454.23	3.4505	663.46	577.19	358.44	625.53	566.19	444.09	618.22	612.84	607.71	509.26	581.59	855.19	550.39	269.19	875.27	763.81	482.2	937.25	762.76	417.6	939.1	432.47	434.71
344.26	443.71	22.429	481.2	392.31	28.561	533.69	448.25	9.5743	525.18	336.93	228.08	529.1	335.28	432.97	572.86	288.1	595.15	583.92	443.38	24.781	708.51	498.67	29.313	774.72	454.23	3.4505	663.31	577.25	358.55	625.53	566.05	443.98	618.17	612.51	607.48	509.02	581.81	855.31	550.8	270.26	875.35	763.58	482.27	937.45	762.79	417.6	939.23	432.46	434.65
344.51	443.8	22.44	481.2	392.31	28.561	533.72	448.11	9.6952	525.29	336.86	228.06	529.25	335.25	432.95	573.13	288.09	595.11	583.93	443.47	24.895	708.39	498.72	29.311	774.72	454.23	3.4505	663.24	577.17	358.47	625.49	566.04	444.03	618.17	612.51	607.48	509.01	581.79	855.32	550.08	269.36	875.46	763.7	482.1	937.34	762.8	417.49	939.27	432.41	434.62
344.22	443.66	22.511	481.25	392.44	28.525	533.61	448.23	9.5873	525.25	336.69	228.02	529.4	335.19	433.02	573.04	288.2	595.03	583.88	443.45	24.865	708.39	498.72	29.311	774.72	454.18	3.4182	663.24	577.17	358.47	625.4	565.99	444.12	618.18	612.49	607.53	509.19	581.43	855.16	550.36	270.38	875.41	763.59	482.16	937.49	762.77	417.42	939.32	432.4	434.63
344.42	443.44	22.48	481.25	392.44	28.525	533.66	448.16	9.6237	525.36	336.62	228.03	529.51	335.09	432.83	573.04	288.2	595.03	583.92	443.52	24.84	708.39	498.72	29.311	774.72	454.23	3.4505	663.19	577.15	358.53	625.33	565.78	444.03	618.18	612.49	607.53	509.19	581.43	855.16	550.76	270.07	875.26	763.53	481.99	937.53	762.74	417.4	939.44	432.33	434.54
344.13	443.56	22.45	481.2	392.31	28.561	533.6	447.96	9.7353	525.44	336.65	228.06	529.46	335.1	432.96	573.34	288.23	595.04	583.92	443.38	24.781	708.39	498.72	29.311	774.72	454.23	3.4505	663.24	577.17	358.47	625.29	565.77	444.08	618.17	612.51	607.48	509.11	581.62	854.96	550.85	270.37	874.96	763.66	482.37	937.49	762.67	417.38	939.5	432.13	434.61
343.84	442.72	22.526	481.21	392.22	28.537	533.69	448.03	9.7447	525.48	336.54	228.03	529.72	334.95	432.81	573.52	288.37	595	583.93	443.47	24.895	708.39	498.72	29.311	774.72	454.23	3.4505	663.14	577.19	358.5	625.19	565.73	444.08	618.18	612.49	607.53	509.01	581.79	855.32	550.31	269.22	875.45	763.53	481.99	937.53	762.48	417.42	939.5	432.1	434.67
344.15	443.5	22.579	481.21	392.22	28.537	533.69	448.03	9.7447	525.43	336.54	227.96	529.82	334.99	432.78	573.34	288.23	595.04	583.95	443.26	24.699	708.39	498.72	29.311	774.72	454.23	3.4505	662.94	576.97	358.42	624.99	565.66	444.09	618.17	612.51	607.48	508.96	581.77	855.11	550.61	270.2	875.41	763.53	481.99	937.53	762.41	417.48	939.56	432.08	434.67
343.64	442.62	22.34	481.15	392.23	28.599	533.69	448.03	9.7447	525.38	336.45	227.85	529.72	334.97	432.69	573.33	288.23	595.07	583.92	443.38	24.781	708.33	498.66	29.333	774.72	454.18	3.4182	662.82	576.81	358.3	624.99	565.66	444.09	618.18	612.49	607.53	508.96	581.64	855.37	550.19	269.03	875.46	763.53	481.99	937.53	762.37	417.36	939.59	431.99	434.64
343.52	442.06	22.317	481.23	392.3	28.51	533.69	448.03	9.7447	525.31	336.36	227.84	529.71	334.9	432.83	573.68	288.06	594.8	583.92	443.38	24.781	708.45	498.62	29.336	774.72	454.18	3.4182	662.84	576.87	358.5	624.92	565.53	444.05	618.05	612.48	607.46	508.73	581.6	855.19	549.96	269.17	875.48	763.53	481.99	937.53	762.44	417.31	939.64	431.94	434.77
343.67	442.66	22.61	481.19	392.12	28.523	533.69	448.03	9.7447	525.31	336.36	227.84	529.76	334.91	432.77	573.44	288.03	594.92	583.92	443.25	24.869	708.33	498.66	29.333	774.72	454.23	3.4505	662.69	576.76	358.33	624.92	565.53	444.05	617.86	612.48	607.45	508.97	581.17	855.03	550.26	268.73	875.37	763.59	482.16	937.49	762.44	417.24	939.69	431.89	434.73
343.57	442.68	22.619	481.24	392.2	28.486	533.61	447.84	9.7617	525.29	336.24	227.92	529.7	334.85	432.73	573.72	288.02	594.87	583.95	443.21	24.692	708.33	498.66	29.333	774.72	454.23	3.4505	662.61	576.81	358.44	624.9	565.42	444.09	617.79	612.42	607.52	508.95	581.18	855.11	549.87	269.01	875.49	763.53	481.99	937.53	762.42	417.3	939.7	431.82	434.69
343.7	442.54	22.476	481.21	392.22	28.537	533.69	448.03	9.7447	525.23	336.14	227.93	529.76	334.91	432.77	573.77	287.91	594.78	583.92	443.38	24.781	708.33	498.66	29.333	774.72	454.18	3.4182	662.55	576.69	358.23	624.8	565.39	444.07	617.79	612.42	607.52	508.65	581.39	854.97	550.06	268.84	875.41	763.53	481.99	937.53	762.42	417.3	939.7	431.79	434.7
343.67	442.66	22.61	481.23	392.3	28.51	533.6	447.96	9.7353	525.33	336	228.01	529.76	334.91	432.77	573.77	287.91	594.78	583.92	443.38	24.781	707.95	498.62	29.676	774.72	454.23	3.4505	662.56	576.72	358.3	624.8	565.39	444.07	617.61	612.44	607.49	508.8	581.04	855.02	550.42	269.52	875.25	763.59	482.17	937.53	762.42	417.3	939.7	431.79	434.7
343.67	442.66	22.61	481.21	392.22	28.537	533.69	448.03	9.7447	525.31	335.89	227.97	529.76	334.91	432.77	573.75	287.9	594.67	583.87	443.26	24.734	708.33	498.66	29.333	774.72	454.18	3.4182	662.47	576.69	358.32	624.71	565.35	444.09	617.68	612.48	607.46	508.86	580.98	855.22	550.09	268.7	875.38	763.53	481.99	937.53	762.43	417.24	939.75	431.71	434.66
343.61	442.56	22.485	481.24	392.2	28.486	533.61	447.84	9.7617	525.41	335.85	228.13	529.7	334.85	432.73	573.77	287.91	594.78	583.87	443.26	24.734	708.33	498.66	29.333	774.68	454.12	3.4421	662.56	576.72	358.3	624.71	565.35	444.09	617.7	612.39	607.47	508.55	581.33	855	550.44	269.34	875.23	763.53	481.99	937.53	762.43	417.24	939.75	431.67	434.63
343.69	442.42	22.58	481.21	392.22	28.537	533.69	447.91	9.7711	525.31	335.89	227.97	529.76	334.91	432.77	573.75	287.9	594.67	583.87	443.26	24.734	707.95	498.62	29.676	774.72	454.18	3.4182	662.47	576.69	358.32	624.71	565.35	444.09	617.61	612.44	607.49	508.71	581.01	854.99	550.42	269.52	875.25	763.53	481.99	937.53	762.4	417.13	939.83	431.67	434.63
343.61	442.19	22.606	481.16	392.14	28.575	533.69	447.91	9.7711	525.36	335.79	228.04	529.81	334.72	432.84	573.77	287.91	594.78	584	443.03	24.661	707.97	498.52	29.671	774.72	454.18	3.4182	662.48	576.62	358.23	624.7	565.33	444.14	617.53	612.33	607.47	508.39	581.14	854.94	550.44	269.34	875.23	763.55	482.08	937.56	762.4	417.13	939.83	431.67	434.63
343.6	442.44	22.549	481.21	392.22	28.537	533.61	447.84	9.7617	525.35	335.86	228.06	529.76	334.67	432.8	573.85	287.48	594.74	583.91	443.14	24.652	707.97	498.52	29.671	774.72	454.18	3.4182	662.48	576.62	358.23	624.7	565.33	444.14	617.53	612.33	607.47	508.36	581.23	855.15	550.44	269.34	875.23	763.53	481.99	937.53	762.4	417.13	939.83	431.61	434.62
343.46	442.15	22.738	481.16	392.14	28.575	533.69	447.91	9.7711	525.53	335.74	228.18	530	334.72	432.72	573.78	287.65	594.83	583.96	443.16	24.747	707.95	498.62	29.676	774.72	454.18	3.4182	662.32	576.6	358.26	624.65	565.2	444.11	617.44	612.36	607.5	508.35	581.16	855	550.44	269.34	875.23	763.53	481.99	937.53	762.33	417.18	939.78	431.58	434.72
343.56	442.02	22.749	481.21	392.22	28.537	533.69	447.91	9.7711	525.63	335.69	228.22	529.96	334.61	432.72	573.75	287.61	594.71	583.95	443.21	24.692	708.35	498.59	29.341	774.72	454.18	3.4182	662.32	576.6	358.26	624.49	564.98	444.07	617.44	612.36	607.5	508.32	581.11	854.91	550.44	269.34	875.23	763.49	481.92	937.59	762.37	417.08	939.89	431.57	434.71
343.56	442.02	22.749	481.24	392.2	28.486	533.67	447.86	9.8365	525.63	335.69	228.22	530.13	334.72	432.65	573.8	287.02	595.03	583.87	443.26	24.734	708.04	498.51	29.762	774.68	454.17	3.474	662.11	576.52	358.28	624.5	565	444.02	617.44	612.36	607.5	508.24	580.98	854.85	550.44	269.34	875.23	763.46	482.02	937.6	762.37	417.08	939.89	431.62	434.66
343.44	441.98	22.616	481.24	392.2	28.486	533.61	447.84	9.7617	525.68	335.68	228.15	530.23	334.58	432.69	573.82	287.21	594.88	583.87	443.26	24.734	707.97	498.52	29.671	774.72	454.18	3.4182	662.12	576.58	358.25	624.49	564.98	444.07	617.44	612.36	607.5	508.24	580.98	854.85	550.5	268.94	875.33	763.49	481.92	937.59	762.37	417.08	939.89	431.61	434.64
343.33	442.11	22.604	481.24	392.2	28.486	533.69	447.91	9.7711	525.72	335.64	228.24	530.33	334.61	432.7	573.82	287.21	594.88	583.87	443.26	24.734	707.97	498.52	29.671	774.72	454.23	3.4505	662	576.49	358.26	624.49	564.98	444.07	617.44	612.36	607.5	508.24	580.98	854.85	550.44	269.34	875.23	763.49	481.92	937.59	762.33	417.18	939.78	431.61	434.64
343.48	442.02	22.739	481.21	392.22	28.537	533.61	447.84	9.7617	525.7	335.58	228.24	530.47	334.51	432.64	574.04	287.24	594.59	583.91	443.14	24.652	708.04	498.51	29.762	774.72	454.18	3.4182	661.9	576.49	358.31	624.49	564.98	444.07	617.36	612.34	607.46	508.57	580.93	854.75	550.55	268.93	875.24	763.54	482.09	937.6	762.3	417.13	939.84	431.54	434.61
343.44	441.9	22.854	481.23	392.3	28.51	533.59	447.79	9.8271	525.7	335.58	228.24	530.47	334.51	432.64	574.04	287.24	594.59	583.91	443.14	24.652	707.95	498.62	29.676	774.72	454.18	3.4182	661.82	576.47	358.18	624.41	564.86	444.05	617.44	612.36	607.5	508.21	580.77	854.93	550.47	269.13	875.26	763.49	481.92	937.59	762.3	417.13	939.84	431.67	434.56
343.3	441	22.767	481.21	392.22	28.537	533.61	447.84	9.7617	525.7	335.58	228.24	530.47	334.51	432.64	574	286.94	594.73	583.87	443.26	24.734	708.04	498.51	29.762	774.72	454.18	3.4182	661.78	576.59	358.13	624.4	564.89	444.08	617.44	612.36	607.5	508.12	580.92	854.73	550.5	268.94	875.33	763.45	481.98	937.66	762.37	417.08	939.89	431.61	434.64
343.38	441.75	22.909	481.24	392.2	28.486	533.67	447.86	9.8365	525.7	335.58	228.24	530.53	334.64	432.61	574.09	286.98	594.63	583.87	443.26	24.734	708.04	498.51	29.762	774.72	454.18	3.4182	661.9	576.49	358.31	624.35	564.89	444.03	617.34	612.33	607.47	508.21	580.96	854.74	550.5	268.94	875.33	763.5	482.15	937.66	762.3	417.13	939.84	431.61	434.64
343.38	441.75	22.909	481.21	392.22	28.537	533.59	447.79	9.8271	525.7	335.58	228.24	530.47	334.51	432.64	574.06	287.22	594.71	583.88	443.13	24.831	708.04	498.51	29.762	774.72	454.18	3.4182	661.8	576.46	358.3	624.35	564.89	444.03	617.27	612.32	607.42	508.13	580.76	854.67	550.55	268.93	875.24	763.26	482	937.72	762.37	417.08	939.89	431.61	434.64
343.38	441.75	22.909	481.27	392.23	28.613	533.61	447.84	9.7617	525.65	335.49	228.27	530.47	334.51	432.64	574.08	286.8	594.79	584	443.03	24.661	707.98	498.49	29.754	774.67	454.11	3.4552	661.72	576.43	358.17	624.34	564.89	444.03	617.27	612.32	607.42	508.17	580.92	854.9	550.71	269	875.27	763.46	482.02	937.6	762.37	417.08	939.89	431.54	434.61
343.3	441	22.767	481.21	392.22	28.537	533.59	447.79	9.8271	525.64	335.32	228.31	530.47	334.51	432.64	574.09	286.98	594.63	583.91	443.14	24.652	708.05	498.48	29.855	774.67	454.16	3.4874	661.66	576.5	358.15	624.35	564.89	444.03	617.27	612.32	607.42	507.96	580.8	854.67	550.5	268.94	875.33	763.47	481.89	937.65	762.37	417.08	939.89	431.6	434.56
343.15	441	22.736	481.26	392.34	28.5	533.59	447.79	9.8271	525.67	335.46	228.23	530.47	334.51	432.64	574.08	286.8	594.79	583.91	443.14	24.652	708.04	498.51	29.762	774.72	454.18	3.4182	661.59	576.46	358.03	624.35	564.89	444.03	617.27	612.32	607.42	508.13	580.91	854.78	550.55	268.93	875.24	763.45	481.98	937.66	762.3	417.13	939.84	431.5	434.54
343.15	440.98	22.821	481.25	392.44	28.525	533.56	447.84	9.882	525.67	335.37	228.28	530.52	334.51	432.58	574.2	286.82	594.65	583.91	443.14	24.652	707.94	498.41	29.905	774.67	454.11	3.4552	661.59	576.46	358.03	624.35	564.89	444.03	617.27	612.32	607.42	508.19	580.93	854.79	550.55	268.93	875.24	763.36	481.99	937.7	762.3	417.13	939.84	431.5	434.54
343.78	441.68	22.403	481.25	392.44	28.525	533.64	447.91	9.8913	525.64	335.32	228.31	530.52	334.51	432.58	574.2	286.82	594.65	583.91	443.14	24.652	708.04	498.51	29.762	774.72	454.13	3.382	661.66	576.5	358.15	624.21	564.89	444.03	617.27	612.32	607.42	508.13	580.91	854.78	550.55	268.93	875.24	763.23	482.09	937.75	762.3	417.13	939.84	431.56	434.45
343.78	442.33	22.424	481.26	392.34	28.5	534.35	446.72	9.9669	525.74	335.43	228.21	530.47	334.51	432.64	574.18	286.69	594.68	583.96	443.16	24.747	707.98	498.49	29.754	774.72	454.18	3.4182	661.66	576.5	358.15	624.21	564.89	444.03	617.18	612.28	607.44	508.18	580.77	854.82	550.55	268.93	875.24	763.44	481.98	937.68	762.3	417.13	939.84	431.49	434.53
343.89	442.23	22.388	481.3	392.52	28.739	534.3	446.76	10.032	525.64	335.32	228.31	530.64	334.53	432.54	574.18	286.69	594.68	583.91	443.14	24.652	708.05	498.48	29.855	774.72	454.18	3.4182	661.66	576.5	358.15	624.15	564.89	443.94	617.08	612.24	607.44	508.02	580.71	854.66	550.74	268.99	875.19	763.23	482.09	937.75	762.3	417.13	939.84	431.56	434.45
343.69	441.52	22.296	481.27	392.38	28.594	534.35	446.72	9.9669	525.64	335.21	228.3	530.59	334.53	432.6	574.18	286.86	594.52	583.91	443.14	24.652	707.94	498.41	29.905	774.72	454.18	3.4182	661.66	576.5	358.15	624.07	564.9	443.98	617.06	612.25	607.41	508	580.82	854.66	550.74	268.99	875.19	763.23	482.09	937.75	762.3	417.13	939.84	431.56	434.45
343.47	441.69	22.422	481.26	392.47	28.619	534.35	446.72	9.9669	525.64	335.32	228.31	530.64	334.53	432.54	574.18	286.69	594.68	583.91	443.14	24.652	708.05	498.48	29.855	774.72	454.18	3.4182	661.66	576.5	358.15	624.05	564.94	443.9	617.08	612.24	607.44	508.36	580.55	854.78	550.74	268.99	875.19	763.23	482.09	937.75	762.3	417.13	939.84	431.49	434.42
343.52	442.24	22.416	481.25	392.44	28.525	534.34	446.48	9.7961	525.64	335.32	228.31	530.64	334.53	432.54	574.34	286.79	594.58	584.08	442.88	24.596	707.95	498.5	29.943	774.72	454.18	3.4182	661.59	576.46	358.03	624.04	564.85	443.98	616.97	612.21	607.42	508.31	580.54	854.63	550.68	268.96	875.15	763.42	482.08	937.69	762.3	417.13	939.84	431.49	434.42
343.65	441.48	22.348	481.28	392.52	28.724	534.35	446.72	9.9669	525.64	335.32	228.31	530.64	334.53	432.54	574.18	286.69	594.68	583.91	443.14	24.652	708.05	498.48	29.855	774.72	454.18	3.4182	661.59	576.46	358.03	624	564.85	443.89	616.97	612.21	607.42	508.09	580.58	854.75	550.51	268.15	875.15	763.16	482.1	937.78	762.3	417.13	939.84	431.49	434.42
343.73	442.17	22.497	481.31	392.52	28.776	534.3	446.76	10.032	525.69	335.34	228.24	530.59	334.53	432.6	574.36	286.74	594.72	583.91	443.14	24.652	708.05	498.48	29.855	774.67	454.11	3.4552	661.59	576.46	358.03	623.96	564.92	443.87	616.84	612.21	607.27	507.87	580.73	854.73	550.88	269.02	875.1	763.15	482.11	937.77	762.3	417.13	939.84	431.47	434.43
343.02	440.97	22.864	481.3	392.52	28.739	534.3	446.76	10.032	525.64	335.32	228.31	530.64	334.53	432.54	574.48	286.86	594.47	584.08	442.88	24.596	708.05	498.48	29.855	774.72	454.18	3.4182	661.41	576.38	357.92	623.98	564.86	443.87	616.93	612.23	607.31	508.07	580.52	854.65	550.88	269.02	875.1	763.23	482.09	937.75	762.23	417.14	939.85	431.47	434.43
343.07	441.69	23.043	481.29	392.55	28.818	534.3	446.76	10.032	525.59	335.19	228.36	530.64	334.53	432.54	574.48	286.86	594.47	583.98	443	24.591	707.94	498.41	29.905	774.72	454.18	3.4182	661.53	576.42	357.93	623.85	564.83	443.89	616.93	612.23	607.31	508.03	580.68	854.66	551.07	269.07	875.06	763.23	482.09	937.75	762.28	417.16	939.88	431.47	434.43
342.73	441.02	22.909	481.29	392.55	28.818	534.3	446.76	10.032	525.6	335.29	228.26	530.64	334.53	432.54	574.49	286.81	594.6	584.07	442.93	24.541	708.05	498.48	29.855	774.67	454.11	3.4552	661.31	576.34	357.94	624	564.82	443.95	616.84	612.21	607.27	507.98	580.62	854.61	550.8	268.89	875.06	763.42	482.08	937.69	762.21	417.22	939.98	431.44	434.41
342.88	440.97	22.833	481.29	392.55	28.818	534.3	446.76	10.032	525.59	335.19	228.36	530.64	334.53	432.54	574.48	287.03	594.31	583.98	443	24.591	707.94	498.41	29.905	774.72	454.18	3.4182	661.31	576.34	357.94	623.87	564.77	443.88	616.81	612.22	607.21	508	580.65	854.55	550.47	268.08	875.16	763.23	482.09	937.75	762.22	417.21	939.99	431.44	434.41
343	440.89	22.81	481.29	392.55	28.818	534.3	446.76	10.032	525.59	335.19	228.36	530.64	334.53	432.54	574.44	286.77	594.39	583.97	443.04	24.537	707.83	498.43	29.993	774.72	454.18	3.4182	661.31	576.34	357.94	623.85	564.81	443.81	616.81	612.22	607.21	507.9	580.65	854.68	551.06	269.07	875.08	763.15	482.08	937.82	762.29	417.21	939.97	431.44	434.41
342.88	440.97	22.833	481.29	392.45	28.777	534.3	446.76	10.032	525.59	335.19	228.36	530.59	334.53	432.6	574.49	286.81	594.6	584.08	442.88	24.596	707.94	498.44	29.98	774.72	454.18	3.4182	661.21	576.35	357.98	623.72	564.77	443.76	616.81	612.23	607.15	507.88	580.59	854.57	551.25	269.13	875.04	763.16	482.1	937.78	762.21	417.22	939.98	431.44	434.41
342.96	441.12	22.808	481.39	392.49	28.817	533.49	447.93	9.9718	525.66	335.12	228.3	530.64	334.53	432.54	574.48	286.86	594.47	583.74	443.07	24.529	707.94	498.41	29.905	774.67	454.11	3.4552	661.17	576.38	357.88	623.77	564.62	443.74	616.81	612.22	607.21	507.76	580.53	854.58	550.83	268.2	875.13	763.07	482.12	937.79	762.28	417.17	940.04	431.45	434.31
342.86	440.94	22.886	481.29	392.55	28.818	533.49	447.93	9.9718	525.66	335.12	228.3	530.9	334.49	432.54	574.49	286.81	594.6	584.03	442.85	24.47	707.83	498.43	29.993	774.64	454.05	3.479	661.17	576.38	357.88	623.76	564.77	443.84	616.72	612.25	607.23	508.04	580.53	854.6	550.83	268.2	875.13	763.28	482.23	937.8	762.29	417.21	939.97	431.45	434.31
342.77	440.97	22.959	481.29	392.55	28.818	533.49	447.93	9.9718	525.66	335.12	228.3	530.79	334.48	432.55	574.49	286.81	594.6	583.97	442.75	24.494	707.94	498.41	29.905	774.67	454.11	3.4552	661.01	576.39	357.83	623.65	564.76	443.88	616.61	612.04	607.05	507.88	580.59	854.57	551.25	269.13	875.04	763.15	482.11	937.77	762.28	417.17	940.04	431.41	434.28
343.02	440.97	22.864	481.29	392.55	28.818	533.49	447.93	9.9718	525.59	335.19	228.36	530.78	334.37	432.63	574.44	286.59	594.59	584	442.83	24.567	707.83	498.43	29.993	774.64	454.05	3.479	661.09	576.36	357.84	623.67	564.51	443.6	616.72	612.25	607.23	507.92	580.47	854.61	550.83	268.2	875.13	763.23	482.07	937.79	762.35	417.15	940.02	431.37	434.28
342.84	440.85	22.832	481.29	392.55	28.818	533.49	447.93	9.9718	525.72	335.13	228.24	530.89	334.44	432.58	574.44	286.59	594.59	583.87	442.86	24.49	707.68	498.49	30.024	774.68	454.06	3.419	661.17	576.38	357.88	623.65	564.48	443.63	616.61	612.04	607.05	508.04	580.53	854.6	550.83	268.2	875.13	763.07	482.16	937.73	762.28	417.17	940.04	431.28	434.07
342.86	440.94	22.886	481.29	392.55	28.818	533.49	447.93	9.9718	525.66	335.12	228.3	530.84	334.36	432.57	574.41	286.52	594.51	583.96	442.8	24.439	707.83	498.43	29.993	774.68	454.06	3.419	661.09	576.36	357.84	623.56	564.41	443.56	616.61	612.04	607.05	507.88	580.59	854.57	550.83	268.2	875.13	763.07	482.12	937.79	762.28	417.17	940.04	431.28	434.07
343.05	440.83	22.86	481.31	392.52	28.776	533.49	447.93	9.9718	525.72	335.13	228.24	530.89	334.44	432.58	574.44	286.59	594.59	583.79	442.85	24.399	707.94	498.41	29.905	774.69	454.07	3.4078	660.96	576.32	357.95	623.57	564.42	443.61	616.61	612.04	607.05	507.92	580.47	854.61	550.98	268.27	874.95	763.07	482.12	937.79	762.27	417.16	940.06	431.19	434.05
343	440.89	22.81	481.29	392.55	28.818	533.49	447.93	9.9718	525.78	335.1	228.32	530.9	334.49	432.54	574.45	286.53	594.72	583.9	442.69	24.458	707.8	498.47	29.929	774.72	454.13	3.382	661.09	576.36	357.84	623.58	564.53	443.6	616.61	612.04	607.05	508	580.65	854.55	550.9	268.08	875.01	763.04	482.18	937.84	762.27	417.16	940.06	431.23	434.03
343.07	441.69	23.043	481.31	392.52	28.776	533.49	447.93	9.9718	525.74	335.11	228.24	530.84	334.36	432.57	574.53	286.66	594.47	583.96	442.8	24.439	707.83	498.43	29.993	774.64	454.01	3.4448	661.02	576.35	357.9	623.58	564.53	443.6	616.61	612.04	607.05	507.93	580.47	854.61	550.78	268.18	875.07	763.23	482.07	937.79	762.35	417.15	940.02	431.17	434.01
342.92	440.92	22.883	481.32	392.43	28.751	534.3	446.76	10.032	525.8	335.13	228.17	530.85	334.56	432.55	574.57	286.75	594.55	583.89	442.74	24.403	707.94	498.41	29.905	774.64	454.05	3.479	661.02	576.35	357.9	623.56	564.5	443.64	616.66	611.95	607	507.88	580.59	854.57	550.94	268.24	874.9	763.08	482.34	937.91	762.4	417.22	940.17	431.17	434.01
342.72	440.94	22.855	481.38	392.59	28.841	533.49	447.93	9.9718	525.87	335.28	228.22	530.89	334.44	432.58	574.54	286.42	594.81	583.89	442.74	24.403	707.8	498.47	29.929	774.72	454.18	3.4182	661.09	576.36	357.84	623.53	564.42	443.53	616.61	612.06	606.99	508	580.65	854.55	550.89	268.19	875.06	763.13	482.11	937.83	762.49	417.21	940.1	431.25	433.81
342.88	440.79	22.882	481.38	392.59	28.841	533.49	447.93	9.9718	525.93	335.29	228.15	530.95	334.57	432.55	574.54	286.42	594.81	583.89	442.74	24.403	707.94	498.41	29.905	774.64	454.01	3.4448	661	576.34	357.81	623.47	564.41	443.57	616.61	612.06	606.99	508.01	580.51	854.5	550.96	268.13	874.86	763.13	482.11	937.83	762.47	417.21	940.15	431.14	433.79
342.88	440.79	22.882	481.36	392.47	28.855	533.49	447.93	9.9718	525.99	335.17	228.14	530.91	334.69	432.52	574.54	286.42	594.81	583.89	442.74	24.403	707.83	498.43	29.993	774.72	454.18	3.4182	660.92	576.33	357.87	623.56	564.5	443.64	616.61	612.04	607.05	508.04	580.53	854.6	550.94	268.24	874.9	763.1	482.17	937.88	762.4	417.22	940.19	431.14	433.79
342.97	440.94	22.857	481.43	392.54	28.921	533.49	447.93	9.9718	525.88	335.16	228.2	530.95	334.57	432.55	574.54	286.42	594.81	583.79	442.85	24.399	707.82	498.47	29.888	774.72	454.18	3.4182	660.81	576.45	357.73	623.56	564.5	443.64	616.61	612.06	606.99	507.83	580.28	854.6	551.29	267.91	874.8	763.13	482.08	937.88	762.49	417.21	940.1	431.14	433.79
342.88	440.79	22.882	481.27	392.48	28.818	533.49	447.93	9.9718	526.05	335.08	228.33	530.95	334.57	432.55	574.53	286.48	594.68	583.82	442.83	24.368	707.8	498.47	29.929	774.68	454.12	3.4421	660.69	576.48	357.75	623.53	564.42	443.53	616.61	612.06	606.99	507.96	580.35	854.58	550.96	268.13	874.86	763.11	482.17	937.89	762.49	417.21	940.1	431.15	433.72
342.76	440.88	22.905	481.41	392.56	28.8	533.49	447.93	9.9718	526.06	335.24	228.19	530.95	334.57	432.55	574.72	286.28	595.11	583.89	442.74	24.403	707.8	498.47	29.929	774.69	454.07	3.4078	660.73	576.45	357.8	623.56	564.5	443.64	616.61	612.06	606.99	507.91	580.47	854.53	550.94	268.24	874.9	763.1	482.17	937.88	762.41	417.22	940.14	431.14	433.79
342.88	440.79	22.882	481.38	392.59	28.841	533.49	447.93	9.9718	526.16	335.31	228.04	531.05	334.6	432.55	574.89	286.61	594.9	583.9	442.62	24.302	707.57	498.55	29.999	774.72	454.18	3.4182	660.86	576.3	357.92	623.56	564.5	443.64	616.61	612.04	607.05	507.96	580.35	854.58	550.96	268.13	874.86	763.1	482.17	937.88	762.49	417.21	940.1	431.15	433.72
342.88	440.79	22.882	481.41	392.56	28.8	533.49	447.93	9.9718	526.04	335.3	228.09	531.05	334.6	432.55	574.67	286.46	594.97	583.91	442.61	24.256	707.57	498.55	29.999	774.72	454.18	3.4182	660.6	576.35	357.66	623.47	564.41	443.57	616.61	612.04	607.05	508.04	580.53	854.6	550.96	268.13	874.86	763.03	482.18	937.91	762.49	417.21	940.1	431.15	433.72
342.88	440.79	22.882	481.43	392.54	28.921	533.49	447.93	9.9718	526.04	335.3	228.09	531.05	334.6	432.55	575.05	286.53	595.04	583.78	442.64	24.327	707.68	498.49	30.024	774.72	454.18	3.4182	660.63	576.44	357.8	623.42	564.38	443.53	616.61	612.06	606.99	507.91	580.47	854.53	550.88	268.05	874.81	763.19	482.16	937.86	762.41	417.22	940.14	431.25	433.75
342.88	440.79	22.882	481.43	392.54	28.921	533.49	447.93	9.9718	526.1	335.22	228.27	531.11	334.68	432.51	575.26	286.87	594.77	583.8	442.53	24.225	707.57	498.55	29.999	774.68	454.12	3.4421	660.54	576.44	357.73	623.44	564.43	443.56	616.61	612.06	606.99	507.83	580.28	854.6	550.96	268.13	874.86	763.33	482.28	937.85	762.49	417.21	940.1	431.28	433.73
342.76	440.88	22.905	481.46	392.51	28.879	533.49	447.93	9.9718	526.22	335.23	228.22	531.11	334.68	432.51	575.32	286.72	595.01	583.93	442.49	24.154	707.68	498.49	30.024	774.72	454.18	3.4182	660.45	576.27	357.74	623.28	564.39	443.6	616.61	612.06	606.99	507.96	580.35	854.58	551.29	267.91	874.8	763.16	482.34	937.88	762.49	417.21	940.1	431.38	433.74
342.84	440.85	22.832	481.43	392.54	28.921	534.3	446.76	10.032	526.22	335.23	228.22	531.05	334.6	432.55	575.33	286.93	594.83	583.87	442.47	24.143	707.55	498.41	30.066	774.72	454.18	3.4182	660.46	576.31	357.64	623.23	564.48	443.74	616.61	612.06	606.99	508.13	580.59	854.55	551.35	267.93	874.87	762.87	481.86	937.29	762.41	417.22	940.14	431.42	433.6
342.97	440.76	22.896	481.41	392.56	28.8	533.49	447.93	9.9718	526.29	335.44	228.2	531.11	334.68	432.51	575.33	286.93	594.83	583.98	442.45	24.155	707.81	498.42	29.984	774.72	454.18	3.4182	660.4	576.27	357.69	623.19	564.4	443.62	616.61	612.06	606.99	507.96	580.35	854.58	551	268.16	874.91	763.19	482.16	937.86	762.53	417.33	940.08	431.38	433.73
342.97	440.76	22.896	481.46	392.51	28.879	533.49	447.93	9.9718	526.17	335.25	228.34	531.11	334.68	432.51	575.32	286.99	594.69	583.93	442.49	24.154	707.68	498.49	30.024	774.72	454.13	3.382	660.21	576.11	357.6	623.12	564.3	443.55	616.61	612.06	606.99	508.05	580.39	854.53	550.88	268.05	874.81	763.07	481.85	937.34	762.52	417.42	940.04	431.42	433.6
342.88	440.79	22.882	481.38	392.59	28.841	533.49	447.93	9.9718	526.22	335.23	228.22	531.11	334.68	432.51	575.33	286.93	594.83	583.87	442.47	24.143	707.68	498.49	30.024	774.72	454.18	3.4182	660.29	576.29	357.71	623.12	564.3	443.55	616.61	612.06	606.99	508.03	580.35	854.55	551.19	268.15	874.76	763.03	482.04	937.4	762.53	417.33	940.08	431.41	433.54
342.76	440.88	22.905	481.43	392.54	28.921	533.49	447.93	9.9718	526.24	335.28	228.2	531.11	334.68	432.51	575.45	287.02	594.51	583.87	442.47	24.143	707.57	498.55	29.999	774.72	454.18	3.4182	660.19	576.25	357.72	622.98	564.24	443.58	616.66	611.97	606.94	508.04	580.41	854.53	551.62	267.87	874.71	763.15	482.1	937.09	762.67	417.45	940.09	431.51	433.56
342.97	440.94	22.857	481.46	392.51	28.879	533.49	447.93	9.9718	526.22	335.23	228.22	531.11	334.68	432.51	575.49	287.03	594.72	583.83	442.66	24.096	707.57	498.55	29.999	774.72	454.13	3.382	660	576.16	357.63	623.03	564.27	443.54	616.61	612.06	606.99	508.13	580.59	854.55	551.19	268.15	874.76	762.85	481.96	937.14	762.67	417.45	940.09	431.54	433.57
343.02	440.79	22.912	481.44	392.44	28.901	533.49	447.93	9.9718	526.27	335.39	228.21	531.11	334.68	432.51	575.48	286.82	594.91	583.9	442.56	24.048	707.44	498.48	30.041	774.72	454.18	3.4182	660.04	575.9	357.65	622.89	564.21	443.57	616.61	612.06	606.99	508.13	580.59	854.55	551.32	268.17	874.74	763.18	482.36	937.19	762.67	417.45	940.09	431.57	433.43
342.88	440.79	22.882	481.44	392.44	28.901	533.49	447.93	9.9718	526.31	335.38	228.29	531.11	334.68	432.51	575.48	286.82	594.91	583.89	442.46	24.061	707.57	498.55	29.999	774.72	454.18	3.4182	659.88	575.85	357.58	622.89	564.15	443.58	616.54	612.1	606.97	508.2	580.59	854.52	551.81	267.85	874.67	763.18	482.36	937.19	762.83	417.48	940.11	431.51	433.45
343.05	440.83	22.86	481.44	392.44	28.901	533.49	447.93	9.9718	526.26	335.3	228.32	531.11	334.68	432.51	575.49	287.03	594.72	583.87	442.53	24.082	707.44	498.48	30.041	774.72	454.18	3.4182	659.88	575.85	357.58	622.72	564.2	443.57	616.44	612.14	606.97	508.2	580.59	854.52	551.69	267.88	874.75	763.25	482.58	937.11	762.82	417.55	940.07	431.68	433.54
342.85	440.75	22.934	481.38	392.59	28.841	533.49	447.93	9.9718	526.31	335.38	228.29	531.11	334.68	432.51	575.49	287.03	594.72	583.87	442.47	24.143	707.54	498.36	30.104	774.72	454.18	3.4182	659.88	575.85	357.58	622.63	564.17	443.57	616.44	612.14	606.97	508.23	580.64	854.56	551.94	267.7	874.75	763.66	482.97	937.74	762.85	417.64	940.11	431.71	433.5
342.85	440.75	22.934	481.46	392.51	28.879	533.49	447.93	9.9718	526.31	335.38	228.29	531.09	334.83	432.54	575.48	286.82	594.91	583.83	442.54	24.037	707.54	498.36	30.104	774.72	454.13	3.382	659.77	575.82	357.55	622.52	564.13	443.59	616.36	612.1	607	508.22	580.58	854.58	551.93	268.83	874.73	763.19	482.71	937.1	762.87	417.69	940.08	431.71	433.41
343.02	440.79	22.912	481.43	392.54	28.921	533.49	447.93	9.9718	526.34	335.35	228.25	531.11	334.68	432.51	575.49	287.03	594.72	583.83	442.54	24.037	707.42	498.42	30.079	774.72	454.18	3.4182	659.7	575.88	357.47	622.53	564.07	443.6	616.36	612.1	607	508.04	580.53	854.6	551.32	268.17	874.74	763.65	482.94	937.66	762.9	417.73	940.02	431.65	433.39
343.17	441.13	22.557	481.44	392.44	28.901	533.49	447.93	9.9718	526.31	335.38	228.29	531.11	334.68	432.51	575.49	287.03	594.72	583.83	442.54	24.037	707.44	498.48	30.041	774.72	454.18	3.4182	659.64	575.84	357.58	622.52	564.13	443.59	616.3	612.22	606.95	508.3	580.64	854.53	551.69	267.88	874.75	763.27	482.6	937.02	762.97	417.99	940.06	431.76	433.45
343.17	441.13	22.557	481.41	392.56	28.8	533.44	448.03	10.067	526.31	335.38	228.29	531.13	334.71	432.56	575.49	287.03	594.72	583.79	442.56	23.882	707.42	498.42	30.079	774.72	454.18	3.4182	659.6	575.89	357.51	622.4	564.02	443.57	616.3	612.22	606.95	508.3	580.64	854.53	551.22	268.29	874.85	763.65	482.94	937.66	762.91	417.85	939.96	431.85	433.42
343.3	441.16	22.54	481.38	392.59	28.841	533.49	447.93	9.9718	526.31	335.38	228.29	531.07	334.81	432.49	575.49	287.03	594.72	583.79	442.38	24.02	707.42	498.42	30.079	774.72	454.13	3.382	659.51	575.9	357.54	622.4	564.08	443.55	616.3	612.22	606.95	508.3	580.64	854.53	551.69	267.88	874.75	763.91	482.97	937.68	763.01	418.08	939.96	431.81	433.3
343.17	441.13	22.557	481.38	392.59	28.841	533.49	447.93	9.9718	526.31	335.38	228.29	531.09	334.83	432.54	575.49	287.03	594.72	583.78	442.4	23.976	707.54	498.36	30.104	774.72	454.18	3.4182	659.5	575.86	357.48	622.35	564.02	443.53	616.3	612.22	606.95	508.59	580.46	854.5	551.81	268.05	874.64	763.63	483.07	937.65	763.01	418.13	939.91	431.81	433.3
343.17	441.13	22.557	481.38	392.59	28.841	533.49	447.93	9.9718	526.31	335.38	228.29	531.09	334.83	432.54	575.48	286.82	594.91	583.79	442.56	23.882	707.42	498.42	30.079	774.72	454.18	3.4182	659.46	575.84	357.55	622.27	564.02	443.64	616.24	612.25	606.92	508.3	580.64	854.53	551.42	268.23	874.77	763.21	482.73	937.01	763.05	418.23	939.86	431.85	433.42
343.17	441.13	22.557	481.56	392.55	28.858	533.49	447.93	9.9718	526.31	335.38	228.29	531.09	334.83	432.54	575.48	286.82	594.91	583.82	442.5	23.989	707.36	498.09	29.967	774.72	454.18	3.4182	659.46	575.84	357.55	622.2	564.09	443.49	616.24	612.25	606.92	508.23	580.64	854.56	551.6	269.2	874.81	763.63	483.07	937.65	763.11	418.39	939.85	431.86	433.6
342.85	440.75	22.934	481.46	392.51	28.879	533.49	447.93	9.9718	526.31	335.38	228.29	531.09	334.83	432.54	575.49	287.03	594.72	583.79	442.56	23.882	707.36	498.09	29.967	774.72	454.18	3.4182	659.4	575.86	357.53	622.2	564.03	443.5	616.24	612.25	606.92	508.21	580.6	854.51	552.05	268.9	874.86	763.88	483.1	937.66	763.07	418.33	939.91	431.85	433.42
343.17	441.13	22.557	481.46	392.51	28.879	533.49	447.93	9.9718	526.31	335.38	228.29	531.09	334.83	432.54	575.33	286.93	594.83	583.75	442.4	23.865	707.86	498.52	29.752	774.72	454.18	3.4182	659.19	575.78	357.57	622.2	564.09	443.49	616.24	612.25	606.92	508.3	580.64	854.53	551.73	269.42	874.78	763.86	483.21	937.64	763.14	418.55	939.88	431.96	433.49
343.02	440.79	22.912	481.47	392.41	28.86	533.49	447.93	9.9718	526.31	335.38	228.29	531.13	334.71	432.56	575.49	287.03	594.72	583.65	442.52	23.872	707.42	498.42	30.079	774.72	454.18	3.4182	659.27	575.83	357.52	622.02	564.15	443.46	616.15	612.23	606.88	508.08	580.71	854.5	552.27	269.06	874.83	763.86	483.21	937.64	763.21	418.53	939.87	431.91	433.45
342.85	440.75	22.934	481.48	392.38	28.783	533.49	447.93	9.9718	526.31	335.38	228.29	531.09	334.83	432.54	575.49	287.03	594.72	583.79	442.52	23.923	707.75	498.47	29.783	774.72	454.18	3.4182	659.16	575.78	357.53	621.98	564.13	443.52	616.15	612.23	606.88	508.08	580.71	854.5	551.88	269.46	874.71	763.86	483.21	937.64	763.27	418.64	939.85	431.95	433.35
343.32	441.74	22.685	481.43	392.54	28.921	533.49	447.93	9.9718	526.31	335.38	228.29	531.05	334.83	432.6	575.36	287.01	594.9	583.75	442.4	23.865	707.42	498.42	30.079	774.72	454.18	3.4182	659.16	575.78	357.53	622.1	564.17	443.49	616.15	612.23	606.88	508.31	580.64	854.52	551.86	269.23	875.03	763.86	483.21	937.64	763.18	418.62	939.88	431.99	433.47
343.17	441.13	22.557	481.44	392.44	28.901	533.49	447.93	9.9718	526.33	335.44	228.3	531.09	334.83	432.54	575.48	286.82	594.91	583.7	442.55	23.96	707.42	498.42	30.079	774.72	454.18	3.4182	659.19	575.78	357.57	622.1	564.17	443.49	616.15	612.23	606.88	508.18	580.76	854.51	552.27	269.32	874.87	763.61	483.22	937.7	763.27	418.64	939.85	431.94	433.62
343.13	441.26	22.692	481.47	392.48	28.802	533.49	447.93	9.9718	526.21	335.43	228.35	531.05	334.83	432.6	575.33	286.93	594.83	583.7	442.62	23.951	707.54	498.36	30.104	774.72	454.18	3.4182	659.19	575.81	357.46	622.02	564.15	443.46	616.07	612.25	606.92	508.08	580.71	854.5	552.26	269.6	874.78	763.61	483.29	937.64	763.21	418.74	939.9	431.99	433.49
343.25	441.09	22.566	481.46	392.51	28.879	533.49	447.93	9.9718	526.21	335.43	228.35	531.07	334.94	432.55	575.37	287.21	594.7	583.74	442.71	23.977	707.71	498.25	29.724	774.72	454.18	3.4182	659.34	575.8	357.54	622.1	564.17	443.49	616.02	612.33	606.99	508.18	580.76	854.51	551.98	269.28	875.04	763.86	483.21	937.64	763.25	418.6	939.87	432.05	433.5
342.85	440.75	22.934	481.47	392.41	28.86	533.49	447.93	9.9718	526.21	335.43	228.35	531.03	334.94	432.61	575.32	286.72	595.01	583.79	442.43	23.958	707.38	498.21	30.009	774.72	454.18	3.4182	659.23	575.76	357.54	622.02	564.15	443.46	616.04	612.32	606.94	508.11	580.7	854.56	552.23	269.52	874.9	763.86	483.21	937.64	763.25	418.6	939.87	432.04	433.51
343.17	441.13	22.557	481.46	392.51	28.879	533.49	447.93	9.9718	526.02	335.5	228.47	531.05	334.83	432.6	575.37	287.21	594.7	583.84	442.59	23.975	707.36	498.09	29.967	774.72	454.18	3.4182	659.34	575.8	357.54	622.02	564.15	443.46	615.99	612.33	606.99	508.23	580.64	854.56	552.26	269.6	874.78	763.86	483.28	937.58	763.19	418.88	939.86	432.04	433.51
343.3	441.16	22.54	481.47	392.41	28.86	533.49	447.93	9.9718	526.03	335.64	228.45	531.03	334.94	432.61	575.33	286.93	594.83	583.93	442.43	23.924	707.36	498.09	29.967	774.72	454.18	3.4182	659.43	575.89	357.46	622.1	564.17	443.49	615.96	612.34	607.04	508.23	580.64	854.56	552.01	269.51	874.72	763.86	483.28	937.58	763.26	418.86	939.86	431.99	433.49
342.85	440.75	22.934	481.44	392.44	28.901	534.3	446.76	10.032	525.92	335.63	228.51	530.97	334.95	432.68	575.37	287.21	594.7	583.79	442.56	23.882	707.42	498.42	30.079	774.72	454.18	3.4182	659.21	575.88	357.58	622	564.17	443.42	616.04	612.32	606.94	508.08	580.71	854.5	552.25	269.58	874.65	763.86	483.28	937.58	763.26	418.82	939.9	432.05	433.5
342.85	440.75	22.934	481.43	392.54	28.921	533.49	447.93	9.9718	525.92	335.63	228.51	530.97	334.95	432.68	575.37	287.21	594.7	583.79	442.5	23.944	707.44	498.48	30.041	774.72	454.23	3.4505	659.52	575.92	357.44	622.08	564.19	443.45	615.99	612.33	606.99	508.18	580.76	854.51	552.16	269.67	874.91	763.86	483.28	937.58	763.25	418.96	939.84	431.99	433.5
343.17	441.13	22.557	481.46	392.51	28.879	533.49	447.93	9.9718	526.03	335.71	228.48	530.97	334.95	432.68	575.37	287.21	594.7	583.79	442.56	23.882	707.42	498.42	30.079	774.72	454.23	3.4505	659.44	575.95	357.43	622.08	564.19	443.45	615.96	612.34	607.04	508	580.65	854.55	552.26	269.6	874.78	763.86	483.28	937.58	763.17	418.93	939.89	432.05	433.5
343.17	441.13	22.557	481.44	392.44	28.901	533.49	447.93	9.9718	525.98	335.7	228.55	531.03	334.94	432.61	575.37	287.21	594.7	583.65	442.52	23.872	707.74	498.1	29.78	774.72	454.23	3.4505	659.51	576.06	357.47	622.1	564.17	443.49	615.99	612.33	606.99	508.18	580.76	854.51	552.26	269.91	874.5	763.9	483.43	937.62	763.1	419.03	939.79	432.05	433.5
342.94	440.9	22.909	481.43	392.54	28.921	533.49	447.93	9.9718	525.98	335.7	228.55	530.97	334.95	432.68	575.37	287.21	594.7	583.79	442.56	23.882	707.54	498.36	30.104	774.72	454.23	3.4505	659.45	576.11	357.53	622.1	564.17	443.49	615.99	612.33	606.99	508.18	580.76	854.51	552.49	269.57	874.71	763.86	483.28	937.58	763.19	419.04	939.72	432.05	433.5
342.85	440.75	22.934	481.56	392.55	28.858	533.49	447.93	9.9718	525.98	335.7	228.55	530.97	334.95	432.68	575.42	287.48	594.67	583.84	442.59	23.975	707.44	498.48	30.041	774.72	454.23	3.4505	659.56	575.99	357.44	622.13	564.19	443.45	615.99	612.33	606.99	508.08	580.71	854.5	552.52	269.59	874.76	763.9	483.43	937.62	763.17	419.01	939.78	432.06	433.55
342.88	440.79	22.882	481.43	392.54	28.921	534.3	446.76	10.032	525.98	335.7	228.55	531.01	335.03	432.66	575.37	287.21	594.7	583.7	442.68	23.889	707.57	498.55	29.999	774.67	454.11	3.4552	659.56	575.99	357.44	622.13	564.25	443.37	616.04	612.32	606.94	508.08	580.71	854.5	552.26	269.6	874.78	763.9	483.43	937.62	763.09	419.07	939.72	432.06	433.55
342.85	440.75	22.934	481.43	392.54	28.921	533.49	447.93	9.9718	525.98	335.7	228.55	531.01	335.03	432.66	575.37	287.21	594.7	583.79	442.43	23.958	707.44	498.48	30.041	774.72	454.23	3.4505	659.7	576.04	357.53	622.15	564.23	443.41	615.99	612.33	606.99	508.18	580.76	854.51	552.26	269.91	874.5	763.85	483.38	937.54	763.09	419.07	939.72	431.92	433.5
342.98	441.03	22.911	481.43	392.54	28.921	533.49	447.93	9.9718	525.98	335.7	228.55	531.01	335.03	432.66	575.42	287.48	594.67	583.84	442.59	23.975	707.42	498.42	30.079	774.72	454.23	3.4505	659.55	575.92	357.47	622.27	564.3	443.4	615.99	612.33	606.99	508.18	580.76	854.51	552.22	269.75	874.69	763.85	483.38	937.54	763.16	419.05	939.72	432.06	433.55
343.19	441.17	22.515	481.41	392.56	28.8	533.49	447.93	9.9718	525.98	335.7	228.55	531.01	335.03	432.66	575.42	287.48	594.67	583.77	442.54	24.003	707.42	498.42	30.079	774.72	454.23	3.4505	659.67	576.04	357.49	622.22	564.25	443.33	615.99	612.33	606.99	508.08	580.71	854.5	552.32	269.71	874.84	763.85	483.38	937.54	763.1	419.1	939.67	432.01	433.36
342.97	440.94	22.857	481.43	392.54	28.921	533.49	447.93	9.9718	525.93	335.72	228.62	531.01	335.03	432.66	575.37	287.21	594.7	583.83	442.54	24.037	707.75	498.47	29.783	774.72	454.18	3.4182	659.63	575.96	357.45	622.13	564.25	443.37	615.99	612.33	606.99	508	580.65	854.55	552.49	269.57	874.71	763.85	483.38	937.54	763.15	419.18	939.65	431.98	433.38
342.85	440.75	22.934	481.38	392.59	28.841	534.3	446.76	10.032	525.98	335.7	228.55	531.01	335.03	432.66	575.42	287.48	594.67	583.7	442.62	23.951	707.37	498.15	29.93	774.72	454.23	3.4505	659.56	576.2	357.47	622.19	564.3	443.45	615.99	612.33	606.99	508.08	580.71	854.5	552.51	269.56	874.56	763.85	483.38	937.54	763.17	419.09	939.66	431.79	433.45
343	441.07	22.858	481.46	392.51	28.879	534.3	446.76	10.032	525.93	335.72	228.62	531.01	335.03	432.66	575.42	287.48	594.67	583.79	442.56	23.882	707.75	498.52	29.748	774.63	454.21	3.5458	659.5	576.25	357.54	622.39	564.29	443.36	615.99	612.33	606.99	508.06	580.88	854.56	552.22	269.75	874.69	763.85	483.38	937.54	763.1	419.22	939.6	431.89	433.34
342.97	440.94	22.857	481.43	392.54	28.921	533.58	448	9.9811	525.93	335.72	228.62	531.01	335.03	432.66	575.48	287.76	594.67	583.83	442.54	24.037	707.75	498.47	29.783	774.72	454.23	3.4505	659.54	576.18	357.5	622.31	564.32	443.35	615.99	612.33	606.99	508	580.65	854.55	552.35	269.83	874.72	763.85	483.38	937.54	763.15	419.18	939.65	431.75	433.58
343.13	440.98	22.835	481.42	392.46	28.775	534.3	446.76	10.032	525.93	335.72	228.62	531.01	335.03	432.66	575.42	287.48	594.67	583.63	442.62	23.918	707.42	498.42	30.079	774.68	454.27	3.5088	659.63	575.96	357.45	622.29	564.28	443.44	615.99	612.33	606.99	508.01	580.78	854.45	552.49	269.57	874.71	763.89	483.53	937.58	763.18	419.28	939.7	431.79	433.45
342.97	440.94	22.857	481.43	392.54	28.921	534.3	446.76	10.032	525.93	335.72	228.62	531.01	335.03	432.66	575.42	287.48	594.67	583.79	442.56	23.882	707.36	498.09	29.967	774.68	454.27	3.5088	659.7	576.46	357.65	622.31	564.32	443.35	615.99	612.33	606.99	508.08	580.71	854.5	552.48	269.62	874.59	763.89	483.53	937.58	763.16	419.32	939.64	431.83	433.45
343.05	440.83	22.86	481.54	392.57	28.737	534.3	446.76	10.032	525.93	335.72	228.62	530.91	335	432.65	575.42	287.48	594.67	583.63	442.62	23.918	707.71	498.25	29.724	774.72	454.23	3.4505	659.54	576.14	357.51	622.37	564.32	443.39	615.99	612.33	606.99	508	580.65	854.55	552.39	270.05	874.68	763.97	483.81	937.52	763.1	419.22	939.6	431.86	433.22
343	441.41	23.165	481.3	392.46	28.793	534.31	446.86	10.004	525.93	335.72	228.62	530.91	335	432.65	575.42	287.48	594.67	583.63	442.68	24.033	707.71	498.29	29.688	774.67	454.16	3.4874	659.68	576.22	357.52	622.31	564.32	443.35	615.99	612.33	606.99	508.08	580.71	854.5	552.52	269.59	874.76	763.89	483.59	937.53	763.16	419.32	939.64	431.78	433.49
343.05	440.83	22.86	481.41	392.56	28.8	534.3	446.76	10.032	525.98	335.82	228.6	530.91	335	432.65	575.42	287.48	594.67	583.79	442.56	23.882	707.75	498.47	29.783	774.63	454.21	3.5458	659.59	576.15	357.56	622.35	564.41	443.4	615.99	612.33	606.99	508.06	580.88	854.56	552.26	269.91	874.5	763.89	483.59	937.53	763.16	419.32	939.64	431.83	433.3
342.97	440.94	22.857	481.42	392.46	28.775	534.3	446.76	10.032	525.98	335.82	228.6	530.88	335.02	432.71	575.48	287.76	594.67	583.63	442.74	23.972	707.36	498.09	29.967	774.64	454.1	3.511	659.59	576.35	357.67	622.32	564.42	443.31	615.99	612.33	606.99	507.88	581.06	854.71	552.49	270.01	874.83	763.89	483.59	937.53	763.22	419.38	939.66	431.76	433.32
342.97	440.94	22.857	481.47	392.41	28.86	534.3	446.76	10.032	525.98	335.82	228.6	530.91	335.09	432.71	575.48	287.76	594.67	583.68	442.77	24.059	707.42	498.42	30.079	774.6	454.14	3.5693	659.71	576.34	357.54	622.39	564.29	443.36	615.99	612.33	606.99	508.06	580.88	854.56	552.48	269.62	874.59	763.97	483.81	937.52	763.28	419.41	939.58	431.76	433.05
343.09	441.2	22.938	481.47	392.41	28.86	534.37	446.83	10.027	526.06	335.88	228.53	530.91	335.09	432.71	575.48	287.76	594.67	583.66	442.88	24.154	707.72	498.33	29.746	774.63	454.21	3.5458	659.82	576.33	357.5	622.49	564.31	443.35	615.99	612.33	606.99	508.11	581.07	854.4	552.35	269.83	874.72	763.97	483.81	937.52	763.13	419.37	939.5	431.65	433.16
342.96	441.12	22.808	481.36	392.34	28.706	534.31	446.86	10.004	525.98	335.82	228.6	530.81	335.16	432.74	575.43	288.13	594.45	583.56	442.68	24	707.42	498.42	30.079	774.63	454.21	3.5458	659.79	576.47	357.74	622.46	564.4	443.35	615.93	612.43	607.04	508.07	580.95	854.47	552.52	270.28	874.67	764.03	483.9	937.37	763.19	419.48	939.51	431.65	433.16
343.09	441.03	22.785	481.31	392.52	28.776	534.37	446.83	10.027	526.06	335.88	228.53	530.81	335.16	432.74	575.48	287.76	594.67	583.59	442.82	24.183	707.75	498.47	29.783	774.63	454.21	3.5458	659.79	576.38	357.76	622.66	564.42	443.33	615.99	612.33	606.99	508.06	580.88	854.56	552.7	269.86	874.83	764.07	484.11	937.27	763.26	419.47	939.5	431.62	433.29
342.96	441.12	22.808	481.4	392.53	28.706	534.3	446.76	10.032	525.98	335.82	228.6	530.72	335.16	432.8	575.4	287.86	594.59	583.58	442.76	24.248	707.86	498.52	29.752	774.63	454.21	3.5458	659.72	576.34	357.51	622.76	564.46	443.31	615.93	612.43	607.04	508	581.01	854.41	552.49	270.01	874.83	764.01	483.95	937.3	763.22	419.52	939.44	431.76	433.05
343.22	441.19	22.819	481.31	392.52	28.776	534.3	446.76	10.032	525.95	335.85	228.52	530.39	335.29	432.89	575.4	287.86	594.59	583.58	442.76	24.248	707.71	498.25	29.724	774.63	454.21	3.5458	660.06	576.44	357.67	622.8	564.47	443.26	615.93	612.43	607.04	508.12	580.84	854.44	552.39	270.05	874.68	764.01	483.99	937.37	763.22	419.52	939.44	431.79	433.18
343.1	441.12	22.839	481.29	392.55	28.818	534.3	446.76	10.032	526.09	336.06	228.56	530.55	335.26	432.79	575.22	287.95	594.51	583.66	442.88	24.154	707.71	498.25	29.724	774.6	454.14	3.5693	659.91	576.37	357.63	622.9	564.5	443.26	615.88	612.4	607.16	508.02	580.95	854.54	552.7	269.86	874.83	764.01	483.95	937.3	763.11	419.64	939.26	431.65	433.16
342.98	441.21	22.862	481.32	392.49	28.698	534.4	446.88	9.9718	525.96	336.3	228.52	530.31	335.32	432.83	575.26	288.22	594.36	583.58	443.02	24.215	707.75	498.47	29.783	774.63	454.21	3.5458	660	576.34	357.6	622.9	564.5	443.26	615.9	612.43	607.1	507.9	580.89	854.56	552.83	270.09	874.82	764.05	484.19	937.27	763.2	419.63	939.41	431.73	433.19
343.7	441.61	22.35	481.24	392.5	28.697	534.33	446.82	9.9767	526.03	336.37	228.45	530.39	335.29	432.89	575.26	288.22	594.36	583.51	442.97	24.244	707.75	498.47	29.783	774.63	454.21	3.5458	660	576.49	357.73	622.9	564.5	443.26	615.91	612.41	607.1	507.84	581.13	854.69	552.52	270.28	874.67	764.01	483.95	937.3	763.2	419.7	939.36	431.65	433.16
343.23	441.13	22.796	481.16	392.41	28.775	534.4	446.88	9.9718	526.03	336.37	228.45	530.31	335.32	432.83	575.17	288	594.39	583.55	443.04	24.309	707.75	498.47	29.783	774.6	454.14	3.5693	659.98	576.47	357.65	622.9	564.5	443.26	615.82	612.45	607.14	507.86	580.76	854.62	552.62	270.23	874.82	764.01	483.95	937.3	763.11	419.64	939.26	431.69	433.29
343.21	441.34	22.764	481.3	392.34	28.889	534.34	446.91	9.9487	525.99	336.41	228.59	530.31	335.32	432.83	575.2	288.27	594.24	583.48	443.08	24.326	707.75	498.52	29.748	774.6	454.14	3.5693	660.19	576.57	357.72	622.92	564.65	443.41	615.8	612.43	607.2	508.02	580.95	854.54	552.62	270.23	874.82	764.05	484.19	937.27	763.24	419.82	939.34	431.69	433.29
343.24	441.15	22.711	481.29	392.49	28.645	534.34	446.91	9.9487	525.98	336.46	228.37	530.31	335.32	432.83	575.2	288.27	594.24	583.41	443.04	24.334	707.75	498.47	29.783	774.6	454.14	3.5693	660.29	576.51	357.77	622.96	564.73	443.52	615.88	612.4	607.16	507.71	580.99	854.89	552.62	270.11	875.06	764.1	484.2	937.23	763.2	419.7	939.36	431.65	433.16
343.02	441.34	22.879	481.3	392.52	28.739	534.34	446.91	9.9487	525.94	336.5	228.51	530.31	335.32	432.83	575.2	288.27	594.24	583.51	442.9	24.309	707.71	498.25	29.724	774.6	454.14	3.5693	660.14	576.54	357.82	623.2	564.66	443.41	615.9	612.43	607.1	507.8	581	854.76	552.83	270.09	874.82	764.04	484.05	937.26	763.16	419.76	939.24	431.7	433.3
343.23	441.13	22.796	481.31	392.52	28.776	534.34	446.91	9.9487	525.9	336.53	228.43	530.19	335.38	432.79	575.2	288.27	594.24	583.41	443.04	24.334	707.75	498.47	29.783	774.6	454.14	3.5693	660.31	576.72	357.7	623.19	564.82	443.51	615.82	612.45	607.14	507.68	580.94	854.77	552.78	270.09	874.7	764.09	484.32	937.18	763.16	419.76	939.24	431.69	433.29
343.2	441.44	22.741	481.26	392.47	28.619	534.34	446.91	9.9487	525.9	336.53	228.43	530.03	335.43	432.91	575.2	288.27	594.24	583.48	443.08	24.326	707.75	498.52	29.748	774.6	454.14	3.5693	660.45	576.62	357.65	623.23	564.89	443.63	615.82	612.45	607.14	507.68	580.94	854.77	552.48	269.52	875.04	764.11	484.22	937.19	763.16	419.76	939.24	431.84	433.18
343.29	441.36	22.722	481.31	392.52	28.776	534.34	446.91	9.9487	525.81	336.6	228.39	529.91	335.42	432.96	575.2	288.27	594.24	583.43	443.11	24.504	707.3	498.11	29.861	774.6	454.14	3.5693	660.66	576.48	357.75	623.29	564.85	443.51	615.8	612.43	607.2	507.98	580.82	854.61	552.58	269.52	874.97	764.09	484.32	937.18	763.14	419.85	939.2	431.7	433.3
343.27	441.45	22.698	481.3	392.52	28.739	534.36	446.93	9.8476	525.77	336.77	228.37	530.02	335.48	432.94	575.2	288.27	594.24	583.36	443.07	24.511	707.75	498.47	29.783	774.57	454.12	3.6056	660.65	576.54	357.67	623.33	564.93	443.62	615.88	612.4	607.16	507.86	580.76	854.62	552.83	270.09	874.82	764.03	484.16	937.21	763.23	419.91	939.3	431.82	433.05
343.35	441.74	22.64	481.22	392.53	28.739	534.41	446.98	9.9438	525.82	336.93	228.37	529.9	335.47	432.99	575.03	288.15	594.29	583.43	443.11	24.504	707.75	498.47	29.783	774.6	454.14	3.5693	660.76	576.63	357.76	623.48	565.08	443.65	615.88	612.4	607.16	507.86	580.76	854.62	552.48	269.52	875.04	764	484.35	937.17	763.23	419.91	939.3	431.72	433.29
343.38	441.64	22.524	481.29	392.55	28.818	534.34	446.91	9.9487	525.63	337.03	228.33	529.9	335.47	432.99	575.03	288.15	594.29	583.31	443.19	24.611	707.68	498.5	29.693	774.57	454.12	3.6056	660.7	576.54	357.71	623.62	565.14	443.69	615.88	612.45	607.24	507.68	580.94	854.77	552.54	269.41	875.11	764	484.35	937.17	763.14	419.85	939.2	431.65	433.3
343.38	441.64	22.524	481.23	392.47	28.567	533.47	448.44	9.7033	525.72	337	228.4	529.9	335.47	432.99	574.91	288.31	594.27	583.31	443.23	24.722	707.75	498.47	29.783	774.57	454.12	3.6056	660.81	576.56	357.72	623.8	565.13	443.6	615.97	612.42	607.2	507.72	581.07	854.7	552.48	269.52	875.04	764.04	484.37	937.13	763.14	419.85	939.2	431.68	433.17
343.35	441.74	22.64	481.24	392.5	28.697	534.41	446.98	9.9438	525.69	337.12	228.28	529.77	335.68	433.04	574.91	288.31	594.27	583.29	443.13	24.598	707.63	498.37	29.818	774.51	454.13	3.6087	660.98	576.58	357.69	623.8	565.11	443.64	615.97	612.42	607.2	507.6	580.94	854.8	552.42	269.68	875.01	764	484.35	937.17	763.17	419.9	939.15	431.68	433.17
343.35	441.74	22.64	481.29	392.55	28.818	533.4	448.24	9.8099	525.55	337.18	228.2	529.69	335.65	433.08	574.91	288.31	594.27	583.37	443.14	24.766	707.75	498.47	29.783	774.57	454.12	3.6056	661.11	576.56	357.78	623.8	565.11	443.64	615.97	612.42	607.2	507.6	581.01	854.71	552.83	270.09	874.82	764.09	484.32	937.18	763.23	419.91	939.3	431.82	433.19
343.38	441.64	22.524	481.24	392.5	28.697	533.49	448.31	9.8193	525.55	337.18	228.2	529.48	335.86	432.88	574.91	288.31	594.27	583.28	443.23	24.678	707.36	498.43	29.973	774.57	454.12	3.6056	661.21	576.61	357.75	623.86	565.15	443.6	615.97	612.42	607.2	507.51	580.93	854.93	552.46	269.55	875.15	763.94	484.19	937.2	763.14	419.85	939.2	431.81	432.99
343.38	441.7	22.458	481.31	392.52	28.776	533.39	448.44	9.6411	525.66	337.17	228.34	529.44	335.91	432.81	574.91	288.31	594.27	583.28	443.23	24.678	707.36	498.09	29.967	774.57	454.12	3.6056	661.47	576.66	357.87	623.86	565.15	443.6	616.08	612.63	607.38	507.49	580.88	854.81	552.6	269.59	875.22	764	484.35	937.17	763.14	419.85	939.2	431.74	433.19
343.35	441.74	22.64	481.24	392.5	28.697	533.47	448.44	9.7033	525.58	337.27	228.32	529.48	335.86	432.88	574.76	288.19	594.29	583.38	443.2	24.778	707.42	498.42	30.079	774.49	454.13	3.6276	661.6	576.62	357.92	624.02	565.41	443.56	616.08	612.63	607.38	507.51	580.93	854.93	552.48	269.54	875.09	764	484.35	937.17	763.17	419.9	939.15	431.87	433.01
343.43	441.86	22.341	481.22	392.53	28.739	533.4	448.24	9.8099	525.53	337.31	228.24	529.45	335.96	432.87	574.76	288.19	594.29	583.34	443.21	24.659	707.42	498.42	30.079	774.43	454.14	3.6306	661.6	576.53	357.99	624.12	565.39	443.55	616.08	612.63	607.38	507.56	580.88	854.78	552.93	270.39	874.92	764.06	484.39	937.22	763.14	419.85	939.2	431.78	433.24
343.43	441.86	22.341	481.22	392.53	28.739	533.39	448.44	9.6411	525.53	337.31	228.24	529.45	335.96	432.87	574.76	288.67	594.28	583.28	443.23	24.678	707.49	498.5	29.938	774.38	454.08	3.6529	661.6	576.53	357.99	624.42	565.61	443.68	616.08	612.62	607.44	507.49	580.88	854.81	552.72	270.54	874.92	763.95	484.41	937.11	763.27	419.92	939.16	431.88	433.07
343.43	441.86	22.341	481.22	392.53	28.739	533.38	448.37	9.694	525.36	337.56	228.35	529.44	335.91	432.81	574.7	288.3	594.37	583.41	443.27	24.704	707.42	498.42	30.079	774.43	454.14	3.6306	661.6	576.62	357.92	624.43	565.6	443.67	616.11	612.59	607.48	507.51	580.93	854.93	552.66	269.48	875.29	764	484.35	937.17	763.23	419.91	939.3	431.8	433.04
343.43	441.86	22.341	481.24	392.5	28.697	533.47	448.44	9.7033	525.29	337.58	228.45	529.27	335.89	432.87	574.56	288.19	594.36	583.31	443.16	24.785	707.3	498.11	29.861	774.34	454.11	3.6424	661.78	576.68	358.06	624.43	565.6	443.67	616.17	612.55	607.51	507.51	580.93	854.93	552.71	269.67	875.19	764.06	484.39	937.22	763.13	419.94	939.16	431.95	433.19
343.43	441.86	22.341	481.23	392.47	28.567	533.39	448.44	9.6411	525.41	337.76	228.4	529.15	335.9	432.89	574.56	288.19	594.36	583.35	443.29	24.723	707.36	498.43	29.973	774.38	454.08	3.6529	662.2	576.7	358.08	624.5	565.64	443.58	616.17	612.55	607.51	507.51	580.91	854.98	552.59	269.67	875.26	764.19	484.62	937.21	763.23	419.96	939.18	431.94	433.09
343.43	441.86	22.341	481.22	392.53	28.739	533.31	448.37	9.6302	525.3	337.79	228.39	529.11	335.84	432.91	574.7	288.3	594.37	583.38	443.23	24.83	707.36	498.43	29.973	774.38	454.08	3.6529	662.29	576.75	358.04	624.67	565.7	443.55	616.17	612.55	607.51	507.59	580.92	854.86	552.42	269.9	875.28	764.02	484.58	937.24	763.26	419.98	939.19	431.77	433.28
343.43	441.86	22.341	481.22	392.53	28.739	533.31	448.37	9.6302	525.3	337.79	228.39	529.06	335.94	432.98	574.63	288.56	594.27	583.38	443.23	24.83	707.45	497.98	29.87	774.39	454.16	3.6201	662.49	576.75	358.28	624.67	565.7	443.55	616.25	612.59	607.48	507.54	580.92	855.1	552.64	269.59	875.16	764.11	484.54	937.25	763.22	420	939.26	432	433.1
343.43	441.86	22.341	481.22	392.53	28.739	533.47	448.44	9.7033	525.18	337.87	228.39	529.07	335.93	433.06	574.63	288.56	594.27	583.42	443.33	24.716	707.36	498.43	29.973	774.38	454.08	3.6529	662.53	576.91	358.26	624.81	565.98	443.72	616.28	612.58	607.54	507.49	580.88	854.81	552.59	269.67	875.26	764.13	484.47	937.22	763.26	420.01	939.12	431.9	433.09
343.46	442.66	22.579	481.22	392.53	28.739	533.38	448.37	9.694	525.23	338	228.33	528.96	335.92	432.94	574.53	288.69	594.24	583.36	443.36	24.796	707.36	498.43	29.973	774.34	454.11	3.6424	662.53	576.91	358.26	624.97	566.03	443.73	616.25	612.59	607.48	507.51	580.93	854.93	553.25	270.49	874.85	764.02	484.58	937.24	763.25	420.05	939.2	432.06	432.84
343.43	441.86	22.341	481.22	392.53	28.739	533.38	448.37	9.694	525.05	338.13	228.36	528.95	336.07	433.02	574.53	288.69	594.24	583.41	443.48	24.842	707.51	498.56	29.901	774.38	454.08	3.6529	662.72	577.13	358.19	625.23	566.02	443.85	616.28	612.58	607.54	507.51	580.93	854.93	552.9	270.61	874.94	764.11	484.54	937.25	763.26	420.01	939.12	432.06	432.84
343.35	441.96	22.272	481.22	392.53	28.739	533.39	448.44	9.6411	525.13	338.13	228.3	528.95	336.15	432.94	574.53	288.69	594.24	583.47	443.46	24.773	707.38	498.49	29.935	774.38	454.08	3.6529	662.68	577.11	358.25	625.42	566.07	443.89	616.28	612.58	607.54	507.51	580.91	854.98	552.58	269.82	875.27	764.11	484.54	937.25	763.25	420.08	939.15	432.06	432.84
343.55	442.64	22.57	481.22	392.53	28.739	533.39	448.44	9.6411	525	338.15	228.27	528.94	336.09	432.88	574.53	288.69	594.24	583.38	443.31	24.767	707.38	498.49	29.935	774.46	454.14	3.7123	662.83	577.21	358.42	625.52	566.08	443.8	616.46	612.55	607.47	507.49	580.88	854.81	552.83	270.48	875.11	764.02	484.58	937.24	763.26	420.01	939.12	431.92	432.82
343.46	441.96	22.314	481.22	392.53	28.739	533.39	448.44	9.6411	525.05	338.25	228.34	528.95	336.07	433.02	574.53	288.69	594.24	583.29	443.3	24.756	707.51	498.56	29.901	774.46	454.14	3.7123	663.01	577.25	358.45	625.52	566.08	443.8	616.56	612.52	607.68	507.59	581.07	854.97	552.55	269.75	875.18	764.11	484.51	937.27	763.26	420.01	939.12	432.13	432.64
343.39	442.06	22.245	481.29	392.55	28.818	533.33	448.45	9.5785	525.06	338.24	228.48	528.95	336.15	432.94	574.53	288.69	594.24	583.23	443.51	25.056	707.51	498.56	29.901	774.46	454.22	3.6795	662.97	577.2	358.44	625.61	566.11	443.82	616.54	612.61	607.67	507.54	580.9	855.03	553.22	270.67	874.78	764.13	484.47	937.22	763.27	420.04	939.06	432.1	432.68
343.63	442.84	22.514	481.29	392.55	28.818	533.42	448.59	9.5263	525.06	338.24	228.48	528.95	336.07	433.02	574.53	288.69	594.24	583.44	443.4	24.902	707.49	498.5	29.938	774.36	454.02	3.6959	663.14	577.19	358.5	625.61	566.11	443.82	616.59	612.55	607.63	507.77	581.15	854.89	553.19	270.87	874.85	764.11	484.54	937.25	763.27	420.04	939.06	432.16	432.53
344.03	443.58	22.453	481.29	392.55	28.818	533.39	448.44	9.6411	525.06	338.24	228.48	528.92	336.27	432.93	574.53	288.69	594.24	583.35	443.48	24.875	707.51	498.56	29.901	774.41	454.16	3.7018	663.13	577.29	358.57	625.61	566.11	443.82	616.69	612.51	607.62	507.77	581.1	854.99	553.25	270.71	874.85	764.11	484.54	937.25	763.26	420.01	939.12	432.16	432.53
343.63	442.84	22.514	481.29	392.55	28.818	533.39	448.44	9.6411	525.03	338.32	228.37	528.95	336.15	432.94	574.53	288.69	594.24	583.36	443.51	24.927	707.51	498.56	29.901	774.34	454.11	3.6424	663.14	577.19	358.5	625.61	566.11	443.82	616.69	612.51	607.62	507.86	581.06	854.99	553.31	270.73	874.85	764.13	484.47	937.22	763.38	420.03	939.03	432.16	432.58
344.03	443.58	22.453	481.29	392.55	28.818	533.42	448.52	9.5913	525.03	338.45	228.48	528.97	336.35	432.89	574.53	288.69	594.24	583.37	443.35	24.909	707.51	498.56	29.901	774.36	454.07	3.6736	663.13	577.29	358.57	625.71	566.19	443.75	616.86	612.55	607.68	507.9	581.19	854.92	553.17	270.79	875.04	764.13	484.47	937.22	763.26	420.01	939.12	432.13	432.49
343.69	443.13	22.328	481.29	392.55	28.818	533.42	448.52	9.5913	525.01	338.4	228.66	528.97	336.35	432.89	574.53	288.69	594.24	583.29	443.39	24.867	707.51	498.56	29.901	774.31	454.05	3.6854	663.25	577.3	358.53	625.75	566.18	443.75	616.98	612.62	607.62	508.09	581.38	855	553.32	270.82	874.96	764.11	484.54	937.25	763.38	420.03	939.03	432.16	432.58
344.03	443.58	22.453	481.29	392.55	28.818	533.42	448.52	9.5913	525.06	338.54	228.6	528.97	336.35	432.89	574.53	288.69	594.24	583.46	443.48	25.016	707.52	498.58	29.828	774.34	454.11	3.6424	663.27	577.33	358.47	625.8	566.3	443.89	616.98	612.62	607.62	507.9	581.19	854.92	553.4	270.82	874.87	764.11	484.54	937.25	763.45	420.03	939.01	432.16	432.58
343.59	443.09	22.402	481.29	392.55	28.818	533.33	448.53	9.5119	524.82	338.65	228.53	528.99	336.41	432.89	574.53	288.69	594.24	583.36	443.58	24.995	707.51	498.56	29.901	774.34	454.11	3.6424	663.45	577.29	358.45	625.8	566.25	443.66	616.98	612.62	607.62	508.01	581.24	854.93	553.1	270.88	874.85	764.13	484.47	937.22	763.44	419.99	939.07	432.16	432.58
343.65	442.98	22.249	481.29	392.55	28.818	533.42	448.59	9.5263	524.99	338.68	228.57	528.97	336.35	432.89	574.53	288.69	594.24	583.36	443.58	24.995	707.51	498.56	29.901	774.41	454.08	3.6716	663.49	577.46	358.64	625.9	566.34	443.74	616.98	612.62	607.62	508.1	581.37	855.05	553.45	270.77	875.05	764.13	484.47	937.22	763.45	420.03	939.01	432.16	432.58
344.04	443.78	22.276	481.29	392.55	28.818	533.42	448.52	9.5913	524.94	338.82	228.48	528.99	336.41	432.89	574.53	288.69	594.24	583.44	443.4	24.902	707.48	498.66	29.906	774.38	454.08	3.6529	663.45	577.29	358.45	626.02	566.48	443.8	616.98	612.62	607.62	508.04	581.21	855.15	553.39	271.06	874.91	764.13	484.47	937.22	763.45	420.03	939.01	432.16	432.58
343.59	443.09	22.402	481.29	392.55	28.818	533.42	448.59	9.5263	524.94	338.82	228.48	528.99	336.41	432.89	574.67	288.8	594.25	583.39	443.37	24.957	707.51	498.56	29.901	774.38	454.08	3.6529	663.45	577.29	358.45	625.99	566.32	443.73	616.98	612.62	607.62	508.1	581.37	855.05	553.29	270.91	874.87	764.13	484.47	937.22	763.45	420.03	939.01	432.16	432.58
344.04	443.78	22.276	481.19	392.63	28.861	533.37	448.62	9.4552	525	338.8	228.55	529.07	336.55	432.75	574.67	288.8	594.25	583.46	443.48	25.016	707.52	498.58	29.828	774.38	454.08	3.6529	663.45	577.29	358.45	626.02	566.35	443.68	617.06	612.63	607.66	508.18	581.42	855	553.2	271.11	874.99	764.36	484.67	937.3	763.6	419.86	939.1	432.16	432.58
344.18	443.81	22.183	481.19	392.63	28.861	533.32	448.72	9.5501	524.81	338.79	228.53	529.08	336.52	432.81	574.64	288.76	594.13	583.43	443.51	25.012	707.51	498.56	29.901	774.38	454.08	3.6529	663.45	577.29	358.45	626.02	566.35	443.68	617.16	612.66	607.69	508.46	581.16	855.14	553.53	270.78	874.96	764.36	484.67	937.3	763.73	420	939.13	432.16	432.58
344.04	443.78	22.276	481.19	392.63	28.861	533.37	448.62	9.4552	524.93	339.06	228.45	529.08	336.52	432.81	574.67	288.8	594.25	583.31	443.56	25.049	707.5	498.59	29.819	774.31	454.05	3.6854	663.41	577.49	358.63	626.04	566.3	443.76	617.16	612.66	607.69	508.06	581.24	855.1	553.47	271.06	874.82	764.36	484.67	937.3	763.86	420.01	939.11	432.23	432.61
344.04	443.78	22.276	481.19	392.63	28.861	533.42	448.59	9.5263	524.89	339.15	228.68	529.08	336.52	432.81	574.64	288.76	594.13	583.46	443.48	25.016	707.52	498.61	29.746	774.38	454.08	3.6529	663.53	577.46	358.73	626.09	566.6	443.86	617.16	612.66	607.69	508.36	581.24	854.85	553.47	271.06	874.82	764.3	484.52	937.31	763.9	419.99	939.11	432.23	432.61
344.04	443.78	22.276	481.19	392.63	28.861	533.42	448.59	9.5263	524.92	339.46	228.72	529.11	336.64	432.73	574.67	288.8	594.25	583.36	443.58	24.995	707.51	498.56	29.901	774.41	454.16	3.7018	663.67	577.59	358.74	626.09	566.6	443.86	617.16	612.66	607.69	508.4	581.28	854.95	553.69	271.03	874.86	764.39	484.5	937.3	763.89	420.08	939.06	432.23	432.61
343.97	443.67	22.098	481.19	392.63	28.861	533.37	448.62	9.4552	524.9	339.54	228.64	529.05	336.72	432.65	574.67	288.8	594.25	583.36	443.58	24.995	707.48	498.66	29.906	774.46	454.14	3.7123	663.67	577.67	358.88	626.09	566.6	443.86	617.16	612.66	607.69	508.36	581.42	855.17	553.49	270.97	874.9	764.39	484.5	937.3	763.86	420.01	939.11	432.19	432.52
344.11	443.87	22.15	481.19	392.63	28.861	533.42	448.59	9.5263	524.91	339.61	228.59	529.11	336.64	432.73	574.66	288.93	594.09	583.31	443.56	25.049	707.48	498.69	29.824	774.34	454.11	3.6424	663.78	577.7	358.68	626.09	566.46	443.75	617.16	612.66	607.69	508.35	581.28	855.16	553.32	270.18	874.92	764.41	484.4	937.3	764.05	420.11	939.09	432.32	432.62
344.17	443.94	22.059	481.19	392.63	28.861	533.37	448.62	9.4552	524.87	339.58	228.55	529.05	336.72	432.65	574.67	288.8	594.25	583.36	443.58	24.995	707.5	498.59	29.819	774.36	454.02	3.6959	663.72	577.62	358.61	626.19	566.45	443.79	617.16	612.66	607.69	508.72	580.97	855.15	553.32	270.18	874.92	764.39	484.5	937.3	764.05	420.11	939.09	432.32	432.62
344.17	443.94	22.059	481.21	392.67	28.924	533.32	448.72	9.5501	524.87	339.57	228.54	529.11	336.64	432.73	574.67	288.8	594.25	583.42	443.58	24.962	707.48	498.69	29.824	774.38	454.08	3.6529	663.93	577.69	358.78	626.1	566.41	443.81	617.16	612.66	607.69	508.39	581.32	855.25	553.66	271.12	874.78	764.65	484.42	937.28	764.05	420.11	939.09	432.32	432.62
344.17	443.94	22.059	481.19	392.63	28.861	533.34	448.69	9.4018	524.92	339.57	228.62	529.05	336.72	432.65	574.67	288.8	594.25	583.31	443.56	25.049	707.48	498.66	29.906	774.34	454.11	3.6424	663.84	577.52	358.65	626.18	566.63	443.84	617.26	612.62	607.67	508.43	581.44	855.2	553.37	270.03	874.96	764.65	484.42	937.28	764.06	420.02	939.14	432.32	432.62
344.11	443.87	22.15	481.21	392.67	28.924	533.37	448.62	9.4552	524.99	339.66	228.64	529.11	336.64	432.73	574.67	288.8	594.25	583.46	443.48	25.016	707.5	498.59	29.819	774.34	454.11	3.6424	663.93	577.69	358.78	626.19	566.58	443.9	617.39	612.65	607.64	508.43	581.44	855.2	553.32	270.18	874.92	764.71	484.54	937.22	764.08	420	939.09	432.29	432.54
344.17	443.94	22.059	481.19	392.63	28.861	533.37	448.62	9.4552	524.99	339.66	228.64	529.05	336.72	432.65	574.67	288.8	594.25	583.36	443.58	24.995	707.48	498.66	29.906	774.38	454.08	3.6529	663.87	577.61	358.7	626.18	566.63	443.84	617.16	612.66	607.69	508.65	581.24	855.18	553.37	270.03	874.96	764.7	484.52	937.29	764.05	420.11	939.09	432.36	432.66
344.17	443.94	22.059	481.19	392.63	28.861	533.37	448.62	9.4552	524.99	339.66	228.64	529.05	336.72	432.65	574.64	288.76	594.13	583.39	443.61	25.073	707.48	498.69	29.824	774.36	454.02	3.6959	663.93	577.69	358.78	626.28	566.57	443.87	617.37	612.63	607.74	508.7	581.35	855.06	553.42	269.88	874.95	764.86	484.46	937.34	764.32	420	939.18	432.42	432.67
344.17	443.94	22.059	481.19	392.63	28.861	533.37	448.62	9.4552	524.91	339.66	228.71	529.05	336.72	432.65	574.64	288.76	594.13	583.49	443.51	25.095	707.48	498.66	29.906	774.46	454.14	3.7123	663.87	577.61	358.7	626.27	566.62	443.81	617.39	612.65	607.64	508.95	581.18	855.11	553.33	270.11	874.9	764.9	484.53	937.26	764.33	419.92	939.22	432.38	432.64
344.17	443.94	22.059	481.19	392.63	28.861	533.37	448.62	9.4552	524.91	339.66	228.71	529.05	336.72	432.65	574.64	288.76	594.13	583.31	443.56	25.049	707.48	498.69	29.824	774.5	454.2	3.69	663.93	577.69	358.78	626.34	566.6	443.82	617.37	612.63	607.74	508.74	581.26	855.13	553.37	270.03	874.96	764.9	484.53	937.26	764.46	420.02	939.18	432.32	432.62
344.17	443.94	22.059	481.21	392.67	28.924	533.37	448.62	9.4552	524.83	339.74	228.75	529.05	336.72	432.65	574.67	288.8	594.25	583.46	443.48	25.016	707.48	498.69	29.824	774.46	454.14	3.7123	663.88	577.69	358.84	626.35	566.55	443.88	617.41	612.63	607.69	508.69	581.32	855.11	553.33	270.11	874.9	764.91	484.55	937.2	764.46	420.02	939.18	432.36	432.66
344.17	443.94	22.059	481.19	392.63	28.861	533.42	448.59	9.5263	524.91	339.66	228.71	529.05	336.72	432.65	574.64	288.76	594.13	583.49	443.71	25.072	707.48	498.69	29.824	774.34	454.11	3.6424	663.99	577.63	358.72	626.41	566.6	443.96	617.37	612.63	607.74	509	581.11	855.12	553.59	269.75	874.84	764.91	484.55	937.2	764.54	419.98	939.2	432.32	432.62
344.17	443.94	22.059	481.19	392.63	28.861	533.32	448.72	9.5501	524.83	339.74	228.75	529.05	336.72	432.65	574.64	288.76	594.13	583.36	443.58	24.995	707.51	498.56	29.901	774.46	454.14	3.7123	663.93	577.69	358.78	626.41	566.6	443.96	617.41	612.63	607.69	508.98	581.06	855.12	553.48	270.03	874.73	764.91	484.61	937.33	764.63	419.96	939.15	432.42	432.67
344.26	443.71	22.246	481.21	392.67	28.924	533.37	448.62	9.4552	524.86	339.67	228.64	529.05	336.72	432.65	574.64	288.76	594.13	583.35	443.76	25.068	707.5	498.59	29.819	774.39	454.1	3.6391	663.99	577.63	358.72	626.49	566.59	443.94	617.37	612.63	607.74	508.65	581.2	855.16	553.42	269.88	874.95	764.96	484.69	937.25	764.68	420.1	939.14	432.33	432.57
344.17	443.94	22.059	481.21	392.67	28.924	533.35	448.77	9.4577	524.78	339.74	228.67	529.05	336.72	432.65	574.63	288.88	593.98	583.39	443.61	25.073	707.51	498.56	29.901	774.46	454.14	3.7123	663.99	577.63	358.72	626.49	566.59	443.94	617.41	612.63	607.69	508.86	580.88	855.16	553.53	269.93	874.8	765.03	484.38	937.39	764.63	419.96	939.15	432.33	432.57
344.24	443.83	22.013	481.21	392.67	28.924	533.32	448.72	9.5501	524.84	339.62	228.65	528.99	336.69	432.71	574.64	288.76	594.13	583.45	443.56	25.07	707.48	498.69	29.824	774.34	454.11	3.6424	663.99	577.63	358.72	626.49	566.59	443.94	617.51	612.87	607.86	509.04	581.07	855.21	553.47	270.08	874.75	764.96	484.45	937.29	764.63	419.96	939.15	432.3	432.44
344.26	443.71	22.246	481.21	392.67	28.924	533.35	448.77	9.4577	524.78	339.74	228.67	529.05	336.72	432.65	574.67	288.8	594.25	583.53	443.61	25.126	707.51	498.56	29.901	774.43	454.14	3.6306	664.05	577.76	358.77	626.53	566.6	443.88	617.51	612.87	607.86	508.78	581.21	855.22	553.59	269.75	874.84	765.07	484.44	937.32	764.67	419.84	939.08	432.36	432.45
344.17	443.94	22.059	481.21	392.67	28.924	533.4	448.73	9.5287	524.79	339.58	228.61	529.05	336.72	432.65	574.64	288.76	594.13	583.39	443.61	25.073	707.48	498.69	29.824	774.43	454.14	3.6306	663.99	577.63	358.72	626.49	566.59	443.94	617.51	612.87	607.86	508.94	581.01	855.24	553.57	269.77	874.87	765.14	484.63	937.24	764.68	420.1	939.14	432.37	432.56
344.17	443.94	22.059	481.31	392.71	28.948	533.32	448.72	9.5501	524.8	339.59	228.62	529.05	336.72	432.65	574.95	288.64	594.06	583.36	443.58	24.995	707.5	498.59	29.819	774.38	454.08	3.6529	663.99	577.63	358.72	626.53	566.6	443.88	617.51	612.87	607.86	509.07	581.15	855.29	553.59	269.75	874.84	765.08	484.46	937.25	764.72	420.02	939.12	432.36	432.45
344.26	443.71	22.246	481.21	392.67	28.924	533.32	448.72	9.5501	524.74	339.58	228.54	529.05	336.72	432.65	574.88	288.81	594.14	583.54	443.53	25.04	707.48	498.69	29.824	774.41	454.16	3.7018	664.17	577.8	358.78	626.49	566.59	443.94	617.51	612.87	607.86	508.95	580.87	855.3	553.88	269.67	874.79	765.15	484.46	937.22	764.7	420.06	939.04	432.27	432.42
344.17	443.94	22.059	481.19	392.63	28.861	533.37	448.62	9.4552	524.8	339.59	228.62	529.11	336.64	432.73	574.79	288.88	594.11	583.45	443.56	25.07	707.48	498.69	29.824	774.38	454.08	3.6529	664.14	577.57	358.75	626.58	566.61	443.96	617.51	612.87	607.86	509.05	580.9	855.22	553.59	269.75	874.84	765.2	484.6	937.27	764.73	419.95	939.06	432.26	432.31
344.24	443.83	22.013	481.12	392.68	29.002	533.35	448.83	9.6236	524.69	339.5	228.58	529.05	336.72	432.65	574.79	288.88	594.11	583.53	443.61	25.126	707.51	498.56	29.901	774.43	454.14	3.6306	663.99	577.63	358.72	626.53	566.6	443.88	617.51	612.86	607.91	509.12	580.9	855.25	553.59	269.75	874.84	765.17	484.47	937.16	764.73	420.05	939.06	432.29	432.19
344.03	443.91	22.153	481.21	392.67	28.924	533.37	448.69	9.6212	524.76	339.49	228.51	529.05	336.72	432.65	574.98	288.68	594.17	583.53	443.55	24.985	707.51	498.56	29.901	774.43	454.14	3.6306	664.15	577.63	358.77	626.58	566.61	443.96	617.51	612.87	607.86	509.12	580.93	855.34	553.88	269.67	874.79	765.21	484.63	937.2	764.81	419.98	939.11	432.28	432.21
344.08	443.83	22.116	481.22	392.72	29.023	533.37	448.69	9.6212	524.78	339.42	228.61	529.11	336.64	432.73	574.92	288.78	594.26	583.47	443.53	24.964	707.48	498.69	29.824	774.59	454.19	3.6708	664.15	577.63	358.77	626.53	566.6	443.88	617.51	612.87	607.86	509.04	580.9	855.16	553.72	269.78	874.86	765.21	484.63	937.2	764.84	419.92	939.08	432.29	432.19
344.11	443.87	22.15	481.31	392.71	28.948	533.37	448.69	9.6212	524.73	339.41	228.53	529.05	336.72	432.65	575.15	288.8	594.12	583.51	443.48	24.984	707.48	498.66	29.906	774.44	454.07	3.6498	663.99	577.63	358.72	626.53	566.46	443.77	617.51	612.86	607.91	509.33	580.68	855.31	553.77	269.61	874.93	765.21	484.63	937.2	764.82	420.03	939.06	432.33	432.19
344.11	443.87	22.15	481.19	392.63	28.861	533.32	448.72	9.5501	524.81	339.38	228.69	529.05	336.72	432.65	575.12	288.76	594.01	583.53	443.44	24.754	707.51	498.56	29.901	774.43	454.14	3.6306	663.93	577.55	358.65	626.53	566.6	443.88	617.51	612.86	607.91	509.21	580.78	855.25	554.06	269.63	874.82	765.21	484.63	937.2	764.88	419.74	938.98	432.33	432.19
344.26	443.71	22.246	481.12	392.68	29.002	533.37	448.69	9.6212	524.83	339.41	228.68	529.11	336.64	432.73	575.31	288.89	593.93	583.5	443.39	24.87	707.5	498.59	29.819	774.43	454.14	3.6306	663.93	577.69	358.78	626.48	566.64	443.88	617.51	612.87	607.86	509.19	580.75	855.29	554.02	269.68	874.74	765.15	484.46	937.22	765.09	419.77	939.11	432.3	432.16
344.17	443.94	22.059	481.12	392.68	29.002	533.37	448.69	9.6212	524.7	339.29	228.61	529.38	336.69	432.7	575.31	288.89	593.93	583.5	443.45	24.805	707.5	498.59	29.819	774.38	454.08	3.6529	663.93	577.69	358.78	626.49	566.59	443.94	617.51	612.87	607.86	509.19	580.75	855.29	553.95	269.58	874.97	765.22	484.62	937.17	765.11	419.69	938.94	432.37	432.13
344.08	443.83	22.116	481.31	392.71	28.948	533.37	448.69	9.6212	524.76	339.37	228.62	529.42	336.69	432.64	575.34	288.93	594.04	583.58	443.31	24.772	707.51	498.56	29.901	774.44	454.07	3.6498	663.99	577.63	358.72	626.49	566.59	443.94	617.41	612.61	607.75	509.1	580.69	855.32	554.13	269.71	874.77	765.22	484.62	937.17	765.14	419.93	938.91	432.38	432.1
344.18	443.78	21.913	481.31	392.71	28.948	533.37	448.69	9.6212	524.78	339.24	228.77	529.38	336.69	432.7	575.34	288.93	594.04	583.45	443.27	24.823	707.51	498.56	29.901	774.47	454.07	3.631	663.99	577.63	358.72	626.44	566.54	443.87	617.51	612.87	607.86	509.19	580.71	855.37	554.38	269.56	874.78	765.15	484.46	937.22	765.05	419.68	938.98	432.3	432.16
344.26	443.71	22.246	481.19	392.63	28.861	533.37	448.69	9.6212	524.78	339.27	228.64	529.48	336.65	432.76	575.34	288.93	594.04	583.42	443.4	24.651	707.48	498.69	29.824	774.39	454.16	3.6201	663.93	577.69	358.78	626.44	566.54	443.87	617.51	612.87	607.86	509.19	580.75	855.29	554.13	269.71	874.77	765.15	484.46	937.22	765.16	419.79	939.02	432.35	431.96
344.01	443.77	22.22	481.22	392.72	29.023	533.37	448.69	9.6212	524.79	339.18	228.74	529.38	336.69	432.7	575.5	289.02	593.94	583.42	443.33	24.716	707.51	498.56	29.901	774.38	454.08	3.6529	663.99	577.63	358.72	626.42	566.59	443.8	617.41	612.63	607.69	509.24	580.82	855.4	554.43	269.51	874.86	765.4	484.56	937.01	765.15	419.76	938.77	432.3	432.16
344.25	443.52	22.4	481.22	392.72	29.023	533.37	448.62	9.6862	524.79	339.12	228.66	529.38	336.69	432.7	575.5	289.02	593.94	583.42	443.4	24.651	707.51	498.56	29.901	774.34	454.11	3.6424	663.99	577.63	358.72	626.34	566.6	443.82	617.37	612.63	607.74	509.1	580.66	855.4	554.52	269.55	874.65	765.59	484.54	936.93	765.29	419.87	938.97	432.35	431.96
344.08	443.83	22.116	481.22	392.72	29.023	533.37	448.69	9.6212	524.79	339.04	228.64	529.52	336.65	432.7	575.59	288.82	593.85	583.36	443.33	24.606	707.49	498.5	29.938	774.49	454.13	3.6276	663.95	577.46	358.53	626.35	566.41	443.77	617.41	612.61	607.75	509.32	580.79	855.41	554.29	269.57	874.75	765.4	484.56	937.01	765.34	419.76	938.89	432.35	431.96
344.11	443.87	22.15	481.22	392.72	29.023	533.37	448.69	9.6212	524.93	338.96	228.65	529.52	336.65	432.7	575.62	288.86	593.97	583.42	443.31	24.587	707.48	498.66	29.906	774.38	454.08	3.6529	663.84	577.37	358.36	626.28	566.57	443.87	617.37	612.63	607.74	509.32	580.79	855.41	554.25	269.61	874.67	765.47	484.57	936.97	765.36	419.79	938.84	432.35	431.96
344.03	443.91	22.153	481.22	392.72	29.023	533.37	448.62	9.6862	524.82	339.24	228.63	529.52	336.65	432.7	575.73	288.91	593.86	583.42	443.31	24.587	707.49	498.5	29.938	774.38	454.08	3.6529	663.77	577.25	358.29	626.1	566.41	443.81	617.37	612.63	607.74	509.34	580.65	855.45	554.18	269.7	874.71	765.66	484.54	936.89	765.46	419.83	938.84	432.38	432.01
344.03	443.91	22.153	481.22	392.72	29.023	533.44	448.69	9.6799	524.95	338.92	228.69	529.52	336.65	432.7	575.62	288.86	593.97	583.4	443.27	24.526	707.51	498.56	29.901	774.38	454.08	3.6529	663.51	577.23	358.39	626.04	566.3	443.76	617.41	612.63	607.69	509.43	580.77	855.39	554.43	269.53	874.91	765.72	484.73	936.87	765.41	419.67	938.84	432.38	432.04
344.49	443.55	22.257	481.22	392.72	29.023	533.37	448.69	9.6212	524.88	338.83	228.6	529.52	336.65	432.7	575.59	288.82	593.85	583.45	443.32	24.561	707.44	498.48	30.041	774.38	454.08	3.6529	663.56	577.23	358.33	626.02	566.35	443.68	617.37	612.63	607.74	509.25	580.53	855.37	554.43	269.53	874.91	765.66	484.54	936.89	765.47	419.88	938.9	432.36	432.07
344.08	443.83	22.116	481.22	392.72	29.023	533.41	448.53	9.7981	525.09	338.88	228.72	529.52	336.65	432.7	575.66	288.55	593.95	583.37	443.18	24.591	707.56	498.49	30.036	774.34	454.11	3.6424	663.56	577.23	358.33	625.99	566.23	443.84	617.37	612.63	607.74	509.34	580.41	855.46	554.71	269.52	874.68	765.47	484.57	936.97	765.47	419.88	938.9	432.36	431.92
344.03	443.91	22.153	481.22	392.72	29.023	533.34	448.54	9.736	524.97	338.77	228.76	529.52	336.65	432.7	575.55	288.5	594.06	583.43	443.18	24.439	707.56	498.49	30.036	774.38	454.08	3.6529	663.48	577.26	358.32	625.92	566.13	443.77	617.28	612.6	607.71	509.34	580.64	855.44	554.56	269.5	874.73	765.66	484.54	936.89	765.46	419.83	938.84	432.29	431.98
344.03	443.91	22.153	481.22	392.72	29.023	533.3	448.58	9.8244	524.91	338.75	228.69	529.52	336.65	432.7	575.73	288.91	593.86	583.41	443.04	24.334	707.38	498.49	29.935	774.38	454.08	3.6529	663.51	577.29	358.38	625.95	566.15	443.72	617.37	612.63	607.74	509.4	580.76	855.48	554.71	269.52	874.68	765.66	484.54	936.89	765.42	419.69	938.79	432.38	431.9
344.08	443.83	22.116	481.22	392.72	29.023	533.34	448.54	9.736	524.85	338.76	228.62	529.52	336.65	432.7	575.66	288.55	593.95	583.48	443.08	24.326	707.51	498.56	29.901	774.38	454.08	3.6529	663.26	577.25	358.31	625.92	566.13	443.77	617.28	612.6	607.71	509.37	580.42	855.47	554.66	269.54	874.8	765.72	484.73	936.87	765.46	419.83	938.84	432.41	432.02
344.08	443.83	22.116	481.27	392.71	29.103	533.41	448.53	9.7981	524.93	338.8	228.67	529.52	336.65	432.7	575.66	288.55	593.95	583.26	443.08	24.405	707.42	498.42	30.079	774.44	454.15	3.6168	663.36	577.24	358.28	625.92	566.13	443.77	617.24	612.57	607.76	509.43	580.54	855.51	554.66	269.54	874.8	765.72	484.77	936.81	765.47	419.84	938.79	432.38	432.05
344.03	443.91	22.153	481.15	392.67	29.09	533.34	448.54	9.736	525.02	338.86	228.74	529.56	336.53	432.72	575.64	288.53	593.84	583.34	443.1	24.299	707.42	498.42	30.079	774.34	454.11	3.6424	663.34	577.16	358.33	625.85	566.16	443.74	617.28	612.6	607.71	509.34	580.65	855.45	554.82	269.54	874.67	765.66	484.54	936.89	765.47	419.84	938.79	432.38	431.9
344.08	443.83	22.116	481.15	392.67	29.09	533.3	448.79	9.7728	524.97	338.85	228.68	529.68	336.55	432.67	575.66	288.55	593.95	583.48	443.08	24.326	707.45	498.24	30.141	774.34	454.11	3.6424	663.21	577.25	358.38	625.87	566.12	443.81	617.24	612.57	607.76	509.28	580.53	855.41	554.66	269.54	874.8	765.66	484.54	936.89	765.47	419.84	938.79	432.31	431.96
[truncated: 18,051 more rows]
[truncated: 61 more columns]
