# Supplementary material for: PManalyzer: A Software Facilitating the Study of Sensorimotor Control of Whole-Body Movements
Source: Front Neuroinform. 2019 Apr 5;13:24. doi: 10.3389/fninf.2019.00024 (PMC6461015; doi:10.3389/fninf.2019.00024)
Supplement: Supplementary file 1 [file Data_Sheet_1.ZIP › exampledata_tandem/tandem_s4t1.txt]

218.53	431.86	20.385	363.26	375.93	32.129	425.22	426.13	-11.666	384.77	326.73	194.22	363.18	311.89	481.82	416.91	285.01	571.44	535.8	448.48	21.05	680.83	484.46	32.853	738.87	428.41	-7.5538	603.18	580.52	374.79	521.69	550.79	461.74	522.02	609.65	759.68	390.6	546.36	969.69	394.89	329.11	981.75	614.95	471.61	997.48	617.05	413.15	998.88	397.95	436.52
218.55	431.84	20.43	363.23	375.06	32.413	425.17	426.07	-11.736	385.03	326.31	194.24	363.71	311.87	481.63	417.34	284.88	571.3	535.76	448.4	21.031	680.83	484.46	32.853	738.95	428.34	-7.531	603.18	580.52	374.79	521.69	550.79	461.74	522.11	609.8	759.98	390.72	546.41	969.68	394.92	328.99	981.85	615.06	471.6	997.39	617.13	413.25	998.97	398.13	436.48
218.65	431.8	20.419	363.51	374.89	32.482	425.08	426.07	-11.733	385.37	326.2	194.19	363.77	311.44	481.75	418.33	285.67	571.38	535.68	448.41	20.972	680.83	484.46	32.853	738.95	428.34	-7.531	603.27	580.7	374.7	521.69	550.79	461.74	522.14	609.79	760.05	390.6	546.36	969.69	395.01	328.74	981.95	614.95	471.61	997.48	617.13	413.25	998.97	400.13	437.1
218.59	431.71	20.494	363.37	374.82	32.494	425.11	426.07	-11.784	385.55	326.16	194.13	364.23	311.1	481.8	418.77	285.47	571.46	535.76	448.4	21.031	680.92	484.68	32.993	738.95	428.34	-7.531	603.24	580.53	374.89	521.69	550.79	461.74	522.04	609.74	760.13	390.6	546.36	969.69	395.11	328.69	982	614.95	471.61	997.48	617.13	413.25	998.97	400.06	437.06
218.66	431.73	20.487	363.45	374.57	32.492	425.23	426.03	-11.674	385.55	326.11	194.04	364.8	310.95	481.62	419.19	285.39	571.26	535.68	448.41	20.972	680.81	484.49	32.807	738.95	428.34	-7.531	603.11	580.61	374.86	521.75	550.75	461.76	521.98	609.65	760.08	390.52	546.19	969.62	394.99	328.62	981.98	615.06	471.6	997.46	617.1	413.33	998.92	400.14	437.22
218.71	431.7	20.49	363.41	374.76	32.384	425.15	425.94	-11.836	385.65	325.91	194.13	365.52	310.79	481.51	419.52	285.3	571.06	535.68	448.41	20.972	680.9	484.71	32.947	738.95	428.34	-7.531	603.18	580.52	374.79	521.69	550.79	461.74	521.96	609.64	760.11	390.52	546.19	969.62	395.19	328.52	982.1	615.07	471.79	997.66	617.13	413.25	998.97	400.14	437.22
218.71	431.67	20.524	363.65	374.53	32.361	425.09	425.94	-11.884	386.24	325.71	193.9	365.86	310.78	481.44	419.55	283.8	571.39	535.76	448.4	21.031	680.66	484.37	32.802	738.95	428.34	-7.531	603.23	580.52	374.72	521.69	550.79	461.74	521.98	609.61	760.15	391.72	545.88	969.5	395.13	328.55	982.09	615	471.69	997.57	617.13	413.25	998.97	400.14	437.22
218.71	431.67	20.524	363.65	374.4	32.449	425.09	425.94	-11.884	386.31	325.43	194.02	366.23	310.56	481.28	420.13	283.6	571.38	535.76	448.4	21.031	680.66	484.37	32.802	738.95	428.34	-7.531	603.24	580.53	374.89	521.68	550.92	461.87	521.92	609.61	760.18	391.55	545.74	969.6	395.34	328.33	982.14	615.07	471.79	997.66	617.13	413.25	998.97	400.36	437.15
218.75	431.66	20.509	363.65	374.36	32.372	425.18	425.98	-11.867	386.69	325.27	193.87	366.59	310.39	481.13	420.67	283.3	571.21	535.76	448.4	21.031	680.83	484.46	32.853	738.95	428.34	-7.531	603.18	580.52	374.79	521.75	550.75	461.76	521.92	609.61	760.18	391.55	545.74	969.6	395.41	328.35	982.17	615.07	471.79	997.66	617.2	413.34	999.03	400.14	437.22
218.85	431.62	20.472	363.65	374.36	32.372	425.25	425.9	-11.899	387.02	325.19	193.87	367.22	310.11	480.92	420.95	283.12	571.12	535.76	448.4	21.031	680.83	484.46	32.853	738.95	428.34	-7.531	603.11	580.61	374.86	521.75	550.75	461.76	521.92	609.61	760.18	391.59	545.77	969.47	395.51	328.37	982.14	614.95	471.61	997.48	617.09	413.24	999.04	400.12	437.19
218.8	431.56	20.529	363.65	374.36	32.372	425.21	425.92	-11.879	387.19	325.15	193.87	367.84	309.75	480.97	421.8	282.32	571.04	535.76	448.4	21.031	680.83	484.46	32.853	738.95	428.34	-7.531	603.18	580.52	374.79	521.69	550.79	461.74	521.92	609.61	760.18	390.32	545.9	969.66	395.3	328.18	982.11	615	471.69	997.57	617.21	413.44	998.92	400.41	437.17
218.8	431.56	20.529	363.51	374.42	32.059	425.18	425.8	-11.927	387.25	325.04	193.78	368.14	309.31	481.02	422.05	282.29	571.05	535.76	448.4	21.031	680.83	484.46	32.853	738.95	428.34	-7.531	603.24	580.53	374.89	521.74	550.88	461.89	521.92	609.61	760.18	391.42	545.61	969.54	395.4	328.18	982.18	615.07	471.79	997.66	617.1	413.33	998.92	400.41	437.17
218.79	431.48	20.574	363.65	374.36	32.372	425.15	425.81	-11.805	387.51	324.95	193.76	368.6	309.34	480.94	421.87	282.54	571.44	535.76	448.4	21.031	680.83	484.46	32.853	738.95	428.34	-7.531	603.24	580.53	374.89	521.86	550.78	461.78	521.92	609.61	760.18	391.42	545.61	969.54	395.37	328.08	982.17	615	471.78	997.7	617.17	413.42	998.99	400.32	437
218.89	431.53	20.471	363.95	374.17	32.314	425.14	425.83	-11.83	387.61	325.08	193.64	368.69	309.36	480.83	422.58	282.5	571.26	535.76	448.4	21.031	680.58	484.44	32.889	738.95	428.34	-7.531	603.11	580.61	374.86	521.75	550.75	461.76	521.82	609.54	760.24	391.42	545.61	969.54	395.34	328.09	982.11	615	471.78	997.7	617.1	413.33	998.92	400.57	436.95
218.86	431.48	20.618	364.06	374.22	32.329	425.12	425.89	-11.896	387.87	324.95	193.59	369.33	309.11	480.75	423.41	281.72	571.02	535.76	448.4	21.031	680.92	484.68	32.993	738.99	428.4	-7.5517	603.29	580.59	374.77	521.87	550.94	461.98	521.82	609.54	760.24	391.42	545.61	969.54	395.35	327.95	982.18	614.98	471.81	997.77	617.06	413.32	998.99	400.53	437.06
218.94	431.51	20.569	364.15	374.21	32.249	425.18	425.8	-11.927	387.97	324.47	193.57	369.85	308.58	480.59	423.71	281.65	571.02	535.76	448.4	21.031	680.83	484.46	32.853	738.99	428.4	-7.5517	603.19	580.78	374.76	521.86	550.78	461.78	521.82	609.54	760.24	391.42	545.61	969.54	395.37	327.77	982.29	614.85	471.8	997.71	617.11	413.38	999.05	400.35	436.93
218.89	431.49	20.645	364.31	373.89	32.501	425.21	425.73	-11.836	388.19	324.5	193.49	370.04	308.3	480.55	424.16	281.33	571.05	535.76	448.4	21.031	681.49	484.82	32.682	738.99	428.4	-7.5517	603.18	580.52	374.79	521.84	550.91	461.91	521.82	609.54	760.24	391.42	545.61	969.54	395.29	327.68	982.32	614.76	471.73	997.68	616.77	413.39	998.91	400.41	437.17
218.84	431.44	20.687	364.53	373.8	32.406	425.18	425.8	-11.927	388.41	324.43	193.48	370.56	308.16	480.33	424.63	281.06	570.95	535.68	448.41	20.972	680.84	484.56	32.673	738.95	428.34	-7.531	603.23	580.6	374.88	521.84	550.91	461.91	521.77	609.53	760.2	391.22	545.67	969.25	395.29	327.68	982.32	614.7	471.69	997.75	616.5	413.46	998.8	400.38	437.02
218.87	431.45	20.644	364.27	374.24	32.07	425.18	425.8	-11.927	388.81	324.33	193.22	371.3	308.02	480.28	424.27	281.57	571.22	535.68	448.41	20.972	680.84	484.67	32.885	738.99	428.4	-7.5517	603.22	580.68	374.84	521.84	550.91	461.91	521.82	609.54	760.24	391.23	545.69	969.37	395.26	327.55	982.31	614.76	471.73	997.68	616.44	413.41	998.86	400.5	436.97
218.87	431.4	20.671	364.47	373.93	32.095	425.16	425.73	-11.883	389.09	324.22	193.02	371.55	307.86	480.27	424.39	281.4	571.13	535.76	448.4	21.031	680.92	484.68	32.993	738.99	428.4	-7.5517	603.27	580.79	374.85	521.84	550.91	461.91	521.75	609.45	760.25	391.39	545.67	969.27	395.26	327.55	982.31	614.49	471.5	997.75	616.47	413.54	998.77	400.5	436.97
218.97	431.36	20.704	364.38	373.94	32.171	425.2	425.74	-11.861	389.26	324.1	193.11	371.87	307.65	480.14	425.31	282.69	570.82	535.76	448.4	21.031	680.9	484.71	32.947	738.99	428.4	-7.5517	603.27	580.7	374.7	521.89	550.82	461.86	521.72	609.44	760.26	391.22	545.67	969.25	395.13	327.47	982.44	614.55	471.58	997.84	616.31	413.5	998.86	400.53	436.86
218.92	431.35	20.689	364.47	373.93	32.095	425.27	425.84	-11.911	389.25	324.08	192.97	372.35	307.47	480.1	425.7	282.48	570.74	535.76	448.4	21.031	680.92	484.68	32.993	738.95	428.34	-7.531	603.37	580.67	374.82	521.87	550.94	461.98	521.66	609.38	760.23	391.01	545.65	969.32	395.21	327.49	982.39	614.49	471.5	997.75	616.47	413.54	998.77	400.35	436.93
218.87	431.36	20.735	364.47	374.07	32.171	425.18	425.8	-11.927	389.33	323.95	193.06	372.84	307.22	480.09	426.42	282.51	570.61	535.76	448.4	21.031	681.03	484.76	32.96	738.99	428.4	-7.5517	603.27	580.75	374.92	521.87	550.94	461.98	521.66	609.38	760.23	391.01	545.65	969.32	395.09	327.39	982.46	614.55	471.58	997.84	616.31	413.5	998.86	400.62	436.89
218.83	431.31	20.75	364.46	373.8	32.069	425.17	425.69	-11.946	389.42	323.65	193.01	373.17	306.89	480.04	426.65	282.32	570.6	535.68	448.41	20.972	681.44	485.02	32.64	738.95	428.34	-7.531	603.28	580.74	374.73	521.87	550.94	461.98	521.72	609.39	760.27	391.01	545.68	969.23	394.96	327.36	982.51	614.36	471.37	997.78	616.31	413.5	998.86	400.35	436.93
218.97	431.3	20.647	364.54	373.8	32.172	425.2	425.76	-11.989	389.57	323.55	193.03	373.47	306.84	479.95	426.8	282.11	570.73	535.8	448.44	21.08	680.88	484.67	32.924	738.91	428.47	-7.5745	603.27	580.75	374.92	521.87	550.94	461.98	521.55	609.33	760.23	390.74	545.6	969.18	394.97	327.2	982.5	614.3	471.26	997.76	616.31	413.5	998.86	400.38	436.86
218.92	431.35	20.689	364.44	373.7	32.055	425.17	425.69	-11.946	389.71	323.59	192.87	373.93	306.73	479.89	426.82	282.09	570.68	535.76	448.4	21.031	680.86	484.67	32.914	738.99	428.4	-7.5517	603.19	580.78	374.76	521.87	550.94	461.98	521.55	609.33	760.23	390.25	545.43	969.25	395.01	327.24	982.45	614.3	471.26	997.76	616.21	413.51	998.89	400.38	436.86
218.98	431.26	20.677	364.69	373.65	32.204	425.17	425.69	-11.946	390.09	323.23	192.89	374.08	306.74	479.83	427.16	282.13	570.55	535.68	448.41	20.972	681.01	484.8	32.914	738.99	428.4	-7.5517	603.29	580.68	374.92	521.87	550.94	461.98	521.44	609.29	760.24	390.21	545.3	969.24	394.99	327.2	982.52	614.3	471.26	997.76	616.07	413.54	998.87	400.29	436.84
218.95	431.29	20.714	364.42	373.96	31.897	425.18	425.8	-11.927	390.28	323.24	192.79	374.13	306.6	479.87	427.51	281.78	570.48	535.8	448.44	21.08	681.01	484.8	32.914	738.99	428.4	-7.5517	603.27	580.75	374.92	521.87	550.94	461.98	521.44	609.29	760.24	390.21	545.3	969.24	394.92	327.16	982.55	614.3	471.26	997.76	615.91	413.57	998.83	400.32	436.73
219.02	431.31	20.661	364.87	374.22	31.778	425.17	425.69	-11.946	390.33	323.21	192.87	374.67	306.37	479.78	427.91	281.69	570.43	535.76	448.4	21.031	680.93	484.79	32.813	738.95	428.34	-7.531	603.27	580.79	374.85	521.87	550.94	461.98	521.34	609.26	760.21	390.21	545.3	969.24	394.94	327.15	982.56	614.3	471.26	997.76	615.91	413.57	998.83	400.13	436.64
218.92	431.18	20.672	364.67	373.62	31.884	425.17	425.69	-11.946	390.28	323.24	192.79	375.26	306.17	479.64	428.04	281.72	570.31	535.76	448.4	21.031	680.92	484.68	32.993	738.99	428.4	-7.5517	603.32	580.85	374.74	521.93	550.95	462.04	521.94	607.96	760.18	389.11	545.53	969.19	394.92	327.04	982.59	614.3	471.26	997.76	615.87	413.65	998.86	400.19	436.79
219	431.14	20.727	365.1	373.98	32.002	425.17	425.69	-11.946	390.51	323.1	192.65	375.7	306.09	479.42	428.44	281.53	570.31	535.76	448.4	21.031	680.9	484.71	32.947	738.99	428.4	-7.5517	603.27	580.75	374.92	521.87	550.94	461.98	521.94	607.96	760.18	389.11	545.53	969.19	394.89	326.91	982.61	614.15	471.27	997.82	615.87	413.65	998.86	400.13	436.59
219.03	431.01	20.755	364.93	374.23	31.673	425.17	425.69	-11.946	390.71	323.13	192.5	376.02	305.44	479.55	428.63	281.6	570.32	535.68	448.41	20.972	681.03	484.76	32.96	738.91	428.47	-7.5745	603.2	580.82	374.8	521.87	550.94	461.98	521.94	607.96	760.18	389.07	545.42	969.07	394.85	326.88	982.56	613.98	471.36	997.88	615.58	413.74	998.91	400.05	436.75
219.04	431.04	20.806	364.9	374.08	31.668	425.21	425.73	-12.042	390.69	323.06	192.41	376.33	305.38	479.5	429.07	281.58	570.28	535.68	448.41	20.972	680.9	484.71	32.947	738.99	428.4	-7.5517	603.27	580.75	374.92	521.93	550.95	462.04	521.84	607.91	760.2	388.62	545.13	968.97	394.65	326.94	982.73	613.67	471.13	997.86	615.58	413.74	998.91	400.12	436.72
219.03	431.01	20.755	364.54	374.38	31.781	425.23	425.67	-11.976	390.88	323.04	192.46	376.47	305.29	479.45	429.19	280.96	570.44	535.76	448.4	21.031	681.01	484.8	32.914	738.99	428.4	-7.5517	603.16	580.68	374.96	521.87	550.94	461.98	521.71	607.87	760.35	388.7	545.07	968.81	394.65	326.94	982.73	613.6	471.03	997.96	615.54	413.82	998.95	399.94	436.69
219.07	431	20.784	364.54	374.38	31.781	425.17	425.69	-11.946	391.08	322.93	192.26	376.81	305.19	479.39	429.52	278.93	570.41	535.76	448.4	21.031	681.6	485.06	32.702	738.95	428.34	-7.531	603.27	580.83	374.89	521.87	550.94	461.98	521.63	607.93	760.37	388.66	545.13	968.73	394.62	326.95	982.78	613.45	470.98	997.93	615.41	413.86	998.89	399.94	436.6
219.13	430.99	20.77	364.9	374.08	31.668	425.17	425.69	-11.946	391.58	322.54	192.21	377.3	305.08	479.26	429.74	278.86	570.41	535.76	448.4	21.031	681.01	484.8	32.914	738.99	428.4	-7.5517	603.27	580.75	374.92	521.87	550.94	461.98	521.61	607.91	760.41	388.36	545.14	968.79	394.52	326.99	982.72	613.32	470.97	997.97	615.33	413.71	998.98	399.87	436.64
219.07	431	20.784	365.05	373.72	31.989	425.19	425.6	-11.93	391.73	322.59	192.1	377.93	304.86	479.22	430	278.77	570.37	535.76	448.4	21.031	681.01	484.8	32.914	738.98	428.47	-7.5661	603.2	580.75	374.83	521.87	550.94	461.98	521.65	607.88	760.45	388.34	544.84	968.66	394.42	326.92	982.68	613.05	471.02	997.96	615.23	413.66	999.1	399.8	436.67
219.09	430.93	20.785	364.91	374.04	32.242	425.23	425.44	-11.993	391.77	322.58	192.04	378.34	304.73	479.11	430.34	278.52	570.43	535.76	448.4	21.031	681.01	484.8	32.914	738.99	428.4	-7.5517	603.25	580.86	374.85	521.87	550.94	461.98	521.65	607.77	760.48	388.34	544.84	968.66	394.32	326.92	982.72	612.77	471.17	997.91	615.23	413.66	999.1	399.74	436.5
219.09	430.88	20.811	364.9	374.08	31.668	425.21	425.57	-11.983	392.18	322.44	192.05	378.4	304.66	479.04	430.49	278.52	570.37	535.76	448.4	21.031	680.95	484.75	32.859	738.98	428.47	-7.5661	603.2	580.82	374.8	521.89	550.82	461.86	521.38	607.6	760.23	387.94	544.89	968.88	394.3	326.76	982.68	612.68	471.1	997.88	614.88	413.36	999.04	399.4	436.39
219.09	430.88	20.811	364.9	374.08	31.668	425.21	425.73	-11.987	392.24	322.42	191.93	378.64	304.67	479.12	430.7	278.52	570.29	535.68	448.41	20.972	681.01	484.8	32.914	738.99	428.4	-7.5517	603.27	580.75	374.92	521.87	550.94	461.98	521.42	607.57	760.26	387.94	544.89	968.88	393.9	326.65	982.71	612.64	471.2	997.88	614.88	413.36	999.04	399.22	436.34
219.09	430.88	20.811	364.68	373.24	31.856	425.19	425.66	-11.998	392.35	322.4	191.92	378.87	304.51	478.91	431.04	278.25	570.31	535.8	448.44	21.08	681.01	484.8	32.914	738.99	428.4	-7.5517	603.27	580.83	374.89	521.87	550.94	461.98	521.42	607.57	760.26	387.81	544.83	968.89	393.72	326.45	982.74	612.6	471.26	997.93	614.55	413.15	999	399.15	436.2
219.09	430.81	20.874	364.53	374.25	31.753	425.21	425.57	-11.983	392.53	322.34	191.83	379.01	304.4	478.9	431.03	278.2	570.29	535.76	448.4	21.031	680.95	484.75	32.859	738.99	428.4	-7.5517	603.27	580.75	374.92	521.87	550.94	461.98	521.27	607.46	760.24	387.81	544.83	968.89	393.61	326.29	982.72	612.47	471.26	998.03	614.61	413.23	999.09	399.15	436.17
219.09	430.81	20.874	364.4	373.41	31.947	425.21	425.5	-12.058	392.62	322.27	191.78	379.17	304.25	478.7	430.83	278.6	570.28	535.76	448.4	21.031	680.9	484.71	32.947	738.99	428.4	-7.5517	603.16	580.68	374.96	521.89	550.82	461.86	521.17	607.41	760.26	387.76	544.71	968.93	393.53	326.24	982.82	612.34	471.21	998.1	614.55	413.15	999	399	436.24
219.09	430.81	20.874	364.4	373.5	31.98	425.21	425.5	-12.058	392.63	322.07	191.81	379.61	304.02	478.68	431.11	278.48	570.35	535.76	448.4	21.031	680.83	484.46	32.853	738.99	428.4	-7.5517	603.17	580.61	374.96	521.89	550.82	461.86	521.12	607.38	760.3	387.66	544.67	968.83	393.44	326.16	982.83	612.34	471.21	998.1	614.61	413.23	999.09	399	436.26
219.09	430.81	20.874	364.72	373.46	31.8	425.19	425.59	-12.074	392.76	321.97	191.8	379.84	303.89	478.55	431.11	278.46	570.3	535.76	448.4	21.031	681.01	484.8	32.914	738.99	428.4	-7.5517	603.16	580.68	374.96	521.84	550.91	461.91	521.03	607.4	760.33	387.61	544.63	968.9	393.29	325.99	982.69	612.31	471.2	998.16	614.4	413.18	998.97	399	436.26
219.07	430.78	20.907	364.99	373.2	31.672	425.21	425.5	-12.058	392.72	321.95	191.75	380	303.61	478.59	431.17	278.43	570.2	535.76	448.4	21.031	680.92	484.68	32.993	738.99	428.4	-7.5517	603.17	580.61	374.96	521.74	550.88	461.89	520.99	607.38	760.24	387.54	544.62	968.8	393.22	326.02	982.83	612.17	471.09	998.22	614.31	413.14	999.22	399.04	436.14
219.09	430.76	20.907	364.66	373.48	31.723	425.31	425.54	-12.043	392.72	321.95	191.75	380.49	303.45	478.55	431.29	278.38	570.24	535.76	448.4	21.031	680.72	484.63	32.896	738.99	428.4	-7.5517	603.11	580.61	374.86	521.75	550.75	461.76	520.74	607.23	760.15	387.43	544.58	968.8	393.14	325.87	982.79	612.17	471.09	998.22	613.91	413.1	999.09	399.04	436.14
219.07	430.73	20.94	364.66	373.48	31.723	425.21	425.48	-11.94	392.74	321.8	191.77	380.68	303.17	478.24	431.77	278.26	570.12	535.76	448.4	21.031	681.52	485	32.729	738.99	428.4	-7.5517	603.09	580.62	375.01	521.75	550.75	461.76	520.68	607.26	760.12	387.07	544.56	968.59	393.05	325.86	982.83	612.11	471.05	998.28	613.95	413.1	998.96	399	436.26
219.07	430.73	20.94	365.14	373.16	31.223	425.25	425.55	-12.099	392.91	321.84	191.68	380.77	303.06	478.15	432.37	279.14	570.08	535.68	448.41	20.972	681.46	484.86	32.641	738.99	428.4	-7.5517	603.03	580.62	374.92	521.75	550.75	461.76	520.56	607.2	760.12	386.75	544.53	968.66	392.93	325.7	982.81	612.01	470.93	998.21	613.52	413.12	999.08	398.84	436.2
219.11	430.66	20.959	364.8	373.32	31.554	425.21	425.5	-12.058	393.05	321.58	191.62	381.37	302.79	478.25	432.54	278.83	570.04	535.76	448.4	21.031	680.77	484.45	32.774	738.91	428.47	-7.5745	603.03	580.62	374.92	521.75	550.75	461.76	520.55	607.28	760.08	386.55	544.56	968.39	392.7	325.75	982.74	612.01	470.93	998.21	613.45	413.12	999.21	398.78	436.16
219.11	430.66	20.959	364.83	373.36	31.634	425.31	425.54	-12.043	393.1	321.64	191.58	381.46	302.77	478.14	432.57	278.85	569.97	535.76	448.4	21.031	680.81	484.49	32.807	738.99	428.4	-7.5517	603.09	580.62	375.01	521.75	550.75	461.76	520.55	607.28	760.08	386.55	544.56	968.39	392.65	325.79	982.82	611.54	470.72	998.09	613.32	412.87	999.13	398.59	436.25
219.12	430.62	20.994	365.3	373.07	31.51	425.21	425.5	-12.058	393.46	321.55	191.49	381.87	302.74	478.01	432.56	278.73	569.82	535.68	448.41	20.972	680.83	484.71	32.868	738.87	428.41	-7.5538	603.03	580.62	374.92	521.5	550.66	461.78	520.48	607.3	759.92	386.33	544.62	968.4	392.61	325.7	982.85	611.54	470.72	998.09	613.18	412.74	999.15	398.24	436.36
219.12	430.62	20.994	364.8	373.32	31.554	425.23	425.44	-11.993	393.8	321.38	191.5	381.95	302.76	478.02	432.71	278.61	569.78	535.76	448.4	21.031	680.77	484.45	32.774	738.91	428.47	-7.5745	603.09	580.62	375.01	521.62	550.7	461.78	520.48	607.34	759.97	386.33	544.62	968.4	392.47	325.66	982.85	611.43	470.73	998.1	612.97	412.68	999.04	397.75	436.2
219.12	430.62	20.994	365.12	373.13	31.164	425.21	425.5	-12.058	393.86	321.42	191.44	381.95	302.72	477.92	432.86	278.48	569.79	535.76	448.4	21.031	681.38	484.95	32.688	738.95	428.34	-7.531	602.95	580.54	375.01	521.29	550.62	461.87	520.43	607.35	759.97	385.94	544.58	968.36	392.41	325.52	982.93	611.24	470.87	998.12	612.97	412.68	999.04	397.81	436.06
219.11	430.66	20.959	364.83	373.41	31.555	425.31	425.54	-12.043	393.82	321.36	191.42	382.28	302.58	477.89	433.01	278.33	569.83	535.68	448.41	20.972	681.63	485.02	32.744	738.99	428.4	-7.5517	602.72	580.47	374.86	521.29	550.62	461.87	520.17	607.37	759.94	385.87	544.43	968.27	392.06	325.7	982.85	611.04	470.85	998.05	612.97	412.68	999.04	397.73	436.05
219.12	430.62	20.994	364.83	373.41	31.555	425.19	425.53	-12.006	393.9	321.22	191.4	382.3	302.55	477.78	433.25	278.45	569.67	535.76	448.4	21.031	680.81	484.49	32.807	738.87	428.41	-7.5538	602.88	580.55	374.87	521.29	550.5	461.77	520.09	607.53	759.98	385.52	544.25	968.39	391.51	325.82	983.03	610.87	470.95	998.07	612.73	412.58	998.91	397.59	435.96
219.11	430.66	20.959	364.86	373.45	31.635	425.19	425.53	-12.006	394.03	321.16	191.4	382.31	302.41	477.7	433.57	278.24	569.68	535.76	448.32	21.057	680.83	484.46	32.853	738.95	428.34	-7.531	602.72	580.47	374.86	521.24	550.48	461.83	519.96	607.43	760	385.52	544.27	968.34	391.44	325.64	982.97	610.73	470.98	998.03	612.51	412.76	999.1	397.46	435.81
219.11	430.66	20.959	364.83	373.41	31.555	425.23	425.44	-11.993	394.03	321.16	191.4	382.54	302.35	477.65	433.27	276.93	569.94	535.76	448.32	21.057	680.63	484.4	32.756	738.99	428.4	-7.5517	602.72	580.47	374.86	521.05	550.49	461.67	519.87	607.4	759.83	385.26	544.27	968.43	391.34	325.61	982.97	610.31	470.99	998	612.31	412.88	999.15	397.54	435.84
219.11	430.66	20.959	364.83	373.41	31.555	425.21	425.48	-11.94	394.07	321.03	191.41	382.65	302.25	477.57	433.35	276.89	569.8	535.76	448.4	21.031	680.66	484.37	32.802	738.87	428.41	-7.5538	602.72	580.47	374.86	521.03	550.67	461.86	519.8	607.34	759.97	384.98	544.46	968.44	391.04	325.67	983.01	610.31	470.99	998	612.19	412.84	998.98	397.46	435.81
219.11	430.66	20.959	364.83	373.41	31.555	425.21	425.5	-12.058	394.18	320.96	191.39	382.69	302.03	477.48	433.4	276.86	569.87	535.76	448.32	21.057	680.73	484.49	32.699	738.99	428.4	-7.5517	602.72	580.47	374.86	521.05	550.49	461.67	519.55	607.36	759.89	384.86	544.39	968.37	391.11	325.54	983.08	610.14	471.02	997.99	612.12	412.82	999.09	397.46	435.81
219.11	430.66	20.959	364.94	373.46	31.469	425.21	425.48	-11.94	394.29	320.92	191.42	382.74	301.91	477.53	433.55	276.8	569.89	535.76	448.32	21.057	680.63	484.4	32.756	738.95	428.34	-7.531	602.72	580.47	374.86	520.98	550.53	461.83	519.55	607.36	759.89	384.89	544.48	968.31	390.84	325.67	982.98	609.74	470.97	997.91	611.86	412.81	999.13	397.46	435.81
219.09	430.69	20.975	364.83	373.41	31.555	425.21	425.48	-11.94	394.3	320.87	191.39	383.03	301.72	477.52	433.59	276.82	569.84	535.76	448.32	21.057	680.66	484.37	32.802	738.99	428.4	-7.5517	602.51	580.22	374.66	520.94	550.51	461.73	519.55	607.36	759.89	384.51	544.47	968.3	390.5	325.64	982.92	609.7	471.06	997.92	611.78	412.8	999.31	397.46	435.81
219.12	430.62	20.994	364.94	373.46	31.469	425.21	425.55	-11.865	394.38	320.81	191.33	383.08	301.68	477.43	433.55	276.77	569.81	535.74	448.27	20.958	680.66	484.37	32.802	738.99	428.4	-7.5517	602.49	580.31	374.85	520.81	550.46	461.73	519.4	607.22	759.83	384.51	544.47	968.3	390.61	325.62	982.94	609.53	470.92	998	611.6	412.95	999.35	397.27	435.72
219.11	430.66	20.959	364.94	373.46	31.469	425.21	425.48	-11.94	394.31	320.74	191.24	383.1	301.62	477.48	433.6	276.8	569.76	535.76	448.32	21.057	680.81	484.49	32.807	738.91	428.47	-7.5745	602.46	580.23	374.83	520.85	550.48	461.84	519.31	607.33	759.76	384.39	544.42	968.32	390.36	325.75	982.78	609.41	470.79	997.94	611.6	412.95	999.35	397.26	435.53
219.11	430.66	20.959	365.15	373.3	31.688	425.21	425.55	-11.865	394.41	320.73	191.15	383.27	301.56	477.35	433.6	276.8	569.76	535.7	448.3	20.952	680.55	484.48	32.843	738.91	428.47	-7.5745	602.57	580.34	374.95	520.85	550.48	461.84	519.08	607.13	759.68	384.39	544.42	968.32	390.34	325.69	982.74	609.31	470.8	997.95	611.46	412.97	999.33	397.1	435.35
219.07	430.73	20.94	364.94	373.46	31.469	425.21	425.55	-11.865	394.45	320.67	191.13	383.31	301.51	477.3	433.6	276.8	569.76	535.78	448.29	21.011	680.75	484.53	32.94	738.91	428.47	-7.5745	602.3	580.18	374.75	520.79	550.28	461.81	518.92	607.16	759.75	384.39	544.42	968.32	390.17	325.62	982.83	609.2	470.74	997.92	611.17	412.93	999.35	396.72	435.27
219.09	430.69	20.975	365.57	373.12	31.702	425.21	425.55	-11.865	394.43	320.69	191.11	383.26	301.57	477.24	433.58	276.74	569.75	535.81	448.29	21.064	680.66	484.37	32.802	738.95	428.34	-7.531	602.16	580.13	374.59	520.72	550.47	461.79	518.92	607.16	759.75	384.16	544.32	968.36	390.17	325.62	982.83	609.24	470.94	997.99	610.98	412.94	999.36	396.76	435.19
219.07	430.73	20.94	365.15	373.3	31.688	425.17	425.4	-11.922	394.35	320.57	191.03	383.31	301.37	477.31	433.62	276.62	569.89	535.78	448.29	21.011	680.58	484.44	32.889	738.99	428.4	-7.5517	602.37	580.14	374.67	520.71	550.38	461.84	518.79	607.19	759.68	384.03	544.27	968.35	390.01	325.56	982.81	609.05	470.73	997.91	610.84	412.8	999.35	396.75	435.05
219.11	430.66	20.959	365.43	373.25	31.483	425.17	425.47	-11.847	394.35	320.57	191.03	383.31	301.37	477.31	433.57	276.59	569.94	535.77	448.23	20.987	680.55	484.48	32.843	738.87	428.41	-7.5538	602.12	580.11	374.66	520.52	550.29	461.95	518.79	607.19	759.68	383.92	544.23	968.34	389.81	325.64	982.96	608.8	470.7	998	610.52	412.95	999.38	396.49	435.04
219.02	430.74	20.986	364.94	373.46	31.469	425.17	425.47	-11.847	394.46	320.59	191	383.49	301.09	477.32	433.57	276.59	569.94	535.83	448.26	21.017	680.75	484.53	32.94	738.91	428.47	-7.5745	602.26	580.18	374.65	520.67	550.36	461.74	518.74	607.12	759.78	383.79	544.23	968.25	389.87	325.52	982.95	608.76	470.78	998.04	610.52	412.95	999.38	396.23	435.06
219.07	430.73	20.94	365.12	373.47	31.488	425.17	425.47	-11.847	394.25	320.61	190.99	383.4	301.16	477.38	433.57	276.59	569.94	535.83	448.26	21.017	680.55	484.48	32.843	738.99	428.4	-7.5517	602.26	580.18	374.65	520.67	550.36	461.74	518.73	607.2	759.73	383.25	544.24	968.36	389.06	325.94	983.05	608.57	470.82	998.01	610.26	412.99	999.37	395.9	434.85
219.02	430.74	20.986	364.97	373.5	31.549	425.17	425.47	-11.847	394.18	320.62	190.92	383.47	300.99	477.36	433.66	276.4	569.96	535.83	448.26	21.017	680.58	484.44	32.889	738.99	428.4	-7.5517	602.19	580.22	374.64	520.63	550.57	461.75	518.73	607.2	759.73	383.15	544.25	968.32	389.03	325.82	983.06	608.24	470.71	997.99	610.22	413.08	999.39	395.87	434.58
219.07	430.73	20.94	364.94	373.46	31.469	425.17	425.47	-11.847	394.09	320.49	190.88	383.42	301.1	477.29	433.9	277.78	569.62	535.82	448.2	20.991	680.69	484.78	32.862	738.95	428.34	-7.531	602.12	580.11	374.66	520.57	550.6	462.03	518.61	607.15	759.7	383.1	544.13	968.32	388.93	325.79	983.05	608.24	470.71	997.99	609.99	412.85	999.49	395.87	434.58
219.07	430.73	20.94	364.97	373.5	31.549	425.17	425.47	-11.847	394.09	320.49	190.88	383.42	301.1	477.29	433.8	277.59	569.71	535.83	448.26	21.017	680.51	484.44	32.789	738.91	428.47	-7.5745	602.26	580.18	374.65	520.67	550.58	461.85	518.65	607.15	759.81	383.01	544.1	968.3	388.68	325.73	983.11	607.98	470.76	997.94	609.79	412.72	999.49	395.7	434.46
219.01	430.79	20.953	364.94	373.46	31.469	425.17	425.47	-11.847	394.09	320.49	190.88	383.47	300.99	477.36	433.75	277.75	569.69	535.83	448.26	21.017	680.65	484.63	32.797	738.99	428.4	-7.5517	602.12	580.11	374.66	520.65	550.64	461.88	518.53	607.1	759.79	382.78	544.14	968.24	388.49	325.54	983.1	607.63	470.58	997.96	609.79	412.72	999.49	395.55	434.57
219.07	430.73	20.94	364.94	373.46	31.469	425.15	425.47	-11.744	394.09	320.49	190.88	383.42	301.1	477.29	433.7	277.67	569.76	535.82	448.2	20.991	680.49	484.48	32.743	738.99	428.4	-7.5517	602.26	580.18	374.65	520.67	550.58	461.85	518.53	607.1	759.79	382.78	544.14	968.24	388.49	325.54	983.1	607.46	470.69	997.97	609.65	412.76	999.55	395.57	434.39
219.09	430.81	20.874	364.94	373.46	31.469	425.15	425.47	-11.744	394.09	320.49	190.88	383.39	301	477.3	433.7	277.67	569.76	535.91	448.13	20.983	680.6	484.55	32.722	738.91	428.47	-7.5745	602.16	580.2	374.7	520.56	550.74	461.82	518.53	607.1	759.79	382.7	544.12	968.21	388.47	325.42	983.14	607.29	470.75	998.05	609.65	412.79	999.64	395.37	434.36
219.03	430.82	20.92	365.15	373.3	31.688	425.17	425.47	-11.847	394.09	320.49	190.88	383.39	301	477.3	433.65	277.57	569.8	535.83	448.26	21.017	680.76	484.45	32.745	738.99	428.4	-7.5517	602.26	580.18	374.65	520.56	550.74	461.82	518.53	607.1	759.79	382.7	544.12	968.21	388.32	325.38	983.15	607.29	470.75	998.05	609.62	412.75	999.61	395.02	434.27
219.01	430.79	20.953	364.94	373.46	31.469	425.15	425.47	-11.744	394.09	320.49	190.88	383.44	300.9	477.37	433.7	277.67	569.76	535.83	448.26	21.017	680.81	484.49	32.807	738.99	428.4	-7.5517	602.16	580.1	374.75	520.67	550.58	461.85	518.53	607.1	759.79	382.69	544	968.09	388.21	325.43	983.09	607.15	470.58	998.1	609.19	412.65	999.51	394.98	434.22
219.01	430.79	20.953	365.41	373.22	31.424	425.16	425.51	-11.784	394.1	320.46	190.8	383.38	300.91	477.35	433.41	277.61	569.74	535.83	448.26	21.017	680.84	484.56	32.673	738.99	428.4	-7.5517	602.26	580.18	374.65	520.51	550.51	461.79	518.31	607.01	759.74	382.46	544	968.19	388.03	325.25	983.16	607.03	470.61	998.04	609.14	412.77	999.59	394.98	434.17
219.03	430.82	20.92	364.94	373.46	31.469	425.15	425.41	-11.705	394.1	320.46	190.8	383.38	300.91	477.35	433.55	277.53	569.79	535.88	448.33	20.975	680.72	484.63	32.896	738.99	428.4	-7.5517	602.26	580.18	374.65	520.56	550.74	461.82	518.31	607.01	759.74	382.07	543.86	968.23	387.88	325.23	983.1	606.95	470.69	998.15	609.05	412.81	999.52	394.47	434.11
219.03	430.82	20.92	365.15	373.3	31.688	425.13	425.38	-11.669	394.1	320.46	190.8	383.27	300.85	477.28	433.3	277.58	569.77	535.83	448.26	21.017	680.65	484.63	32.797	738.99	428.4	-7.5517	602.12	580.11	374.66	520.59	550.46	461.69	518.31	607.01	759.74	382.1	543.81	968.07	387.63	325.12	983.18	606.88	470.69	998.19	608.83	412.65	999.5	394.47	434.11
219.02	430.85	20.89	365.07	373.56	31.628	425.13	425.38	-11.664	394.1	320.46	190.8	383.22	300.83	477.25	433.33	277.41	569.77	535.83	448.34	20.99	680.57	484.4	32.657	738.91	428.47	-7.5745	602.12	580.11	374.66	520.56	550.74	461.82	518.31	607.01	759.74	381.74	543.74	968.06	387.49	325.01	983.12	606.88	470.69	998.19	608.61	412.63	999.52	394.45	434.13
219.02	430.85	20.89	365.41	373.22	31.424	425.11	425.35	-11.628	394.09	320.39	190.78	383.22	300.83	477.25	433.33	277.41	569.77	535.97	448.18	20.993	680.73	484.49	32.699	738.99	428.4	-7.5517	602.03	580.13	374.71	520.52	550.63	461.77	518.31	607.01	759.74	381.86	543.67	967.89	387.25	325.09	983.21	606.56	470.52	998.29	608.47	412.65	999.51	394.01	433.86
218.99	430.82	20.903	364.97	373.5	31.549	425.08	425.32	-11.538	394.09	320.39	190.78	383.27	300.73	477.31	433.22	275.53	569.91	535.97	448.18	20.993	680.77	484.7	32.775	739.01	428.43	-7.5908	602.03	580.13	374.71	520.52	550.63	461.77	518.3	607.08	759.69	381.86	543.67	967.89	387.25	325.09	983.21	606.49	470.52	998.33	608.44	412.65	999.58	394.18	433.82
219	430.83	20.89	365.15	373.3	31.688	425.02	425.44	-11.549	394.1	320.46	190.8	383.27	300.73	477.31	433.3	275.5	569.98	535.88	448.25	21.002	680.75	484.49	32.728	738.99	428.4	-7.5517	601.99	580.11	374.77	520.52	550.63	461.77	518.31	607.01	759.74	381.61	543.77	967.94	386.88	325.24	983.21	606.49	470.52	998.33	608.05	412.66	999.53	394.09	433.77
218.97	430.85	20.873	365.22	373.33	31.817	425.02	425.44	-11.549	394.05	320.39	190.73	383.22	300.83	477.25	433.22	275.53	569.91	535.99	448.22	20.953	680.68	484.48	32.635	739.05	428.4	-7.638	601.89	580.15	374.77	520.4	550.58	461.81	518.31	607.01	759.74	381.61	543.77	967.94	386.83	325.25	983.27	606.47	470.55	998.4	607.76	412.54	999.52	393.92	433.85
218.97	430.85	20.873	365.51	373.32	31.536	425.02	425.44	-11.549	394.02	320.35	190.68	383.27	300.73	477.31	433.1	275.45	570.03	535.97	448.26	20.967	680.84	484.56	32.673	739.05	428.4	-7.638	601.76	580.04	374.57	520.36	550.45	461.76	518.31	607.01	759.74	381.4	543.89	968.01	386.82	325.16	983.32	606.46	470.54	998.46	607.61	412.58	999.47	393.92	433.81
218.92	430.93	20.843	365.49	373.29	31.477	425.01	425.4	-11.507	393.99	320.29	190.68	383.27	300.73	477.31	433.09	275.36	570.16	536	448.23	20.977	680.68	484.48	32.635	739.05	428.4	-7.638	601.63	580.06	374.63	520.28	550.44	461.78	518.31	607.01	759.74	381.4	543.89	968.01	386.83	325.29	983.21	606.25	470.39	998.59	607.61	412.58	999.47	393.92	433.81
218.89	430.97	20.867	365.76	373.22	31.76	425.01	425.4	-11.507	394.02	320.35	190.68	383.29	300.69	477.27	433.05	275.35	570.1	536.04	448.35	20.999	680.57	484.4	32.657	739.05	428.4	-7.638	601.28	580.2	374.63	520.19	550.48	461.79	518.31	607.01	759.74	381.3	543.84	968.04	386.42	325.17	983.21	606.2	470.51	998.56	607.44	412.69	999.46	393.84	433.85
218.84	431.07	20.882	365.07	373.56	31.628	425.01	425.4	-11.507	393.99	320.29	190.68	383.27	300.73	477.31	433.05	275.35	570.1	536.19	448.25	21.023	680.77	484.45	32.774	739.05	428.4	-7.638	601.25	580.17	374.55	520.09	550.45	461.77	518.31	607.01	759.74	381.3	543.84	968.04	386.37	325.29	983.16	606.14	470.51	998.55	607.44	412.69	999.46	393.66	433.57
218.89	430.97	20.867	365.6	373.32	31.482	425.01	425.4	-11.507	393.99	320.29	190.68	383.29	300.69	477.27	432.96	275.3	570.13	536.04	448.35	20.999	680.93	484.79	32.813	739.05	428.4	-7.638	601.12	580.29	374.7	519.78	550.63	461.82	518.31	607.01	759.74	381.3	543.84	968.04	386.04	325.44	983.14	606.14	470.47	998.62	607.21	412.59	999.46	393.62	433.51
218.91	431.04	20.876	365.43	373.25	31.483	425.01	425.4	-11.507	393.95	320.3	190.61	383.19	300.7	477.3	432.96	275.3	570.13	536.08	448.38	20.969	680.77	484.7	32.775	739.05	428.4	-7.638	600.99	580.04	374.28	519.85	550.46	461.74	518.31	607.01	759.74	381.3	543.84	968.04	386.1	325.18	983.22	605.79	470.43	998.61	607.02	412.6	999.45	393.48	433.47
218.9	431.05	20.807	365.32	373.39	31.896	424.97	425.43	-11.453	393.99	320.2	190.64	383.27	300.73	477.31	432.96	275.3	570.13	536.15	448.3	21.026	680.92	484.57	32.774	739.05	428.4	-7.638	601.07	580.08	374.43	519.85	550.46	461.74	518.22	606.96	759.77	381.13	543.82	967.91	385.7	325.21	983.25	605.79	470.43	998.61	606.99	412.68	999.4	393.24	433.45
218.84	431.07	20.882	364.94	373.41	31.543	424.97	425.43	-11.453	393.95	320.3	190.61	383.21	300.67	477.25	432.92	275.36	570.12	536.04	448.35	20.999	680.84	484.56	32.673	739.05	428.4	-7.638	600.99	580.04	374.28	519.73	550.41	461.63	518.26	606.87	759.71	380.83	544	967.88	385.63	325.21	983.31	605.66	470.47	998.55	606.91	412.58	999.51	393.38	433.42
218.85	431.1	20.85	365.04	373.52	31.548	425.01	425.4	-11.507	393.99	320.2	190.64	383.21	300.67	477.25	432.96	275.23	570.18	536.15	448.3	21.026	680.84	484.56	32.673	739.05	428.4	-7.638	600.92	580.04	374.34	519.64	550.3	461.54	519.03	607.67	759.7	380.7	544.1	967.92	385.53	325.3	983.39	605.53	470.49	998.54	606.91	412.58	999.51	393.24	433.45
218.84	431.07	20.882	365.55	373.29	31.488	424.97	425.43	-11.453	393.92	320.26	190.66	383.21	300.67	477.25	432.91	275.28	570.18	536.04	448.35	20.999	680.83	484.71	32.868	739.05	428.4	-7.638	600.66	580.13	374.29	519.64	550.3	461.54	519.04	607.57	759.58	380.64	544.25	967.92	385.56	325.31	983.35	605.2	470.56	998.51	606.74	412.55	999.65	393.17	433.28
218.93	431.1	20.894	365.49	373.41	31.914	425.01	425.4	-11.507	393.93	320.17	190.62	383.21	300.67	477.25	432.47	275.68	570.29	536.14	448.21	21.029	680.84	484.56	32.673	739.07	428.42	-7.6768	600.55	580.07	374.31	519.51	550.23	461.6	518.95	607.58	759.59	380.2	544.23	968.03	385.37	325.35	983.3	605.07	470.59	998.47	606.74	412.55	999.65	393.12	433.16
218.85	431.1	20.85	365.54	373.03	31.706	424.97	425.43	-11.453	393.86	320.11	190.67	383.12	300.55	477.28	432.87	274.65	570.68	536.21	448.29	20.982	680.86	484.53	32.719	739.05	428.4	-7.638	600.5	580.06	374.37	519.24	550.11	461.69	518.92	607.64	759.54	380.2	544.23	968.03	385.18	325.37	983.55	605	470.74	998.53	606.74	412.55	999.65	392.91	432.97
218.85	431.1	20.85	365.51	373.32	31.536	424.97	425.43	-11.453	393.86	320.11	190.67	383.13	300.52	477.25	432.88	275.28	570.11	536.19	448.29	21.042	680.79	484.67	32.821	739.05	428.4	-7.638	600.27	579.94	374.37	519.15	549.91	461.58	518.79	607.62	759.68	380.01	544.32	968.2	385	325.44	983.3	604.85	470.82	998.57	606.54	412.59	999.72	392.91	432.97
218.84	431.07	20.882	365.53	373.26	31.429	424.97	425.43	-11.453	393.89	320.19	190.54	383.12	300.55	477.28	432.36	275.63	570.44	536.1	448.35	20.955	680.68	484.48	32.635	739.05	428.34	-7.6719	600.27	579.94	374.37	518.97	550.07	461.66	518.73	607.48	759.7	379.96	544.32	968.16	384.87	325.41	983.37	604.85	470.82	998.57	606.54	412.59	999.72	392.91	432.97
218.85	431.1	20.85	365.62	373.36	31.541	425.01	425.4	-11.507	393.89	320.19	190.54	383.02	300.39	477.34	432.83	274.62	570.74	536.2	448.29	21.028	680.73	484.49	32.699	739.05	428.34	-7.6719	600.11	579.7	374.35	518.84	550.1	461.6	518.61	607.48	759.58	379.7	544.32	968.13	384.81	325.43	983.39	604.79	470.82	998.62	606.39	412.62	999.7	392.91	432.97
218.9	431.05	20.807	365.41	373.22	31.424	424.97	425.43	-11.453	393.99	320.16	190.56	383.02	300.39	477.34	432.66	274.75	570.74	536.15	448.4	20.964	680.81	484.49	32.807	739.05	428.4	-7.638	599.99	579.36	374.21	518.87	549.94	461.48	518.45	607.5	759.6	379.61	544.39	968.02	384.71	325.51	983.39	604.68	470.86	998.55	606.15	412.66	999.69	392.81	432.93
218.9	431.05	20.807	364.94	373.46	31.469	424.95	425.44	-11.416	393.93	320.17	190.62	383.02	300.39	477.34	432.49	274.88	570.73	536.24	448.27	21.053	680.75	484.49	32.728	739.05	428.34	-7.6719	599.77	579.33	374.15	518.57	549.94	461.42	517.38	606.56	759.31	379.65	544.4	968.06	384.51	325.74	983.38	604.4	470.89	998.52	605.89	412.7	999.67	392.79	432.91
218.9	431.05	20.807	365.69	373.16	31.707	424.97	425.43	-11.453	393.95	320.18	190.49	383.07	300.28	477.39	432.49	274.88	570.73	536.29	448.22	21.004	680.68	484.48	32.635	739.05	428.34	-7.6719	599.77	579.33	374.15	518.29	549.87	461.44	517.31	606.52	759.33	379.61	544.39	968.02	384.6	325.5	983.37	604.4	470.89	998.52	605.66	412.61	999.58	392.71	432.69
218.9	431.05	20.807	365.53	373.1	31.603	425.01	425.4	-11.507	393.99	320.16	190.56	383.02	300.39	477.34	432.49	274.88	570.73	536.19	448.14	21.071	680.57	484.4	32.657	739.05	428.34	-7.6719	599.55	579.29	374.2	517.89	549.85	461.51	517.28	606.53	759.27	379.34	544.59	968.12	384.09	326.02	983.25	604.4	470.89	998.52	605.38	412.74	999.59	392.48	432.75
218.85	431.1	20.85	365.14	373.52	31.567	424.97	425.43	-11.453	393.99	320.16	190.56	383.07	300.28	477.39	432.83	274.72	570.38	536.13	448.17	21.121	680.57	484.4	32.657	739.05	428.34	-7.6719	599.55	579.29	374.2	517.89	549.85	461.51	517.28	606.53	759.27	379.33	544.59	968.05	383.98	325.86	983.27	604.4	470.89	998.52	605.24	412.76	999.61	392.59	432.63
218.85	431.1	20.85	365.07	373.56	31.628	424.97	425.43	-11.453	393.93	320.17	190.62	383.04	300.2	477.31	432.49	274.88	570.73	536.17	448.18	21.039	680.77	484.45	32.774	739.05	428.34	-7.6719	599.23	578.9	373.9	517.77	549.81	461.4	516.99	606.63	759.3	379.12	544.73	968.02	383.7	326.03	983.39	604.26	470.9	998.55	605.24	412.76	999.61	392.29	432.52
218.81	431.15	20.81	365.33	373.32	31.706	424.97	425.43	-11.453	393.95	320.18	190.49	383.02	300.34	477.3	432.49	274.88	570.73	536.06	448.31	20.985	680.76	484.45	32.745	739.05	428.34	-7.6719	599.01	578.71	373.7	517.69	549.6	461.33	516.74	606.69	759.32	379.24	544.84	968.07	383.38	325.81	983.41	603.92	470.71	998.44	605.09	412.68	999.54	392.24	432.51
218.84	431.07	20.882	365.14	373.52	31.567	424.95	425.44	-11.416	393.96	320.06	190.54	383.04	300.26	477.34	432.24	274.99	570.72	536.08	448.38	20.969	680.83	484.46	32.853	739.05	428.34	-7.6719	598.92	578.73	373.74	517.5	549.64	461.24	516.9	606.67	759.29	379.19	544.79	967.83	383.04	326.05	983.46	603.88	470.8	998.45	604.85	412.57	999.49	392.12	432.46
218.85	431.1	20.85	365.41	373.22	31.424	424.97	425.43	-11.453	393.95	320.18	190.49	382.99	300.32	477.26	432.28	275.39	570.49	536.09	448.35	21.001	680.83	484.46	32.853	739.05	428.34	-7.6719	598.92	578.73	373.74	517.42	549.47	461.11	516.62	606.49	759.19	378.78	544.97	968.14	382.97	326.06	983.44	603.88	470.8	998.45	604.68	412.7	999.44	391.97	432.32
218.9	431.05	20.807	365.53	373.26	31.429	424.97	425.43	-11.453	393.99	320.16	190.56	382.99	300.32	477.26	432.19	275.37	570.48	536.03	448.18	21.029	680.66	484.37	32.802	739.05	428.34	-7.6719	598.92	578.73	373.74	517.38	549.34	461.1	516.61	606.41	759.05	378.94	544.88	967.95	382.84	326.11	983.48	603.69	470.93	998.44	604.6	412.9	999.43	391.97	432.32
218.85	431.07	20.799	364.97	373.5	31.549	424.97	425.43	-11.453	393.99	320.16	190.56	382.99	300.32	477.26	432.22	275.33	570.41	536.15	448.3	21.026	680.66	484.37	32.802	739.05	428.4	-7.638	598.74	578.8	373.75	517.31	549.51	461.13	516.43	606.39	759.09	378.56	545.19	968.29	382.66	326.47	983.49	603.66	471.02	998.42	604.6	412.9	999.43	391.94	432.25
218.84	431.07	20.882	364.94	373.46	31.469	424.97	425.43	-11.453	393.95	320.18	190.49	382.99	300.32	477.26	432.22	275.33	570.41	536.19	448.22	21.044	680.66	484.37	32.802	739.05	428.4	-7.638	598.57	578.85	373.81	517.1	549.35	461.08	516.19	606.46	759.09	378.72	545.15	968.04	382.48	326.49	983.64	603.65	471.07	998.36	604.41	412.91	999.46	391.94	432.25
218.84	431.14	20.838	364.97	373.5	31.549	424.97	425.43	-11.453	393.95	320.18	190.49	382.88	300.3	477.29	432.04	275.33	570.48	536.06	448.23	21.012	680.66	484.37	32.802	739.05	428.4	-7.638	598.57	578.85	373.81	516.81	549.46	461.14	516.02	606.43	759.11	378.72	545.15	968.04	382.43	326.45	983.6	603.21	471.01	998.26	604.41	412.91	999.46	391.86	432.21
218.9	431.05	20.807	365.57	373.12	31.702	425.01	425.4	-11.507	393.95	320.18	190.49	382.93	300.19	477.34	432.02	275.26	570.56	536.03	448.26	21.002	680.72	484.26	32.754	739.05	428.34	-7.6719	598.42	578.93	373.88	516.66	549.42	460.83	516.04	606.45	759.06	378.56	545.23	968.22	382.35	326.53	983.6	603.08	471.05	998.21	604.41	412.91	999.46	391.81	432.1
218.9	431.05	20.807	365.55	373.29	31.488	424.97	425.43	-11.453	393.89	320.12	190.54	382.88	300.3	477.29	432.05	275.23	570.5	536.03	448.18	21.029	680.66	484.37	32.802	739.05	428.34	-7.6719	598.26	578.96	373.96	516.63	549.41	460.74	515.92	606.38	759.11	378.61	545.59	968.11	382.29	326.53	983.54	602.9	471	998.06	604.3	412.93	999.46	391.43	432.22
218.86	431.1	20.767	364.94	373.46	31.469	425.04	425.35	-11.484	393.99	320.16	190.56	382.88	300.3	477.29	431.91	275.2	570.51	536	448.22	21.043	680.66	484.37	32.802	739.05	428.34	-7.6719	598.13	578.87	374.04	516.52	549.45	460.77	515.85	606.49	759.1	378.67	545.36	967.93	382.36	326.54	983.72	602.83	471.11	998.13	604.3	412.93	999.46	391.38	432.11
218.84	431.07	20.882	365.22	373.33	31.817	425.01	425.4	-11.507	393.93	320.15	190.43	382.88	300.3	477.29	431.88	275.2	570.59	536.03	448.26	21.002	680.66	484.37	32.802	739.05	428.34	-7.6719	597.99	578.84	373.93	516.3	549.53	460.66	516.81	607.5	759.34	378.46	545.53	968.12	382.21	326.6	983.74	602.66	471.04	998.05	604.26	413.02	999.44	391.19	432.18
218.87	431.03	20.852	365.53	373.26	31.429	424.97	425.43	-11.453	393.9	320.05	190.4	382.88	300.3	477.29	431.76	275.18	570.56	536.03	448.18	21.029	680.66	484.37	32.802	739.05	428.4	-7.638	597.99	578.84	373.93	516.3	549.53	460.66	516.67	607.51	759.32	378.24	545.52	967.94	382.06	326.69	983.87	602.53	471.07	998.01	603.78	413.18	999.42	391.19	432.18
218.9	431.07	20.745	365.12	373.47	31.488	425.01	425.4	-11.507	393.92	320.08	190.47	382.85	300.28	477.25	431.76	275.18	570.56	536	448.22	21.043	680.58	484.44	32.889	739.03	428.31	-7.6328	597.76	578.67	373.89	516.3	549.53	460.66	516.69	607.37	759.08	378.42	545.43	967.75	381.82	326.67	983.79	602.45	471.07	998.04	603.78	413.18	999.42	391	432.23
218.81	431.15	20.81	364.94	373.46	31.469	425.01	425.4	-11.507	393.9	320.05	190.4	382.88	300.3	477.29	431.76	275.18	570.56	536.03	448.26	21.002	680.66	484.37	32.802	739.05	428.4	-7.638	597.81	578.72	373.83	516.16	549.61	460.64	515.49	606.34	758.89	378.21	545.53	967.73	381.72	326.72	983.8	602.39	470.99	997.95	603.58	413.22	999.38	391.19	432.16
218.81	431.15	20.81	365.04	373.52	31.548	425.01	425.4	-11.507	393.9	320.05	190.4	382.69	300.42	477.13	431.68	275.16	570.56	536.03	448.18	21.029	680.63	484.4	32.756	739.04	428.37	-7.5989	597.65	578.76	373.93	516.16	549.61	460.64	515.56	606.46	758.98	378.16	545.58	967.91	381.57	326.76	984.03	602.09	471.12	997.85	603.58	413.22	999.38	391	432.14
218.86	431.1	20.767	364.94	373.46	31.469	425.01	425.4	-11.507	393.9	320.05	190.4	382.64	300.31	477.23	431.56	275.19	570.52	536	448.31	20.95	680.59	484.37	32.703	739.03	428.31	-7.6328	597.68	578.81	373.81	516.16	549.61	460.64	515.52	606.49	758.94	377.84	545.55	967.86	381.23	326.98	983.99	602.09	471.12	997.85	603.41	413.27	999.29	390.73	432.12
218.85	431.1	20.85	364.94	373.46	31.469	424.97	425.43	-11.453	393.8	320.02	190.41	382.53	300.27	477.22	431.56	275.19	570.52	535.97	448.26	20.967	680.66	484.37	32.802	739.03	428.31	-7.6328	597.56	578.93	373.7	516.06	549.59	460.6	515.22	606.32	758.7	377.47	545.64	967.85	381.2	326.79	984.09	601.99	470.99	997.77	602.97	413.37	999.33	390.73	432.12
218.9	431.05	20.807	364.94	373.46	31.469	424.97	425.43	-11.453	393.8	320.02	190.41	382.62	300.28	477.17	431.56	275.19	570.52	535.97	448.26	20.967	680.66	484.37	32.802	739.04	428.37	-7.5989	597.38	578.68	373.76	516.06	549.59	460.6	515.11	606.41	758.73	377.47	545.64	967.85	381.06	326.88	984.01	601.8	471.06	997.78	602.83	413.41	999.27	390.57	432.06
218.81	431.15	20.81	365.43	373.25	31.483	425.01	425.4	-11.507	393.8	320.02	190.41	382.49	300.41	477.22	431.53	275.26	570.5	535.97	448.18	20.993	680.66	484.37	32.802	739.04	428.37	-7.5989	597.48	578.94	373.92	516.06	549.59	460.6	515.11	606.41	758.73	377.27	545.93	967.88	380.95	326.84	983.99	601.67	470.93	997.76	602.71	413.42	999.28	390.48	432.01
218.88	431.07	20.745	365.53	373.26	31.429	425.01	425.4	-11.507	393.8	320.02	190.41	382.39	300.38	477.21	431.35	275.29	570.54	536	448.22	21.043	680.58	484.38	32.866	739.03	428.31	-7.6328	597.38	578.68	373.76	515.99	549.63	460.59	515.01	606.38	758.67	377.37	545.81	967.63	380.51	326.81	984.07	601.64	471.01	997.72	602.61	413.33	999.31	390.35	431.9
218.8	431.12	20.766	364.94	373.46	31.469	424.97	425.43	-11.453	393.73	320.03	190.47	382.37	300.36	477.15	431.21	275.26	570.59	535.97	448.18	20.993	680.58	484.38	32.866	739.04	428.37	-7.5989	597.3	578.75	373.71	515.88	549.58	460.63	515.9	607.22	758.59	377.27	545.78	967.61	380.47	326.79	984.07	601.57	471.14	997.8	602.61	413.33	999.31	390.35	431.9
218.86	431.1	20.767	364.94	373.46	31.469	425.01	425.4	-11.507	393.7	320.07	190.54	382.36	300.32	477.2	431.08	275.31	570.62	536.03	448.14	21.036	680.72	484.26	32.754	739.03	428.31	-7.6328	597.34	578.78	373.72	515.93	549.64	460.48	515.71	607.22	758.56	377.15	545.73	967.63	380.35	326.87	984.06	601.39	471.12	997.94	602.61	413.31	999.38	390.35	431.9
218.81	431.15	20.81	365.12	373.47	31.488	424.97	425.43	-11.453	393.7	320.07	190.54	382.26	300.3	477.19	431.14	275.33	570.73	535.97	448.18	20.993	680.66	484.37	32.802	739.04	428.37	-7.5989	597.34	578.78	373.72	515.75	549.8	460.52	515.48	607.41	758.54	376.79	545.91	967.65	379.9	326.89	983.96	601.39	471.12	997.94	602.55	413.27	999.44	390.35	431.9
218.79	431.17	20.748	364.94	373.46	31.469	425.01	425.4	-11.507	393.73	320.03	190.47	382.08	300.39	477.1	430.94	275.26	570.67	535.97	448.21	20.986	680.9	484.35	32.805	739.04	428.37	-7.5989	597.27	578.72	373.77	515.75	549.62	460.52	515.48	607.41	758.54	376.86	546.08	967.53	379.84	326.86	983.95	601.36	471.17	997.99	602.44	413.17	999.44	390.35	431.9
218.81	431.15	20.81	364.97	373.5	31.549	424.97	425.43	-11.453	393.68	320	190.43	382.12	300.36	477.18	430.87	275.2	570.67	535.97	448.26	20.967	680.66	484.37	32.802	739.04	428.37	-7.5989	597.28	578.89	373.75	515.87	549.85	460.48	515.4	607.44	758.55	376.61	546.11	967.32	379.84	326.86	983.95	601.22	471.2	997.96	602.52	413.36	999.4	390.08	431.85
218.85	431.1	20.85	365.12	373.47	31.488	424.97	425.43	-11.453	393.68	320	190.43	382.07	300.32	477.09	430.75	275.16	570.7	536	448.22	21.043	680.66	484.37	32.802	739.04	428.37	-7.5989	597.32	578.91	373.69	515.75	549.8	460.52	515.35	607.46	758.47	376.16	546.18	967.43	379.84	326.86	983.95	601.15	471.3	998.05	602.27	413.44	999.62	390.03	431.72
218.81	431.2	20.793	364.94	373.46	31.469	425.01	425.4	-11.507	393.68	320	190.43	382.07	300.32	477.09	430.72	275.19	570.61	536	448.22	21.043	680.66	484.37	32.802	739.04	428.37	-7.5989	597.22	578.96	373.68	515.87	549.85	460.48	515.43	607.49	758.43	376.05	546.12	967.49	379.69	326.96	983.97	600.78	471.22	998.11	602.26	413.45	999.69	390.03	431.72
218.79	431.17	20.748	364.94	373.46	31.469	424.99	425.41	-11.47	393.68	320	190.43	382	300.33	477.03	430.67	275.13	570.69	535.97	448.26	20.967	680.51	484.37	32.766	739.04	428.37	-7.5989	597.25	578.85	373.75	515.75	550	460.43	515.26	607.49	758.6	376.05	546.12	967.49	379.68	326.94	983.92	600.41	471.14	998.02	602.17	413.45	999.73	389.82	431.63
218.86	431.15	20.75	364.97	373.5	31.549	424.97	425.43	-11.453	393.68	320	190.43	381.9	300.39	477.06	430.64	275.14	570.62	535.97	448.18	20.993	680.66	484.37	32.802	739.03	428.31	-7.6328	597.25	578.85	373.75	515.79	549.89	460.41	515.26	607.49	758.6	376.05	546.12	967.49	379.58	326.93	983.96	600.4	471.3	998.03	601.7	413.74	999.69	389.73	431.59
218.81	431.15	20.81	365.12	373.47	31.488	424.97	425.43	-11.453	393.63	319.99	190.36	381.89	300.31	477.05	430.14	275.69	570.68	536	448.3	21.016	680.57	484.34	32.747	739.04	428.37	-7.5989	597.29	579.02	373.62	515.77	549.93	460.37	515.21	607.48	758.53	376.01	546.26	967.52	379.38	327.22	983.93	600.15	471.35	998	601.44	413.94	999.77	389.82	431.63
218.81	431.2	20.793	365.43	373.25	31.483	424.95	425.44	-11.416	393.64	320.04	190.51	381.93	300.29	477.13	430.06	275.64	570.86	536	448.22	21.043	680.83	484.46	32.853	739.04	428.37	-7.5989	597.32	578.91	373.69	515.7	550.18	460.35	515.26	607.49	758.6	376.41	546.4	967.42	379.21	327.43	983.89	600.09	471.35	998.04	601.16	414.09	999.76	389.52	431.58
218.81	431.2	20.793	365.55	373.29	31.488	424.97	425.43	-11.453	393.64	320.04	190.51	381.93	300.29	477.13	430.06	275.64	570.86	536.04	448.35	20.999	680.66	484.37	32.802	739.04	428.37	-7.5989	597.29	579.02	373.62	515.6	550.19	460.41	515	607.62	758.53	375.82	546.49	967.27	379.1	327.29	984.01	599.92	471.24	997.92	601.02	414.09	999.81	389.41	431.53
218.81	431.2	20.793	365.14	373.52	31.567	425.01	425.35	-11.447	393.68	320	190.43	381.84	300.31	477.11	429.98	275.64	570.91	536.04	448.35	20.999	680.64	484.26	32.817	739.04	428.37	-7.5989	597.29	579.02	373.62	515.67	550.21	460.32	514.86	607.74	758.53	376.42	546.46	967.34	378.86	327.43	984.03	599.89	471.46	998.13	600.73	414	999.83	389.33	431.51
218.81	431.2	20.793	365.41	373.22	31.424	424.95	425.44	-11.416	393.64	320.04	190.51	381.88	300.22	477.09	429.97	275.62	570.86	536	448.3	21.016	680.66	484.37	32.802	739.04	428.37	-7.5989	597.29	579.02	373.62	515.7	550.18	460.35	514.86	607.74	758.53	376.42	546.46	967.34	378.8	327.6	984.01	599.61	471.59	997.99	600.73	414	999.83	389.33	431.51
218.81	431.15	20.81	365.32	373.39	31.896	424.95	425.44	-11.416	393.68	320	190.43	381.84	300.24	477.07	429.88	275.69	570.83	536	448.3	21.016	680.66	484.37	32.802	739.04	428.37	-7.5989	597.29	579.02	373.62	515.67	550.21	460.32	514.86	607.74	758.53	376.42	546.46	967.34	378.71	327.76	984.09	599.57	471.74	998.15	600.56	414.11	999.85	389.32	431.26
218.79	431.17	20.748	364.97	373.5	31.549	424.95	425.44	-11.416	393.68	320	190.43	381.8	300.24	477.13	429.91	275.77	570.99	536.04	448.35	20.999	680.64	484.26	32.817	739.04	428.37	-7.5989	597.29	579.02	373.62	515.67	550.21	460.32	514.82	607.76	758.46	376.42	546.46	967.34	377.7	328.02	983.92	599.48	471.87	998.08	600.3	413.99	999.74	389.28	431.38
218.81	431.2	20.793	365.55	373.29	31.488	424.95	425.44	-11.416	393.63	319.99	190.36	381.82	300.24	477.1	429.97	275.66	571.06	535.97	448.26	20.967	680.72	484.26	32.754	739	428.32	-7.5782	597.38	579.16	373.76	515.72	550.42	460.29	514.82	607.76	758.46	376.3	546.48	967.22	377.9	327.98	984.14	599.53	471.82	998.22	600.28	414.02	999.8	388.99	431.27
218.81	431.2	20.793	365.43	373.25	31.483	425.04	425.35	-11.484	393.68	320	190.43	381.83	300.15	477.12	429.87	275.82	571	536	448.3	21.016	680.66	484.37	32.802	739.03	428.31	-7.6328	597.2	579.17	373.63	515.72	550.42	460.29	514.79	607.82	758.45	375.86	546.86	967.24	377.77	328.18	984.09	599.42	471.86	998.15	600.13	414.12	999.68	388.99	431.27
218.79	431.17	20.748	365.21	373.49	31.64	424.97	425.43	-11.453	393.63	319.99	190.36	381.67	300.19	477.14	430.29	275.34	570.85	536	448.3	21.016	680.72	484.26	32.754	738.99	428.4	-7.5517	597.35	579.24	373.77	515.72	550.42	460.29	514.74	607.9	758.45	375.86	546.86	967.24	377.52	328.14	984.11	599.38	471.92	998.2	600.12	414.14	999.7	388.88	431.14
218.81	431.2	20.793	364.97	373.5	31.549	424.97	425.43	-11.453	393.64	320.04	190.51	381.71	300.2	477.08	430.11	275.45	570.82	536	448.3	21.016	680.59	484.37	32.703	739.04	428.37	-7.5989	597.49	579.3	373.79	515.75	550.54	460.29	514.74	607.9	758.45	375.86	546.86	967.24	377.45	328.19	984.07	599.21	472.07	998.23	599.92	414.28	999.67	388.88	431.14
218.79	431.17	20.748	365.43	373.25	31.483	424.97	425.43	-11.453	393.64	320.04	190.51	381.72	300.29	477.04	430.21	275.4	571.02	536.08	448.38	20.969	680.66	484.37	32.802	739.04	428.37	-7.5989	597.49	579.3	373.79	515.79	550.62	460.36	514.74	607.9	758.45	374.9	547.24	967.45	377.33	328.15	983.99	599.17	472.15	998.27	599.92	414.28	999.67	388.82	430.96
218.81	431.24	20.761	365.55	373.29	31.488	424.95	425.44	-11.416	393.63	319.99	190.36	381.72	300.29	477.04	430.21	275.4	571.02	536.01	448.34	20.986	680.59	484.37	32.703	739	428.32	-7.5782	597.32	579.45	373.64	515.79	550.62	460.36	514.67	607.92	758.47	374.73	547.2	967.36	377.08	328.26	984.11	598.96	472.22	998.42	599.92	414.28	999.67	388.76	430.92
218.81	431.2	20.793	365.14	373.52	31.567	424.95	425.44	-11.416	393.68	320	190.43	381.72	300.36	477.07	430.17	275.36	571.05	536.08	448.38	20.969	680.66	484.37	32.802	738.99	428.26	-7.6117	597.39	579.41	373.67	515.79	550.62	460.36	514.67	607.92	758.47	374.7	547.32	967.42	377.05	328.38	984.13	598.96	472.22	998.42	599.83	414.21	999.72	388.54	431.1
218.81	431.24	20.761	365.62	373.36	31.541	424.95	425.44	-11.416	393.64	320.04	190.51	381.67	300.29	477.1	430.08	275.35	571.08	536.04	448.35	20.999	680.66	484.37	32.802	739.03	428.31	-7.6328	597.41	579.47	373.73	515.79	550.62	460.36	514.67	607.92	758.47	374.45	547.41	967.4	376.93	328.32	984.07	598.6	472.18	998.5	599.68	414.35	999.84	388.51	431.11
218.81	431.2	20.793	364.94	373.46	31.469	424.95	425.44	-11.416	393.63	319.99	190.36	381.67	300.29	477.1	430.17	275.37	571.01	536.08	448.38	20.969	680.59	484.37	32.703	739.03	428.31	-7.6328	597.32	579.45	373.64	515.83	550.65	460.29	514.67	607.92	758.47	374.45	547.39	967.46	376.67	328.36	984.13	598.72	472.31	998.56	599.68	414.35	999.84	388.1	431.27
218.81	431.2	20.793	365.24	373.58	31.646	424.95	425.44	-11.416	393.64	320.04	190.51	381.72	300.36	477.07	430.08	275.39	571.1	536.08	448.38	20.969	680.66	484.37	32.802	739.03	428.31	-7.6328	597.41	579.47	373.73	515.83	550.65	460.29	514.67	607.92	758.47	374.41	547.41	967.36	376.65	328.43	984.05	598.47	472.4	998.67	599.38	414.46	999.88	388.17	431.06
218.79	431.17	20.748	365.12	373.47	31.488	424.95	425.44	-11.416	393.68	320	190.43	381.67	300.29	477.1	430.1	275.49	571.02	536.08	448.42	20.939	680.66	484.37	32.802	739.03	428.31	-7.6328	597.32	579.45	373.64	515.85	550.85	460.16	514.62	607.97	758.51	374.15	547.5	967.49	376.64	328.47	984.17	598.22	472.45	998.6	599.38	414.46	999.88	387.86	431.08
218.81	431.2	20.793	365.43	373.25	31.483	424.95	425.44	-11.416	393.68	320	190.43	381.67	300.29	477.1	430.1	275.52	571.05	536.08	448.42	20.939	680.59	484.37	32.703	739.03	428.31	-7.6328	597.32	579.45	373.64	515.88	550.97	460.16	514.62	607.97	758.51	374.01	547.76	967.39	376.28	328.58	984.1	597.88	472.4	998.61	599.22	414.54	1000	387.91	430.96
218.81	431.24	20.761	366.02	373.04	31.861	424.95	425.44	-11.416	393.64	320.04	190.51	381.67	300.29	477.1	430.17	275.55	571.13	536.08	448.42	20.939	680.76	484.45	32.745	739.03	428.31	-7.6328	597.39	579.5	373.68	515.82	551.15	460.21	514.62	607.97	758.51	374.03	547.84	967.24	376.23	328.71	984.04	597.88	472.4	998.61	598.94	414.62	1000	387.87	430.85
218.79	431.17	20.748	365.49	373.41	31.914	424.95	425.44	-11.416	393.64	320.04	190.51	381.67	300.29	477.1	430.17	275.55	571.13	536.19	448.37	20.967	680.66	484.37	32.802	739	428.32	-7.5782	597.39	579.5	373.68	515.87	550.98	460.1	514.61	608.05	758.48	373.93	547.79	967.35	375.97	328.84	984.16	597.85	472.39	998.66	598.94	414.62	1000	387.84	430.79
218.81	431.24	20.761	365.72	373.2	31.661	424.96	425.48	-11.358	393.64	320.04	190.51	381.72	300.36	477.07	430.15	275.61	571.1	536.08	448.42	20.939	680.58	484.44	32.889	739.03	428.31	-7.6328	597.29	579.48	373.59	515.87	551.05	460.04	514.61	608.05	758.48	373.89	547.75	967.2	375.85	328.93	984.13	597.95	472.51	998.73	598.78	414.54	1000	387.84	430.79
218.8	431.3	20.756	365.59	373.28	31.545	424.95	425.44	-11.416	393.64	320.04	190.51	381.72	300.36	477.07	430.03	275.67	571.11	536.16	448.43	20.934	680.66	484.37	32.802	739.03	428.31	-7.6328	597.26	579.58	373.6	515.82	551.21	460.15	514.61	608.05	758.48	373.9	547.76	967.29	375.85	328.93	984.13	597.96	472.48	998.79	598.81	414.84	1000.1	387.65	430.84
218.81	431.27	20.706	365.55	373.29	31.488	424.96	425.48	-11.358	393.64	320.04	190.51	381.76	300.33	477.15	430.03	275.67	571.11	536.16	448.43	20.934	680.66	484.37	32.802	739.03	428.31	-7.6328	597.26	579.58	373.6	515.77	551.21	460.1	514.49	608.15	758.61	373.92	547.8	967.14	375.79	328.94	984.06	597.96	472.48	998.79	598.66	414.87	1000	387.65	430.84
218.77	431.26	20.777	365.21	373.43	32.016	424.96	425.48	-11.358	393.64	320.04	190.51	381.72	300.36	477.07	430.03	275.67	571.11	536.08	448.42	20.939	680.66	484.37	32.802	739.04	428.28	-7.7035	597.26	579.58	373.6	515.82	551.21	460.15	514.42	608.19	758.59	374	547.8	967.18	375.59	329.08	984.01	597.86	472.65	998.85	598.62	414.96	1000.1	387.3	431
218.78	431.24	20.766	365.84	373.19	31.585	424.96	425.48	-11.358	393.64	320.04	190.51	381.72	300.36	477.07	430.03	275.67	571.11	536.35	448.39	20.958	680.59	484.37	32.703	739.03	428.31	-7.6328	597.26	579.58	373.6	515.65	551.23	460.15	514.46	608.12	758.47	373.8	547.75	967.17	375.59	329.11	984.01	597.86	472.65	998.85	598.6	415.23	1000.1	387.13	431.04
218.75	431.36	20.782	366.05	373.12	31.857	424.95	425.44	-11.416	393.64	320.04	190.51	381.74	300.43	477.08	430.04	275.71	571.24	536.16	448.43	20.934	680.66	484.37	32.802	739.05	428.34	-7.6719	597.11	579.51	373.57	515.65	551.23	460.15	514.46	608.12	758.47	373.52	548.13	967.05	375.59	329.31	984.04	597.74	472.7	998.91	598.55	415.33	1000.1	386.97	430.89
218.81	431.27	20.706	366.02	373.04	31.861	424.96	425.48	-11.358	393.64	320.04	190.51	381.69	300.36	477.11	429.96	275.79	571.13	536.35	448.39	20.958	680.59	484.37	32.703	739.03	428.31	-7.6328	597.26	579.58	373.6	515.69	551.25	460.09	514.42	608.19	758.59	373.57	548.28	967.11	375.49	329.51	983.92	597.61	472.76	998.91	598.55	415.33	1000.1	386.86	430.62
218.73	431.34	20.679	365.92	373.34	31.663	424.96	425.48	-11.358	393.64	320.04	190.51	381.8	300.42	477.23	430.01	275.7	571.18	536.16	448.43	20.934	680.66	484.37	32.802	739.05	428.34	-7.6719	597.26	579.58	373.6	515.69	551.25	460.09	514.36	608.24	758.45	373.61	548.39	967.13	375.29	329.57	983.86	597.74	472.91	999.01	598.36	415.36	1000.1	386.94	430.64
218.72	431.28	20.689	365.97	373.06	31.934	424.96	425.48	-11.358	393.64	320.04	190.51	381.81	300.46	477.18	429.82	275.84	571.12	536.24	448.45	20.93	680.59	484.37	32.703	739.02	428.25	-7.6644	597.11	579.51	373.57	515.49	551.31	460.16	514.33	608.29	758.39	373.61	548.36	967.04	375.38	329.63	983.87	597.63	472.96	999.06	598.27	415.49	1000	386.63	430.52
218.69	431.32	20.704	365.68	373.16	31.838	424.96	425.48	-11.358	393.7	320.07	190.54	381.81	300.46	477.18	429.86	275.87	571.29	536.42	448.42	20.973	680.59	484.37	32.703	739.02	428.25	-7.6644	597.11	579.51	373.57	515.28	551.32	460.15	514.29	608.32	758.36	373.7	548.62	967.11	375.13	329.91	983.87	597.59	473.06	999.07	597.92	415.67	1000	386.63	430.52
218.72	431.31	20.634	366.36	373.85	31.815	424.96	425.48	-11.358	393.51	320.1	190.49	381.76	300.54	477.3	429.77	275.82	571.29	536.27	448.38	20.962	680.83	484.46	32.853	739.03	428.31	-7.6328	596.94	579.57	373.59	515.27	551.39	460.2	514.25	608.39	758.48	373.81	548.67	967.09	375.02	330.17	983.92	597.37	473.35	998.98	597.88	415.71	1000.2	386.47	430.45
218.79	431.31	20.679	366.04	374.01	31.639	424.96	425.48	-11.358	393.59	320.16	190.58	381.76	300.54	477.3	429.76	275.91	571.32	536.31	448.47	20.945	680.66	484.37	32.802	739.02	428.25	-7.6644	596.92	579.6	373.54	514.97	551.49	460.17	514.14	608.34	758.31	373.56	548.83	967.17	375.04	330.21	983.86	597.23	473.43	999.04	597.94	415.74	1000.2	386.47	430.45
218.64	431.36	20.664	366.2	374.09	31.486	424.96	425.48	-11.358	393.56	320.13	190.52	381.75	300.59	477.34	429.61	276.03	571.37	536.36	448.47	20.979	680.66	484.37	32.802	739.05	428.34	-7.6719	596.92	579.6	373.54	514.92	551.42	460.1	514.09	608.4	758.33	373.69	548.85	967.18	374.94	330.21	983.92	597.03	473.55	999.01	597.84	415.79	1000.3	386.47	430.45
218.73	431.4	20.753	366.38	373.96	31.832	424.95	425.44	-11.416	393.7	320.07	190.54	381.75	300.59	477.34	429.54	276.08	571.45	536.28	448.49	20.91	680.59	484.37	32.703	739.02	428.25	-7.6644	596.92	579.6	373.54	514.83	551.61	460.04	514.03	608.42	758.36	373.01	549.26	967.55	374.94	330.21	983.92	596.9	473.74	999.03	597.84	415.79	1000.3	386.44	430.43
218.67	431.29	20.704	365.84	373.27	31.735	424.96	425.48	-11.358	393.59	320.16	190.58	381.59	300.67	477.24	429.59	276.15	571.45	536.42	448.42	20.973	680.66	484.37	32.802	739.04	428.28	-7.7035	596.92	579.6	373.54	514.72	551.62	460.1	514.03	608.42	758.36	372.83	549.3	967.52	374.84	330.18	983.93	596.99	473.93	998.98	597.81	415.84	1000.3	386.5	430.33
218.64	431.36	20.664	366.41	374.09	31.828	424.96	425.48	-11.358	393.59	320.16	190.58	381.74	300.66	477.28	429.58	276.16	571.5	536.48	448.42	21.006	680.59	484.37	32.703	739.04	428.28	-7.7035	596.76	579.72	373.58	514.61	551.61	459.9	514.03	608.42	758.36	372.7	549.42	967.6	374.79	330.32	983.89	596.83	473.98	998.89	597.7	415.85	1000.4	386.5	430.33
218.7	431.38	20.694	366.07	374.04	31.778	424.96	425.48	-11.358	393.59	320.16	190.58	381.63	300.66	477.36	429.58	276.16	571.5	536.46	448.46	20.952	680.66	484.37	32.802	739.04	428.28	-7.7035	596.76	579.7	373.64	514.36	551.59	459.97	513.95	608.41	758.32	372.55	549.52	967.67	374.59	330.58	984.06	596.81	474	998.95	597.78	416.06	1000.4	386.5	430.33
218.66	431.4	20.709	366.21	374.21	31.502	424.96	425.48	-11.358	393.59	320.16	190.58	381.51	300.71	477.33	429.58	276.28	571.41	536.46	448.46	20.952	680.59	484.37	32.703	739.04	428.28	-7.7035	596.65	579.64	373.41	514.18	551.58	459.97	513.95	608.54	758.33	372.61	549.68	967.6	374.42	330.72	983.96	596.81	474	998.95	597.62	416.15	1000.3	386.5	430.33
218.69	431.36	20.694	366.38	373.96	31.832	424.96	425.48	-11.358	393.59	320.16	190.58	381.48	300.82	477.31	429.5	276.43	571.42	536.46	448.46	20.952	680.57	484.4	32.657	739.04	428.28	-7.7035	596.65	579.61	373.46	514.07	551.61	460.02	513.71	608.7	758.39	372.55	549.77	967.62	374.24	330.99	984.06	596.81	474.16	998.99	597.64	416.27	1000.2	386.43	430.34
218.65	431.33	20.719	366.3	373.85	31.934	424.96	425.48	-11.358	393.54	320.26	190.69	381.49	300.78	477.27	429.47	276.47	571.43	536.46	448.46	20.952	680.57	484.4	32.657	739.04	428.28	-7.7035	596.58	579.73	373.47	514.07	551.61	460.02	513.75	608.63	758.27	372.71	549.96	967.57	374.3	330.98	984.25	596.68	474.25	998.81	597.59	416.5	1000.2	386.5	430.33
218.66	431.4	20.709	366.38	373.96	31.832	424.96	425.48	-11.358	393.58	320.25	190.62	381.37	300.88	477.33	429.37	276.77	571.35	536.57	448.45	20.944	680.57	484.4	32.657	739.04	428.28	-7.7035	596.34	579.61	373.27	514.06	551.65	459.95	513.83	608.66	758.22	372.88	550.19	967.57	374	331.15	984.22	596.42	474.32	998.72	597.32	416.53	1000.2	386.46	430.33
218.64	431.36	20.664	366.09	374.25	31.652	424.96	425.48	-11.358	393.46	320.31	190.64	381.37	300.88	477.33	429.23	276.86	571.34	536.51	448.46	20.985	680.57	484.4	32.657	739.04	428.28	-7.7035	595.92	579.48	373.14	513.84	551.58	459.92	513.78	608.62	758.23	372.79	550.13	967.63	373.87	331.13	984.28	596.45	474.5	998.51	597.36	416.72	1000.1	386.43	430.34
218.66	431.4	20.709	366.38	373.96	31.832	424.96	425.48	-11.358	393.46	320.32	190.78	381.32	301.01	477.29	429.16	276.92	571.5	536.51	448.46	20.985	680.57	484.4	32.657	739.04	428.28	-7.7035	595.77	579.62	373.2	513.84	551.58	459.92	513.75	608.64	758.18	372.92	550.3	967.51	373.87	331.13	984.28	596.45	474.5	998.51	597.35	416.77	1000.1	386.39	430.33
218.68	431.42	20.649	365.96	374.57	31.557	424.96	425.48	-11.358	393.42	320.33	190.7	381.18	301.08	477.29	429.16	276.92	571.5	536.46	448.46	20.952	680.73	484.49	32.699	739.04	428.28	-7.7035	595.67	579.67	373.18	513.81	551.52	459.79	513.52	608.84	758.11	372.83	550.24	967.57	373.68	331.08	984.28	596.45	474.5	998.51	597.35	416.77	1000.1	386.47	430.38
218.64	431.36	20.664	366.06	374.12	31.656	424.96	425.48	-11.358	393.32	320.37	190.76	381.28	301.33	477.15	429.07	277.1	571.51	536.46	448.46	20.952	680.68	484.48	32.635	739.04	428.28	-7.7035	595.54	579.79	373.04	513.81	551.52	459.79	513.37	608.92	757.94	372.8	550.25	967.52	373.6	331.21	984.31	596.45	474.5	998.51	597.45	416.99	1000	386.47	430.38
218.64	431.36	20.664	366.24	374.34	31.499	424.96	425.48	-11.358	393.29	320.38	190.68	381.09	301.42	477.27	429.09	277.23	571.53	536.51	448.46	20.985	680.57	484.4	32.657	739.04	428.28	-7.7035	595.45	579.86	373.11	513.7	551.49	459.77	513.35	608.98	757.94	372.92	550.3	967.51	373.39	331.37	984.37	596.46	474.5	998.45	597.41	417.2	999.91	386.47	430.38
218.64	431.36	20.664	366.38	373.96	31.832	424.96	425.48	-11.358	393.44	320.35	190.86	381.01	301.66	477.25	429.08	277.31	571.55	536.51	448.46	20.985	680.57	484.4	32.657	739.04	428.28	-7.7035	595.44	579.8	373.15	513.6	551.45	459.65	513.12	609.03	757.94	372.92	550.3	967.51	373.31	331.59	984.43	596.45	474.91	998.28	597.37	417.29	999.89	386.58	430.24
218.64	431.36	20.664	365.88	373.56	31.927	424.96	425.48	-11.358	393.22	320.46	190.82	381.01	301.66	477.25	429.09	277.36	571.57	536.51	448.46	20.985	680.57	484.4	32.657	739.04	428.28	-7.7035	595.25	579.86	372.81	513.44	551.67	459.6	512.98	609.15	757.83	372.97	550.43	967.52	373.32	331.67	984.29	596.45	474.91	998.28	597.1	417.34	999.86	386.58	430.24
218.68	431.42	20.649	366.1	374.19	31.889	424.96	425.48	-11.358	393.2	320.54	190.75	381.02	301.76	477.12	429.02	277.46	571.58	536.4	448.52	20.958	680.7	484.45	32.681	739.04	428.28	-7.7035	594.95	579.84	372.61	513.32	551.64	459.43	512.94	609.22	757.83	373.01	550.93	967.48	373.21	331.75	984.39	596.45	474.93	998.22	596.85	417.6	999.73	386.71	430.27
218.64	431.36	20.664	366.42	374.13	31.923	424.96	425.48	-11.358	393.15	320.55	190.97	381.01	301.66	477.25	428.93	277.52	571.6	536.4	448.52	20.958	680.57	484.4	32.657	739.05	428.34	-7.6719	595.06	579.93	372.64	513.32	551.64	459.43	512.86	609.29	757.9	372.76	551.03	967.62	373.4	331.69	984.46	596.36	474.95	998.08	596.82	417.69	999.71	386.46	430.27
218.64	431.36	20.664	365.93	373.65	32.043	424.96	425.48	-11.358	393.21	320.57	190.91	381.1	301.78	477.21	428.93	277.52	571.6	536.51	448.46	20.985	680.57	484.4	32.657	739.04	428.28	-7.7035	594.92	579.88	372.57	513.18	551.68	459.25	512.91	609.34	757.83	372.74	551.05	967.53	373	332.37	984.61	596.17	475.18	998.01	596.68	417.74	999.58	386.82	430.02
218.7	431.38	20.694	366.39	374	31.926	424.96	425.48	-11.358	393.15	320.55	190.97	381.13	301.8	477.26	428.82	277.48	571.73	536.32	448.5	20.908	680.57	484.4	32.657	739.04	428.28	-7.7035	594.93	579.9	372.51	513.15	551.66	459.17	512.85	609.4	757.79	372.48	551.11	967.7	372.95	332.52	984.61	596.15	475.25	997.96	596.68	417.74	999.58	386.66	430.22
218.64	431.36	20.664	365.72	373.72	31.958	424.96	425.48	-11.358	393.15	320.55	190.97	381.13	301.8	477.26	428.89	277.55	571.69	536.28	448.49	20.91	680.57	484.4	32.657	739.04	428.28	-7.7035	594.93	579.9	372.51	512.94	551.75	459.11	512.77	609.62	757.79	372.48	551.11	967.7	372.95	332.52	984.61	596.09	475.49	998.06	596.67	417.79	999.52	386.49	430.12
218.66	431.4	20.709	366.39	374	31.926	424.96	425.48	-11.358	393.1	320.6	191.04	381.09	301.85	477.18	428.82	277.63	571.74	536.46	448.46	20.952	680.57	484.4	32.657	739.04	428.28	-7.7035	594.76	579.74	372.27	512.84	551.81	459.03	512.67	609.82	757.69	372.27	551.44	967.82	372.94	332.69	984.61	596.05	475.58	998.05	596.64	417.84	999.58	386.69	430.06
218.67	431.32	20.649	366.12	374.28	31.791	424.96	425.48	-11.358	393.15	320.55	190.97	381.01	301.95	477.21	428.71	277.77	571.75	536.35	448.51	20.925	680.57	484.4	32.657	739.02	428.25	-7.6644	594.47	579.7	372.39	512.57	551.63	458.99	512.67	609.81	757.47	372.31	551.56	967.76	372.95	332.81	984.63	596.11	475.72	998.06	596.64	417.84	999.58	386.87	430
218.75	431.44	20.678	365.79	373.79	31.824	424.96	425.48	-11.358	393.09	320.7	191.07	380.99	301.98	477.25	428.71	277.82	571.88	536.46	448.46	20.952	680.59	484.37	32.703	739.02	428.25	-7.6644	594.46	579.73	372.31	512.43	551.89	459.12	512.55	609.9	757.42	372.35	551.69	967.73	372.97	332.93	984.6	596.06	475.84	998.04	596.64	417.84	999.58	386.69	430.06
218.7	431.45	20.693	365.7	373.63	31.948	424.96	425.48	-11.358	392.99	320.69	191.11	381.06	302.1	477.28	428.66	277.82	571.92	536.39	448.44	20.937	680.59	484.37	32.703	739.04	428.28	-7.7035	594.57	579.79	372.29	512.43	551.97	459.04	512.62	609.95	757.37	372.26	551.98	967.82	372.93	332.94	984.66	596.06	475.87	997.93	596.57	418.03	999.43	386.69	430.06
218.68	431.42	20.649	366.19	373.43	32.019	424.96	425.48	-11.358	393.03	320.7	191.17	380.9	302.06	477.36	428.57	277.82	572.03	536.27	448.54	20.888	680.57	484.4	32.657	739.02	428.25	-7.6644	594.39	579.77	372.27	512.17	551.91	459.08	512.62	609.95	757.37	372.26	552.08	967.82	372.82	333.38	984.71	596.27	476.2	997.95	596.56	418.08	999.37	386.69	430.04
218.7	431.38	20.694	365.8	373.75	31.745	424.96	425.48	-11.358	392.89	320.75	191.15	380.81	302.04	477.3	428.57	277.82	572.03	536.46	448.46	20.952	680.57	484.4	32.657	739.02	428.25	-7.6644	594.39	579.77	372.27	512.13	552.09	459.06	512.63	610.05	757.39	372.31	552.08	967.86	372.82	333.38	984.71	596.27	476.2	997.95	596.47	418.19	999.33	386.87	429.98
218.7	431.45	20.693	365.79	373.79	31.824	424.96	425.48	-11.358	392.78	320.79	191.23	380.8	302.2	477.35	428.34	278.04	572	536.46	448.46	20.952	680.57	484.4	32.657	739.02	428.25	-7.6644	594.5	579.84	372.25	511.91	552.16	459.14	512.6	610.07	757.43	372.28	552.33	967.9	372.82	333.38	984.71	596.2	476.2	997.99	596.65	418.52	999.49	386.87	429.98
218.68	431.42	20.649	365.93	373.65	32.043	424.96	425.48	-11.358	392.81	320.86	191.22	380.69	302.03	477.53	428.23	278.07	571.97	536.46	448.46	20.952	680.57	484.4	32.657	739.04	428.28	-7.7035	594.33	579.95	372.29	511.89	552.17	459.08	512.63	610.17	757.47	372.24	552.58	967.8	372.88	333.33	984.63	596.23	476.38	998.11	596.69	418.6	999.58	386.69	430.06
218.64	431.36	20.664	365.8	373.61	32.046	424.96	425.48	-11.358	392.85	320.86	191.28	380.58	302.21	477.65	428.05	278.05	572.09	536.27	448.54	20.888	680.57	484.4	32.657	739.04	428.28	-7.7035	594.44	580.02	372.27	511.91	552.03	458.95	512.64	610.29	757.46	372.28	552.58	967.84	372.65	333.71	984.73	596.27	476.54	998.09	596.57	418.62	999.58	386.99	430.05
218.66	431.4	20.709	365.9	373.49	31.844	424.96	425.48	-11.358	392.82	320.79	191.28	380.54	302.33	477.65	428.1	278.08	572.05	536.39	448.44	20.937	680.68	484.48	32.635	739.05	428.34	-7.6719	594.44	580.02	372.27	511.96	552.41	458.95	512.64	610.29	757.46	372.29	552.72	967.77	372.63	333.71	984.66	596.27	476.54	998.09	596.56	418.77	999.52	386.99	430.05
218.7	431.45	20.693	365.79	373.79	31.824	424.96	425.48	-11.358	392.77	321.03	191.3	380.54	302.33	477.65	427.84	278.28	572.19	536.34	448.57	20.903	680.57	484.4	32.657	739.02	428.25	-7.6644	594.33	579.95	372.29	511.79	552.36	459.06	512.64	610.26	757.31	372.29	552.72	967.77	372	334.04	984.44	596.28	476.69	998.14	596.56	418.77	999.52	386.87	429.99
218.68	431.42	20.649	365.87	373.63	32.142	424.96	425.48	-11.358	392.75	321	191.18	380.45	302.45	477.65	427.86	278.38	572.23	536.45	448.51	20.931	680.57	484.4	32.657	739.02	428.25	-7.6644	594.44	580.02	372.27	511.8	552.38	458.98	512.65	610.34	757.39	372.25	552.85	967.84	372.23	334.01	984.8	595.98	476.69	997.97	596.34	418.84	999.38	386.99	430.05
218.68	431.42	20.649	366.21	373.51	32.029	424.96	425.48	-11.358	392.83	320.88	191.34	380.34	302.52	477.64	427.86	278.38	572.23	536.27	448.54	20.888	680.73	484.49	32.699	739.02	428.25	-7.6644	594.32	580.02	372.27	511.81	552.54	458.89	512.54	610.52	757.33	372.25	552.85	967.84	372.23	334.01	984.8	596.02	476.76	998.06	596.29	418.95	999.31	386.99	430.05
218.68	431.42	20.649	366.07	373.65	31.81	424.96	425.48	-11.358	392.72	321.06	191.27	380.16	302.61	477.58	427.61	278.42	572.29	536.23	448.5	20.909	680.57	484.4	32.657	739.05	428.34	-7.6719	594.32	580.02	372.27	511.88	552.54	458.82	512.5	610.63	757.24	372.25	552.85	967.84	372.23	334.01	984.8	595.86	476.82	998.07	596.29	418.95	999.31	386.99	430.05
218.68	431.44	20.615	365.79	373.79	31.824	424.96	425.48	-11.358	392.76	321.07	191.33	380.05	302.67	477.6	427.61	278.42	572.29	536.34	448.57	20.903	680.57	484.4	32.657	739.04	428.28	-7.7035	594.43	580.09	372.25	511.88	552.54	458.82	512.46	610.68	757.34	372.32	552.89	967.78	372.2	334.07	984.73	595.74	476.84	998.07	596.13	419.26	999.36	387.04	430.16
218.66	431.53	20.622	365.75	373.85	31.933	424.96	425.48	-11.358	392.71	321.09	191.4	380	302.62	477.66	427.63	278.5	572.31	536.35	448.6	20.866	680.68	484.48	32.635	739.04	428.28	-7.7035	594.47	580.13	372.19	511.9	552.57	458.75	512.46	610.68	757.34	372.32	552.89	967.78	372.14	334.07	984.79	595.71	476.92	998.02	596.09	419.35	999.38	387.11	430.1
218.69	431.49	20.731	365.72	373.58	32.201	424.96	425.48	-11.358	392.71	321.09	191.4	380	302.62	477.66	427.44	278.52	572.4	536.35	448.6	20.866	680.65	484.52	32.589	739.02	428.25	-7.6644	594.45	580.51	372.2	511.9	552.57	458.75	512.36	610.75	757.28	372.32	552.89	967.78	372.14	334.07	984.79	595.81	477.1	998.04	596.04	419.45	999.38	387.04	430.16
218.64	431.49	20.578	365.91	373.57	32.033	424.96	425.48	-11.358	392.67	321.08	191.34	380	302.62	477.66	427.3	278.67	572.38	536.34	448.57	20.903	680.68	484.48	32.635	739.05	428.34	-7.6719	594.39	580.32	372.14	511.9	552.57	458.75	512.39	610.72	757.32	372.43	553.17	967.78	372.02	333.98	984.88	595.79	477.16	997.98	596.12	419.73	999.32	387.12	430.21
218.68	431.44	20.615	365.94	373.72	32.02	424.96	425.48	-11.358	392.64	321.09	191.46	380	302.62	477.66	427.38	278.76	572.4	536.35	448.6	20.866	680.68	484.48	32.635	739.02	428.25	-7.6644	594.52	580.47	372.22	511.81	552.71	458.75	512.45	610.78	757.29	372.43	553.17	967.78	371.99	334.04	984.81	595.71	477.35	998	596.07	419.82	999.34	387.09	430.13
218.7	431.48	20.659	365.82	373.46	31.995	424.96	425.48	-11.358	392.64	321.09	191.46	380	302.72	477.64	427.17	278.73	572.45	536.34	448.57	20.903	680.65	484.52	32.589	739.05	428.34	-7.6719	594.52	580.57	372.08	511.82	552.74	458.7	512.37	610.81	757.3	372.43	553.17	967.78	371.72	334.3	984.79	595.55	477.47	997.97	595.93	419.85	999.3	387.2	430.18
218.7	431.48	20.659	365.5	373.69	32.222	424.96	425.48	-11.358	392.55	321.16	191.51	379.88	302.79	477.66	427.2	278.82	572.38	536.35	448.6	20.866	680.57	484.4	32.657	739.04	428.28	-7.7035	594.52	580.57	372.08	511.82	552.74	458.7	512.37	610.81	757.3	372.33	553.27	967.63	371.88	334.2	984.76	595.55	477.47	997.97	595.51	419.96	999.3	387.23	430.26
218.64	431.49	20.578	365.87	373.81	31.998	424.96	425.48	-11.358	392.55	321.19	191.51	380	302.72	477.64	427.12	278.82	572.42	536.4	448.6	20.9	680.81	484.6	32.627	739.05	428.34	-7.6719	594.52	580.57	372.08	511.75	552.88	458.74	512.45	610.79	757.2	372.33	553.27	967.63	371.79	334.82	984.83	595.14	477.66	997.84	595.46	419.99	999.23	387.15	430.21
218.64	431.49	20.578	365.68	373.64	32.31	424.96	425.48	-11.358	392.52	321.28	191.51	379.92	302.86	477.64	427.01	279.07	572.45	536.51	448.55	20.927	680.81	484.6	32.627	739.04	428.28	-7.7035	594.59	580.74	372.17	511.78	552.94	458.82	512.45	610.96	757.42	372.33	553.27	967.63	371.63	334.97	984.89	594.98	477.8	997.79	595.46	419.99	999.23	386.98	430.24
218.7	431.48	20.659	365.8	373.64	32.228	424.96	425.48	-11.358	392.52	321.28	191.51	379.62	302.99	477.8	427.05	279.09	572.41	536.4	448.57	20.937	680.86	484.81	32.699	739.04	428.28	-7.7035	594.67	580.73	372.12	511.67	552.99	458.73	512.53	610.95	757.33	372.92	553.29	967.63	371.52	335.17	984.84	594.98	477.8	997.79	595.46	419.99	999.23	387.18	430.29
218.66	431.53	20.622	365.76	373.71	32.234	424.96	425.48	-11.358	392.46	321.25	191.56	379.52	302.97	477.82	427.01	279.07	572.45	536.4	448.6	20.9	680.57	484.4	32.657	739.04	428.28	-7.7035	594.68	580.85	372.32	511.71	553.05	458.8	512.54	611.04	757.31	372.73	553.62	967.68	371.66	335.1	984.88	594.95	477.89	997.76	595.41	420.13	999.13	387.2	430.18
218.62	431.56	20.614	365.72	373.58	32.201	424.96	425.48	-11.358	392.46	321.25	191.56	379.49	303.14	477.87	426.98	279.14	572.44	536.39	448.63	20.942	680.74	484.74	32.729	739.04	428.28	-7.7035	594.59	580.74	372.17	511.85	553.15	458.8	512.57	611.09	757.12	372.73	553.62	967.68	371.53	335.29	984.8	594.87	477.92	997.69	595.51	420.25	999.21	387.14	430.4
218.65	431.56	20.66	365.9	373.53	32.316	424.96	425.48	-11.358	392.46	321.25	191.56	379.35	303.14	477.96	426.98	279.31	572.51	536.45	448.51	20.931	680.65	484.52	32.589	739.04	428.28	-7.7035	594.76	580.84	372.26	511.78	553.19	458.78	512.53	611.3	757.03	371.95	554.01	967.65	371.45	335.55	984.78	594.87	477.92	997.69	595.48	420.33	999.18	387.18	430.29
218.61	431.59	20.652	365.69	373.7	32.287	424.96	425.48	-11.358	392.46	321.25	191.56	379.35	303.14	477.96	426.97	279.37	572.53	536.4	448.6	20.9	680.74	484.74	32.729	739.05	428.34	-7.6719	594.73	580.92	372.27	511.87	553.2	458.69	512.53	611.3	757.03	372.81	553.85	967.78	371.45	335.55	984.78	594.98	478.01	997.67	595.48	420.33	999.18	387.11	430.32
218.63	431.51	20.644	365.69	373.7	32.287	424.96	425.48	-11.358	392.46	321.25	191.56	379.35	303.14	477.96	426.97	279.37	572.53	536.4	448.57	20.937	680.81	484.6	32.627	739.04	428.28	-7.7035	594.73	580.92	372.27	511.76	553.22	458.75	512.61	611.37	757.03	371.93	554.27	967.55	371.45	335.55	984.78	594.98	478.01	997.67	595.46	420.47	999.3	386.67	430.28
218.65	431.54	20.688	365.82	373.7	32.205	424.96	425.48	-11.358	392.49	321.28	191.61	379.35	303.14	477.96	426.79	279.38	572.57	536.4	448.6	20.9	680.81	484.6	32.627	739.04	428.28	-7.7035	594.69	581.01	372.28	511.86	553.25	458.78	512.56	611.44	757.04	371.82	554.41	967.69	371.31	335.69	984.82	595.05	478.2	997.7	595.43	420.52	999.35	386.79	430.33
218.66	431.53	20.622	365.78	373.78	32.211	424.96	425.48	-11.358	392.41	321.39	191.52	379.35	303.14	477.96	426.81	279.4	572.76	536.58	448.65	20.906	680.65	484.52	32.589	739.05	428.34	-7.6719	594.63	581.05	372.24	511.82	553.34	458.78	512.51	611.55	756.95	372.28	554.6	967.99	371.34	335.89	984.78	595.01	478.25	997.75	595.43	420.52	999.35	386.61	430.4
218.66	431.53	20.622	365.69	373.7	32.287	424.96	425.48	-11.358	392.41	321.39	191.52	379.37	303.24	477.93	426.73	279.47	572.72	536.39	448.63	20.942	680.86	484.81	32.699	739.03	428.31	-7.6328	594.63	581.05	372.24	511.74	553.39	458.77	512.51	611.55	756.95	372.28	554.6	967.99	371.01	336.18	984.89	594.98	478.33	997.79	595.52	420.73	999.41	386.61	430.42
218.66	431.53	20.622	365.69	373.7	32.287	424.96	425.48	-11.358	392.41	321.39	191.52	379.32	303.25	477.99	426.68	279.57	572.73	536.4	448.6	20.9	680.7	484.73	32.66	739.04	428.28	-7.7035	594.64	581.2	372.23	511.81	553.52	458.67	512.44	611.74	756.98	371.17	554.98	968.04	370.86	336.38	984.88	595.2	478.58	997.91	595.64	420.89	999.54	386.49	430.34
218.62	431.56	20.614	365.55	373.84	32.068	424.96	425.48	-11.358	392.44	321.41	191.57	379.32	303.25	477.99	426.68	279.57	572.73	536.48	448.62	20.914	680.99	484.54	32.953	739.05	428.34	-7.6719	594.64	581.2	372.23	512.02	553.59	458.65	512.36	611.77	756.98	371.11	555.07	968.02	370.88	336.5	984.85	595.2	478.58	997.91	595.64	420.86	999.45	386.49	430.37
218.7	431.48	20.659	365.69	373.7	32.287	424.96	425.48	-11.358	392.41	321.39	191.52	379.32	303.25	477.99	426.73	279.6	572.77	536.59	448.57	20.942	680.74	484.74	32.729	739.05	428.34	-7.6719	594.64	581.2	372.23	511.69	553.54	458.73	512.4	611.85	757.04	371.21	555.47	968.09	370.88	336.5	984.85	595.2	478.58	997.91	595.41	420.97	999.48	386.49	430.37
218.66	431.5	20.651	365.69	373.7	32.287	424.96	425.48	-11.358	392.44	321.41	191.57	379.37	303.39	478	426.73	279.6	572.77	536.57	448.68	20.949	680.99	484.54	32.953	739.05	428.34	-7.6719	594.64	581.2	372.23	511.8	553.66	458.62	512.38	611.97	757.1	371.27	555.49	967.91	370.73	336.58	984.83	595.17	478.66	997.87	595.2	421.06	999.44	386.43	430.49
218.62	431.56	20.614	365.69	373.7	32.287	424.96	425.48	-11.358	392.44	321.41	191.57	379.38	303.48	477.96	426.6	279.72	572.71	536.58	448.65	20.906	680.65	484.52	32.589	739.05	428.34	-7.6719	594.64	581.2	372.23	511.8	553.66	458.62	512.49	612.23	757.11	371.03	555.76	968.1	370.8	336.87	984.85	595.12	478.8	997.78	595.21	421.35	999.43	386.4	430.41
218.61	431.57	20.686	365.69	373.7	32.287	424.96	425.48	-11.358	392.44	321.41	191.57	379.38	303.48	477.96	426.71	279.85	572.75	536.63	448.66	20.926	680.81	484.6	32.627	739.04	428.28	-7.7035	594.64	581.2	372.23	511.8	553.66	458.62	512.36	612.41	757.06	371.16	555.78	967.94	370.8	336.87	984.85	595.14	478.94	997.82	595.18	421.5	999.46	386.43	430.47
218.65	431.56	20.66	365.69	373.7	32.287	424.96	425.48	-11.358	392.49	321.45	191.61	379.38	303.48	477.96	426.78	279.88	572.69	536.58	448.61	20.984	680.65	484.52	32.589	739.04	428.28	-7.7035	594.64	581.2	372.23	511.88	553.72	458.61	512.34	612.46	757.04	371.16	555.78	967.94	370.67	337	984.98	595.2	479.03	997.91	595.07	421.73	999.49	386.28	430.54
218.65	431.56	20.66	365.69	373.7	32.287	424.96	425.48	-11.358	392.44	321.41	191.57	379.41	303.58	477.95	426.65	279.98	572.85	536.51	448.75	20.942	680.99	484.54	32.953	739.04	428.28	-7.7035	594.68	581.37	372.27	511.78	553.69	458.59	512.32	612.59	757.09	371.25	555.85	968.09	370.75	337.04	985.02	595.2	479.03	997.91	595.06	421.78	999.43	386.28	430.54
218.65	431.56	20.66	365.62	373.96	32.257	424.96	425.48	-11.358	392.51	321.51	191.62	379.3	303.91	478.08	426.64	280.06	572.71	536.46	448.74	20.922	680.76	484.31	32.799	739.04	428.28	-7.7035	594.61	581.41	372.25	511.71	553.74	458.51	512.27	612.71	757.03	371.34	556.03	968.01	370.75	337.04	985.02	595.09	479.06	997.85	595.02	421.87	999.45	386.28	430.54
218.69	431.49	20.731	365.55	373.84	32.068	424.96	425.48	-11.358	392.51	321.51	191.62	379.3	303.91	478.08	426.71	280.07	572.85	536.47	448.66	20.957	680.74	484.5	32.85	739.05	428.34	-7.6719	594.61	581.41	372.25	511.77	553.77	458.45	512.27	612.71	757.03	371.18	556.11	967.94	370.7	337.2	985.01	595.27	479.26	997.9	595.02	421.87	999.45	386.24	430.66
218.66	431.5	20.656	365.69	373.7	32.287	424.96	425.48	-11.358	392.51	321.51	191.62	379.29	303.93	478.16	426.7	280.24	572.84	536.51	448.75	20.942	680.76	484.31	32.799	739.04	428.28	-7.7035	594.5	581.45	372.25	511.78	553.86	458.39	512.21	612.81	757.02	371.18	556.11	967.94	370.48	337.47	985.05	595.27	479.53	997.99	595.02	421.87	999.45	386.24	430.66
218.65	431.54	20.688	365.69	373.7	32.287	424.96	425.48	-11.358	392.51	321.51	191.62	379.29	303.93	478.16	426.6	280.2	572.83	536.51	448.75	20.942	680.79	484.31	32.704	739.05	428.34	-7.6719	594.41	581.5	372.24	511.67	553.88	458.44	512.08	612.96	756.98	371.21	556.19	968.03	370.36	337.55	985.15	595.12	479.66	997.94	595.12	422.12	999.49	386.28	430.76
218.65	431.54	20.688	365.69	373.7	32.287	424.96	425.48	-11.358	392.51	321.51	191.62	379.29	303.93	478.16	426.6	280.41	572.86	536.51	448.75	20.942	680.76	484.31	32.799	739.05	428.34	-7.6719	594.41	581.5	372.24	511.6	554.05	458.53	512.2	613.13	756.99	371.33	556.19	967.89	370.28	337.85	985.23	595.08	479.76	997.92	595.15	422.28	999.48	386.24	430.66
218.66	431.53	20.622	365.69	373.75	32.315	424.96	425.48	-11.358	392.51	321.51	191.62	379.33	303.96	478.21	426.48	280.47	573	536.63	448.66	20.926	680.76	484.46	32.799	739.04	428.28	-7.7035	594.36	581.59	372.27	511.6	554.05	458.53	512.15	613.17	756.96	371.37	556.36	968.05	370.13	338	985.37	595.16	480.1	997.88	595.07	422.43	999.35	386.28	430.76
218.65	431.56	20.66	365.69	373.7	32.287	424.96	425.48	-11.358	392.51	321.51	191.62	379.43	304.06	478.16	426.47	280.5	573	536.51	448.75	20.942	681.53	485.05	32.481	739.05	428.34	-7.6719	594.24	581.71	372.28	511.63	554.17	458.53	512.24	613.2	756.91	371.43	556.44	967.89	370.13	338	985.37	595.07	480.34	997.94	595.04	422.51	999.31	386.32	430.87
218.65	431.56	20.66	365.69	373.7	32.287	424.96	425.48	-11.358	392.47	321.65	191.61	379.2	304.21	478.22	426.44	280.59	573.06	536.51	448.75	20.942	681.6	484.95	32.415	739.05	428.34	-7.6719	594.36	581.59	372.27	511.74	554.24	458.44	512.24	613.2	756.91	371.37	556.61	967.92	370.13	338	985.37	595.1	480.47	997.88	595.01	422.59	999.27	386.27	431
218.66	431.53	20.622	365.69	373.7	32.287	424.96	425.48	-11.358	392.47	321.65	191.61	379.34	304.22	478.19	426.44	280.59	573.06	536.62	448.7	20.969	681.76	485.1	32.426	739.05	428.34	-7.6719	594.2	581.79	372.18	511.74	554.24	458.44	512.16	613.25	756.81	371.36	556.65	968.06	370.09	338.14	985.33	595.17	480.51	997.82	595.01	422.59	999.27	386.32	430.87
218.64	431.47	20.612	365.78	373.78	32.211	424.96	425.48	-11.358	392.47	321.65	191.61	379.27	304.25	478.16	426.47	280.59	573.01	536.51	448.75	20.942	681.6	485.01	32.353	739.05	428.34	-7.6719	594.19	581.84	372.08	511.63	554.45	458.34	512.16	613.25	756.81	370.68	557.37	967.78	370.09	338.14	985.33	595.17	480.51	997.82	595.13	422.89	999.28	386.27	431
218.65	431.56	20.66	365.69	373.7	32.287	424.96	425.48	-11.358	392.47	321.65	191.61	379.16	304.25	478.29	426.44	280.59	573.06	536.62	448.7	20.969	681.55	485.07	32.416	739.05	428.34	-7.6719	594.16	581.83	372.14	511.6	554.5	458.39	512.17	613.27	756.77	371.24	557.2	968.05	370.09	338.14	985.33	594.95	480.63	997.78	595.21	423.07	999.42	386.27	431
218.62	431.56	20.614	365.69	373.75	32.315	424.96	425.48	-11.358	392.47	321.65	191.61	379.21	304.44	478.21	426.47	280.79	573.08	536.51	448.75	20.942	681.76	485.04	32.489	739.04	428.28	-7.7035	594.11	581.98	372.15	511.56	554.57	458.37	512.12	613.33	756.88	371.2	557.45	968.21	370.1	338.23	985.29	594.91	480.7	997.82	595.07	423.11	999.37	386.27	431
218.69	431.51	20.697	365.92	373.6	32.293	424.96	425.48	-11.358	392.51	321.7	191.63	379.21	304.44	478.21	426.46	280.9	573.09	536.51	448.75	20.942	681.71	485.15	32.49	739.05	428.34	-7.6719	594.06	581.95	371.88	511.6	554.69	458.4	512.06	613.37	756.86	371.2	557.45	968.21	370.16	338.41	985.4	594.91	480.7	997.82	594.9	423.2	999.41	386.39	431.27
218.61	431.59	20.652	365.69	373.7	32.287	424.96	425.48	-11.358	392.51	321.7	191.63	379.15	304.39	478.27	426.46	280.9	573.09	536.51	448.75	20.942	681.6	484.95	32.415	739.04	428.28	-7.7035	594.14	582	372.09	511.43	554.72	458.37	512.06	613.38	756.82	371.24	557.57	968.18	370.23	338.54	985.29	594.85	480.88	997.75	594.86	423.29	999.44	386.36	431.38
218.6	431.52	20.57	365.69	373.7	32.287	424.94	425.57	-11.37	392.51	321.7	191.63	379.19	304.48	478.25	426.46	280.97	573.13	536.62	448.7	20.969	681.71	485.15	32.49	739.05	428.34	-7.6719	594.16	582.06	371.99	511.24	554.92	458.44	512.03	613.45	756.81	371.34	557.91	968.17	370.22	338.74	985.37	594.82	480.96	997.63	594.86	423.29	999.44	386.48	431.43
218.66	431.5	20.651	365.69	373.7	32.287	424.96	425.48	-11.358	392.51	321.7	191.63	379.27	304.49	478.16	426.41	280.99	573.21	536.51	448.75	20.942	681.71	485.15	32.49	739.04	428.28	-7.7035	594.06	582.1	372	511.19	554.93	458.33	512	613.63	756.79	371.44	558.18	968.24	370.34	339.02	985.44	594.4	481.17	997.34	594.72	423.32	999.41	386.44	431.52
218.62	431.56	20.614	365.69	373.75	32.315	424.96	425.48	-11.358	392.55	321.69	191.71	379.19	304.48	478.25	426.4	281.07	573.24	536.51	448.75	20.942	681.55	485.07	32.416	739.05	428.34	-7.6719	594.1	582.14	371.94	511.19	554.93	458.33	512.04	613.68	756.72	371.56	558.23	968.23	370.33	339.05	985.42	594.51	481.29	997.39	594.72	423.32	999.41	386.46	431.59
218.62	431.56	20.614	365.69	373.75	32.315	424.94	425.57	-11.37	392.52	321.72	191.76	379.22	304.57	478.34	426.36	281.12	573.26	536.51	448.75	20.942	681.6	485.01	32.353	739.05	428.4	-7.638	593.93	582.13	371.84	511.16	555.03	458.18	512	613.7	756.67	371.62	558.36	968.22	370.32	339.1	985.52	594.51	481.29	997.39	594.72	423.32	999.41	386.46	431.59
218.62	431.56	20.614	365.69	373.7	32.287	424.96	425.48	-11.358	392.5	321.79	191.68	379.14	304.67	478.34	426.25	281.17	573.28	536.43	448.73	20.927	681.6	485.01	32.353	739.05	428.34	-7.6719	594.14	582.29	371.98	511.16	555.03	458.18	512.01	613.8	756.67	371.62	558.36	968.22	370.42	339.11	985.47	594.61	481.46	997.34	594.73	423.64	999.32	386.43	431.68
218.62	431.56	20.614	365.69	373.7	32.287	424.96	425.48	-11.358	392.52	321.72	191.76	379.06	304.74	478.4	426.22	281.31	573.32	536.42	448.82	20.95	681.76	485.1	32.426	739.04	428.37	-7.5989	594.04	582.33	371.98	511.2	555.17	458.21	511.96	613.79	756.59	371.46	558.72	968.43	370.39	339.36	985.51	594.55	481.48	997.3	594.79	423.96	999.29	386.43	431.68
218.62	431.56	20.614	365.69	373.75	32.315	424.96	425.48	-11.358	392.5	321.79	191.68	379.1	304.8	478.37	426.2	281.32	573.36	536.51	448.75	20.942	681.55	485.07	32.416	739.04	428.37	-7.5989	594.14	582.51	372.17	511.13	555.21	458.2	512.01	614.02	756.61	371.64	558.64	968.26	370.41	339.48	985.51	594.54	481.76	997.36	594.74	424.06	999.31	386.66	431.78
218.59	431.56	20.607	365.69	373.7	32.287	424.96	425.48	-11.358	392.55	321.98	191.64	379.09	304.89	478.49	426.2	281.32	573.36	536.37	448.83	20.965	681.71	485.15	32.49	739.04	428.37	-7.5989	594.12	582.48	372.08	510.96	555.54	458.28	511.96	614.09	756.62	371.64	558.64	968.26	370.18	339.58	985.71	594.81	482.05	997.45	594.65	424.09	999.23	386.65	431.78
218.61	431.59	20.652	365.69	373.7	32.287	424.94	425.57	-11.37	392.51	322.11	191.62	378.8	304.89	478.49	426.12	281.48	573.33	536.24	448.79	20.93	681.71	485.15	32.49	739.04	428.37	-7.5989	594.21	582.44	372.09	510.87	555.69	458.28	511.95	614.18	756.6	371.46	558.72	968.43	370.17	339.7	985.8	594.68	482.07	997.48	594.61	424.19	999.23	386.77	431.83
218.62	431.56	20.614	365.69	373.7	32.287	424.96	425.48	-11.358	392.51	322.11	191.62	378.85	304.98	478.46	426.15	281.71	573.24	536.19	448.79	20.897	681.55	485.07	32.416	738.95	428.34	-7.531	594.12	582.48	372.08	510.92	555.7	458.22	511.95	614.18	756.6	371.46	558.72	968.43	370.21	339.9	985.84	594.74	482.24	997.42	594.59	424.26	999.17	386.8	431.9
218.63	431.52	20.534	365.69	373.7	32.287	424.96	425.48	-11.358	392.48	322.31	191.67	378.99	304.98	478.56	426.05	281.89	573.3	536.14	448.82	20.889	681.71	485.15	32.49	738.95	428.34	-7.531	594.3	582.5	372.04	510.86	555.74	458.2	511.91	614.26	756.47	371.49	558.77	968.49	370.25	339.85	985.75	594.74	482.24	997.42	594.55	424.35	999.19	386.81	431.91
218.57	431.59	20.511	365.69	373.7	32.287	424.94	425.57	-11.37	392.36	322.47	191.73	378.91	305.07	478.63	426.12	281.97	573.24	536.07	448.81	20.893	681.55	485.07	32.416	738.95	428.34	-7.531	594.3	582.5	372.04	510.97	555.7	458.18	511.91	614.26	756.47	371.52	558.86	968.44	370.1	339.98	985.91	594.74	482.24	997.42	594.56	424.51	999.16	386.87	432.29
218.67	431.57	20.544	365.63	373.77	32.393	424.94	425.57	-11.37	392.41	322.49	191.78	378.75	305	478.7	426.12	281.97	573.24	536.14	448.82	20.889	681.71	485.15	32.49	738.95	428.34	-7.531	594.46	582.46	371.98	510.86	555.74	458.2	511.85	614.36	756.52	371.55	558.91	968.5	370.1	339.98	985.91	594.7	482.33	997.42	594.49	424.58	999.17	386.87	432.29
218.64	431.57	20.537	365.69	373.75	32.315	424.96	425.48	-11.358	392.34	322.49	191.84	378.88	305.24	478.6	425.92	282.08	573.32	536.07	448.81	20.893	681.55	485.07	32.416	738.95	428.34	-7.531	594.5	582.56	372.03	511.01	555.88	458.29	511.93	614.41	756.46	371.71	559.09	968.45	369.99	340.15	985.95	594.66	482.43	997.44	594.53	424.62	999.05	386.84	432.4
218.51	431.7	20.526	365.69	373.7	32.287	424.94	425.57	-11.37	392.29	322.5	191.9	378.77	305.32	478.6	425.88	282.09	573.36	536.07	448.81	20.893	681.71	485.15	32.49	738.95	428.34	-7.531	594.53	582.8	371.94	511.51	556.02	458.27	511.92	614.46	756.46	371.68	559.06	968.51	369.99	340.15	985.95	594.66	482.43	997.44	594.6	424.84	999	386.84	432.4
218.55	431.68	20.518	365.57	373.97	32.329	424.94	425.57	-11.37	392.29	322.5	191.9	378.8	305.39	478.7	425.68	282.29	573.41	536.14	448.82	20.889	681.66	485.21	32.562	738.95	428.34	-7.531	594.67	582.87	371.95	511.67	556.12	458.35	511.92	614.46	756.46	371.6	559.04	968.49	369.99	340.15	985.95	594.66	482.43	997.44	594.6	424.82	999.07	386.8	432.52
218.55	431.68	20.518	365.69	373.75	32.315	424.94	425.57	-11.37	392.24	322.72	191.86	378.75	305.36	478.75	425.65	282.38	573.46	536.07	448.81	20.893	681.71	485.15	32.49	738.95	428.34	-7.531	594.85	582.76	371.85	511.9	556.31	458.23	511.91	614.51	756.43	371.68	559.06	968.51	369.91	340.43	985.97	594.66	482.43	997.44	594.56	424.93	998.97	386.8	432.52
218.55	431.68	20.518	365.69	373.7	32.287	424.94	425.57	-11.37	392.19	322.71	191.92	378.64	305.4	478.72	425.69	282.6	573.46	536.07	448.81	20.893	681.71	485.22	32.437	738.95	428.34	-7.531	594.99	583.15	372	512.01	556.28	458.19	512.11	614.61	756.42	371.68	559.06	968.51	369.91	340.43	985.97	594.51	482.56	997.39	594.54	424.93	999.1	386.87	432.54
218.51	431.73	20.495	365.56	374.02	32.364	424.94	425.57	-11.37	392.21	322.83	192.01	378.46	305.4	478.68	425.43	282.72	573.51	536.11	448.85	20.868	681.79	485.32	32.587	738.95	428.34	-7.531	595.05	583.28	371.92	512.24	556.41	458.2	512.2	614.72	756.45	371.68	559.06	968.51	369.79	340.52	986.01	594.59	482.57	997.51	594.54	424.96	999.03	386.87	432.54
218.51	431.73	20.495	365.63	373.77	32.393	424.94	425.57	-11.37	392.19	322.91	192.08	378.33	305.7	478.65	425.31	282.76	573.53	536.09	448.87	20.904	681.78	485.64	32.815	738.87	428.41	-7.5538	595.15	583.24	371.91	512.56	556.65	458.28	512.47	614.93	756.49	371.68	559.06	968.51	369.87	340.6	986.02	594.59	482.57	997.51	594.72	425.14	999.2	386.93	432.63
218.53	431.73	20.45	365.64	373.72	32.359	424.94	425.57	-11.37	391.95	322.97	192.12	378.28	305.77	478.58	425.31	282.76	573.53	536.06	448.91	20.883	681.03	484.98	32.864	738.88	428.33	-7.4758	595.45	583.42	371.86	512.64	556.8	458.29	512.53	615.01	756.51	371.72	559.24	968.62	369.76	340.72	986.04	594.48	482.6	997.44	594.87	425.25	999.13	386.87	432.94
218.54	431.76	20.47	365.69	373.7	32.287	424.98	425.63	-11.266	391.9	323.08	192.06	378.01	305.89	478.69	425.31	282.76	573.53	536.06	448.91	20.883	681.78	485.64	32.815	738.95	428.34	-7.531	595.66	583.61	371.79	512.79	556.91	458.25	512.56	614.98	756.56	371.76	559.73	968.57	369.72	340.78	986.05	594.69	482.95	997.49	594.83	425.24	999.18	387.03	432.88
218.51	431.73	20.495	365.63	373.77	32.393	424.94	425.57	-11.37	391.88	323.11	192.1	377.94	305.98	478.68	425.17	282.83	573.5	536.03	449.04	20.959	681.78	485.58	32.868	738.92	428.32	-7.4965	595.71	583.5	371.76	513.06	556.86	458.32	512.63	615.07	756.54	371.76	559.73	968.57	369.74	340.82	986.09	594.79	483.07	997.57	594.83	425.24	999.18	386.96	433.02
218.54	431.76	20.47	365.57	373.97	32.329	424.94	425.57	-11.37	391.78	323.11	192.15	377.89	305.97	478.74	425.13	282.83	573.55	536.03	449.04	20.959	681.78	485.64	32.815	738.95	428.34	-7.531	596.01	584.48	372.25	513.17	557.29	458.34	512.85	615.26	756.8	371.92	559.86	968.61	369.74	340.82	986.09	594.9	483.03	997.64	594.83	425.24	999.18	386.9	433.02
218.54	431.76	20.47	365.64	373.72	32.359	424.94	425.57	-11.37	391.7	323.2	192.3	377.63	306.09	478.7	424.97	282.84	573.65	536.03	449.04	20.959	681.78	485.64	32.815	738.88	428.33	-7.4758	596.28	584.05	372.03	513.29	557.25	458.46	513.26	615.35	756.94	371.9	559.97	968.7	369.61	341.05	986.13	594.89	483.08	997.58	594.83	425.24	999.18	386.91	433.13
218.54	431.76	20.47	365.63	373.77	32.393	424.94	425.57	-11.37	391.47	323.29	192.35	377.44	306.24	478.85	424.94	282.88	573.66	536.06	449.11	20.954	681.83	485.59	32.756	738.87	428.41	-7.5538	596.2	584.59	372.31	513.32	557.22	458.49	513.26	615.35	756.94	371.72	560	968.67	369.62	341.24	986.01	594.9	483.03	997.64	594.72	425.25	999.19	386.96	433.02
218.54	431.76	20.47	365.64	373.72	32.359	424.94	425.57	-11.37	391.47	323.29	192.35	377.09	306.47	478.87	424.74	282.91	573.69	536.06	449.11	20.954	681.78	485.64	32.815	738.89	428.42	-7.3746	596.31	584.68	372.36	513.4	557.46	458.37	513.55	615.56	757.21	372.02	560.02	968.68	369.57	341.2	986.16	594.9	483.03	997.64	594.72	425.25	999.19	386.73	433.2
218.54	431.76	20.47	365.64	373.72	32.359	424.94	425.57	-11.37	391.41	323.25	192.41	377.01	306.72	478.9	424.63	283.08	573.53	536.11	449.19	20.96	681.78	485.64	32.815	738.84	428.27	-7.4634	596.57	584.23	372.2	513.58	557.53	458.5	514	615.59	757.33	372.06	560.15	968.63	369.62	341.24	986.01	595.01	483.14	997.63	594.72	425.25	999.19	386.91	433.13
218.52	431.78	20.432	365.64	373.72	32.359	424.94	425.57	-11.37	391.1	323.4	192.51	376.99	306.71	478.92	424.52	283.06	573.53	536.15	449.18	20.981	681.73	485.68	32.718	738.93	428.24	-7.4185	596.75	584.29	372.12	513.63	557.63	458.55	514.11	615.64	757.36	372.06	560.15	968.63	369.55	341.45	986.08	594.9	483.03	997.64	594.68	425.34	999.23	386.73	433.2
218.52	431.78	20.432	365.49	373.7	32.417	424.94	425.57	-11.37	391.11	323.32	192.49	376.96	306.64	478.92	424.52	283.06	573.53	536.02	449.28	20.98	681.89	485.76	32.945	738.83	428.3	-7.4035	596.58	584.73	372.25	513.64	557.73	458.52	514.14	615.58	757.38	372.11	560.29	968.94	369.39	341.54	986.06	595.05	483.2	997.72	594.68	425.34	999.23	386.74	433.36
218.46	431.86	20.426	365.64	373.72	32.359	424.94	425.57	-11.37	391.1	323.4	192.51	376.95	306.69	478.95	424.53	283.09	573.55	536.02	449.28	20.98	681.89	485.82	32.892	738.93	428.24	-7.4185	596.71	584.78	372.28	514.18	557.86	458.64	514.09	615.72	757.33	373.19	560.06	968.99	369.37	341.7	985.96	595.05	483.2	997.72	594.76	425.45	999.31	386.71	433.47
218.51	431.86	20.433	365.64	373.72	32.359	424.94	425.57	-11.37	390.94	323.31	192.58	376.98	306.77	478.96	424.23	283.18	573.66	535.93	449.3	20.921	681.78	485.64	32.815	738.85	428.24	-7.3694	597.16	584.54	372.05	514.34	557.92	458.62	514.35	615.64	757.39	373.59	560.11	968.82	369.66	341.75	986.15	595.05	483.2	997.72	594.76	425.45	999.31	386.74	433.64
218.46	431.86	20.426	365.63	373.77	32.393	424.94	425.57	-11.37	390.86	323.28	192.57	376.88	306.76	479	424.13	283.29	573.73	536.22	449.36	20.977	681.83	485.59	32.756	738.83	428.28	-7.4418	597.18	584.47	372.06	514.73	558.02	458.57	514.54	615.51	757.42	373.63	560.24	968.83	369.67	341.85	985.9	595.05	483.2	997.72	594.76	425.45	999.31	386.7	433.7
218.44	431.91	20.43	365.49	373.7	32.417	424.94	425.57	-11.37	390.86	323.28	192.57	376.87	306.78	479.06	424.14	283.31	573.91	536.1	449.38	20.941	681.89	485.82	32.892	738.67	428.39	-7.3581	597.32	584.55	372.06	514.84	558.13	458.62	514.61	615.54	757.41	373.46	560.55	968.99	369.34	342.14	985.98	594.99	483.2	997.76	594.76	425.45	999.31	386.28	433.91
218.44	431.99	20.383	365.48	373.75	32.452	424.94	425.57	-11.37	390.86	323.28	192.57	376.82	306.78	479.12	424.14	283.31	573.91	535.93	449.36	21.042	681.78	485.64	32.815	738.76	428.38	-7.4202	597.72	584.64	372.12	514.93	558.22	458.68	514.75	615.62	757.41	373.68	560.55	969	369.42	342.3	986.01	595.05	483.2	997.72	594.76	425.45	999.31	386.28	433.91
218.41	431.98	20.333	365.64	373.72	32.359	424.94	425.57	-11.37	390.86	323.28	192.57	376.7	306.87	479.19	424.05	283.42	573.85	536.02	449.28	20.98	681.94	485.77	32.833	738.77	428.22	-7.3592	597.79	584.6	372.14	514.93	558.22	458.68	514.79	615.66	757.47	373.68	560.55	969	369.44	342.39	986.01	595.03	483.17	997.83	594.76	425.45	999.31	386.53	434.06
218.44	431.99	20.383	365.64	373.72	32.359	424.94	425.57	-11.37	390.86	323.28	192.57	376.74	307.05	479.17	423.93	283.48	573.87	536.07	449.32	20.966	681.96	485.76	32.759	738.7	428.27	-7.2788	598.06	584.62	372.42	515.06	558.43	458.81	514.83	615.69	757.43	373.84	560.74	968.95	369.48	342.37	986.1	595.03	483.2	997.92	594.8	425.51	999.4	386.23	434.11
218.44	431.99	20.383	365.49	373.7	32.417	424.96	425.48	-11.358	390.83	323.3	192.63	376.62	307.08	479.31	423.75	283.57	573.93	536.1	449.31	20.995	681.96	485.76	32.759	738.75	428.28	-7.3605	597.91	584.63	372.22	515.06	558.43	458.81	514.83	615.69	757.43	374.11	560.58	968.92	369.38	342.59	986.06	595.29	483.15	997.95	594.8	425.51	999.4	386.24	434.31
218.41	431.93	20.384	365.35	374.05	32.556	424.94	425.57	-11.37	390.86	323.28	192.57	376.53	307.13	479.33	423.63	283.63	573.96	536.03	449.46	21.001	682.01	485.71	32.701	738.72	428.29	-7.3106	598.06	584.62	372.42	515.06	558.43	458.81	515.12	615.67	757.52	374.07	560.75	968.94	369.55	342.53	986.09	595.4	483.28	998.01	594.8	425.51	999.4	386.25	434.24
218.44	431.99	20.383	365.64	373.72	32.359	424.94	425.57	-11.37	390.83	323.3	192.63	376.54	307.23	479.28	423.63	283.63	573.96	536.1	449.47	20.99	682.01	485.71	32.701	738.68	428.33	-7.2801	598.27	584.72	372.55	515.26	558.39	458.72	515.19	615.68	757.57	374.58	560.82	968.98	369.42	342.81	986.13	595.66	483.22	998.08	595	425.69	999.49	386.25	434.24
218.38	431.93	20.334	365.23	373.68	32.408	424.96	425.48	-11.358	390.78	323.31	192.69	376.54	307.38	479.26	423.63	283.63	573.96	536.15	449.41	20.953	681.89	485.82	32.892	738.78	428.3	-7.2579	598.51	584.69	372.66	515.36	558.36	458.81	515.28	615.7	757.58	374.66	561	968.93	369.34	343.02	986.08	595.79	483.18	998.14	594.89	425.7	999.5	386.41	434.2
218.44	431.99	20.383	365.41	374	32.422	424.96	425.48	-11.358	390.81	323.3	192.63	376.48	307.31	479.28	423.53	283.75	574	536.02	449.38	21.033	681.96	485.76	32.759	738.72	428.29	-7.3106	598.47	584.83	372.55	515.47	558.33	458.77	515.39	615.86	757.66	374.45	561.18	968.95	369.42	343.17	986.09	595.79	483.18	998.14	594.89	425.7	999.5	386.25	434.24
218.41	431.93	20.384	365.64	373.72	32.359	424.96	425.48	-11.358	390.67	323.38	192.74	376.49	307.24	479.35	423.39	283.83	573.97	536.11	449.39	20.993	682.01	485.71	32.701	738.87	428.24	-7.2256	598.68	584.74	372.55	515.68	558.49	458.85	515.57	615.93	757.61	374.47	561.23	969.12	369.44	343.29	986.08	595.78	483.16	998.2	595.04	425.61	999.51	386.25	434.37
218.44	431.99	20.383	365.48	373.75	32.452	424.96	425.48	-11.358	390.67	323.38	192.74	376.37	307.42	479.37	423.51	283.9	573.99	535.97	449.54	20.948	681.89	485.82	32.892	738.7	428.27	-7.2788	599.04	584.6	372.58	515.8	558.46	458.81	515.66	615.93	757.66	374.31	561.61	969.21	369.41	343.42	986.09	595.84	483.13	998.27	595.24	425.62	999.61	386.23	434.37
218.44	431.99	20.383	365.55	373.65	32.438	424.94	425.57	-11.37	390.51	323.38	192.75	376.39	307.35	479.44	423.41	283.88	574	536.04	449.47	20.987	681.96	485.76	32.759	738.77	428.25	-7.2855	599.04	584.6	372.58	515.88	558.62	458.96	515.65	616.01	757.74	374.31	561.61	969.21	369.41	343.42	986.09	595.87	483.28	998.22	595.24	425.62	999.61	386.33	434.56
218.41	431.93	20.384	365.3	373.72	32.603	424.96	425.48	-11.358	390.61	323.34	192.8	376.37	307.42	479.37	423.41	283.88	574	536.17	449.5	20.95	682.01	485.64	32.749	738.75	428.18	-7.3586	599.04	584.6	372.58	515.88	558.62	458.96	515.86	616.02	757.72	374.31	561.61	969.21	369.41	343.57	986.13	595.88	483.24	998.34	595.24	425.62	999.61	386.21	434.83
218.41	431.98	20.333	365.38	373.79	32.525	424.96	425.48	-11.358	390.61	323.34	192.8	376.37	307.42	479.37	423.53	284	573.95	536.1	449.58	20.988	681.97	485.7	32.812	738.87	428.24	-7.2256	599.04	584.6	372.58	516.01	558.71	458.97	515.9	616.07	757.79	374.38	561.72	969.24	369.36	343.58	986.08	595.99	483.35	998.27	595.27	425.56	999.56	385.89	434.95
218.44	431.99	20.383	365.42	373.95	32.388	424.96	425.48	-11.358	390.51	323.38	192.75	376.4	307.44	479.42	423.38	284.03	574.06	535.97	449.54	20.948	681.94	485.77	32.833	738.83	428.27	-7.259	599.12	584.59	372.52	516.06	558.54	458.95	515.97	616.03	757.81	374.48	561.75	969.14	369.36	343.58	986.08	596.16	483.39	998.21	595.24	425.62	999.61	385.92	435.12
218.44	431.99	20.383	365.52	373.81	32.467	424.94	425.57	-11.37	390.61	323.34	192.8	376.26	307.51	479.41	423.39	284.06	574.07	536.1	449.4	20.979	682.01	485.71	32.701	738.77	428.12	-7.3573	599.04	584.6	372.58	516.25	558.83	459.03	516.11	615.97	757.82	373.32	562	969.39	369.34	343.68	986.13	596.4	483.34	998.26	595.24	425.62	999.61	385.98	435.25
218.47	431.97	20.428	365.55	373.65	32.438	424.96	425.48	-11.358	390.67	323.38	192.74	376.25	307.64	479.33	423.4	284.16	574.01	535.95	449.58	20.917	681.96	485.76	32.759	738.81	428.23	-7.2783	599.12	584.59	372.52	516.25	558.83	459.03	516.23	616	757.87	374.46	561.82	969.48	369.4	343.67	986.18	596.44	483.36	998.15	595.34	425.74	999.69	385.98	435.25
218.44	431.99	20.383	365.49	373.7	32.417	424.96	425.48	-11.358	390.61	323.34	192.8	376.21	307.57	479.34	423.43	284.26	574.05	536.17	449.46	20.999	682.01	485.71	32.701	738.77	428.12	-7.3573	599.12	584.59	372.52	516.3	558.85	459.14	516.23	616	757.87	373.63	562.17	969.26	369.41	343.74	986.08	596.67	483.36	998.37	595.37	425.75	999.63	385.75	435.53
218.44	431.99	20.383	365.41	374	32.422	424.96	425.48	-11.358	390.51	323.38	192.75	376.28	307.66	479.37	423.33	284.34	574.16	536	449.6	20.934	682	485.74	32.686	738.71	428.21	-7.4119	599.12	584.59	372.52	516.3	558.85	459.14	516.3	615.98	757.85	373.63	562.17	969.26	369.4	343.78	986	596.64	483.38	998.31	595.5	425.82	999.66	385.73	435.69
218.47	431.97	20.428	365.63	373.77	32.393	424.94	425.57	-11.37	390.69	323.48	192.69	376.47	307.62	479.39	423.42	284.43	574.11	536.08	449.64	20.978	682.01	485.71	32.701	738.73	428.22	-7.4497	599.22	584.65	372.5	516.28	558.95	459.01	516.3	615.98	757.85	373.6	562.27	969.39	369.41	343.76	986.14	596.74	483.44	998.32	595.47	425.87	999.71	385.73	435.69
218.43	431.96	20.371	365.48	373.75	32.452	424.96	425.48	-11.358	390.69	323.48	192.69	376.47	307.7	479.44	423.42	284.43	574.11	536.1	449.58	20.988	682.01	485.64	32.749	738.82	428.15	-7.4269	599.22	584.65	372.5	516.32	558.97	459.13	516.43	615.93	757.78	373.72	562.33	969.36	369.4	343.78	986	596.73	483.4	998.2	595.5	425.82	999.66	385.82	435.72
218.44	431.99	20.383	365.56	374.02	32.364	424.94	425.57	-11.37	390.69	323.48	192.69	376.31	307.74	479.36	423.41	284.38	574.07	536.16	449.52	20.961	682.01	485.71	32.701	738.73	428.22	-7.4497	599.22	584.65	372.5	516.32	558.97	459.13	516.45	615.94	757.74	373.72	562.33	969.36	369.5	343.92	986.2	596.7	483.47	998.25	595.57	425.8	999.81	385.9	435.91
218.47	431.97	20.428	365.63	373.77	32.393	424.94	425.57	-11.37	390.53	323.48	192.71	376.42	307.76	479.36	423.43	284.52	574.05	536.28	449.47	20.978	682.01	485.71	32.701	738.71	428.21	-7.4119	599.22	584.65	372.5	516.32	558.97	459.13	516.45	615.94	757.74	373.61	562.5	969.71	369.31	344.03	986.19	596.73	483.4	998.2	595.59	425.78	999.73	385.98	436.02
218.49	431.92	20.424	365.64	373.72	32.359	424.94	425.57	-11.37	390.59	323.52	192.65	376.39	307.77	479.31	423.43	284.52	574.05	536.03	449.56	20.922	682.01	485.71	32.701	738.79	428.13	-7.3951	599.22	584.65	372.5	516.43	558.93	459.1	516.45	615.94	757.74	373.9	562.69	969.53	369.5	343.92	986.2	596.73	483.4	998.2	595.59	425.78	999.73	385.98	436.02
218.46	431.96	20.33	365.41	373.63	32.496	424.94	425.57	-11.37	390.63	323.45	192.76	376.42	307.76	479.36	423.51	284.63	574.01	535.99	449.57	20.989	682.01	485.71	32.701	738.82	428.15	-7.4269	599.22	584.65	372.5	516.43	558.93	459.1	516.77	616.01	757.67	373.91	562.65	969.39	369.47	344.05	986.12	596.73	483.4	998.2	595.59	425.78	999.73	386.06	436.22
218.47	431.97	20.428	365.49	373.7	32.417	424.94	425.57	-11.37	390.67	323.53	192.74	376.42	307.76	479.36	423.46	284.59	574.05	536.13	449.64	20.985	682.01	485.71	32.701	738.77	428.12	-7.3573	599.22	584.65	372.5	516.46	559.02	459.1	516.65	616.06	757.63	373.91	562.65	969.39	369.48	344.06	986.17	596.69	483.49	998.18	595.68	425.86	999.69	386.09	436.46
218.48	431.91	20.437	365.33	374.02	32.503	424.94	425.57	-11.37	390.63	323.45	192.76	376.43	307.8	479.42	423.51	284.63	574.01	536.1	449.58	20.988	682.01	485.71	32.701	738.82	428.15	-7.4269	599.35	584.77	372.54	516.69	559.02	459.08	516.84	616.18	757.75	373.73	562.73	969.55	369.5	344.14	986.19	596.69	483.49	998.18	595.68	425.86	999.69	385.87	436.51
218.49	431.94	20.467	365.42	373.95	32.388	424.96	425.48	-11.358	390.79	323.65	192.74	376.43	307.8	479.42	423.49	284.74	574.04	536.2	449.49	20.929	682.01	485.71	32.701	738.82	428.15	-7.4269	599.21	584.72	372.49	516.65	558.98	459.02	516.76	616.18	757.68	373.84	562.93	969.7	369.47	344.38	986.1	596.73	483.4	998.2	595.73	425.87	999.64	386.09	436.45
218.47	431.97	20.428	365.56	373.87	32.354	424.94	425.57	-11.37	390.78	323.57	192.75	376.49	307.87	479.39	423.63	284.88	573.99	536.08	449.49	21.034	682.09	485.69	32.68	738.9	428.18	-7.406	599.25	584.74	372.43	516.56	558.98	459.08	516.84	616.19	757.72	373.93	563.16	969.65	369.47	344.38	986.1	596.78	483.6	998.27	595.86	425.85	999.64	385.87	436.53
218.5	431.89	20.475	365.63	373.77	32.393	424.96	425.48	-11.358	390.71	323.62	192.72	376.58	307.98	479.32	423.63	284.88	573.99	536.14	449.45	20.981	682.09	485.69	32.68	738.71	428.21	-7.4119	599.35	584.77	372.54	516.78	559.02	459.02	516.89	616.17	757.72	374.04	563.32	969.85	369.54	344.48	986.15	597.06	483.88	998.33	596.01	425.82	999.67	386.09	436.46
218.52	431.84	20.471	365.64	373.72	32.359	424.94	425.57	-11.37	390.86	323.6	192.76	376.57	307.95	479.26	423.65	284.85	574.01	536.08	449.49	21.034	682.09	485.69	32.68	738.82	428.15	-7.4269	599.25	584.74	372.43	516.77	559.11	458.94	516.96	616.15	757.68	374.26	563.25	969.75	369.39	344.69	986.25	597.06	483.88	998.33	595.89	425.8	999.5	386.09	436.45
218.51	431.94	20.419	365.49	374.16	32.535	424.94	425.57	-11.37	390.88	323.61	192.84	376.53	307.89	479.28	423.7	284.95	574.05	536.17	449.41	21.013	682.04	485.72	32.584	738.79	428.13	-7.3951	599.35	584.83	372.32	516.78	559.02	459.02	516.96	616.15	757.68	374.26	563.25	969.75	369.51	344.71	986.23	597.06	483.88	998.33	596.11	425.94	999.55	386.01	436.69
218.55	431.86	20.473	365.67	373.81	32.458	424.94	425.57	-11.37	390.96	323.78	192.79	376.44	307.99	479.37	423.67	284.93	573.98	536.09	449.41	20.995	682.01	485.71	32.701	738.82	428.15	-7.4269	599.35	584.85	372.34	516.82	559.13	459.06	517.04	616.18	757.63	374.26	563.25	969.75	369.57	344.64	986.12	597.16	483.96	998.28	596.02	425.94	999.54	385.83	436.78
218.55	431.86	20.473	365.63	373.77	32.393	424.94	425.57	-11.37	390.96	323.78	192.79	376.53	307.89	479.28	423.7	284.9	574	536.28	449.5	21.039	682.09	485.69	32.68	738.9	428.18	-7.406	599.27	584.79	372.39	516.82	559.13	459.06	517.09	616.24	757.65	374.53	563.44	969.74	369.65	344.73	986.31	597.06	483.88	998.33	596.11	425.94	999.55	385.85	436.81
218.49	431.94	20.467	365.57	373.97	32.329	424.94	425.57	-11.37	390.88	323.61	192.84	376.72	307.92	479.32	423.63	285.08	573.99	536.04	449.59	20.992	682.01	485.71	32.701	738.9	428.18	-7.406	599.27	584.85	372.17	516.82	559.13	459.06	517	616.27	757.66	374.53	563.44	969.74	369.79	344.85	986.24	597.16	483.96	998.28	596.11	425.94	999.55	386.12	436.93
218.53	431.92	20.464	365.44	374.04	32.486	424.94	425.57	-11.37	390.93	323.69	192.8	376.58	307.92	479.38	423.62	285.1	574.02	536.08	449.49	21.034	681.96	485.74	32.604	738.82	428.15	-7.4269	599.37	584.98	372.22	516.82	559.13	459.06	517.08	616.56	757.65	374.47	563.5	969.93	369.85	344.89	986.2	597.16	483.96	998.28	596.11	425.94	999.55	385.91	436.99
218.55	431.86	20.473	365.52	373.93	32.428	424.94	425.57	-11.37	390.95	323.77	192.71	376.58	307.98	479.32	423.66	285.1	574.06	536.21	449.6	21.052	682.01	485.71	32.701	738.9	428.18	-7.406	599.27	584.85	372.17	516.81	559.24	458.96	517.24	616.51	757.61	374.47	563.5	969.93	369.86	344.84	986.31	597.14	484.01	998.22	596.11	425.94	999.55	385.91	436.98
218.56	431.87	20.46	365.9	374.36	32.415	424.94	425.57	-11.37	390.96	323.78	192.79	376.66	307.92	479.42	423.69	285.12	574.1	536.07	449.52	21.002	682.09	485.69	32.68	738.82	428.15	-7.4269	599.29	584.97	372.11	516.86	559.26	459.07	517.15	616.54	757.62	374.5	563.61	969.87	369.8	345.06	986.24	597.14	484.01	998.22	596.24	426.06	999.56	385.93	437.09
218.52	431.84	20.471	365.57	373.85	32.531	424.94	425.57	-11.37	390.96	323.78	192.79	376.62	307.98	479.35	423.71	285.11	574.07	536.13	449.55	21.047	682.01	485.71	32.701	738.82	428.15	-7.4269	599.29	584.97	372.11	516.81	559.24	458.96	517.22	616.57	757.61	374.47	563.5	969.93	369.98	345.08	986.32	597.14	484.01	998.22	596.14	426.1	999.49	385.97	437.2
218.57	431.82	20.469	365.67	373.81	32.458	424.94	425.57	-11.37	390.96	323.78	192.79	376.72	307.92	479.32	423.71	285.14	574.14	536.1	449.48	20.922	682.01	485.71	32.701	738.9	428.18	-7.406	599.17	584.94	372.2	516.94	559.29	458.93	517.19	616.74	757.67	374.5	563.61	969.87	370.1	345.3	986.23	597.14	484.01	998.22	596.14	426.1	999.49	386.02	437.31
218.51	431.89	20.463	365.7	373.91	32.433	424.94	425.57	-11.37	390.96	323.78	192.79	376.62	307.98	479.35	423.69	285.12	574.1	536.15	449.42	20.996	682.09	485.69	32.68	738.9	428.18	-7.406	599.31	585.08	372	516.7	559.28	458.99	517.26	616.77	757.66	374.51	563.67	969.81	370	345.41	986.33	597.15	483.99	998.13	596.14	426.1	999.49	386.06	437.43
218.51	431.89	20.463	365.67	373.81	32.458	424.96	425.48	-11.358	391.01	323.86	192.75	376.51	308.1	479.36	423.8	285.18	574.18	536.2	449.46	20.938	682.09	485.69	32.68	738.93	428.2	-7.4406	599.24	585.17	372.06	516.98	559.31	459.05	517.36	616.74	757.65	374.51	563.67	969.81	369.99	345.53	986.34	597.28	484.15	998.26	596.14	426.1	999.49	386.17	437.46
218.56	431.87	20.46	365.63	374.17	32.403	424.94	425.57	-11.37	390.96	323.78	192.79	376.52	308.2	479.31	423.8	285.26	574.19	536.35	449.52	20.982	682.09	485.69	32.68	738.85	428.17	-7.4615	599.09	585.07	372.03	516.69	559.3	458.91	517.36	616.74	757.65	374.51	563.67	969.81	370.33	345.51	986.19	597.41	484.25	998.19	596.14	426.1	999.49	386.13	437.62
218.57	431.82	20.469	365.9	374.36	32.415	424.94	425.57	-11.37	391.1	323.93	192.8	376.65	308.04	479.37	423.8	285.26	574.19	536.34	449.47	20.979	682.01	485.71	32.701	738.93	428.2	-7.4406	599.25	585.03	372.07	516.7	559.28	458.99	517.36	616.74	757.65	374.61	563.88	969.83	370.23	345.45	986.22	597.41	484.25	998.19	596.26	426.23	999.55	386.31	437.62
218.56	431.87	20.46	365.71	373.86	32.399	424.94	425.57	-11.37	391.06	324.06	192.78	376.51	308.1	479.36	423.93	285.38	574.17	536.23	449.41	20.969	682.01	485.71	32.701	738.9	428.18	-7.406	599.17	585.02	371.96	516.7	559.28	458.99	517.3	616.77	757.62	374.61	563.88	969.83	370.22	345.59	986.39	597.41	484.25	998.19	596.26	426.23	999.55	386.1	437.71
218.55	431.86	20.473	365.59	373.97	32.462	424.94	425.57	-11.37	391.02	324.06	192.72	376.66	308.13	479.32	423.9	285.39	574.24	536.12	449.54	21.02	682.01	485.71	32.701	738.89	428.26	-7.484	599.17	585.02	371.96	516.7	559.28	458.99	517.38	616.8	757.6	374.63	563.91	969.77	370.25	345.66	986.36	597.41	484.25	998.19	596.26	426.23	999.55	386.15	437.89
218.55	431.86	20.473	365.7	374.35	32.643	424.94	425.57	-11.37	391.1	323.93	192.8	376.52	308.2	479.31	423.99	285.41	574.23	536.13	449.39	20.958	682.09	485.69	32.68	738.93	428.2	-7.4406	599.17	585.02	371.96	516.58	559.24	458.99	517.3	616.77	757.62	374.72	563.94	969.8	370.3	345.67	986.47	597.41	484.25	998.19	596.26	426.23	999.55	386.27	437.94
218.62	431.8	20.46	365.9	374.36	32.415	424.94	425.57	-11.37	391.06	324.06	192.78	376.52	308.2	479.31	423.99	285.41	574.23	536.31	449.43	20.965	682.09	485.69	32.68	738.85	428.17	-7.4615	599.17	585.02	371.96	516.49	559.3	458.95	517.21	616.81	757.61	374.72	563.94	969.8	370.48	345.6	986.45	597.51	484.24	998.17	596.53	426.31	999.57	386.27	437.94
218.54	431.76	20.47	365.55	374.19	32.495	424.94	425.57	-11.37	391.06	324.06	192.78	376.52	308.2	479.31	424.07	285.42	574.2	536.25	449.37	21.036	682.09	485.69	32.68	738.93	428.2	-7.4406	599.09	585.07	371.93	516.47	559.33	458.87	517.22	616.98	757.64	374.61	563.88	969.83	370.43	345.88	986.34	597.51	484.24	998.17	596.58	426.39	999.51	386.38	438.19
218.57	431.82	20.469	365.73	374.23	32.641	424.94	425.57	-11.37	391.24	324.11	192.78	376.46	308.31	479.26	423.98	285.43	574.27	536.19	449.36	21	682.13	485.67	32.607	738.93	428.2	-7.4406	599.09	585.07	371.93	515.95	560.2	459.06	517.35	616.97	757.6	374.63	563.91	969.77	370.45	345.85	986.37	597.51	484.24	998.17	596.6	426.36	999.52	386.39	438.25
218.57	431.82	20.469	365.81	374.23	32.533	424.94	425.57	-11.37	391.13	324.09	192.8	376.52	308.2	479.31	423.98	285.43	574.27	536.3	449.41	20.983	682.01	485.64	32.749	738.93	428.2	-7.4406	599.01	585.11	372.01	515.89	560.11	459.02	517.28	617.11	757.62	374.66	564.11	969.83	370.32	345.94	986.37	597.68	484.41	998.07	596.61	426.37	999.45	386.58	438.53
218.54	431.76	20.47	365.52	374.26	32.511	424.94	425.57	-11.37	391.21	324.15	192.86	376.46	308.31	479.26	423.98	285.43	574.27	536.24	449.46	21.052	682.01	485.71	32.701	738.93	428.2	-7.4406	599.01	585.11	372.01	515.95	560.2	459.06	517.28	617.11	757.62	374.71	564.22	969.85	370.37	346.1	986.41	597.71	484.36	998.01	596.7	426.36	999.42	386.59	438.73
218.64	431.81	20.495	365.9	374.36	32.415	424.94	425.57	-11.37	391.24	324.11	192.78	376.52	308.2	479.31	424.06	285.44	574.24	536.36	449.43	21.001	682.09	485.69	32.68	738.93	428.2	-7.4406	598.96	585.2	371.95	515.95	560.2	459.06	517.32	617.14	757.59	374.65	564.37	969.84	370.44	346.16	986.36	597.71	484.36	998.01	596.61	426.37	999.45	386.5	438.7
218.56	431.87	20.46	365.84	374.3	32.336	424.94	425.57	-11.37	391.21	324.15	192.86	376.46	308.3	479.24	424.06	285.44	574.24	536.22	449.36	20.977	682.09	485.69	32.68	738.93	428.2	-7.4406	598.96	585.2	371.95	516.31	559.26	458.75	517.3	617.16	757.56	374.69	564.48	969.81	370.39	346.19	986.44	597.68	484.44	997.98	596.66	426.46	999.39	386.63	438.84
218.57	431.82	20.469	365.62	373.93	32.525	424.94	425.57	-11.37	391.23	324.28	192.88	376.46	308.31	479.26	424.07	285.44	574.29	536.19	449.36	21	682.01	485.71	32.701	738.93	428.2	-7.4406	598.89	585.2	371.87	516.18	559.21	458.78	517.3	617.16	757.56	374.69	564.48	969.81	370.38	346.26	986.49	597.78	484.53	997.96	596.79	426.57	999.31	386.63	438.84
218.57	431.82	20.469	365.67	373.81	32.458	424.94	425.57	-11.37	391.23	324.28	192.88	376.55	308.35	479.2	424.1	285.51	574.27	536.23	449.33	21.01	682.01	485.71	32.701	738.93	428.2	-7.4406	598.96	585.2	371.95	516.31	559.26	458.75	517.3	617.16	757.56	374.63	564.61	969.77	370.45	346.32	986.44	597.78	484.53	997.96	596.79	426.57	999.31	386.67	438.94
218.54	431.76	20.47	365.66	374.86	32.533	424.94	425.57	-11.37	391.24	324.34	192.94	376.4	308.36	479.32	423.94	285.48	574.27	536.26	449.38	20.98	682.09	485.69	32.68	738.9	428.18	-7.406	598.89	585.2	371.87	516.09	559.37	458.8	517.26	617.13	757.59	374.69	564.48	969.81	370.45	346.32	986.44	597.78	484.53	997.96	596.79	426.57	999.31	386.65	438.91
218.56	431.87	20.46	365.62	373.93	32.525	424.94	425.57	-11.37	391.24	324.34	192.94	376.4	308.36	479.32	423.98	285.54	574.27	536.31	449.43	20.965	682.09	485.69	32.68	738.82	428.15	-7.4269	598.96	585.2	371.95	516.22	559.42	458.78	517.3	617.16	757.56	374.59	564.69	969.72	370.45	346.32	986.44	597.78	484.53	997.96	596.76	426.6	999.24	386.48	439.01
218.52	431.81	20.474	365.48	374.15	32.461	424.94	425.57	-11.37	391.24	324.34	192.94	376.4	308.36	479.32	424.04	285.56	574.3	536.13	449.4	21.086	682.09	485.69	32.68	738.9	428.18	-7.406	598.96	585.2	371.95	515.97	559.4	458.84	517.3	617.16	757.56	374.63	564.61	969.77	370.45	346.32	986.44	597.75	484.61	997.92	596.76	426.6	999.24	386.49	439.03
218.56	431.87	20.46	365.27	373.99	32.66	424.94	425.57	-11.37	391.2	324.52	192.98	376.4	308.36	479.32	424.04	285.59	574.37	536.23	449.37	21.018	682.01	485.71	32.701	738.9	428.18	-7.406	598.79	585.23	371.88	515.99	559.42	458.79	517.3	617.16	757.56	374.46	564.64	969.72	370.46	346.33	986.48	597.75	484.61	997.92	596.76	426.6	999.24	386.48	439.25
218.57	431.82	20.469	365.76	374.68	32.39	424.94	425.57	-11.37	391.2	324.52	192.98	376.35	308.52	479.27	423.92	285.54	574.32	536.05	449.34	20.954	682.01	485.71	32.701	738.9	428.18	-7.406	598.86	585.24	371.97	515.92	559.44	458.82	517.3	617.16	757.56	374.59	564.69	969.72	370.41	346.48	986.43	597.75	484.61	997.92	596.76	426.6	999.24	386.63	439.32
218.57	431.82	20.469	365.55	374.19	32.495	424.94	425.57	-11.37	391.3	324.54	192.97	376.34	308.46	479.25	423.98	285.56	574.34	536.19	449.36	21	682.01	485.71	32.701	738.9	428.18	-7.406	598.86	585.24	371.97	515.81	559.41	458.8	517.31	617.18	757.52	374.59	564.69	969.72	370.45	346.51	986.53	597.75	484.61	997.92	596.76	426.6	999.24	386.73	439.37
218.55	431.86	20.473	365.62	373.93	32.525	424.95	425.61	-11.411	391.18	324.62	192.98	376.34	308.46	479.25	423.93	285.57	574.39	536.27	449.41	21.005	682.01	485.71	32.701	738.9	428.18	-7.406	598.86	585.24	371.97	515.81	559.41	458.8	517.32	617.16	757.52	374.72	564.75	969.7	370.4	346.67	986.49	597.68	484.64	997.85	596.86	426.69	999.22	386.73	439.37
218.5	431.89	20.475	365.43	373.86	32.513	424.95	425.61	-11.411	391.13	324.67	193.04	376.34	308.46	479.25	423.93	285.57	574.39	536.13	449.55	21.047	681.96	485.74	32.604	738.82	428.15	-7.4269	598.86	585.24	371.97	515.77	559.44	458.77	517.23	617.28	757.54	374.59	564.69	969.72	370.43	346.79	986.49	597.68	484.64	997.85	596.82	426.79	999.21	386.61	439.69
218.56	431.87	20.46	365.43	374.28	32.602	424.94	425.57	-11.37	391.13	324.67	193.04	376.34	308.46	479.25	423.93	285.57	574.39	536.06	449.44	20.937	682.09	485.69	32.68	738.82	428.15	-7.4269	598.89	585.2	371.87	515.63	560.68	458.77	517.23	617.28	757.54	374.59	564.69	969.72	370.38	346.9	986.43	597.68	484.64	997.85	596.82	426.79	999.23	386.59	439.72
218.53	431.92	20.464	365.49	374.81	32.596	424.94	425.57	-11.37	391.19	324.82	193.01	376.35	308.52	479.27	423.93	285.59	574.46	536.23	449.52	20.978	682.01	485.71	32.701	738.82	428.15	-7.4269	598.86	585.24	371.97	515.69	560.6	458.87	517.17	617.39	757.54	374.59	564.69	969.72	370.38	346.9	986.43	597.74	484.64	997.81	596.82	426.79	999.21	386.59	439.72
218.49	431.94	20.467	365.64	374.18	32.599	424.91	425.63	-11.362	391.19	324.82	193.01	376.35	308.52	479.27	423.93	285.57	574.39	536.13	449.46	21.06	682.01	485.71	32.701	738.82	428.15	-7.4269	598.96	585.35	371.97	515.7	560.62	458.83	517.19	617.34	757.57	374.72	564.75	969.7	370.35	347.03	986.43	597.68	484.64	997.85	596.54	427.11	999.23	386.59	439.72
218.52	432	20.46	365.55	374.42	32.697	424.92	425.67	-11.403	391.19	324.97	193.13	376.36	308.57	479.31	423.84	285.55	574.39	536.13	449.47	20.992	682.01	485.71	32.701	738.79	428.13	-7.3951	598.79	585.23	371.88	515.52	560.64	458.75	517.21	617.33	757.52	374.72	564.75	969.7	370.35	347.03	986.43	597.68	484.64	997.85	596.54	427.11	999.23	386.59	439.96
218.53	431.92	20.464	365.24	373.92	32.669	424.95	425.61	-11.411	391.16	325.01	193.09	376.22	308.59	479.28	423.84	285.57	574.46	536.03	449.5	21.054	682.01	485.71	32.701	738.71	428.19	-7.4179	598.96	585.2	371.95	515.5	560.84	458.85	517.17	617.39	757.54	374.72	564.75	969.7	370.35	347.03	986.43	597.68	484.64	997.85	596.4	427.22	999.27	386.59	440.08
218.52	432	20.421	365.55	374.42	32.697	424.95	425.61	-11.411	391.11	325.01	193.14	376.18	308.74	479.34	423.65	285.56	574.53	536.12	449.51	20.971	682.01	485.71	32.701	738.77	428.12	-7.3573	599.03	585.35	372.06	515.57	560.9	458.74	517.15	617.38	757.58	374.66	564.9	969.73	370.35	347.03	986.43	597.68	484.64	997.85	596.38	427.24	999.2	386.36	440.16
218.54	431.98	20.498	365.24	374.15	32.683	424.97	425.6	-11.45	391.2	325.13	193.15	376.18	309	479.3	423.75	285.51	574.5	536.14	449.65	21.076	682.01	485.71	32.701	738.79	428.13	-7.3951	599.07	585.54	372.1	515.57	560.9	458.74	517.17	617.39	757.54	374.5	564.92	969.63	370.35	347.03	986.43	597.68	484.64	997.85	596.36	427.3	999.32	386.59	440.08
218.49	432	20.501	365.21	373.9	32.792	424.95	425.61	-11.411	391.19	325.26	193.27	376.16	309.04	479.34	423.63	285.64	574.45	535.96	449.6	21.016	682.01	485.71	32.701	738.79	428.13	-7.3951	599.07	585.54	372.1	515.64	560.95	458.69	517.18	617.37	757.54	374.66	564.9	969.73	370.35	347.03	986.43	597.68	484.64	997.85	596.2	427.33	999.28	386.36	440.16
218.55	432.04	20.501	365.18	374.19	32.743	424.95	425.61	-11.411	390.84	325.17	193.41	376.03	309.04	479.3	423.51	285.7	574.57	535.86	449.71	21.019	682.01	485.71	32.701	738.81	428.21	-7.2843	599.07	585.54	372.1	515.64	560.95	458.69	517.17	617.39	757.54	374.5	564.92	969.63	370.25	347.01	986.45	597.65	484.69	997.9	596.05	427.44	999.15	386.36	440.3
218.47	432.08	20.428	365.15	373.94	32.852	424.95	425.61	-11.411	390.94	325.2	193.41	375.92	309.25	479.31	423.44	285.85	574.43	535.95	449.7	21.004	682.01	485.71	32.701	738.72	428.15	-7.3655	599.07	585.54	372.1	515.66	561.02	458.67	517.14	617.45	757.49	374.51	565.01	969.53	370.18	347.01	986.49	597.68	484.64	997.85	596.06	427.4	999.13	386.43	440.49
218.5	432.06	20.497	365.45	374.41	32.79	424.95	425.61	-11.411	390.73	325.16	193.45	376.07	309.23	479.41	423.43	285.76	574.64	535.92	449.76	20.967	681.96	485.76	32.759	738.64	428.21	-7.3883	599.17	585.5	372.09	515.49	561.08	458.8	517.18	617.52	757.56	374.63	565.14	969.68	370.18	347.01	986.49	597.65	484.76	997.95	596.03	427.46	999.26	386.33	440.67
218.52	432.13	20.434	365.14	373.92	32.748	424.95	425.61	-11.411	390.73	325.16	193.45	375.92	309.23	479.33	423.36	285.92	574.5	536.11	449.79	21.023	681.91	485.69	32.562	738.75	428.2	-7.2282	599.31	585.55	372.14	515.71	561.07	458.7	517.21	617.46	757.61	374.52	565.24	969.6	370.2	347.08	986.63	597.55	484.71	997.92	596.03	427.46	999.26	386.38	440.64
218.49	432.04	20.421	365.12	373.83	32.876	424.95	425.61	-11.411	390.74	325.22	193.47	375.91	309.42	479.51	423.26	285.94	574.46	535.9	449.66	21.018	682.01	485.71	32.701	738.75	428.2	-7.2282	599.31	585.55	372.14	515.63	561.45	458.8	517.17	617.52	757.63	374.65	565.52	969.64	370.21	347.01	986.57	597.55	484.71	997.92	596.14	427.55	999.24	386.39	440.82
218.46	432.08	20.423	365.08	374.19	32.822	424.95	425.61	-11.411	390.74	325.22	193.47	375.92	309.33	479.41	423.18	285.93	574.54	535.89	449.71	20.995	682.01	485.71	32.701	738.73	428.27	-7.2294	599.31	585.55	372.14	515.7	561.32	458.78	517.31	617.67	757.65	374.48	565.53	969.55	370.25	347.07	986.66	597.73	484.93	998.07	596.03	427.46	999.26	386.35	440.85
218.5	432.15	20.391	365.3	374.67	32.807	424.94	425.57	-11.37	390.74	325.22	193.47	375.79	309.65	479.43	423.19	285.97	574.57	535.95	449.7	21.004	682.01	485.71	32.701	738.73	428.2	-7.1967	599.38	585.73	372.23	515.63	561.45	458.8	517.22	617.6	757.7	374.43	565.65	969.5	370.07	347.25	986.62	597.55	484.71	997.92	596.06	427.39	999.31	386.33	441.02
218.5	432.15	20.391	365.3	374.67	32.807	424.95	425.61	-11.411	390.74	325.22	193.47	375.53	309.83	479.47	423.1	285.95	574.56	536	449.73	21.115	681.96	485.76	32.759	738.64	428.33	-7.2618	599.31	585.55	372.14	515.63	561.45	458.8	517.31	617.67	757.65	374.45	565.64	969.55	369.9	347.34	986.63	597.55	484.71	997.92	596.03	427.49	999.35	386.07	441.31
218.5	432.15	20.391	365.05	374.09	32.846	424.95	425.61	-11.411	390.65	325.22	193.52	375.47	309.71	479.55	423.1	285.95	574.56	535.93	449.79	21.14	681.96	485.76	32.759	738.59	428.36	-7.2703	599.45	585.75	372.36	515.8	561.37	458.73	517.29	617.66	757.69	374.49	565.76	969.53	370.09	347.22	986.69	597.48	484.71	997.96	596.02	427.46	999.32	386.34	441.23
218.5	432.18	20.353	365.14	373.78	32.836	424.95	425.61	-11.411	390.51	325.28	193.64	375.3	309.9	479.67	422.86	286.09	574.55	535.85	449.72	21.017	681.94	485.77	32.833	738.59	428.36	-7.2703	599.46	585.69	372.25	515.86	561.49	458.84	517.25	617.68	757.68	374.48	565.77	969.48	369.97	347.31	986.77	597.59	484.84	998.02	596.04	427.38	999.61	386.35	441.31
218.52	432.16	20.396	365.36	374.28	32.907	424.95	425.61	-11.411	390.51	325.28	193.64	375.15	309.92	479.59	422.83	286.17	574.44	535.9	449.83	21.023	681.85	485.73	32.609	738.68	428.29	-7.2379	599.88	586.02	372.49	515.78	561.77	459.05	517.29	617.66	757.69	374.48	565.77	969.48	369.81	347.49	986.79	597.48	484.71	997.96	596.04	427.38	999.61	386.35	441.31
218.51	432.13	20.43	365.36	374.28	32.907	424.95	425.61	-11.411	390.51	325.28	193.64	375.11	309.96	479.66	422.76	286.09	574.61	535.9	449.75	21.061	681.7	485.82	32.773	738.59	428.36	-7.2703	599.8	585.99	372.35	515.97	561.54	458.85	517.29	617.66	757.69	374.48	565.77	969.48	369.78	347.4	986.73	597.52	484.89	998.08	596.04	427.38	999.61	386.26	441.26
218.5	432.24	20.329	365.15	373.94	32.852	424.95	425.61	-11.411	390.51	325.28	193.64	375.11	309.96	479.66	422.18	286.43	574.82	535.85	449.81	21.006	681.85	485.73	32.609	738.68	428.29	-7.2379	599.99	586.14	372.67	516.1	561.57	458.9	517.38	617.67	757.72	374.52	565.91	969.44	369.61	347.43	986.8	597.55	484.81	998.04	595.8	427.29	999.62	386.4	441.43
218.49	432.28	20.291	365.15	373.94	32.852	424.95	425.61	-11.411	390.37	325.28	193.73	375.01	309.95	479.7	422.18	286.43	574.82	535.9	449.83	21.023	681.89	485.82	32.892	738.62	428.34	-7.1832	599.99	586.14	372.67	516.17	561.64	458.94	517.38	617.67	757.72	374.61	565.96	969.39	369.46	347.52	986.96	597.49	484.93	998.13	595.73	427.25	999.68	386.47	441.44
218.48	432.25	20.329	365.05	374.23	32.759	424.95	425.61	-11.411	390.37	325.28	193.73	374.97	309.87	479.69	422.14	286.54	574.7	535.83	449.81	21.006	681.79	485.77	32.667	738.58	428.42	-7.2129	599.99	586.14	372.67	516.17	561.64	458.94	517.46	617.67	757.77	374.61	565.96	969.39	369.45	347.41	986.86	597.41	484.83	998.05	595.67	427.33	999.56	386.55	441.61
218.51	432.24	20.374	365.05	374.23	32.759	424.95	425.61	-11.411	390.34	325.3	193.78	374.94	309.9	479.76	422.12	286.47	574.69	535.84	449.81	21.071	681.76	485.77	32.715	738.7	428.3	-7.107	600.11	586.21	372.66	516.13	561.77	458.99	517.46	617.67	757.77	374.61	565.96	969.39	369.3	347.52	986.91	597.49	484.97	998.22	595.7	427.24	999.75	386.58	441.69
218.49	432.28	20.291	365.12	373.83	32.876	424.97	425.6	-11.45	390.34	325.3	193.78	374.87	309.88	479.84	422.04	286.44	574.67	535.89	449.83	21.133	681.7	485.82	32.773	738.62	428.34	-7.1832	600.17	586.17	372.7	516.13	561.65	458.86	517.46	617.67	757.77	374.72	566.02	969.34	369.04	347.56	986.87	597.49	484.93	998.13	595.74	427.31	999.84	386.67	441.74
218.5	432.33	20.313	365.03	373.79	32.847	424.95	425.61	-11.411	390.24	325.33	193.72	374.81	309.82	479.89	422.23	286.12	574.68	535.85	449.78	21.201	681.7	485.82	32.773	738.58	428.36	-7.1802	600.17	586.17	372.7	516.13	561.77	458.99	517.64	617.67	757.78	374.61	565.96	969.39	369.19	347.48	986.89	597.41	484.86	998.14	595.78	427.28	999.91	386.7	441.85
218.5	432.33	20.313	365.05	374.09	32.846	424.95	425.61	-11.411	390.24	325.33	193.72	374.61	309.87	479.96	422	286.15	574.73	535.7	449.78	21.102	681.7	485.82	32.773	738.56	428.38	-7.1363	600.25	586.19	372.85	516.13	561.77	458.99	517.69	617.72	757.84	374.72	566.02	969.34	369.08	347.66	987.01	597.31	484.74	998.07	595.78	427.28	999.91	386.81	441.88
218.5	432.33	20.313	365.05	373.83	32.822	424.94	425.57	-11.37	390.24	325.33	193.72	374.61	309.87	479.96	421.83	286.19	574.76	535.72	449.73	21.096	681.76	485.77	32.715	738.56	428.38	-7.1363	600.25	586.19	372.85	516.37	561.7	459.06	517.72	617.7	757.88	374.72	566.01	969.36	369.16	347.59	986.89	597.38	484.74	998.23	595.74	427.21	999.83	386.77	441.99
218.5	432.33	20.313	365.05	374.09	32.846	424.93	425.56	-11.469	390.22	325.35	193.78	374.56	309.88	480.02	421.78	286.06	574.76	535.67	449.81	21.134	681.7	485.82	32.773	738.56	428.38	-7.1363	600.25	586.19	372.85	516.37	561.7	459.06	517.95	617.62	757.92	374.83	566.07	969.3	369.02	347.72	987.08	597.42	484.66	998.19	595.71	427.18	999.82	386.9	442.14
218.5	432.33	20.313	365.05	374.09	32.846	424.95	425.61	-11.411	390.24	325.33	193.72	374.59	309.95	480.03	421.65	286.11	574.75	535.8	449.76	21.113	681.69	485.77	32.814	738.56	428.38	-7.1363	600.25	586.19	372.85	516.63	561.71	459.19	518.09	617.53	757.89	374.83	566.07	969.3	368.94	347.75	987.02	597.38	484.74	998.23	595.74	427.21	999.83	386.91	442.13
218.5	432.33	20.313	365.14	373.78	32.836	424.95	425.61	-11.411	390.11	325.41	193.81	374.56	309.88	480.02	421.64	286.19	574.77	535.77	449.77	21.149	681.7	485.82	32.773	738.56	428.38	-7.1363	600.42	586.16	372.76	516.59	561.68	459.11	518.01	617.57	758.01	374.83	566.07	969.3	368.86	347.81	987.07	597.42	484.66	998.19	595.78	427.28	999.91	386.9	442.14
218.5	432.33	20.313	365.05	374.09	32.846	424.95	425.61	-11.411	390.11	325.41	193.81	374.56	309.88	480.02	421.51	286.22	574.79	535.76	449.88	21.203	681.7	485.82	32.773	738.56	428.38	-7.1363	600.5	586.17	372.84	516.72	561.7	459.16	518.02	617.5	757.93	374.84	566.1	969.25	368.77	347.85	987	597.38	484.74	998.23	595.74	427.21	999.83	386.9	442.14
218.48	432.39	20.304	364.96	374.05	32.817	424.95	425.61	-11.411	390.11	325.41	193.81	374.39	309.92	479.9	421.49	286.17	574.81	535.7	449.68	21.164	681.7	485.82	32.773	738.55	428.36	-7.0991	600.41	586.2	372.88	516.85	561.71	459.2	518.22	617.59	758.01	374.84	566.14	969.24	368.89	347.69	987.04	597.42	484.66	998.19	595.78	427.28	999.91	386.95	442.23
218.5	432.33	20.313	365.05	374.09	32.846	424.93	425.56	-11.469	390.12	325.33	193.81	374.44	309.92	479.97	421.33	286.22	574.9	535.65	449.78	21.079	681.7	485.82	32.773	738.56	428.38	-7.1363	600.42	586.16	372.76	516.81	561.68	459.25	518.24	617.54	758.03	374.84	566.14	969.24	368.92	347.75	986.99	597.42	484.66	998.19	595.67	427.11	999.74	386.94	442.24
218.49	432.22	20.317	365.05	374.09	32.846	424.94	425.57	-11.37	390.04	325.37	193.79	374.44	309.92	479.97	421.2	286.23	574.81	535.75	449.84	21.147	681.69	485.77	32.814	738.55	428.36	-7.0991	600.63	586.22	372.89	516.96	561.72	459.32	518.3	617.5	758.05	374.85	566.16	969.19	368.86	347.81	987.07	597.42	484.66	998.19	595.78	427.28	999.91	387.09	442.38
218.5	432.33	20.313	365.03	373.79	32.847	424.94	425.57	-11.37	389.89	325.28	193.81	374.28	309.84	479.95	421.17	286.2	574.87	535.67	449.82	21.157	681.7	485.82	32.773	738.55	428.36	-7.0991	600.5	586.17	372.84	517.14	561.65	459.19	518.3	617.5	758.05	374.85	566.16	969.19	368.77	347.85	987	597.33	484.47	998.24	595.87	427.05	999.91	386.79	442.38
218.48	432.25	20.329	365.05	374.09	32.846	424.95	425.61	-11.411	390.01	325.39	193.83	374.28	309.91	480.06	421.17	286.23	574.9	535.68	449.8	21.148	681.7	485.82	32.773	738.55	428.36	-7.0991	600.5	586.17	372.84	517.34	561.8	459.36	518.3	617.5	758.05	374.85	566.16	969.19	368.88	347.92	987.03	597.36	484.42	998.19	595.83	426.98	999.82	387.05	442.49
218.48	432.19	20.355	364.98	373.95	32.879	424.95	425.61	-11.411	389.81	325.28	193.93	374.16	309.86	480.01	421.1	286.21	574.8	535.64	449.76	21.162	681.7	485.82	32.773	738.55	428.36	-7.0991	600.63	586.22	372.89	517.24	561.86	459.35	518.34	617.58	758.1	374.85	566.16	969.19	368.88	347.92	987.03	597.36	484.42	998.19	595.87	427.05	999.91	386.86	442.54
218.49	432.28	20.291	364.96	374.05	32.817	424.95	425.61	-11.411	389.8	325.27	193.85	373.98	309.81	480.05	420.87	286.12	574.89	535.69	449.78	21.237	681.78	485.8	32.856	738.54	428.32	-7.0181	600.63	586.22	372.89	517.31	561.78	459.38	518.34	617.58	758.1	374.85	566.16	969.19	368.88	347.92	987.03	597.33	484.47	998.24	595.83	426.98	999.82	386.94	442.72
218.49	432.28	20.291	364.91	373.96	32.841	424.94	425.57	-11.37	389.87	325.3	193.87	373.92	309.85	480.16	420.97	286.07	574.86	535.76	449.81	21.181	681.7	485.82	32.773	738.55	428.36	-7.0991	600.74	586.25	372.97	517.4	561.8	459.41	518.34	617.58	758.1	374.85	566.16	969.19	368.88	347.92	987.03	597.36	484.42	998.19	595.91	426.94	999.92	386.94	442.72
218.5	432.28	20.339	364.96	374.05	32.817	424.95	425.61	-11.411	389.87	325.3	193.87	373.76	309.93	480.11	420.87	286.12	574.89	535.67	449.82	21.157	681.69	485.77	32.814	738.56	428.31	-7.0602	600.73	586.23	373.03	517.4	561.8	459.41	518.42	617.56	758.18	374.85	566.16	969.19	368.88	347.92	987.03	597.39	484.34	998.22	595.91	426.94	999.92	386.98	442.83
218.49	432.28	20.291	365.05	374.09	32.846	424.94	425.57	-11.37	389.74	325.25	193.91	373.75	309.93	480.23	420.87	286.12	574.89	535.65	449.78	21.079	681.69	485.77	32.814	738.56	428.31	-7.0602	600.74	586.25	372.97	517.47	561.7	459.42	518.47	617.5	758.16	374.85	566.16	969.19	368.79	347.86	987.05	597.4	484.28	998.28	595.91	426.77	999.83	386.99	442.87
218.5	432.33	20.313	365.03	373.79	32.847	424.94	425.57	-11.37	389.81	325.28	193.93	373.72	309.95	480.17	420.87	286.12	574.89	535.69	449.78	21.237	681.69	485.77	32.814	738.55	428.36	-7.0991	600.74	586.25	372.97	517.4	561.8	459.41	518.42	617.56	758.18	374.85	566.16	969.19	368.93	347.91	987.09	597.4	484.28	998.28	595.91	426.77	999.83	387.16	443.02
218.49	432.28	20.291	364.98	373.7	32.871	424.95	425.61	-11.411	389.81	325.28	193.93	373.62	309.94	480.22	420.87	286.21	574.83	535.67	449.82	21.157	681.69	485.77	32.814	738.56	428.31	-7.0602	600.88	586.4	373.02	517.5	561.84	459.44	518.5	617.59	758.2	374.89	566.2	969.14	368.88	347.92	987.03	597.39	484.34	998.22	595.91	426.77	999.83	387.24	443.09
218.49	432.28	20.291	365.03	373.79	32.847	424.94	425.57	-11.37	389.69	325.32	193.9	373.62	309.94	480.22	420.85	286.28	574.8	535.61	449.72	21.084	681.78	485.8	32.856	738.55	428.36	-7.0991	600.88	586.42	372.96	517.53	561.92	459.53	518.56	617.55	758.23	375.07	566.28	969.11	368.88	347.92	987.03	597.4	484.28	998.28	595.92	426.67	999.87	387.34	443.12
218.5	432.18	20.353	364.96	374.05	32.817	424.94	425.57	-11.37	389.62	325.29	193.87	373.62	309.94	480.22	420.85	286.2	574.85	535.58	449.78	21.164	681.78	485.8	32.856	738.56	428.31	-7.0602	600.88	586.42	372.96	517.5	561.84	459.44	518.56	617.55	758.23	374.89	566.2	969.14	368.93	347.91	987.09	597.4	484.28	998.28	595.87	426.76	999.88	387.36	443.11
218.48	432.33	20.33	365.12	373.83	32.876	424.97	425.6	-11.45	389.81	325.28	193.93	373.39	309.98	480.24	420.85	286.28	574.8	535.58	449.78	21.164	681.77	485.76	32.897	738.53	428.31	-7.0201	600.88	586.42	372.96	517.5	561.84	459.44	518.56	617.55	758.23	374.91	566.29	969.02	368.93	347.91	987.09	597.41	484.25	998.19	595.96	426.67	999.81	387.36	443.11
218.5	432.18	20.353	364.91	373.96	32.841	424.93	425.52	-11.428	389.87	325.3	193.87	373.52	309.92	480.23	420.85	286.28	574.8	535.66	449.81	21.14	681.78	485.8	32.856	738.56	428.31	-7.0602	600.88	586.4	373.02	517.53	561.92	459.53	518.6	617.53	758.29	375.06	566.18	969.23	368.93	347.91	987.09	597.4	484.28	998.28	595.92	426.67	999.87	387.31	443.23
218.5	432.18	20.353	365.03	373.79	32.847	424.94	425.57	-11.37	389.81	325.28	193.93	373.44	310.01	480.12	420.85	286.28	574.8	535.71	449.76	21.215	681.78	485.8	32.856	738.52	428.36	-7.057	600.88	586.42	372.96	517.53	561.92	459.53	518.56	617.55	758.23	375.07	566.28	969.11	368.93	347.91	987.09	597.4	484.28	998.28	595.96	426.67	999.81	387.27	443.36
218.5	432.15	20.391	365.12	373.83	32.876	424.95	425.61	-11.411	389.87	325.3	193.87	373.37	309.97	480.17	420.85	286.28	574.8	535.71	449.86	21.143	681.7	485.82	32.773	738.56	428.31	-7.0602	600.99	586.38	372.96	517.5	561.9	459.57	518.6	617.53	758.29	375.02	566.34	968.98	368.83	347.95	987.02	597.51	484.26	998.26	595.96	426.67	999.81	387.3	443.28
218.48	432.19	20.355	364.99	374.15	32.793	424.95	425.61	-11.411	389.87	325.3	193.87	373.45	310.06	480.17	420.81	286.38	574.77	535.69	449.93	21.196	681.7	485.82	32.773	738.54	428.32	-7.0181	601.23	586.41	373.11	517.55	561.95	459.64	518.6	617.53	758.29	375.12	566.21	968.89	368.93	347.91	987.09	597.4	484.28	998.28	595.96	426.67	999.81	387.32	443.5
218.5	432.18	20.353	365.12	373.83	32.876	424.93	425.52	-11.428	389.8	325.27	193.85	373.45	310.1	480.19	420.79	286.27	574.73	535.82	449.88	21.211	681.78	485.8	32.856	738.56	428.31	-7.0602	601.2	586.42	373.11	517.71	561.81	459.56	518.56	617.55	758.23	375.18	566.33	969.07	368.93	347.91	987.09	597.51	484.26	998.26	595.96	426.67	999.81	387.55	443.53
218.5	432.15	20.391	365.08	374.19	32.822	424.95	425.61	-11.411	389.81	325.28	193.93	373.47	310.02	480.19	420.85	286.28	574.8	535.71	449.8	21.161	681.78	485.8	32.856	738.56	428.31	-7.0602	601.23	586.44	373.05	517.58	561.96	459.6	518.6	617.53	758.29	375.18	566.33	969.07	368.99	347.85	987.01	597.51	484.26	998.26	595.96	426.67	999.81	387.41	443.69
218.5	432.15	20.391	365.05	374.23	32.759	424.94	425.57	-11.37	389.87	325.3	193.87	373.55	309.99	480.08	420.85	286.28	574.8	535.71	449.84	21.206	681.7	485.82	32.773	738.56	428.31	-7.0602	601.23	586.44	373.05	517.62	561.88	459.59	518.6	617.53	758.29	375.18	566.33	969.07	369.09	347.88	986.99	597.63	484.37	998.25	596	426.58	999.84	387.41	443.69
218.49	432.11	20.464	365.08	374.19	32.822	424.95	425.61	-11.411	389.87	325.3	193.87	373.62	309.94	480.22	420.79	286.27	574.73	535.75	449.88	21.192	681.78	485.8	32.856	738.56	428.31	-7.0602	601.23	586.44	373.05	517.68	561.79	459.6	518.6	617.53	758.29	375.22	566.26	968.86	369.28	347.85	986.95	597.51	484.24	998.17	596	426.74	999.9	387.37	443.79
218.5	432.15	20.391	365.05	374.23	32.759	424.95	425.61	-11.411	389.87	325.3	193.87	373.6	309.93	480.15	420.89	286.33	574.79	535.67	449.81	21.134	681.7	485.82	32.773	738.58	428.34	-7.0974	601.23	586.44	373.05	517.81	561.9	459.69	518.6	617.53	758.29	375.22	566.26	968.86	369.46	347.87	987.04	597.63	484.37	998.25	595.96	426.67	999.81	387.55	443.74
218.52	432.16	20.392	365.05	374.09	32.846	424.95	425.61	-11.411	389.87	325.3	193.87	373.6	309.99	480.15	420.79	286.27	574.73	535.73	449.84	21.231	681.78	485.73	32.709	738.56	428.31	-7.0602	601.23	586.44	373.05	517.81	561.9	459.69	518.69	617.54	758.33	375.22	566.26	968.86	369.46	347.87	987.04	597.51	484.24	998.17	596.09	426.65	999.82	387.55	443.74
218.5	432.15	20.391	364.96	374.05	32.817	424.95	425.61	-11.411	389.93	325.36	193.82	373.72	309.95	480.17	420.83	286.33	574.72	535.82	449.87	21.15	681.7	485.82	32.773	738.55	428.36	-7.0991	601.23	586.44	373.05	517.84	561.91	459.65	518.69	617.54	758.33	375.3	566.32	968.8	369.61	347.77	987.02	597.51	484.24	998.17	596.09	426.65	999.82	387.55	443.74
218.5	432.15	20.391	365.12	373.97	32.789	424.95	425.61	-11.411	389.87	325.3	193.87	373.76	309.93	480.11	420.96	286.22	574.77	535.71	449.85	21.12	681.7	485.82	32.773	738.56	428.31	-7.0602	601.23	586.44	373.05	517.86	561.91	459.64	518.6	617.53	758.29	375.29	566.31	968.71	369.69	347.8	987.04	597.63	484.37	998.25	596.09	426.65	999.82	387.67	443.85
218.5	432.15	20.391	365.05	374.23	32.759	424.95	425.61	-11.411	389.93	325.36	193.82	373.71	310.09	480.11	420.85	286.28	574.8	535.74	449.91	21.115	681.7	485.82	32.773	738.55	428.36	-7.0991	601.23	586.44	373.05	517.92	562.05	459.62	518.77	617.55	758.37	375.29	566.31	968.71	369.54	347.89	987.06	597.74	484.34	998.31	596.09	426.65	999.82	387.62	443.93
218.51	432.13	20.43	365.05	374.09	32.846	424.97	425.6	-11.45	389.95	325.34	193.76	373.8	310.02	480.11	420.96	286.23	574.87	535.8	449.86	21.249	681.7	485.82	32.773	738.56	428.38	-7.1363	601.31	586.42	373.01	517.92	562.05	459.62	518.69	617.54	758.33	375.29	566.31	968.71	369.69	347.8	987.04	597.63	484.34	998.16	596.23	426.62	999.85	387.49	444.16
218.5	432.15	20.391	365.05	374.09	32.846	424.93	425.56	-11.469	389.87	325.3	193.87	373.76	309.93	480.11	420.96	286.23	574.87	535.82	449.93	21.132	681.79	485.77	32.667	738.56	428.31	-7.0602	601.37	586.32	372.97	517.86	561.91	459.64	518.77	617.63	758.46	375.29	566.31	968.71	369.48	347.95	987.13	597.74	484.31	998.23	596.41	426.56	1000	387.49	444.16
218.5	432.15	20.391	365.05	374.09	32.846	424.95	425.61	-11.411	389.95	325.34	193.76	373.8	310.02	480.11	421.06	286.18	574.84	535.78	449.89	21.161	681.7	485.82	32.773	738.55	428.36	-7.0991	601.23	586.44	373.05	518.03	562.09	459.61	518.77	617.63	758.46	375.29	566.31	968.71	369.84	347.7	987	597.85	484.27	998.3	596.3	426.59	999.92	387.49	444.16
218.5	432.18	20.353	364.96	374.18	32.73	424.97	425.6	-11.45	390.07	325.35	193.72	373.92	309.96	480.1	421.06	286.18	574.84	535.77	449.97	21.203	681.78	485.8	32.856	738.65	428.25	-7.0279	601.23	586.44	373.05	518.03	562.09	459.61	518.69	617.62	758.43	375.29	566.31	968.71	369.91	347.74	986.99	597.91	484.27	998.25	596.37	426.49	999.95	387.56	444.2
218.5	432.15	20.391	365.08	374.19	32.822	424.95	425.61	-11.411	390.07	325.35	193.72	373.99	310.02	480.07	421.14	286.23	574.73	535.93	449.97	21.223	681.7	485.82	32.773	738.56	428.38	-7.1363	601.38	586.57	373.11	518.14	562.14	459.62	518.85	617.65	758.41	375.29	566.31	968.71	369.92	347.78	986.93	597.91	484.4	998.16	596.37	426.49	999.95	387.56	444.2
218.5	432.15	20.391	365.36	374.28	32.907	424.97	425.6	-11.45	390.07	325.35	193.72	374.08	310.04	480.08	421.2	286.23	574.81	535.69	449.93	21.116	681.78	485.8	32.856	738.56	428.38	-7.1363	601.38	586.57	373.11	518.03	562.09	459.61	518.77	617.63	758.46	375.29	566.31	968.71	369.98	347.78	986.87	598.01	484.36	998.23	596.37	426.49	999.95	387.56	444.2
218.5	432.15	20.391	365.05	374.23	32.759	424.97	425.6	-11.45	390.14	325.31	193.75	374.22	309.98	480.07	421.2	286.23	574.81	535.88	449.92	21.283	681.79	485.77	32.667	738.56	428.31	-7.0602	601.31	586.42	373.01	518.21	562.05	459.64	518.77	617.63	758.46	375.32	566.19	968.65	370.19	347.63	986.87	598.01	484.36	998.23	596.37	426.49	999.95	387.59	444.3
218.54	432.11	20.473	365.08	374.19	32.822	424.96	425.55	-11.507	390.27	325.31	193.67	374.16	309.91	479.99	421.2	286.23	574.81	535.79	449.93	21.307	681.79	485.77	32.667	738.55	428.36	-7.0991	601.48	586.54	373.09	518.21	562.05	459.64	518.77	617.63	758.46	375.32	566.19	968.65	370.26	347.68	986.84	598.01	484.36	998.23	596.41	426.56	1000	387.65	444.26
218.54	432.11	20.473	365.08	374.19	32.822	424.93	425.56	-11.469	390.24	325.33	193.72	374.28	309.97	480.02	421.29	286.24	574.77	535.86	449.88	21.213	681.7	485.82	32.773	738.55	428.36	-7.0991	601.48	586.54	373.09	518.15	562.07	459.69	518.77	617.63	758.46	375.29	566.31	968.71	370.26	347.71	986.78	598.01	484.36	998.23	596.48	426.6	999.96	387.65	444.26
218.5	432.15	20.391	365.14	373.92	32.748	424.96	425.55	-11.507	390.27	325.31	193.67	374.3	309.95	480.07	421.29	286.24	574.77	535.92	449.95	21.287	681.85	485.73	32.609	738.58	428.34	-7.0974	601.48	586.54	373.09	518.2	562.2	459.69	518.77	617.63	758.46	375.29	566.31	968.71	370.26	347.71	986.79	598.01	484.36	998.23	596.37	426.49	999.95	387.6	444.4
218.51	432.13	20.43	365.05	374.09	32.846	424.96	425.55	-11.507	390.27	325.31	193.67	374.4	309.96	480.05	421.41	286.2	574.64	535.8	449.82	21.302	681.79	485.77	32.667	738.65	428.32	-7.104	601.23	586.44	373.05	518.39	562.16	459.71	518.85	617.65	758.41	375.32	566.19	968.65	370.39	347.62	986.77	598.12	484.31	998.14	596.37	426.49	999.95	387.7	444.44
218.49	432.11	20.464	365.12	373.83	32.876	424.93	425.64	-11.51	390.27	325.31	193.67	374.41	309.94	479.92	421.51	286.22	574.79	535.82	449.91	21.209	681.85	485.73	32.609	738.56	428.38	-7.1363	601.48	586.54	373.09	518.33	562.09	459.65	518.85	617.65	758.41	375.39	566.37	968.67	370.36	347.74	986.79	598.09	484.36	998.19	596.54	426.46	999.92	387.8	444.28
218.47	432.13	20.426	365.05	374.09	32.846	424.96	425.55	-11.507	390.27	325.31	193.67	374.44	309.92	479.97	421.59	286.17	574.74	535.69	449.87	21.177	681.85	485.73	32.609	738.65	428.32	-7.104	601.48	586.54	373.09	518.2	562.2	459.69	518.85	617.64	758.4	375.32	566.19	968.65	370.59	347.69	986.58	598.12	484.31	998.14	596.68	426.44	999.93	387.96	444.39
218.5	432.06	20.497	365.1	374.14	32.781	424.97	425.6	-11.45	390.27	325.31	193.67	374.44	309.92	479.97	421.64	286.21	574.71	535.86	449.93	21.213	681.85	485.73	32.609	738.56	428.38	-7.1363	601.51	586.58	373.03	518.39	562.16	459.71	518.93	617.66	758.35	377.15	565.68	968.28	370.53	347.6	986.68	598.12	484.31	998.14	596.78	426.35	999.95	387.78	444.52
218.52	432.13	20.434	365.05	374.23	32.759	424.95	425.61	-11.411	390.27	325.31	193.67	374.4	309.96	480.05	421.67	286.24	574.78	535.87	449.86	21.247	681.76	485.77	32.715	738.7	428.3	-7.107	601.57	586.5	373.1	518.33	562.09	459.65	519	617.64	758.23	377.36	565.7	968.21	370.62	347.55	986.6	598.2	484.41	998.23	596.98	426.42	1000.1	387.84	444.49
218.51	432.09	20.507	365.05	374.09	32.846	424.97	425.67	-11.49	390.27	325.31	193.67	374.4	309.96	480.05	421.64	286.19	574.77	535.82	449.93	21.132	681.85	485.73	32.609	738.65	428.32	-7.104	601.51	586.58	373.03	518.39	562.16	459.71	518.85	617.64	758.4	375.61	566.23	968.68	370.65	347.58	986.66	598.23	484.3	998.13	596.95	426.24	999.95	387.86	444.4
218.57	432.11	20.433	365.12	373.97	32.789	424.96	425.55	-11.507	390.27	325.31	193.67	374.56	309.88	480.02	421.69	286.24	574.74	536	449.96	21.28	681.85	485.73	32.609	738.56	428.38	-7.1363	601.51	586.58	373.03	518.39	562.16	459.71	518.98	617.64	758.27	377.36	565.7	968.21	370.69	347.56	986.63	598.25	484.28	998.16	597.02	426.29	999.9	387.84	444.49
218.59	432.08	20.471	365.05	374.09	32.846	424.97	425.6	-11.45	390.27	325.31	193.67	374.56	309.88	480.02	421.72	286.29	574.75	535.88	449.93	21.119	681.7	485.82	32.773	738.7	428.3	-7.107	601.51	586.58	373.03	518.39	562.16	459.71	519.13	617.68	758.27	375.86	566.07	968.47	370.71	347.59	986.69	598.48	484.4	998.22	596.89	426.27	999.88	387.86	444.4
218.51	432.09	20.507	365.08	374.19	32.822	424.96	425.55	-11.507	390.27	325.31	193.67	374.44	309.92	479.97	421.69	286.24	574.74	535.91	449.98	21.198	681.85	485.73	32.609	738.67	428.29	-7.1478	601.5	586.59	373.04	518.39	562.16	459.71	519.03	617.59	758.24	377.33	565.64	968.12	370.65	347.58	986.66	598.49	484.24	998.19	597.35	426.35	999.99	388.04	444.43
218.5	432.06	20.497	365.08	374.19	32.822	424.97	425.6	-11.45	390.31	325.29	193.61	374.56	309.88	480.02	422.02	286.28	574.76	535.85	449.93	21.168	681.85	485.73	32.609	738.56	428.38	-7.1363	601.42	586.66	373.02	518.39	562.16	459.71	519.03	617.59	758.24	377.32	565.62	968.02	370.71	347.59	986.69	598.49	484.24	998.19	597.38	426.35	999.9	387.83	444.39
218.54	432.11	20.473	365.05	374.09	32.846	424.93	425.56	-11.469	390.31	325.29	193.61	374.56	309.88	480.02	422	286.15	574.73	535.84	449.88	21.297	681.79	485.77	32.667	738.67	428.29	-7.1478	601.42	586.66	373.02	518.33	562.09	459.65	519.19	617.64	758.21	377.22	565.65	968.08	370.77	347.63	986.68	598.49	484.24	998.19	597.27	426.22	999.82	387.89	444.43
218.54	432.04	20.494	365.05	374.23	32.759	424.97	425.6	-11.45	390.27	325.31	193.67	374.59	309.95	480.03	421.98	286.27	574.7	535.85	449.96	21.18	681.85	485.73	32.609	738.62	428.34	-7.1832	601.52	586.63	372.99	518.21	562.05	459.64	518.99	617.62	758.27	377.7	565.66	967.89	370.82	347.61	986.66	598.57	484.34	998.28	597.38	426.32	999.81	387.89	444.43
218.57	432.01	20.539	365.15	373.94	32.852	424.96	425.55	-11.507	390.31	325.29	193.61	374.56	309.88	480.02	421.98	286.27	574.7	535.91	449.97	21.255	681.79	485.77	32.667	738.58	428.36	-7.1802	601.32	586.63	373.1	518.33	562.09	459.65	519.04	617.65	758.27	375.96	566.1	968.4	370.82	347.61	986.66	598.56	484.28	998.14	597.41	426.46	999.82	387.87	444.47
218.64	432	20.565	365.05	374.09	32.846	424.96	425.62	-11.548	390.31	325.29	193.61	374.59	309.95	480.03	422.11	286.3	574.74	535.89	449.9	21.317	681.85	485.73	32.609	738.72	428.28	-7.1508	601.48	586.54	373.09	518.21	562.05	459.64	519.17	617.61	758.12	377.8	565.65	967.94	370.95	347.67	986.67	598.56	484.28	998.14	597.38	426.32	999.81	388.07	444.41
218.59	432.08	20.471	365.08	374.19	32.822	424.96	425.55	-11.507	390.31	325.29	193.61	374.59	309.95	480.03	422.24	286.17	574.7	535.9	449.91	21.216	681.85	485.73	32.609	738.72	428.28	-7.1508	601.31	586.42	373.01	518.21	562.05	459.64	519.27	617.66	758.09	377.7	565.66	967.89	370.95	347.67	986.67	598.56	484.28	998.14	597.32	426.35	999.73	388.3	444.34
218.59	432.03	20.506	365.36	374.28	32.907	424.97	425.6	-11.45	390.31	325.29	193.61	374.56	309.88	480.02	422.21	286.15	574.64	535.9	449.85	21.242	681.85	485.73	32.609	738.68	428.23	-7.2052	601.33	586.47	372.96	518.25	561.97	459.62	519.16	617.63	758.12	377.7	565.66	967.89	371.05	347.69	986.63	598.68	484.41	998.21	597.32	426.35	999.73	387.99	444.53
218.57	431.99	20.465	365.08	374.19	32.822	424.96	425.62	-11.548	390.4	325.2	193.66	374.61	309.87	479.96	422.24	286.17	574.7	535.88	449.9	21.178	681.85	485.73	32.609	738.59	428.3	-7.2375	601.42	586.66	373.02	518.21	562.05	459.64	519.16	617.63	758.12	377.7	565.66	967.89	371.05	347.69	986.63	598.68	484.41	998.21	597.41	426.46	999.82	388.25	444.33
218.67	432.02	20.532	365.08	374.19	32.822	424.96	425.62	-11.548	390.4	325.2	193.66	374.56	309.88	480.02	422.36	286.19	574.73	535.72	449.83	21.152	681.91	485.82	32.831	738.58	428.32	-7.1937	601.33	586.46	372.95	518.14	561.92	459.63	519.27	617.66	758.09	377.7	565.66	967.89	371.05	347.69	986.63	598.55	484.34	998.08	597.51	426.55	999.8	388.06	444.67
218.7	432.03	20.448	365.08	374.19	32.822	424.93	425.64	-11.51	390.41	325.26	193.68	374.59	309.95	480.03	422.23	286.12	574.68	535.76	449.86	21.226	681.85	485.73	32.609	738.68	428.23	-7.2052	601.33	586.47	372.96	518.18	561.81	459.59	519.16	617.63	758.12	377.7	565.66	967.89	371.05	347.69	986.63	598.78	484.61	998.21	597.53	426.53	999.74	388.06	444.67
218.6	431.97	20.453	365.3	374.67	32.807	424.98	425.57	-11.544	390.49	325.14	193.6	374.61	309.87	479.96	422.36	286.07	574.67	535.9	449.81	21.249	681.85	485.73	32.609	738.62	428.34	-7.1832	601.33	586.46	372.95	518.18	561.81	459.59	519.17	617.61	758.12	377.7	565.66	967.89	371.12	347.69	986.59	598.78	484.45	998.16	597.41	426.3	999.68	388.18	444.68
218.66	432.07	20.497	365.3	374.67	32.807	424.93	425.56	-11.469	390.49	325.14	193.6	374.56	309.88	480.02	422.2	286.11	574.61	535.88	449.83	21.117	681.85	485.73	32.609	738.62	428.34	-7.1832	601.33	586.46	372.95	517.85	561.74	459.59	519.18	617.63	758.09	377.7	565.66	967.89	371.12	347.69	986.59	598.97	484.68	998.3	597.54	426.53	999.67	388.24	444.7
218.57	432.01	20.539	365.36	374.28	32.907	424.96	425.55	-11.507	390.45	325.08	193.58	374.64	309.94	479.97	422.3	286.15	574.7	535.82	449.82	21.273	681.85	485.73	32.609	738.62	428.34	-7.1832	601.31	586.42	373.01	518.01	561.67	459.55	519.27	617.66	758.09	376.55	565.95	968.01	371.12	347.69	986.59	598.97	484.68	998.3	597.5	426.34	999.56	388.47	444.63
218.64	431.98	20.491	365.3	374.67	32.807	424.98	425.63	-11.491	390.46	325.12	193.48	374.59	309.95	480.03	422.41	286.08	574.62	535.73	449.73	21.178	681.85	485.73	32.609	738.61	428.26	-7.2844	601.31	586.42	373.01	517.89	561.62	459.56	519.14	617.65	758.02	377.7	565.66	967.89	371.12	347.69	986.59	598.78	484.45	998.16	597.52	426.35	999.56	388.41	444.61
218.6	431.97	20.453	365.3	374.67	32.807	424.96	425.55	-11.507	390.52	325.06	193.5	374.64	309.94	479.97	422.44	286.22	574.74	535.69	449.67	21.101	681.85	485.73	32.609	738.59	428.3	-7.2375	601.31	586.42	373.01	517.87	561.52	459.46	519.14	617.65	758.02	376.62	566	967.96	371.12	347.69	986.59	598.74	484.38	998.07	597.57	426.55	999.61	388.41	444.61
218.62	431.98	20.419	365.08	374.19	32.822	424.96	425.55	-11.507	390.46	325.12	193.48	374.56	309.88	480.02	422.43	286.18	574.72	535.83	449.79	21.183	681.85	485.73	32.609	738.68	428.29	-7.2379	601.24	586.38	372.79	517.87	561.52	459.46	519.18	617.63	758.09	376.39	566.33	967.59	371.12	347.69	986.59	599.02	484.55	998.27	597.53	426.35	999.5	388.43	444.7
218.61	431.91	20.49	365.08	374.19	32.822	424.97	425.67	-11.49	390.52	325.06	193.5	374.56	309.88	480.02	422.44	286.09	574.69	535.81	449.76	21.176	681.76	485.77	32.715	738.59	428.3	-7.2375	601.24	586.48	373.01	517.87	561.52	459.46	519.14	617.65	758.02	376.55	565.95	968.01	371.12	347.69	986.59	599.02	484.55	998.27	597.49	426.44	999.52	388.39	444.69
218.67	431.99	20.485	365.17	374.26	32.737	424.93	425.56	-11.469	390.42	325.09	193.44	374.61	309.94	479.98	422.47	286.18	574.63	535.8	449.74	21.117	681.76	485.77	32.715	738.59	428.3	-7.2375	601.16	586.39	372.84	517.87	561.52	459.46	519.06	617.69	757.96	376.62	566	967.96	371.23	347.61	986.55	598.97	484.68	998.3	597.7	426.46	999.54	388.4	444.72
218.53	431.92	20.464	365.3	374.67	32.807	424.97	425.6	-11.45	390.56	325.1	193.55	374.56	309.88	480.02	422.44	286.14	574.72	535.72	449.7	21.162	681.96	485.76	32.759	738.72	428.13	-7.2613	601.16	586.39	372.84	517.84	561.62	459.61	519.14	617.65	758.02	376.62	566	967.96	371.12	347.77	986.54	598.97	484.48	998.18	597.62	426.46	999.58	388.43	444.71
218.64	431.89	20.41	365.3	374.67	32.807	424.97	425.6	-11.45	390.52	325.06	193.5	374.56	309.88	480.02	422.43	286.18	574.72	535.71	449.65	21.054	681.85	485.73	32.609	738.68	428.23	-7.2052	601.13	586.35	372.89	517.87	561.52	459.46	519.05	617.64	757.97	376.55	565.95	968.01	371.23	347.61	986.55	598.97	484.68	998.3	597.82	426.44	999.53	388.38	444.7
218.61	431.91	20.485	365.3	374.67	32.807	424.96	425.55	-11.507	390.42	325.09	193.44	374.56	309.88	480.02	422.48	286.23	574.7	535.79	449.77	21.127	681.82	485.73	32.667	738.66	428.21	-7.3487	601.16	586.39	372.84	517.77	561.47	459.43	519.03	617.7	757.95	376.62	566	967.96	371.12	347.69	986.59	598.92	484.61	998.21	597.82	426.44	999.53	388.53	444.78
218.8	431.9	20.391	365.3	374.67	32.807	424.95	425.61	-11.411	390.46	325.1	193.38	374.59	309.95	480.03	422.44	286.09	574.69	535.79	449.68	21.071	681.76	485.77	32.715	738.66	428.27	-7.2605	601.13	586.35	372.89	517.7	561.45	459.39	519.11	617.63	757.94	376.62	566	967.96	371.12	347.77	986.54	598.9	484.42	998.2	597.74	426.33	999.45	388.53	444.78
218.61	431.86	20.415	365.15	373.94	32.852	424.97	425.63	-11.485	390.42	325.09	193.44	374.56	309.88	480.02	422.46	286.26	574.66	535.77	449.79	21.172	681.76	485.77	32.715	738.58	428.21	-7.3388	601.06	586.43	372.83	517.75	561.46	459.35	519.05	617.64	757.97	376.59	565.97	967.74	371.22	347.73	986.58	598.97	484.48	998.18	597.83	426.44	999.47	388.54	444.72
218.67	431.84	20.49	365.48	374.68	32.608	424.95	425.61	-11.411	390.57	325.07	193.44	374.56	309.88	480.02	422.41	286.2	574.67	535.69	449.68	21.114	682.01	485.71	32.701	738.69	428.14	-7.3475	600.92	586.43	372.9	517.7	561.45	459.39	519.08	617.69	757.92	376.59	565.97	967.74	371.35	347.64	986.54	599.13	484.5	998.16	597.83	426.44	999.47	388.77	444.75
218.63	431.87	20.416	365.24	374.01	32.767	424.95	425.61	-11.411	390.31	325.08	193.48	374.61	309.94	479.98	422.3	286.15	574.7	535.79	449.74	21.192	681.96	485.76	32.759	738.73	428.2	-7.1967	601.04	586.39	372.89	517.7	561.45	459.39	519.03	617.7	757.95	376.52	565.98	967.74	371.38	347.55	986.53	599.09	484.59	998.18	597.83	426.44	999.47	388.59	444.81
218.62	431.8	20.46	365.3	374.67	32.807	424.97	425.6	-11.45	390.42	325.09	193.44	374.56	309.88	480.02	422.4	286.16	574.65	535.8	449.68	21.135	681.87	485.6	32.677	738.73	428.2	-7.1967	600.92	586.43	372.9	517.7	561.45	459.39	519	617.68	757.89	376.68	565.84	967.97	371.34	347.56	986.59	598.92	484.43	998.03	597.96	426.58	999.51	388.81	444.77
218.73	431.83	20.432	365.4	374.68	32.714	424.95	425.61	-11.411	390.31	325.08	193.48	374.56	309.88	480.02	422.21	286.15	574.64	535.66	449.63	21.035	681.85	485.73	32.609	738.64	428.33	-7.2618	600.92	586.43	372.9	517.69	561.4	459.42	519	617.68	757.89	376.67	565.85	967.93	371.4	347.67	986.58	599.17	484.47	998.02	597.95	426.6	999.44	388.86	444.89
218.75	431.78	20.44	365.08	374.19	32.822	424.97	425.6	-11.45	390.31	325.08	193.48	374.56	309.88	480.02	422.37	286.11	574.7	535.71	449.65	21.054	681.96	485.76	32.759	738.68	428.23	-7.2052	600.92	586.43	372.9	517.75	561.32	459.37	518.92	617.74	757.9	376.66	565.85	967.89	371.37	347.61	986.39	599.09	484.5	997.96	597.82	426.46	999.4	388.86	444.89
218.73	431.83	20.432	365.36	374.28	32.907	424.94	425.68	-11.452	390.31	325.08	193.48	374.56	309.88	480.02	422.3	286.27	574.75	535.74	449.69	21.133	681.94	485.77	32.833	738.64	428.33	-7.2618	600.92	586.43	372.9	517.7	561.45	459.39	518.89	617.7	757.95	376.72	565.7	967.91	371.46	347.5	986.54	598.97	484.54	997.9	597.86	426.48	999.35	388.89	445.05
218.6	431.85	20.451	365.3	374.67	32.807	424.95	425.61	-11.411	390.31	325.08	193.48	374.56	309.88	480.02	422.35	286.1	574.63	535.66	449.63	21.035	681.89	485.82	32.892	738.64	428.27	-7.229	600.81	586.4	372.82	517.72	561.47	459.35	518.98	617.73	757.87	378.34	565.16	967.33	371.34	347.56	986.59	598.98	484.38	997.87	597.73	426.37	999.24	389.02	445.11
218.66	431.84	20.406	365.3	374.67	32.807	424.97	425.6	-11.45	390.31	325.08	193.48	374.56	309.88	480.02	422.34	286.05	574.6	535.73	449.65	21.117	681.94	485.77	32.833	738.73	428.12	-7.339	600.92	586.43	372.9	517.7	561.45	459.39	518.89	617.7	757.95	376.61	566.01	967.91	371.49	347.69	986.48	599.09	484.51	997.91	597.82	426.48	999.33	389.01	445.03
218.6	431.82	20.428	365.3	374.67	32.807	424.97	425.63	-11.485	390.31	325.08	193.48	374.56	309.88	480.02	422.2	286.11	574.61	535.69	449.68	21.114	681.89	485.82	32.892	738.68	428.23	-7.2052	600.81	586.4	372.82	517.7	561.45	459.39	518.92	617.74	757.9	376.72	565.67	967.83	371.51	347.57	986.42	599.09	484.51	997.91	597.82	426.48	999.33	388.93	445.13
218.64	431.89	20.41	365.3	374.67	32.807	424.97	425.67	-11.49	390.31	325.08	193.48	374.56	309.88	480.02	422.34	286.05	574.6	535.66	449.63	21.035	681.96	485.76	32.759	738.66	428.21	-7.2287	600.81	586.4	372.82	517.7	561.45	459.39	518.85	617.72	757.94	376.71	565.59	967.63	371.38	347.55	986.53	599.11	484.35	997.88	597.94	426.62	999.37	389.03	445.09
218.68	431.93	20.375	365.3	374.67	32.807	424.95	425.61	-11.411	390.39	325.16	193.54	374.59	309.95	480.03	422.36	286.19	574.73	535.66	449.63	21.035	681.76	485.77	32.715	738.59	428.3	-7.2375	600.81	586.4	372.82	517.7	561.45	459.39	518.79	617.76	757.92	376.59	565.8	967.45	371.5	347.48	986.48	598.98	484.39	997.83	597.94	426.62	999.37	389.03	445.09
218.65	431.89	20.481	365.3	374.67	32.807	424.98	425.68	-11.427	390.36	325.15	193.64	374.56	309.88	480.02	422.35	286.1	574.63	535.66	449.63	21.035	681.76	485.77	32.715	738.59	428.3	-7.2375	600.92	586.43	372.9	517.7	561.45	459.39	518.8	617.79	757.91	377.81	565.63	967.42	371.47	347.58	986.56	599.1	484.35	997.89	597.82	426.48	999.33	389.11	445.2
218.59	431.88	20.369	365.36	374.28	32.907	424.92	425.67	-11.403	390.3	325.22	193.6	374.56	309.88	480.02	422.35	286.2	574.68	535.73	449.65	21.117	681.85	485.73	32.609	738.72	428.28	-7.1508	600.82	586.44	372.78	517.59	561.42	459.37	518.86	617.78	757.88	378.44	565.12	967.13	371.39	347.63	986.48	599.09	484.51	997.91	597.85	426.5	999.28	389.16	445.3
218.53	431.92	20.464	365.3	374.67	32.807	424.95	425.61	-11.411	390.31	325.29	193.61	374.56	309.88	480.02	422.23	286.38	574.74	535.66	449.63	21.035	681.89	485.82	32.892	738.68	428.23	-7.2052	600.92	586.43	372.9	517.7	561.45	459.39	518.73	617.77	757.95	378.44	565.12	967.13	371.5	347.48	986.48	599.22	484.48	997.95	597.94	426.62	999.37	389.16	445.3
218.63	431.85	20.411	365.3	374.67	32.807	424.96	425.74	-11.419	390.41	325.26	193.68	374.56	309.88	480.02	422.23	286.34	574.72	535.66	449.63	21.035	681.89	485.82	32.892	738.59	428.3	-7.2375	600.92	586.43	372.9	517.7	561.45	459.39	518.76	617.71	757.97	377.96	565.66	967.13	371.36	347.57	986.48	598.98	484.39	997.83	597.85	426.5	999.28	389.16	445.33
218.59	431.97	20.472	365.39	374.8	32.689	424.94	425.66	-11.44	390.41	325.26	193.68	374.56	309.88	480.02	422.27	286.26	574.68	535.73	449.65	21.117	681.89	485.82	32.892	738.62	428.34	-7.1832	600.94	586.48	372.86	517.72	561.47	459.35	518.91	617.81	757.95	378.44	565.12	967.13	371.52	347.44	986.43	598.98	484.39	997.83	597.85	426.5	999.28	388.98	445.26
218.59	431.91	20.419	365.3	374.67	32.807	424.97	425.67	-11.49	390.31	325.29	193.61	374.56	309.88	480.02	422.12	286.22	574.72	535.64	449.66	21.082	681.89	485.82	32.892	738.68	428.23	-7.2052	600.92	586.43	372.9	517.7	561.45	459.39	518.73	617.77	757.95	378.22	565.43	967.07	371.5	347.48	986.48	599.11	484.35	997.88	597.85	426.5	999.28	388.98	445.26
218.69	431.91	20.334	365.3	374.67	32.807	424.95	425.61	-11.411	390.31	325.29	193.61	374.61	309.94	479.98	422.31	286.27	574.64	535.66	449.63	21.035	681.84	485.88	32.963	738.64	428.25	-7.2022	600.92	586.43	372.9	517.7	561.45	459.39	518.87	617.75	757.93	378.46	565.23	967.06	371.5	347.46	986.38	598.98	484.39	997.83	597.73	426.37	999.24	388.86	445.38
218.69	431.91	20.334	365.3	374.6	32.766	424.95	425.61	-11.411	390.41	325.26	193.68	374.61	309.94	479.98	422.12	286.34	574.65	535.64	449.66	21.082	681.84	485.88	32.963	738.58	428.36	-7.1802	600.92	586.43	372.9	517.7	561.45	459.39	518.91	617.81	757.95	378.44	565.12	967.13	371.5	347.46	986.38	598.98	484.39	997.83	597.73	426.37	999.24	389.09	445.31
218.61	431.92	20.385	365.3	374.67	32.807	424.94	425.68	-11.452	390.41	325.26	193.68	374.59	309.95	480.03	422.35	286.33	574.73	535.56	449.63	21.068	681.89	485.82	32.892	738.58	428.36	-7.1802	600.92	586.43	372.9	517.7	561.45	459.39	518.98	617.86	757.94	378.46	565.23	967.06	371.53	347.46	986.53	598.98	484.39	997.83	597.85	426.5	999.28	388.98	445.26
218.58	431.9	20.455	365.3	374.67	32.807	424.92	425.67	-11.403	390.41	325.26	193.68	374.56	309.88	480.02	422.37	286.11	574.7	535.66	449.63	21.035	681.79	485.77	32.667	738.58	428.36	-7.1802	601.04	586.39	372.89	517.7	561.45	459.39	519	617.93	758.02	378.2	565.32	967.14	371.5	347.48	986.48	598.86	484.41	997.83	597.85	426.5	999.28	388.92	445.27
218.6	432.06	20.377	365.36	374.28	32.907	424.91	425.75	-11.442	390.27	325.31	193.67	374.53	309.9	479.97	422.21	286.15	574.64	535.67	449.72	21.077	681.89	485.82	32.892	738.59	428.3	-7.2375	601.04	586.39	372.89	517.7	561.45	459.39	518.91	617.81	757.95	376.63	565.86	967.31	371.6	347.46	986.47	598.98	484.39	997.83	597.85	426.5	999.28	389.05	445.3
218.55	432.02	20.426	365.3	374.67	32.807	424.97	425.6	-11.45	390.41	325.26	193.68	374.59	309.95	480.03	422.25	286.12	574.69	535.69	449.68	21.114	681.84	485.88	32.963	738.56	428.38	-7.1363	601.04	586.39	372.89	517.7	561.45	459.39	519.05	617.9	758.02	378.46	565.23	967.06	371.52	347.52	986.38	598.86	484.41	997.83	597.73	426.37	999.24	389.03	445.32
218.64	431.98	20.414	365.39	374.73	32.866	424.94	425.66	-11.44	390.37	325.28	193.73	374.66	310.01	479.96	422.22	286.2	574.7	535.66	449.7	21.16	681.79	485.77	32.667	738.56	428.38	-7.1363	601.23	586.44	373.05	517.77	561.6	459.56	519.02	617.96	758	378.46	565.23	967.06	371.5	347.46	986.38	599.1	484.35	997.89	597.94	426.62	999.37	388.91	445.28
218.64	432.04	20.344	365.3	374.67	32.807	424.99	425.72	-11.471	390.34	325.3	193.78	374.59	309.95	480.03	422.24	286.17	574.7	535.64	449.66	21.082	681.76	485.77	32.715	738.56	428.38	-7.1363	601.23	586.44	373.05	517.75	561.5	459.46	519.02	617.96	758	376.98	565.62	967.25	371.53	347.37	986.37	599.11	484.34	997.93	597.73	426.37	999.24	388.85	445.46
218.63	432.01	20.392	365.3	374.67	32.807	425.01	425.74	-11.506	390.37	325.28	193.73	374.56	309.88	480.02	422.2	286.23	574.66	535.66	449.7	21.16	681.79	485.77	32.667	738.56	428.38	-7.1363	601.24	586.48	373.01	517.89	561.62	459.56	519.13	617.91	758.05	378.46	565.23	967.06	371.57	347.45	986.32	599.11	484.35	997.88	597.73	426.37	999.24	388.99	445.43
218.65	432.04	20.375	365.3	374.67	32.807	424.95	425.61	-11.411	390.24	325.33	193.72	374.59	309.95	480.03	422.19	286.19	574.64	535.59	449.69	21.063	681.7	485.82	32.773	738.65	428.32	-7.104	601.23	586.44	373.05	517.87	561.52	459.46	519.13	617.91	758.05	376.98	565.62	967.25	371.6	347.4	986.41	599.1	484.35	997.89	597.74	426.35	999.31	388.76	445.5
218.63	432	20.334	365.26	374.44	32.722	424.97	425.67	-11.49	390.34	325.3	193.78	374.59	309.95	480.03	422.11	286.25	574.71	535.64	449.66	21.082	681.79	485.77	32.667	738.56	428.38	-7.1363	601.24	586.48	373.01	517.84	561.62	459.61	519.19	617.9	758.02	378.46	565.23	967.06	371.37	347.53	986.44	598.98	484.37	997.88	597.74	426.35	999.31	388.84	445.47
218.6	432.06	20.346	365.3	374.67	32.807	424.91	425.75	-11.442	390.34	325.3	193.78	374.59	309.95	480.03	422.07	286.29	574.67	535.58	449.68	21.147	681.79	485.77	32.667	738.55	428.36	-7.0991	601.24	586.48	373.01	517.89	561.62	459.56	519.21	617.85	758.04	376.98	565.62	967.25	371.5	347.39	986.32	599.35	484.44	998.01	597.74	426.35	999.31	388.99	445.43
218.71	432.05	20.363	365.3	374.67	32.807	424.95	425.61	-11.411	390.34	325.3	193.78	374.47	309.99	479.98	422.11	286.3	574.74	535.53	449.69	21.07	681.79	485.77	32.667	738.55	428.36	-7.0991	601.33	586.47	372.96	517.95	561.71	459.6	519.34	617.83	758.15	376.91	565.77	967.22	371.5	347.46	986.38	599.32	484.29	998	597.75	426.33	999.38	388.58	445.63
218.57	432.08	20.303	365.3	374.67	32.807	424.98	425.68	-11.427	390.34	325.3	193.78	374.47	309.99	479.98	422.23	286.25	574.73	535.53	449.7	21.149	681.7	485.82	32.773	738.55	428.36	-7.0991	601.3	586.59	373.16	518.02	561.88	459.62	519.34	617.83	758.15	377.04	565.67	967.19	371.5	347.39	986.32	599.43	484.41	998.08	597.83	426.44	999.47	388.64	445.53
218.62	432.09	20.383	365.3	374.67	32.807	424.94	425.68	-11.452	390.31	325.32	193.84	374.47	309.99	479.98	422.23	286.25	574.73	535.64	449.76	21.162	681.7	485.82	32.773	738.55	428.36	-7.0991	601.38	586.57	373.11	518.25	561.97	459.62	519.34	617.83	758.15	377.04	565.67	967.19	371.52	347.52	986.38	599.3	484.32	998.06	597.75	426.33	999.38	388.46	445.58
218.65	432.09	20.347	365.3	374.67	32.807	424.98	425.8	-11.495	390.31	325.32	193.84	374.47	309.99	479.98	422.12	286.22	574.72	535.64	449.66	21.082	681.79	485.77	32.667	738.55	428.36	-7.0991	601.51	586.58	373.03	518.29	561.85	459.6	519.57	617.87	758.14	377.04	565.67	967.19	371.51	347.57	986.42	599.47	484.51	998.24	597.83	426.44	999.47	388.47	445.58
218.65	432.09	20.343	365.36	374.28	32.907	424.97	425.67	-11.49	390.31	325.32	193.84	374.47	309.99	479.98	422.22	286.2	574.7	535.61	449.72	21.084	681.79	485.77	32.667	738.64	428.29	-7.0668	601.48	586.54	373.09	518.37	562.01	459.63	519.6	617.85	758.15	378.6	565.25	966.96	371.37	347.5	986.42	599.38	484.45	998.21	597.83	426.44	999.47	388.35	445.62
218.53	432.15	20.351	365.3	374.67	32.807	424.92	425.67	-11.403	390.21	325.41	193.92	374.43	310.03	480.05	422.07	286.29	574.67	535.55	449.73	21.149	681.7	485.82	32.773	738.55	428.36	-7.0991	601.71	586.58	373.12	518.53	561.94	459.69	519.65	617.84	758.12	377.04	565.67	967.19	371.52	347.44	986.43	599.52	484.42	998.24	597.82	426.44	999.53	388.39	445.75
218.62	432.15	20.379	365.36	374.28	32.907	424.95	425.61	-11.411	390.21	325.41	193.92	374.47	309.99	479.98	422.11	286.3	574.74	535.61	449.75	21.223	681.7	485.82	32.773	738.56	428.31	-7.0602	601.7	586.58	373.13	518.53	561.94	459.69	519.64	617.81	758.21	377.04	565.67	967.19	371.5	347.46	986.38	599.31	484.41	998.31	597.82	426.44	999.53	388.47	445.85
218.55	432.17	20.308	365.3	374.67	32.807	424.97	425.67	-11.49	390.21	325.41	193.92	374.41	310.06	480	422.02	286.28	574.76	535.65	449.78	21.079	681.7	485.82	32.773	738.52	428.36	-7.057	601.8	586.5	373.2	518.57	562.04	459.69	519.7	617.82	758.14	377.04	565.67	967.19	371.5	347.54	986.32	599.28	484.27	998.27	597.74	426.33	999.45	388.2	446.05
218.57	432.11	20.267	365.16	374.96	32.551	425.01	425.67	-11.465	390.19	325.51	193.84	374.43	310.03	480.05	422.03	286.27	574.72	535.55	449.73	21.149	681.79	485.77	32.667	738.52	428.36	-7.057	602.08	586.6	372.98	518.57	562.04	459.69	519.64	617.81	758.21	376.98	565.62	967.25	371.5	347.39	986.32	599.4	484.44	998.45	597.87	426.41	999.61	388.27	445.98
218.55	432.14	20.346	365.3	374.67	32.807	424.94	425.73	-11.479	390.19	325.51	193.84	374.53	310.05	479.94	421.76	286.3	574.66	535.5	449.76	21.151	681.79	485.77	32.667	738.54	428.32	-7.0181	602.13	586.71	373.13	518.57	562.04	459.69	519.76	617.83	758.16	378.6	565.25	966.96	371.51	347.48	986.26	599.44	484.35	998.47	597.87	426.41	999.61	388.41	445.99
218.55	432.17	20.308	365.3	374.67	32.807	425.01	425.67	-11.465	390.19	325.51	193.84	374.47	309.99	479.98	421.81	286.31	574.73	535.67	449.82	21.157	681.79	485.77	32.667	738.56	428.31	-7.0602	602.24	586.78	373.03	518.66	562.02	459.68	519.81	617.82	758.24	377.04	565.67	967.19	371.51	347.48	986.26	599.54	484.41	998.48	597.87	426.41	999.61	388.17	446.14
218.53	432.15	20.351	365.36	374.28	32.907	424.98	425.8	-11.495	390.21	325.41	193.92	374.49	310.09	480.01	421.82	286.23	574.71	535.61	449.72	21.084	681.79	485.77	32.667	738.54	428.32	-7.0181	602.41	586.61	372.96	518.77	561.92	459.7	519.88	617.83	758.27	377.04	565.67	967.19	371.5	347.39	986.32	599.58	484.32	998.5	597.86	426.41	999.67	388.2	446.05
218.6	432.2	20.33	365.3	374.67	32.807	424.98	425.76	-11.468	390.21	325.51	193.86	374.49	310.09	480.01	421.72	286.38	574.69	535.54	449.78	21.191	681.7	485.82	32.773	738.54	428.32	-7.0181	602.48	586.52	372.98	518.84	562.05	459.6	519.94	617.79	758.32	378.6	565.25	966.96	371.5	347.54	986.32	599.58	484.32	998.5	597.86	426.41	999.67	388.01	446.1
218.6	432.22	20.286	365.3	374.67	32.807	424.96	425.65	-11.456	390.19	325.51	193.84	374.43	310.03	480.05	421.81	286.39	574.67	535.64	449.76	21.162	681.7	485.82	32.773	738.54	428.32	-7.0181	602.41	586.56	373.06	518.86	561.99	459.6	519.94	617.79	758.32	378.6	565.25	966.96	371.5	347.39	986.32	599.58	484.32	998.5	597.75	426.32	999.7	387.98	446.19
218.57	432.2	20.322	365.3	374.67	32.807	424.98	425.8	-11.495	390.19	325.51	193.84	374.5	310.11	480.06	421.72	286.38	574.69	535.56	449.74	21.086	681.78	485.8	32.856	738.54	428.32	-7.0181	602.48	586.52	372.98	518.93	561.96	459.73	519.94	617.79	758.32	377.29	565.57	967.03	371.51	347.48	986.26	599.62	484.21	998.48	597.86	426.41	999.67	387.87	446.14
218.51	432.24	20.374	365.3	374.67	32.807	424.93	425.64	-11.51	390.2	325.62	193.77	374.43	310.03	480.05	421.72	286.38	574.69	535.64	449.8	21.238	681.7	485.82	32.773	738.54	428.32	-7.0181	602.58	586.55	373.06	519.28	561.9	459.75	519.96	617.79	758.28	378.6	565.25	966.96	371.5	347.39	986.32	599.62	484.21	998.48	597.75	426.32	999.7	388.19	446.07
218.57	432.3	20.306	365.3	374.67	32.807	425.01	425.74	-11.506	390.21	325.41	193.92	374.44	310.05	480.1	421.72	286.38	574.69	535.56	449.78	21.225	681.7	485.82	32.773	738.54	428.32	-7.0181	602.75	586.68	373.04	519.28	562.08	459.73	520.02	617.75	758.34	378.83	565.28	966.86	371.51	347.48	986.26	599.69	484.18	998.55	597.8	426.43	999.79	387.98	446.19
218.56	432.28	20.305	365.3	374.67	32.807	425	425.62	-11.523	390.21	325.51	193.86	374.41	310.06	480	421.7	286.45	574.66	535.56	449.78	21.225	681.7	485.82	32.773	738.54	428.32	-7.0181	602.74	586.63	373.09	519.53	562.02	459.76	520.23	617.82	758.42	378.83	565.28	966.86	371.51	347.48	986.26	599.69	484.18	998.55	597.73	426.43	999.83	388.02	446.27
218.54	432.27	20.246	365.16	374.96	32.551	424.98	425.76	-11.468	390.19	325.51	193.84	374.43	310.03	480.05	421.65	286.44	574.58	535.56	449.78	21.225	681.7	485.82	32.773	738.56	428.31	-7.0602	602.83	586.6	373.06	519.72	562	459.64	520.2	617.76	758.43	378.83	565.28	966.86	371.58	347.47	986.2	599.73	484.09	998.55	597.82	426.4	999.73	387.84	446.27
218.55	432.23	20.284	365.16	374.96	32.551	425.01	425.67	-11.465	390.1	325.64	193.71	374.43	310.03	480.05	421.72	286.38	574.69	535.47	449.81	21.166	681.7	485.82	32.773	738.54	428.32	-7.0181	602.83	586.6	373.06	519.56	562.13	459.76	520.51	617.81	758.53	378.6	565.25	966.96	371.51	347.48	986.26	599.73	484.09	998.55	597.7	426.33	999.81	387.87	446.16
218.58	432.23	20.243	365.16	374.96	32.551	424.98	425.76	-11.468	390.19	325.51	193.84	374.43	310.03	480.05	421.58	286.42	574.66	535.61	449.72	21.084	681.79	485.77	32.667	738.54	428.32	-7.0181	602.9	586.6	373	519.71	561.98	459.74	520.42	617.81	758.55	378.83	565.28	966.86	371.61	347.5	986.24	599.73	484.09	998.55	597.7	426.33	999.81	387.66	446.33
218.63	432.26	20.265	365.3	374.67	32.807	425.01	425.74	-11.506	390.21	325.51	193.86	374.43	310.03	480.05	421.7	286.45	574.66	535.55	449.8	21.21	681.7	485.82	32.773	738.54	428.32	-7.0181	602.9	586.6	373	519.88	561.99	459.75	520.53	617.79	758.64	379.33	565.1	966.83	371.68	347.5	986.18	599.73	484.09	998.55	597.8	426.43	999.79	387.8	446.4
218.57	432.27	20.206	365.3	374.67	32.807	425.01	425.67	-11.465	390.19	325.51	193.84	374.42	310.09	479.99	421.62	286.35	574.58	535.69	449.78	21.237	681.7	485.82	32.773	738.54	428.32	-7.0181	602.98	586.53	372.97	519.83	562.15	459.63	520.62	617.82	758.64	379.06	565.08	966.86	371.67	347.53	986.12	599.73	484.09	998.55	597.7	426.33	999.81	387.83	446.29
218.58	432.23	20.243	365.3	374.67	32.807	424.94	425.68	-11.452	390.1	325.54	193.77	374.39	310.09	479.99	421.72	286.38	574.69	535.59	449.85	21.228	681.79	485.77	32.667	738.54	428.32	-7.0181	602.91	586.51	372.98	519.81	562.17	459.83	520.88	617.79	758.56	379.33	565.1	966.83	371.78	347.54	986.2	599.73	484.09	998.55	597.92	426.39	999.85	387.85	446.37
218.53	432.24	20.289	365.3	374.67	32.807	424.91	425.75	-11.442	390.19	325.51	193.84	374.41	310.06	480	421.65	286.44	574.58	535.58	449.78	21.164	681.79	485.77	32.667	738.54	428.32	-7.0181	602.9	586.62	373.05	520.01	561.98	459.76	520.77	617.82	758.62	379.33	565.1	966.83	371.74	347.63	986.09	599.77	484.02	998.5	597.92	426.39	999.85	387.82	446.48
218.63	432.2	20.289	365.3	374.67	32.807	424.97	425.67	-11.49	390.1	325.54	193.77	374.46	310.12	479.95	421.7	286.45	574.66	535.56	449.83	21.179	681.7	485.82	32.773	738.54	428.32	-7.0181	602.96	586.56	373.03	519.9	562.16	459.8	520.92	617.75	758.62	379.33	565.1	966.83	371.82	347.58	986.16	599.77	484.02	998.5	597.82	426.3	999.87	387.85	446.37
218.6	432.28	20.262	365.16	374.96	32.551	424.98	425.77	-11.46	390.1	325.54	193.77	374.46	310.12	479.95	421.7	286.45	574.66	535.58	449.78	21.164	681.79	485.77	32.667	738.54	428.32	-7.0181	603.04	586.46	372.95	520.18	562.06	459.77	521.01	617.71	758.63	379.33	565.1	966.83	371.83	347.67	986.11	599.78	483.98	998.56	597.84	426.27	999.81	387.98	446.33
218.58	432.23	20.243	365.3	374.67	32.807	425.01	425.87	-11.577	390.21	325.41	193.92	374.34	310.22	479.89	421.6	286.42	574.55	535.59	449.85	21.228	681.7	485.82	32.773	738.6	428.25	-6.9456	603.04	586.39	372.98	520.18	561.99	459.86	521.04	617.74	758.59	379.33	565.1	966.83	371.78	347.62	986.15	599.78	483.98	998.56	597.88	426.28	999.75	387.97	446.31
218.56	432.28	20.305	365.36	374.28	32.907	424.95	425.77	-11.52	390.21	325.41	193.92	374.3	310.12	480.11	421.53	286.46	574.6	535.59	449.85	21.228	681.67	485.84	32.706	738.54	428.32	-7.0181	602.97	586.61	372.99	520.11	562.13	459.87	521.08	617.67	758.65	379.33	565.1	966.83	371.83	347.67	986.11	599.78	483.98	998.56	597.94	426.37	999.79	387.95	446.31
218.63	432.2	20.289	365.3	374.67	32.807	424.95	425.61	-11.411	390.1	325.54	193.77	374.31	310.2	480	421.65	286.43	574.62	535.56	449.83	21.179	681.78	485.8	32.856	738.54	428.32	-7.0181	602.97	586.61	372.99	520.18	561.99	459.86	521.01	617.71	758.63	379.33	565.1	966.83	371.83	347.67	986.11	599.78	483.98	998.56	597.94	426.37	999.79	387.99	446.38
218.58	432.23	20.243	365.16	374.96	32.551	424.98	425.76	-11.468	390.1	325.54	193.77	374.25	310.16	479.99	421.65	286.44	574.58	535.47	449.81	21.166	681.78	485.8	32.856	738.54	428.32	-7.0181	603.14	586.44	372.91	520.18	561.99	459.86	521.08	617.67	758.65	379.33	565.1	966.83	371.83	347.67	986.11	599.78	483.98	998.56	598.06	426.33	999.85	388.11	446.52
218.53	432.33	20.27	365.16	374.96	32.551	424.94	425.66	-11.44	390.12	325.75	193.67	374.27	310.31	479.85	421.7	286.45	574.66	535.58	449.78	21.164	681.87	485.76	32.75	738.54	428.32	-7.0181	603.14	586.44	372.91	520.18	561.99	459.86	521.1	617.67	758.61	379.33	565.1	966.83	371.94	347.7	986.11	599.78	483.98	998.56	598.19	426.31	999.87	388.26	446.47
218.62	432.31	20.327	365.3	374.67	32.807	424.94	425.68	-11.452	390.16	325.74	193.79	374.36	310.16	479.95	421.6	286.42	574.55	535.51	449.83	21.214	681.87	485.76	32.75	738.51	428.31	-6.9779	603.07	586.45	373.02	520.18	561.99	459.86	521.08	617.67	758.65	379.33	565.1	966.83	371.95	347.71	985.98	599.78	483.98	998.56	598.19	426.31	999.87	388.29	446.57
218.54	432.29	20.308	365.08	374.75	32.627	425.01	425.67	-11.465	390.07	325.76	193.73	374.34	310.22	479.89	421.6	286.42	574.55	535.48	449.72	21.072	681.7	485.82	32.773	738.51	428.31	-6.9779	603.15	586.5	372.87	520.18	561.99	459.86	521.08	617.67	758.65	379.33	565.1	966.83	371.96	347.68	986.04	599.92	483.87	998.54	598.19	426.31	999.87	388.26	446.65
218.52	432.28	20.251	365.16	374.96	32.551	424.98	425.92	-11.46	390.02	325.86	193.68	374.42	310.25	479.9	421.6	286.42	574.55	535.47	449.81	21.166	681.79	485.77	32.667	738.54	428.32	-7.0181	603.21	586.66	372.97	520.15	562	460	521.08	617.67	758.65	379.55	565.1	966.82	372.05	347.72	985.93	599.99	483.71	998.53	598.19	426.31	999.87	388.37	446.7
218.57	432.27	20.206	365.3	374.67	32.807	424.98	425.76	-11.468	390.02	325.86	193.68	374.32	310.26	479.87	421.6	286.42	574.55	535.5	449.76	21.151	681.7	485.82	32.773	738.51	428.31	-6.9779	603.28	586.5	372.93	520.24	562	459.9	521.08	617.67	758.65	379.82	565.12	966.77	372.07	347.83	985.91	599.99	483.71	998.53	598.15	426.3	999.92	388.37	446.7
218.6	432.26	20.306	365.16	374.96	32.551	424.94	425.73	-11.479	390.12	325.84	193.74	374.4	310.28	479.84	421.6	286.42	574.55	535.56	449.83	21.179	681.7	485.82	32.773	738.51	428.31	-6.9779	603.29	586.49	372.92	520.33	561.96	459.72	521.22	617.82	758.67	380.06	564.89	966.65	372.06	347.69	985.99	599.99	483.71	998.53	598.22	426.22	999.91	388.37	446.7
218.65	432.31	20.284	365.16	374.96	32.551	424.99	425.84	-11.535	390.12	325.84	193.74	374.4	310.28	479.84	421.65	286.44	574.58	535.53	449.79	21.1	681.7	485.82	32.773	738.51	428.31	-6.9779	603.28	586.43	372.96	520.43	561.84	459.72	521.2	617.75	758.73	380.06	564.89	966.65	372.06	347.69	985.99	600.06	483.71	998.49	598.22	426.22	999.91	388.48	446.75
218.55	432.32	20.267	364.95	375.05	32.371	424.97	425.93	-11.462	390.12	325.84	193.74	374.35	310.24	479.93	421.61	286.34	574.52	535.46	449.85	21.208	681.79	485.77	32.667	738.46	428.33	-6.9361	603.28	586.43	372.96	520.33	561.96	459.82	521.28	617.81	758.72	380.04	564.78	966.72	372.06	347.69	985.99	600.17	483.68	998.54	598.22	426.22	999.91	388.5	446.77
218.62	432.3	20.227	365.16	374.96	32.551	424.95	425.82	-11.458	390.02	325.86	193.68	374.37	310.32	479.83	421.61	286.48	574.49	535.47	449.81	21.166	681.76	485.77	32.715	738.51	428.31	-6.9779	603.14	586.44	372.91	520.15	562	460	521.13	617.67	758.7	380.06	564.89	966.65	372.16	347.74	985.78	600.2	483.63	998.49	598.22	426.22	999.91	388.46	446.77
218.62	432.4	20.238	365.3	374.67	32.807	424.95	425.82	-11.458	390.12	325.84	193.74	374.29	310.29	479.81	421.72	286.36	574.56	535.45	449.76	21.087	681.7	485.82	32.773	738.46	428.33	-6.9361	603.29	586.42	373	520.24	561.96	459.91	521.2	617.75	758.73	380.04	564.78	966.72	372.1	347.55	985.99	600.24	483.5	998.47	598.14	426.11	999.82	388.46	446.77
218.55	432.36	20.334	365.16	374.96	32.551	424.95	425.82	-11.458	390.03	325.97	193.62	374.37	310.32	479.83	421.7	286.45	574.66	535.56	449.83	21.179	681.7	485.82	32.773	738.51	428.31	-6.9779	603.14	586.44	372.91	520.15	561.94	460.05	521.2	617.75	758.73	380.06	564.89	966.65	372.08	347.63	985.83	600.2	483.63	998.49	598.22	426.22	999.91	388.5	446.79
218.58	432.32	20.224	365.16	374.96	32.551	424.97	425.85	-11.499	390.12	325.95	193.68	374.34	310.23	480	421.74	286.45	574.56	535.47	449.81	21.166	681.7	485.82	32.773	738.46	428.33	-6.9361	603.28	586.43	372.96	520.24	561.96	459.91	521.2	617.75	758.73	378.39	565.34	966.88	372.1	347.81	985.82	600.17	483.49	998.52	598.22	426.22	999.91	388.56	446.81
218.58	432.32	20.224	365.16	374.96	32.551	424.93	425.78	-11.485	390.03	325.97	193.62	374.37	310.32	479.83	421.74	286.41	574.53	535.46	449.87	21.233	681.7	485.82	32.773	738.46	428.33	-6.9361	603.41	586.48	373.01	520.24	561.96	459.91	521.28	617.81	758.72	380.06	564.89	966.65	372.32	347.86	985.93	600.31	483.59	998.56	598.32	425.99	999.9	388.77	446.74
218.55	432.32	20.267	365.16	374.96	32.551	425	425.83	-11.536	390.12	325.95	193.68	374.42	310.25	479.9	421.74	286.41	574.53	535.45	449.76	21.087	681.7	485.82	32.773	738.44	428.37	-6.9184	603.14	586.36	372.94	520.24	561.9	459.96	521.22	617.74	758.69	378.36	565.23	966.94	372.19	347.77	985.83	600.31	483.59	998.56	598.45	425.97	999.9	388.66	446.88
218.63	432.35	20.246	365.16	374.96	32.551	424.91	425.75	-11.442	390.12	325.95	193.68	374.38	310.23	480.04	421.74	286.41	574.53	535.5	449.82	21.212	681.78	485.8	32.856	738.46	428.33	-6.9361	603.14	586.36	372.94	520.3	561.75	459.91	521.22	617.74	758.69	378.36	565.23	966.94	372.34	347.68	985.66	600.24	483.5	998.47	598.45	425.97	999.9	388.86	446.82
218.6	432.35	20.289	365.16	374.96	32.551	424.96	425.74	-11.419	390.12	325.84	193.74	374.36	310.29	479.84	421.76	286.41	574.5	535.5	449.82	21.212	681.7	485.82	32.773	738.44	428.37	-6.9184	603.07	586.45	373.02	520.3	561.75	459.91	521.28	617.81	758.72	378.36	565.23	966.94	372.62	347.64	985.72	600.31	483.59	998.56	598.43	425.99	1000	388.87	446.88
218.58	432.32	20.224	365.16	374.96	32.551	424.98	425.8	-11.495	390.12	325.84	193.74	374.4	310.28	479.84	421.98	286.43	574.66	535.5	449.92	21.342	681.7	485.82	32.773	738.46	428.33	-6.9361	603.28	586.43	372.96	520.3	561.75	459.91	521.28	617.81	758.72	378.36	565.23	966.94	372.81	347.51	985.66	600.24	483.5	998.47	598.45	425.97	999.9	388.92	446.78
218.6	432.35	20.289	365.3	374.67	32.807	424.98	425.8	-11.495	390.12	325.84	193.74	374.38	310.34	479.88	421.83	286.46	574.54	535.5	449.88	21.273	681.7	485.82	32.773	738.46	428.33	-6.9361	603.28	586.43	372.96	520.27	561.73	459.95	521.29	617.79	758.77	378.36	565.23	966.94	372.68	347.73	985.69	600.17	483.49	998.52	598.49	425.88	999.88	388.85	446.89
218.53	432.33	20.27	365.16	374.96	32.551	424.95	425.82	-11.458	390.12	325.84	193.74	374.42	310.09	479.99	421.84	286.35	574.54	535.46	449.85	21.208	681.7	485.82	32.773	738.46	428.33	-6.9361	603.14	586.36	372.94	520.3	561.75	459.91	521.14	617.65	758.75	378.36	565.23	966.94	372.75	347.74	985.65	600.31	483.59	998.56	598.49	425.88	999.88	388.9	446.75
218.71	432.24	20.291	365.16	374.96	32.551	424.96	425.82	-11.38	390.16	325.74	193.79	374.37	310.32	479.83	421.85	286.4	574.57	535.56	449.83	21.179	681.78	485.8	32.856	738.46	428.33	-6.9361	603.07	586.45	373.02	520.27	561.73	459.95	521.28	617.81	758.72	378.36	565.23	966.94	372.9	347.55	985.67	600.26	483.52	998.46	598.49	425.88	999.88	388.87	446.92
218.62	432.3	20.227	365.16	374.96	32.551	425	425.83	-11.531	390.2	325.62	193.77	374.38	310.21	479.99	422.02	286.45	574.62	535.47	449.84	21.238	681.7	485.82	32.773	738.46	428.33	-6.9361	603.28	586.43	372.96	520.27	561.73	459.95	521.29	617.79	758.77	378.36	565.23	966.94	372.65	347.7	985.75	600.31	483.59	998.56	598.58	425.99	999.96	388.91	446.79
218.6	432.35	20.289	365.16	374.96	32.551	424.95	425.81	-11.522	390.12	325.75	193.67	374.44	310.19	479.96	421.92	286.38	574.56	535.55	449.92	21.276	681.69	485.77	32.814	738.46	428.33	-6.9361	603.14	586.36	372.94	520.27	561.73	459.95	521.29	617.79	758.77	378.36	565.23	966.94	373.01	347.47	985.48	600.31	483.59	998.56	598.64	425.96	1000	388.86	446.93
218.55	432.32	20.267	365.16	374.96	32.551	424.91	425.75	-11.442	390.22	325.73	193.73	374.45	310.19	479.93	421.89	286.32	574.59	535.57	449.84	21.28	681.78	485.8	32.856	738.46	428.33	-6.9361	603.16	586.29	372.94	520.22	561.89	460	521.23	617.72	758.74	378.42	565.04	966.93	373.06	347.46	985.67	600.31	483.59	998.56	598.56	425.85	999.95	388.87	446.89
218.6	432.2	20.33	365.3	374.67	32.807	424.92	425.82	-11.404	390.2	325.62	193.77	374.42	310.09	479.99	421.99	286.22	574.63	535.56	449.83	21.179	681.87	485.76	32.75	738.51	428.31	-6.9779	603.07	586.45	373.02	520.27	561.73	459.95	521.29	617.79	758.77	378.42	565.04	966.93	372.71	347.52	985.65	600.31	483.59	998.56	598.7	425.82	1000	389.04	446.96
218.53	432.24	20.289	365.3	374.67	32.807	424.96	425.89	-11.419	390.1	325.64	193.71	374.42	310.11	480.04	421.99	286.22	574.63	535.47	449.81	21.166	681.7	485.82	32.773	738.46	428.33	-6.9361	603.09	586.37	373.02	520.27	561.68	460	521.32	617.77	758.72	378.44	565.28	966.89	373.33	347.47	985.66	600.27	483.42	998.44	598.83	425.8	1000	389.04	446.96
218.55	432.17	20.308	365.3	374.67	32.807	424.95	425.82	-11.458	390.2	325.62	193.77	374.43	310.03	480.05	422.04	286.28	574.61	535.46	449.85	21.208	681.7	485.82	32.773	738.44	428.37	-6.9184	603.19	586.26	372.92	520.27	561.68	460	521.29	617.79	758.77	378.42	565.04	966.93	373.18	347.52	985.52	600.27	483.42	998.44	598.89	425.62	1000.1	389.14	447.01
218.66	432.21	20.269	365.3	374.67	32.807	424.97	425.85	-11.499	390.19	325.51	193.84	374.36	310.16	479.95	422.07	286.16	574.62	535.46	449.85	21.208	681.87	485.76	32.75	738.46	428.33	-6.9361	603.29	586.2	373	520.23	561.62	460.06	521.26	617.65	758.75	378.44	564.97	966.84	373.26	347.28	985.67	600.27	483.42	998.44	598.85	425.73	1000.1	389.1	447
218.59	432.22	20.334	365.3	374.67	32.807	424.94	425.73	-11.479	390.19	325.51	193.84	374.48	310.01	480.03	421.99	286.22	574.63	535.45	449.76	21.087	681.79	485.77	32.667	738.51	428.31	-6.9779	603.26	586.31	373.08	520.23	561.62	460.06	521.26	617.65	758.75	378.51	565.1	966.87	373.49	347.22	985.59	600.46	483.5	998.52	598.89	425.62	1000.1	389.1	447
218.55	432.17	20.308	365.3	374.67	32.807	425.01	425.74	-11.506	390.21	325.41	193.92	374.47	309.99	479.98	421.98	286.27	574.58	535.61	449.85	21.253	681.7	485.82	32.773	738.51	428.31	-6.9779	603.45	586.28	373.05	520.23	561.62	460.06	521.32	617.73	758.78	378.44	564.97	966.84	373.47	347.16	985.67	600.34	483.32	998.33	599.08	425.49	1000.1	389.1	447
218.6	432.17	20.339	365.36	374.28	32.907	424.92	425.67	-11.403	390.21	325.41	193.92	374.43	310.03	480.05	422.03	286.14	574.58	535.5	449.76	21.151	681.7	485.82	32.773	738.54	428.32	-7.0181	603.21	586.18	372.92	520.23	561.62	460.06	521.32	617.73	758.78	378.52	565.02	966.79	373.51	347.43	985.56	600.27	483.27	998.36	599.08	425.49	1000.1	389.14	447.03
218.58	432.14	20.306	365.16	374.96	32.551	424.96	425.74	-11.419	390.21	325.41	193.92	374.47	309.99	479.98	422.2	286.11	574.61	535.47	449.81	21.166	681.78	485.8	32.856	738.54	428.32	-7.0181	603.21	586.18	372.92	520.32	561.65	460.09	521.36	617.67	758.84	378.52	565.02	966.79	373.49	347.31	985.58	600.22	483.2	998.28	599.08	425.49	1000.1	389.14	447.03
218.73	432.08	20.373	365.3	374.67	32.807	424.95	425.61	-11.411	390.21	325.41	193.92	374.53	310.05	479.94	422.12	286.09	574.59	535.5	449.76	21.151	681.79	485.77	32.667	738.51	428.31	-6.9779	603.48	586.3	372.99	520.19	561.53	460.06	521.32	617.73	758.78	378.52	565.02	966.79	373.55	347	985.72	600.6	483.27	998.4	599.08	425.49	1000.1	389.13	447.1
218.62	432.08	20.431	365.3	374.67	32.807	424.99	425.75	-11.388	390.11	325.41	193.81	374.47	309.99	479.98	422.26	286.15	574.54	535.5	449.76	21.151	681.78	485.8	32.856	738.51	428.31	-6.9779	603.21	586.18	372.92	520.19	561.53	460.06	521.35	617.71	758.73	378.52	565.02	966.79	373.58	347.05	985.66	600.56	483.13	998.29	599.2	425.19	1000.1	389.12	447.07
218.6	432.11	20.345	365.3	374.67	32.807	424.92	425.67	-11.403	390.11	325.41	193.81	374.47	309.99	479.98	422.2	286.11	574.61	535.53	449.69	21.07	681.79	485.77	32.667	738.56	428.31	-7.0602	603.17	586.16	372.98	520.19	561.53	460.06	521.41	617.64	758.72	378.56	564.89	966.75	373.6	347.06	985.73	600.62	483.1	998.36	599.16	425.29	1000.1	389.06	447.01
218.73	432.08	20.373	365.3	374.67	32.807	424.95	425.82	-11.458	390.22	325.35	193.78	374.43	310.03	480.05	422.21	286.1	574.56	535.48	449.72	21.072	681.7	485.82	32.773	738.56	428.31	-7.0602	603.21	586.18	372.92	520.29	561.56	460.09	521.41	617.64	758.72	378.56	564.89	966.75	373.58	347.05	985.66	600.54	482.89	998.34	599.2	425.19	1000.1	389.1	447.04
218.6	432.11	20.345	365.3	374.67	32.807	424.96	425.74	-11.419	390.31	325.32	193.84	374.43	310.03	480.05	422.28	285.96	574.51	535.5	449.76	21.151	681.79	485.77	32.667	738.54	428.32	-7.0181	603.36	586.24	372.97	520.29	561.56	460.09	521.41	617.64	758.72	378.56	564.89	966.75	373.58	347.05	985.66	600.66	482.86	998.39	599.46	425.15	1000.2	389.1	447.04
218.61	432.05	20.427	365.3	374.67	32.807	424.92	425.67	-11.403	390.22	325.35	193.78	374.47	309.99	479.98	422.31	286	574.59	535.64	449.76	21.162	681.79	485.77	32.667	738.56	428.31	-7.0602	603.35	586.25	372.94	520.19	561.53	460.06	521.41	617.6	758.83	378.69	564.9	966.87	373.6	347.06	985.73	600.79	482.82	998.44	599.46	425.15	1000.2	389.1	447.04
218.62	432.1	20.387	365.39	374.73	32.866	424.98	425.68	-11.427	390.24	325.33	193.72	374.47	309.99	479.98	422.18	286.04	574.55	535.55	449.73	21.149	681.7	485.82	32.773	738.56	428.31	-7.0602	603.32	586.22	373.03	520.29	561.56	460.09	521.44	617.58	758.79	378.81	564.96	966.83	373.58	347.05	985.66	600.79	482.82	998.44	599.35	425.05	1000.2	389.18	447.12
218.62	432.1	20.387	365.3	374.67	32.807	424.98	425.68	-11.427	390.34	325.3	193.78	374.47	309.99	479.98	422.37	286.03	574.52	535.58	449.68	21.147	681.7	485.82	32.773	738.56	428.31	-7.0602	603.21	586.18	372.92	520.19	561.53	460.06	521.44	617.58	758.79	378.69	564.9	966.87	373.58	347.05	985.66	600.82	482.74	998.48	599.46	425.15	1000.2	389.13	447.15
218.69	431.97	20.445	365.3	374.67	32.807	424.95	425.61	-11.411	390.24	325.33	193.72	374.44	309.92	479.97	422.32	285.98	574.55	535.54	449.72	21.065	681.7	485.82	32.773	738.56	428.31	-7.0602	603.17	586.16	372.98	520.19	561.53	460.06	521.57	617.5	758.73	378.81	564.96	966.83	373.6	347.06	985.73	600.82	482.74	998.48	599.46	425.15	1000.2	389.04	447.11
218.69	431.97	20.445	365.16	374.96	32.551	424.95	425.61	-11.411	390.24	325.33	193.72	374.44	309.92	479.97	422.28	285.96	574.51	535.53	449.69	21.07	681.79	485.77	32.667	738.56	428.31	-7.0602	603.17	586.16	372.98	520.19	561.53	460.06	521.54	617.52	758.78	378.81	564.96	966.83	373.58	347.05	985.66	600.82	482.74	998.48	599.39	424.99	1000.1	389.22	447.22
218.62	432.06	20.448	365.3	374.67	32.807	424.95	425.61	-11.411	390.24	325.33	193.72	374.44	309.92	479.97	422.32	285.98	574.55	535.64	449.66	21.082	681.76	485.77	32.715	738.55	428.36	-7.0991	603.3	586.19	373.04	520.19	561.53	460.06	521.57	617.5	758.73	378.91	564.99	966.86	373.58	347.05	985.66	600.82	482.74	998.48	599.43	424.91	1000.1	389.13	447.19
218.63	432.03	20.465	365.3	374.67	32.807	424.92	425.67	-11.403	390.24	325.33	193.72	374.44	309.92	479.97	422.27	285.92	574.48	535.58	449.61	21.021	681.84	485.76	32.798	738.55	428.36	-7.0991	603.17	586.14	373.04	520.14	561.43	460.04	521.51	617.43	758.71	378.91	564.99	966.86	373.58	347.05	985.66	600.93	482.73	998.48	599.43	424.91	1000.1	389.08	447.22
218.72	432.08	20.369	365.3	374.67	32.807	424.95	425.61	-11.411	390.27	325.31	193.67	374.44	309.92	479.97	422.31	285.87	574.48	535.73	449.65	21.117	681.93	485.72	32.692	738.56	428.31	-7.0602	603.11	586.1	373.04	519.98	561.3	460	521.57	617.5	758.73	378.91	564.99	966.86	373.58	347.05	985.66	600.93	482.73	998.48	599.58	424.92	1000	389.1	447.19
218.7	432	20.45	365.3	374.67	32.807	424.95	425.61	-11.411	390.24	325.33	193.72	374.44	309.92	479.97	422.37	285.96	574.48	535.6	449.65	21.1	681.7	485.82	32.773	738.59	428.31	-7.1412	603.17	586.16	372.98	520.07	561.35	459.98	521.57	617.5	758.73	378.91	564.99	966.86	373.65	347.07	985.68	600.93	482.73	998.48	599.47	424.82	1000	389.13	447.19
218.64	432.07	20.426	365.3	374.67	32.807	424.92	425.67	-11.403	390.27	325.31	193.67	374.44	309.92	479.97	422.4	285.97	574.41	535.58	449.61	21.021	681.87	485.76	32.75	738.58	428.34	-7.0974	603.14	586.1	373.04	519.98	561.3	460	521.56	617.36	758.69	378.91	564.99	966.86	373.58	347.05	985.66	600.93	482.73	998.48	599.5	424.8	999.98	389.17	447.23
218.67	432.07	20.385	365.3	374.67	32.807	424.95	425.61	-11.411	390.27	325.31	193.67	374.44	309.92	479.97	422.32	285.97	574.46	535.64	449.66	21.082	681.85	485.68	32.65	738.54	428.31	-7.2345	603.03	586.04	373.1	519.98	561.3	460	521.42	617.36	758.72	378.91	564.99	966.86	373.7	347.02	985.61	600.97	482.73	998.41	599.58	424.92	1000	389.17	447.23
218.55	432.07	20.422	365.3	374.67	32.807	424.94	425.66	-11.44	390.24	325.33	193.72	374.56	309.88	480.02	422.4	285.97	574.41	535.66	449.63	21.035	681.76	485.77	32.715	738.68	428.21	-7.1233	602.92	586.55	373.24	519.98	561.3	460	521.42	617.36	758.72	378.91	564.99	966.86	373.65	347.07	985.68	601.1	482.71	998.42	599.6	424.89	999.97	389.17	447.23
218.71	432.05	20.363	365.3	374.67	32.807	424.95	425.61	-11.411	390.24	325.33	193.72	374.44	309.92	479.97	422.35	285.92	574.44	535.58	449.61	21.021	681.93	485.67	32.733	738.53	428.27	-7.1146	603.02	586.01	373.16	519.96	561.22	460.03	521.51	617.23	758.71	378.91	564.99	966.86	373.6	347.06	985.73	601.1	482.71	998.42	599.58	424.92	1000	389.19	447.3
218.62	431.98	20.419	365.3	374.67	32.807	424.95	425.61	-11.411	390.27	325.31	193.67	374.44	309.92	479.97	422.33	286.01	574.48	535.58	449.61	21.021	681.76	485.77	32.715	738.54	428.29	-7.1517	602.92	586.04	373.2	519.96	561.22	460.03	521.47	617.29	758.7	378.91	564.99	966.86	373.65	347.07	985.68	601.14	482.62	998.4	599.6	424.89	999.97	389.33	447.24
218.65	432.11	20.376	365.3	374.67	32.807	424.95	425.61	-11.411	390.37	325.28	193.73	374.53	309.9	479.97	422.26	285.9	574.43	535.58	449.61	21.021	681.7	485.82	32.773	738.61	428.37	-7.1393	602.93	586.06	373.14	519.96	561.22	460.03	521.47	617.29	758.7	378.91	564.99	966.86	373.65	347.03	985.56	601.3	482.56	998.37	599.6	424.89	999.97	389.19	447.3
218.55	432.03	20.375	365.3	374.67	32.807	424.91	425.75	-11.442	390.24	325.33	193.72	374.41	309.94	479.92	422.34	285.85	574.4	535.58	449.61	21.021	681.7	485.82	32.773	738.54	428.29	-7.1517	602.88	585.96	373.34	519.96	561.22	460.03	521.47	617.29	758.7	379.41	564.86	966.78	373.59	346.98	985.6	601.16	482.59	998.34	599.6	424.89	999.97	389.33	447.24
218.58	431.99	20.414	365.3	374.67	32.807	424.92	425.67	-11.403	390.27	325.31	193.67	374.44	309.92	479.97	422.34	285.85	574.4	535.56	449.63	21.068	681.7	485.82	32.773	738.56	428.31	-7.0602	602.74	585.91	373.25	519.9	561.21	459.98	521.51	617.23	758.71	379.12	564.95	966.87	373.82	347.01	985.66	601.3	482.56	998.37	599.6	424.89	999.97	389.33	447.24
218.6	432.12	20.349	365.16	374.96	32.551	424.92	425.67	-11.403	390.37	325.28	193.73	374.56	309.88	480.02	422.34	285.85	574.4	535.53	449.57	21.046	681.7	485.82	32.773	738.64	428.18	-7.1261	602.69	585.88	373.38	519.9	561.21	459.98	521.49	617.3	758.66	379.72	564.74	966.59	373.72	347.16	985.66	601.3	482.56	998.37	599.6	424.89	999.97	389.33	447.24
218.6	432.07	20.495	365.3	374.67	32.807	424.92	425.67	-11.403	390.27	325.31	193.67	374.53	309.9	479.97	422.34	285.85	574.4	535.66	449.63	21.035	681.7	485.82	32.773	738.58	428.29	-7.104	602.69	585.88	373.38	519.9	561.21	459.98	521.51	617.23	758.71	379.84	564.8	966.58	373.86	347.1	985.55	601.3	482.56	998.37	599.6	424.89	999.97	389.24	447.25
218.66	432.07	20.497	365.3	374.67	32.807	424.92	425.67	-11.403	390.27	325.31	193.67	374.56	309.88	480.02	422.32	285.88	574.38	535.58	449.61	21.021	681.76	485.77	32.715	738.56	428.31	-7.0602	602.57	585.83	373.32	519.82	561.22	460.01	521.53	617.23	758.67	379.44	564.8	966.61	373.63	347.05	985.61	601.3	482.56	998.37	599.6	424.89	999.97	389.26	447.33
218.47	432.12	20.35	365.3	374.67	32.807	424.96	425.74	-11.419	390.27	325.31	193.67	374.41	309.94	479.92	422.34	285.85	574.4	535.58	449.61	21.021	681.78	485.73	32.709	738.64	428.18	-7.1261	602.56	585.81	373.38	519.82	561.22	460.01	521.43	617.21	758.64	379.72	564.74	966.59	373.91	346.93	985.61	601.35	482.46	998.36	599.79	424.88	999.91	389.26	447.33
218.59	432.03	20.506	365.3	374.67	32.807	424.91	425.75	-11.442	390.27	325.31	193.67	374.41	309.94	479.92	422.26	285.9	574.43	535.56	449.63	21.068	681.76	485.73	32.756	738.56	428.31	-7.0602	602.69	585.88	373.38	519.82	561.22	460.01	521.39	617.17	758.66	379.89	564.65	966.39	373.87	346.95	985.6	601.3	482.56	998.37	599.79	424.88	999.91	389.26	447.33
218.64	432.09	20.459	365.3	374.67	32.807	424.92	425.67	-11.403	390.24	325.33	193.72	374.44	309.92	479.97	422.26	285.9	574.43	535.58	449.61	21.021	681.77	485.76	32.897	738.56	428.31	-7.0602	602.49	585.88	373.46	519.77	561.17	459.9	521.47	617.15	758.64	379.89	564.65	966.39	373.86	346.86	985.66	601.3	482.56	998.37	599.72	424.88	999.95	389.26	447.33
218.61	432.04	20.385	365.3	374.67	32.807	424.92	425.67	-11.403	390.27	325.31	193.67	374.39	309.92	479.9	422.26	285.82	574.39	535.55	449.54	20.999	681.69	485.77	32.814	738.56	428.31	-7.0602	602.49	585.88	373.46	519.73	561.23	460.04	521.39	617.17	758.66	380.02	564.7	966.37	373.9	346.77	985.77	601.35	482.46	998.36	599.79	424.88	999.91	389.24	447.38
218.55	432.13	20.39	365.3	374.67	32.807	424.92	425.67	-11.403	390.23	325.43	193.63	374.44	309.92	479.97	422.26	285.82	574.39	535.56	449.63	21.068	681.77	485.76	32.897	738.56	428.31	-7.0602	602.29	586.35	373.57	519.73	561.23	460.04	521.4	617.18	758.62	379.89	564.65	966.39	374.03	346.66	985.63	601.35	482.46	998.36	599.79	424.88	999.91	389.24	447.38
218.57	432.11	20.433	365.36	374.28	32.907	424.92	425.67	-11.403	390.34	325.3	193.78	374.44	309.92	479.97	422.35	285.92	574.44	535.56	449.63	21.068	681.77	485.76	32.897	738.56	428.31	-7.0602	602.49	585.88	373.46	519.44	561.12	459.9	521.33	617.14	758.68	379.72	564.74	966.59	373.85	346.76	985.63	601.35	482.46	998.36	599.68	424.75	999.85	389.24	447.39
218.59	432.03	20.506	365.3	374.67	32.807	424.92	425.74	-11.365	390.24	325.33	193.72	374.41	309.94	479.92	422.26	285.82	574.39	535.58	449.61	21.021	681.78	485.8	32.856	738.56	428.31	-7.0602	602.39	585.91	373.5	519.43	561.14	459.86	521.33	617.14	758.68	379.72	564.74	966.59	374.01	346.77	985.65	601.35	482.46	998.36	599.68	424.75	999.85	389.24	447.39
218.56	432.07	20.347	365.3	374.67	32.807	424.96	425.82	-11.38	390.24	325.33	193.72	374.41	309.94	479.92	422.3	285.93	574.35	535.53	449.57	21.046	681.69	485.77	32.814	738.65	428.25	-7.0279	602.56	585.81	373.38	519.5	561.12	459.99	521.33	617.14	758.68	380.02	564.7	966.37	373.92	346.58	985.81	601.35	482.46	998.36	599.68	424.75	999.85	389.24	447.34
218.66	432.04	20.368	365.3	374.67	32.807	424.92	425.67	-11.403	390.24	325.33	193.72	374.37	309.94	479.85	422.25	285.81	574.38	535.58	449.61	21.021	681.69	485.77	32.814	738.56	428.31	-7.0602	602.49	585.88	373.46	519.54	561.08	459.96	521.34	617.15	758.65	379.89	564.65	966.39	374.03	346.66	985.63	601.39	482.36	998.37	599.69	424.75	999.79	389.24	447.34
218.5	432.15	20.391	365.3	374.67	32.807	424.92	425.74	-11.365	390.27	325.31	193.67	374.38	309.86	479.92	422.26	285.82	574.39	535.58	449.61	21.021	681.78	485.8	32.856	738.56	428.31	-7.0602	602.56	585.81	373.38	519.49	561	459.88	521.33	617.14	758.68	379.89	564.65	966.39	374.08	346.65	985.73	601.39	482.36	998.37	599.69	424.75	999.79	389.24	447.34
218.53	432.05	20.337	365.3	374.67	32.807	424.91	425.75	-11.442	390.24	325.33	193.72	374.37	309.94	479.85	422.25	285.81	574.38	535.55	449.54	20.999	681.78	485.8	32.856	738.56	428.31	-7.0602	602.49	585.88	373.46	519.44	561.12	459.9	521.33	617.14	758.68	379.89	564.65	966.39	374.03	346.58	985.68	601.39	482.36	998.37	599.69	424.75	999.79	389.24	447.34
218.55	432.14	20.346	365.3	374.67	32.807	424.92	425.74	-11.365	390.27	325.31	193.67	374.41	309.94	479.92	422.25	285.81	574.38	535.53	449.57	21.046	681.79	485.7	32.919	738.56	428.31	-7.0602	602.26	585.86	373.44	519.5	561.12	459.99	521.33	617.14	758.68	379.89	564.65	966.39	374.11	346.57	985.69	601.43	482.26	998.39	599.69	424.75	999.79	389.24	447.34
218.6	432.11	20.345	365.16	374.96	32.551	424.96	425.74	-11.419	390.23	325.43	193.63	374.36	309.84	479.9	422.2	285.9	574.47	535.56	449.63	21.068	681.8	485.74	32.878	738.54	428.32	-7.0181	602.42	585.74	373.37	519.5	561.12	459.99	521.33	617.14	758.68	379.75	564.67	966.28	374.07	346.54	985.69	601.43	482.26	998.39	599.81	424.72	999.84	389.34	447.39
218.59	432.03	20.506	365.16	374.96	32.551	424.96	425.74	-11.419	390.24	325.33	193.72	374.33	309.86	479.85	422.27	285.9	574.29	535.53	449.57	21.046	681.72	485.62	32.841	738.54	428.32	-7.0181	602.2	586.36	373.6	519.49	561	459.88	521.34	617.07	758.71	379.85	564.7	966.3	374.17	346.58	985.57	601.43	482.26	998.39	599.85	424.73	999.79	389.34	447.39
218.57	432.11	20.433	365.3	374.67	32.807	424.96	425.74	-11.419	390.27	325.31	193.67	374.37	309.82	479.87	422.26	285.82	574.39	535.56	449.63	21.068	681.79	485.7	32.919	738.56	428.31	-7.0602	602.36	585.84	373.4	519.49	561	459.88	521.34	617.07	758.71	379.85	564.7	966.3	374.02	346.51	985.65	601.46	482.22	998.27	599.81	424.72	999.84	389.44	447.44
218.58	432.03	20.336	365.3	374.67	32.807	424.97	425.78	-11.462	390.23	325.43	193.63	374.33	309.86	479.85	421.89	286.27	574.31	535.58	449.61	21.021	681.7	485.69	32.818	738.56	428.31	-7.0602	602.39	585.91	373.5	519.49	561	459.88	521.34	617.07	758.71	379.75	564.67	966.28	374.17	346.58	985.57	601.46	482.22	998.27	599.72	424.76	999.73	389.45	447.33
218.52	432.08	20.462	365.3	374.67	32.807	424.96	425.74	-11.419	390.24	325.33	193.72	374.33	309.86	479.85	422.36	285.77	574.24	535.58	449.61	21.021	681.78	485.8	32.856	738.58	428.29	-7.104	602.49	585.88	373.46	519.5	561.12	459.99	521.34	617.07	758.71	379.85	564.7	966.3	374.07	346.58	985.7	601.42	482.29	998.32	599.85	424.73	999.79	389.46	447.34
218.52	432.13	20.434	365.3	374.67	32.807	424.97	425.93	-11.462	390.27	325.31	193.67	374.32	309.82	479.8	422.31	285.79	574.16	535.56	449.63	21.068	681.69	485.77	32.814	738.56	428.31	-7.0602	602.49	585.88	373.46	519.49	561	459.88	521.39	617	758.71	379.75	564.67	966.28	374.17	346.58	985.57	601.46	482.22	998.27	599.61	424.63	999.67	389.22	447.49
218.62	431.98	20.419	365.3	374.67	32.807	424.96	425.74	-11.419	390.26	325.41	193.58	374.33	309.86	479.85	422.19	285.81	574.25	535.56	449.63	21.068	681.79	485.7	32.919	738.56	428.31	-7.0602	602.49	585.88	373.46	519.45	561.04	459.94	521.34	617.07	758.71	379.75	564.67	966.28	374.17	346.58	985.57	601.46	482.22	998.27	599.85	424.73	999.79	389.14	447.44
218.52	432.09	20.349	365.3	374.67	32.807	424.92	425.74	-11.365	390.24	325.33	193.72	374.33	309.86	479.85	422.31	285.79	574.16	535.56	449.63	21.068	681.76	485.77	32.715	738.56	428.31	-7.0602	602.49	585.88	373.46	519.45	561.04	459.94	521.39	617	758.71	379.85	564.7	966.3	374.11	346.53	985.62	601.5	482.15	998.23	599.85	424.73	999.79	389.56	447.38
218.62	432.09	20.383	365.16	374.96	32.551	424.96	425.89	-11.419	390.24	325.33	193.72	374.33	309.86	479.85	422.26	285.81	574.21	535.53	449.57	21.046	681.69	485.77	32.814	738.56	428.31	-7.0602	602.49	585.88	373.46	519.44	560.92	459.84	521.39	617	758.71	379.75	564.67	966.28	374.22	346.61	985.61	601.57	482.15	998.19	599.85	424.73	999.79	389.34	447.39
218.58	432.03	20.336	365.3	374.67	32.807	424.92	425.67	-11.403	390.24	325.33	193.72	374.33	309.86	479.85	422.31	285.79	574.16	535.56	449.63	21.068	681.77	485.76	32.897	738.56	428.31	-7.0602	602.29	586.35	373.57	519.54	560.95	459.86	521.39	617	758.71	379.75	564.67	966.28	374.17	346.58	985.57	601.5	482.15	998.23	599.85	424.73	999.79	389.44	447.44
218.55	432.04	20.501	365.3	374.67	32.807	424.91	425.75	-11.442	390.27	325.31	193.67	374.33	309.86	479.85	422.31	285.79	574.16	535.56	449.63	21.068	681.78	485.8	32.856	738.56	428.31	-7.0602	602.49	585.88	373.46	519.57	560.89	459.89	521.39	617	758.71	379.75	564.67	966.28	374.11	346.53	985.62	601.57	482.15	998.19	599.85	424.73	999.79	389.53	447.38
218.65	432	20.412	365.3	374.67	32.807	424.91	425.75	-11.442	390.24	325.33	193.72	374.32	309.82	479.8	422.33	285.81	574.2	535.56	449.63	21.068	681.7	485.82	32.773	738.56	428.31	-7.0602	602.29	586.35	373.57	519.49	561	459.88	521.39	617	758.71	379.7	564.52	966.31	374.17	346.58	985.57	601.46	482.22	998.27	599.85	424.73	999.79	389.23	447.49
218.57	432.05	20.461	365.3	374.67	32.807	424.96	425.89	-11.419	390.27	325.31	193.67	374.33	309.86	479.85	422.31	285.79	574.16	535.58	449.61	21.021	681.77	485.76	32.897	738.56	428.31	-7.0602	602.56	585.81	373.38	519.67	561.04	460.01	521.46	616.95	758.74	379.7	564.52	966.31	374.11	346.53	985.62	601.57	482.15	998.19	599.85	424.73	999.79	389.14	447.44
218.69	432.08	20.409	365.3	374.67	32.807	424.92	425.74	-11.365	390.27	325.31	193.67	374.33	309.86	479.85	422.31	285.79	574.16	535.58	449.61	21.021	681.7	485.82	32.773	738.56	428.31	-7.0602	602.29	586.35	373.57	519.76	560.91	459.88	521.46	616.95	758.74	379.7	564.52	966.31	374.22	346.61	985.61	601.5	482.15	998.23	599.85	424.73	999.79	388.92	447.49
218.6	432.01	20.381	365.3	374.67	32.807	424.92	425.82	-11.404	390.27	325.31	193.67	374.37	309.82	479.87	422.31	285.79	574.16	535.56	449.63	21.068	681.77	485.76	32.897	738.56	428.31	-7.0602	602.49	585.88	373.46	519.59	560.88	459.96	521.46	616.97	758.69	379.7	564.52	966.31	374.3	346.49	985.51	601.57	482.15	998.19	599.74	424.6	999.72	389.16	447.48
218.58	432.07	20.424	365.25	375.02	32.609	424.95	425.82	-11.458	390.27	325.31	193.67	374.32	309.82	479.8	422.31	285.79	574.16	535.56	449.63	21.068	681.78	485.8	32.856	738.56	428.31	-7.0602	602.2	586.36	373.6	519.72	560.96	460.02	521.46	616.95	758.74	379.7	564.52	966.31	374.3	346.49	985.51	601.57	482.15	998.19	599.74	424.6	999.72	388.92	447.49
218.57	432.12	20.389	365.3	374.67	32.807	424.95	425.82	-11.458	390.27	325.31	193.67	374.33	309.86	479.85	422.31	285.79	574.16	535.56	449.63	21.068	681.78	485.8	32.856	738.56	428.31	-7.0602	602.29	586.35	373.57	519.63	560.88	460	521.46	616.95	758.74	379.7	564.52	966.31	374.33	346.41	985.58	601.57	482.15	998.19	599.85	424.73	999.79	388.92	447.49
218.61	432.04	20.385	365.26	374.44	32.722	424.96	425.74	-11.419	390.27	325.31	193.67	374.33	309.86	479.85	422.25	285.78	574.08	535.56	449.63	21.068	681.78	485.8	32.856	738.56	428.31	-7.0602	602.56	585.81	373.38	519.88	560.92	460.05	521.46	616.97	758.69	379.7	564.52	966.31	374.38	346.52	985.63	601.57	482.15	998.19	599.86	424.56	999.79	388.92	447.49
218.54	432.07	20.392	365.3	374.67	32.807	424.92	425.67	-11.403	390.27	325.31	193.67	374.32	309.82	479.8	422.25	285.78	574.08	535.56	449.63	21.068	681.7	485.82	32.773	738.53	428.27	-7.1146	602.29	586.35	373.57	519.81	561.08	460.08	521.46	616.95	758.74	379.88	564.33	966.27	374.37	346.49	985.45	601.57	482.15	998.19	599.85	424.73	999.79	388.92	447.49
218.62	432.1	20.387	365.3	374.67	32.807	424.91	425.75	-11.442	390.24	325.33	193.72	374.38	309.86	479.92	422.25	285.78	574.08	535.56	449.63	21.068	681.77	485.76	32.897	738.56	428.31	-7.0602	602.29	586.35	373.57	519.87	561.09	460.13	521.46	616.95	758.74	379.64	564.39	966.32	374.45	346.41	985.6	601.64	481.97	998.23	599.86	424.56	999.79	388.92	447.49
218.57	432.11	20.433	365.3	374.67	32.807	424.96	425.74	-11.419	390.27	325.31	193.67	374.25	309.83	479.84	422.18	285.78	574.12	535.53	449.57	21.046	681.78	485.8	32.856	738.56	428.31	-7.0602	602.36	586.31	373.51	519.81	560.96	459.99	521.46	616.95	758.74	379.64	564.39	966.32	374.45	346.31	985.58	601.74	481.96	998.21	599.98	424.63	999.71	388.78	447.66
218.74	432.06	20.412	365.3	374.67	32.807	424.96	425.74	-11.419	390.26	325.41	193.58	374.25	309.83	479.84	422.25	285.78	574.08	535.56	449.63	21.068	681.79	485.7	32.919	738.56	428.31	-7.0602	602.56	585.81	373.38	519.85	561	460.29	521.46	616.95	758.74	379.88	564.33	966.27	374.45	346.31	985.58	601.74	481.96	998.21	599.96	424.69	999.85	388.82	447.45
218.63	432.04	20.422	365.3	374.67	32.807	424.95	425.82	-11.458	390.24	325.33	193.72	374.13	309.78	479.81	422.25	285.78	574.08	535.56	449.63	21.068	681.77	485.76	32.897	738.56	428.31	-7.0602	602.48	586.36	373.49	519.8	560.87	460.15	521.46	616.95	758.74	379.88	564.33	966.27	374.53	346.29	985.49	601.74	481.96	998.21	599.88	424.54	999.73	388.82	447.45
218.63	432.04	20.457	365.3	374.67	32.807	424.94	425.66	-11.44	390.24	325.33	193.72	374.1	309.88	479.8	422.25	285.78	574.08	535.56	449.63	21.068	681.7	485.82	32.773	738.56	428.31	-7.0602	602.36	586.31	373.51	519.81	561.08	460.08	521.46	616.95	758.74	379.88	564.33	966.27	374.62	346.21	985.59	601.74	481.96	998.21	599.88	424.54	999.73	388.78	447.59
218.73	432.08	20.373	365.3	374.67	32.807	424.95	425.82	-11.458	390.24	325.33	193.72	374.15	309.82	479.86	421.83	286.25	574.17	535.53	449.57	21.046	681.84	485.72	32.839	738.56	428.31	-7.0602	602.36	586.31	373.51	519.87	560.99	460.2	521.47	616.91	758.77	379.88	564.33	966.27	374.45	346.27	985.62	601.74	481.96	998.21	599.86	424.56	999.79	388.78	447.59
218.55	432.08	20.422	365.3	374.67	32.807	424.91	425.75	-11.442	390.17	325.36	193.7	374.13	309.78	479.81	422.02	285.77	574.25	535.56	449.63	21.068	681.79	485.7	32.919	738.56	428.31	-7.0602	602.56	585.81	373.38	519.88	560.92	460.05	521.46	616.95	758.74	379.88	564.33	966.27	374.67	346.2	985.52	601.77	481.87	998.24	599.87	424.5	999.64	388.62	447.59
218.57	432.08	20.303	365.3	374.67	32.807	424.95	425.82	-11.458	390.14	325.39	193.75	374.15	309.82	479.86	421.83	286.22	574.09	535.53	449.57	21.046	681.77	485.76	32.897	738.56	428.31	-7.0602	602.29	586.35	373.57	519.73	560.91	460.09	521.49	616.85	758.79	379.88	564.33	966.27	374.58	346.12	985.49	601.8	481.88	998.17	600.02	424.47	999.68	388.58	447.73
218.65	432.04	20.375	365.3	374.67	32.807	424.95	425.82	-11.458	390.14	325.39	193.75	373.94	309.82	479.91	421.98	285.71	574.27	535.62	449.65	21.151	681.77	485.76	32.897	738.54	428.32	-7.0181	602.36	586.31	373.51	519.8	560.87	460.15	521.49	616.85	758.79	379.88	564.33	966.27	374.82	346.04	985.43	601.8	481.88	998.17	600.15	424.45	999.68	388.63	447.74
218.74	432.06	20.412	365.16	374.96	32.551	424.95	425.82	-11.458	390.1	325.51	193.72	373.95	309.89	479.91	421.98	285.71	574.27	535.56	449.63	21.068	681.71	485.58	32.882	738.56	428.31	-7.0602	602.27	586.26	373.6	519.65	560.8	460.08	521.57	616.82	758.81	379.95	564.14	966.27	374.73	346.13	985.54	601.77	481.87	998.24	600.02	424.47	999.68	388.5	447.82
218.67	432.1	20.371	365.3	374.67	32.807	424.96	425.74	-11.419	390.13	325.49	193.66	373.87	309.94	479.78	421.89	285.7	574.29	535.62	449.65	21.151	681.72	485.75	32.795	738.56	428.31	-7.0602	602.36	586.31	373.51	519.87	560.87	460.11	521.49	616.85	758.79	379.88	564.33	966.27	374.99	346.1	985.45	601.8	481.88	998.17	600.15	424.45	999.68	388.49	447.69
218.63	432.11	20.304	365.16	374.96	32.551	424.92	425.82	-11.404	390.1	325.51	193.72	373.81	309.94	479.83	421.71	285.69	574.3	535.56	449.63	21.068	681.69	485.77	32.814	738.56	428.31	-7.0602	602.29	586.35	373.57	519.66	560.74	460.14	521.49	616.85	758.79	379.95	564.14	966.27	374.91	346.1	985.47	601.76	481.81	998.08	600.15	424.45	999.68	388.44	447.8
218.62	432.09	20.383	365.3	374.67	32.807	424.95	425.82	-11.458	390.1	325.51	193.72	373.69	310.01	479.85	421.72	285.65	574.33	535.56	449.63	21.068	681.79	485.7	32.919	738.56	428.31	-7.0602	602.29	586.35	373.57	519.72	560.91	460.22	521.49	616.85	758.79	379.91	564.06	966.23	375.14	345.97	985.5	601.8	481.88	998.17	600.25	424.58	999.74	388.53	447.56
218.65	432.09	20.347	365.39	374.73	32.866	424.95	425.82	-11.458	390.11	325.41	193.81	373.69	310.01	479.85	421.76	285.62	574.32	535.56	449.63	21.068	681.75	485.79	32.903	738.56	428.31	-7.0602	602.27	586.26	373.6	519.77	560.83	460.24	521.49	616.85	758.79	379.91	564.06	966.23	375	345.81	985.47	601.8	481.88	998.17	600.25	424.58	999.74	388.63	447.59
218.6	432.11	20.345	365.3	374.67	32.807	424.95	425.82	-11.458	390.11	325.41	193.81	373.63	310.12	479.8	421.46	285.62	574.34	535.53	449.57	21.046	681.77	485.76	32.897	738.56	428.31	-7.0602	602.34	586.22	373.54	519.66	560.71	460.09	521.57	616.82	758.81	379.91	564.06	966.23	374.95	345.95	985.34	601.8	481.88	998.17	600.15	424.45	999.68	388.44	447.8
218.63	432.09	20.269	365.3	374.67	32.807	424.91	425.75	-11.442	390.11	325.41	193.81	373.6	310.12	479.8	421.32	285.68	574.35	535.53	449.57	21.046	681.69	485.65	32.86	738.54	428.32	-7.0181	602.27	586.26	373.6	519.51	560.67	460.02	521.54	616.82	758.85	379.91	564.06	966.23	375.21	345.77	985.53	601.96	481.9	998.14	600.25	424.42	999.75	388.49	447.67
218.62	432.1	20.387	365.3	374.67	32.807	424.98	425.8	-11.495	390.11	325.41	193.81	373.39	310.09	479.85	421.32	285.68	574.35	535.56	449.63	21.068	681.79	485.7	32.919	738.54	428.32	-7.0181	602.27	586.26	373.6	519.47	560.72	460.15	521.57	616.82	758.81	379.91	564.06	966.23	375.01	345.94	985.4	602.03	481.76	998.16	600.43	424.31	999.73	388.54	447.84
218.68	432.1	20.294	365.3	374.67	32.807	424.95	425.82	-11.458	390.11	325.41	193.81	373.29	310.18	479.93	421.32	285.68	574.35	535.56	449.63	21.068	681.69	485.57	32.926	738.54	428.32	-7.0181	602.34	586.22	373.54	519.57	560.72	460.12	521.56	616.8	758.89	379.91	564.06	966.23	375.13	345.65	985.47	602.03	481.76	998.16	600.29	424.34	999.72	388.58	447.71
218.6	432.11	20.345	365.16	374.96	32.551	424.98	425.8	-11.495	390.11	325.41	193.81	373.15	310.34	479.97	421.32	285.68	574.35	535.53	449.57	21.046	681.77	485.69	32.964	738.56	428.31	-7.0602	602.27	586.1	373.48	519.61	560.72	460.17	521.63	616.78	758.84	379.91	564.06	966.23	375.15	345.76	985.45	601.99	481.69	998.07	600.43	424.31	999.73	388.54	447.84
218.65	432.13	20.31	365.16	374.96	32.551	424.97	425.8	-11.561	390	325.5	193.74	373	310.22	479.95	421.24	285.66	574.34	535.53	449.57	21.046	681.77	485.73	32.923	738.56	428.31	-7.0602	602.34	586.22	373.54	519.4	560.68	460.14	521.61	616.69	758.9	380.03	564.12	966.21	375.18	345.64	985.38	602.03	481.76	998.16	600.43	424.31	999.73	388.51	447.84
218.55	432.14	20.346	365.16	374.96	32.551	425	425.83	-11.536	390	325.5	193.74	372.9	310.32	479.92	420.97	285.72	574.26	535.53	449.57	21.046	681.78	485.8	32.856	738.54	428.32	-7.0181	602.34	586.22	373.54	519.47	560.72	460.15	521.64	616.54	758.85	379.86	563.96	966.19	375.12	345.64	985.43	602.1	481.8	998.06	600.43	424.31	999.73	388.65	447.76
218.62	432.1	20.387	365.3	374.67	32.807	424.97	425.8	-11.561	390.01	325.39	193.83	372.81	310.27	479.83	420.97	285.72	574.26	535.56	449.63	21.068	681.71	485.58	32.882	738.54	428.32	-7.0181	602.27	586.26	373.6	519.52	560.73	460.25	521.68	616.71	758.81	379.86	563.96	966.19	375.47	345.57	985.41	602.14	481.87	998.16	600.43	424.31	999.73	388.74	447.79
218.7	432.08	20.414	365.3	374.67	32.807	425.04	425.88	-11.55	389.94	325.47	193.8	372.81	310.34	479.94	420.94	285.73	574.31	535.53	449.57	21.046	681.79	485.7	32.919	738.53	428.31	-7.0201	602.2	586.15	373.54	519.46	560.72	460.24	521.66	616.66	758.89	379.93	563.79	966.23	375.29	345.63	985.25	602.03	481.76	998.16	600.43	424.31	999.73	388.84	447.84
218.65	432.09	20.347	365.3	374.67	32.807	424.96	425.82	-11.38	389.89	325.48	193.87	372.83	310.4	479.87	420.94	285.73	574.31	535.55	449.54	20.999	681.69	485.57	32.926	738.51	428.31	-6.9779	602.27	586.26	373.6	519.4	560.67	460.27	521.68	616.51	758.84	379.9	563.82	966.13	375.28	345.68	985.39	602.1	481.8	998.06	600.67	424.4	999.84	388.93	447.58
218.6	432.14	20.377	365.39	374.73	32.866	424.95	425.82	-11.458	389.78	325.55	193.88	372.71	310.31	479.95	420.94	285.73	574.31	535.56	449.63	21.068	681.77	485.69	32.964	738.51	428.31	-6.9779	602.27	586.26	373.6	519.37	560.65	460.13	521.64	616.54	758.85	379.93	563.79	966.23	375.46	345.57	985.37	602.1	481.8	998.06	600.56	424.28	999.78	388.88	447.73
218.62	432.1	20.387	365.3	374.67	32.807	424.98	425.77	-11.46	389.78	325.55	193.88	372.71	310.31	479.95	420.9	285.78	574.26	535.48	449.59	21.048	681.71	485.58	32.882	738.54	428.32	-7.0181	602.23	586.23	373.64	519.4	560.63	460.22	521.61	616.69	758.9	379.97	563.65	966.17	375.46	345.57	985.37	602.21	481.89	998.04	600.56	424.28	999.78	388.98	447.78
218.55	432.16	20.351	365.25	375.02	32.609	424.93	425.78	-11.485	389.55	325.79	193.75	372.54	310.38	480.04	420.86	285.73	574.35	535.55	449.54	20.999	681.79	485.7	32.919	738.54	428.32	-7.0181	602.27	586.1	373.48	519.4	560.63	460.22	521.62	616.56	758.9	379.93	563.79	966.23	375.46	345.57	985.37	602.39	481.92	997.97	600.6	424.22	999.73	388.89	447.75
218.58	432.14	20.306	365.25	375.02	32.609	424.97	425.8	-11.561	389.6	325.72	193.83	372.34	310.25	480.11	420.69	285.82	574.3	535.53	449.57	21.046	681.69	485.7	32.881	738.56	428.31	-7.0602	602.15	586.02	373.52	519.38	560.57	460.26	521.6	616.57	758.77	379.97	563.65	966.17	375.59	345.47	985.29	602.28	481.81	998.08	600.64	424.14	999.69	389.03	447.63
218.58	432.17	20.267	365.16	374.96	32.551	424.97	425.85	-11.499	389.4	325.77	193.81	372.41	310.35	480.14	420.62	285.8	574.3	535.53	449.57	21.046	681.69	485.57	32.926	738.51	428.31	-6.9779	602.11	585.99	373.57	519.4	560.63	460.22	521.66	616.51	758.88	379.97	563.65	966.17	375.65	345.46	985.34	602.38	481.9	998.06	600.99	424.22	999.77	388.98	447.78
218.55	432.14	20.346	365.3	374.67	32.807	424.99	425.96	-11.503	389.34	325.71	193.86	372.24	310.33	480.09	420.65	285.8	574.34	535.53	449.57	21.046	681.69	485.57	32.926	738.54	428.32	-7.0181	602.11	585.99	373.57	519.28	560.56	460.32	521.68	616.51	758.84	379.97	563.65	966.17	375.59	345.47	985.29	602.39	481.79	998.07	600.88	424.1	999.71	389.07	447.74
218.5	432.18	20.353	365.16	374.96	32.551	424.99	425.88	-11.542	389.4	325.77	193.81	371.99	310.31	480.26	420.54	285.82	574.29	535.53	449.57	21.046	681.69	485.57	32.926	738.51	428.31	-6.9779	602.11	585.99	373.57	519.34	560.44	460.29	521.58	616.55	758.87	380.09	563.51	966.21	375.59	345.47	985.29	602.5	481.88	998.04	601.03	424.13	999.8	388.98	447.79
218.55	432.14	20.346	365.16	374.96	32.551	424.91	425.75	-11.442	389.12	325.82	193.85	372.01	310.34	480.16	420.33	285.85	574.32	535.53	449.57	21.046	681.79	485.7	32.919	738.51	428.31	-6.9779	602.26	586.22	373.71	519.33	560.56	460.38	521.66	616.51	758.88	379.92	563.54	966.16	375.65	345.46	985.34	602.51	481.88	997.98	600.88	424.1	999.71	389.07	447.76
218.58	432.14	20.306	365.16	374.96	32.551	424.96	425.89	-11.419	389.07	325.72	193.94	372.01	310.34	480.16	420.22	285.98	574.32	535.53	449.57	21.046	681.79	485.7	32.919	738.56	428.31	-7.0602	602.02	586	373.6	519.27	560.52	460.28	521.68	616.51	758.84	379.92	563.54	966.16	375.72	345.41	985.35	602.39	481.79	998.07	600.99	424.05	999.68	389.02	447.9
218.58	432.17	20.267	365.16	374.96	32.551	424.99	425.88	-11.542	389.02	325.79	193.86	371.79	310.37	480.19	420.22	285.98	574.32	535.53	449.57	21.046	681.61	485.59	32.843	738.51	428.31	-6.9779	602.02	586	373.6	519.34	560.44	460.29	521.66	616.51	758.88	380.34	563.26	966.03	375.75	345.5	985.36	602.53	481.86	997.92	601.14	424.02	999.71	389.07	447.76
218.58	432.17	20.267	365.25	375.02	32.609	424.99	425.84	-11.535	389.02	325.79	193.86	371.58	310.63	480.13	420.12	285.96	574.33	535.59	449.59	21.128	681.77	485.69	32.964	738.51	428.31	-6.9779	602.05	586.03	373.56	519.24	560.4	460.15	521.68	616.51	758.84	380.39	563.11	965.99	375.82	345.45	985.37	602.51	481.88	997.98	601.25	424.15	999.77	389.07	447.76
218.58	432.17	20.267	365.16	374.96	32.551	424.99	425.88	-11.542	388.81	325.91	193.92	371.58	310.63	480.13	420.07	286.13	574.23	535.5	449.51	21.047	681.69	485.57	32.926	738.51	428.31	-6.9779	602.18	585.95	373.51	519.33	560.56	460.38	521.68	616.51	758.84	380.38	563.2	965.85	375.82	345.45	985.37	602.51	481.88	997.98	601.25	424.15	999.77	389.22	447.82
218.58	432.17	20.267	365.16	374.96	32.551	425	425.91	-11.496	388.75	325.88	193.89	371.5	310.65	480.09	420.02	286.11	574.2	535.53	449.57	21.046	681.8	485.65	33.006	738.54	428.32	-7.0181	602.21	585.98	373.46	519.28	560.41	460.2	521.66	616.51	758.88	380.2	563.2	966.19	375.75	345.5	985.36	602.66	481.83	997.96	601.25	424.15	999.77	389.27	447.68
218.57	432.21	20.232	365.16	374.96	32.551	424.96	425.86	-11.501	388.75	325.88	193.89	371.25	310.82	479.96	420.02	286.11	574.2	535.53	449.57	21.046	681.69	485.57	32.926	738.54	428.32	-7.0181	602.13	585.98	373.63	519.33	560.56	460.38	521.66	616.51	758.88	380.39	563.11	965.99	375.75	345.5	985.36	602.64	481.85	998.02	601.14	424.02	999.71	389.22	447.82
218.53	432.24	20.289	364.95	375.05	32.371	424.96	425.86	-11.501	388.65	325.88	193.93	371.21	310.96	479.95	419.89	286.18	574.18	535.53	449.57	21.046	681.61	485.59	32.843	738.53	428.31	-7.0201	602.17	586.01	373.58	519.28	560.41	460.2	521.66	616.51	758.88	380.39	563.11	965.99	375.84	345.33	985.42	602.66	481.83	997.96	601.25	424.15	999.77	389.27	447.69
218.55	432.17	20.308	365.16	374.96	32.551	425.01	425.79	-11.538	388.65	325.88	193.93	371.24	310.95	480.03	419.89	286.18	574.18	535.53	449.57	21.046	681.69	485.57	32.926	738.51	428.31	-6.9779	602.03	585.99	373.49	519.34	560.44	460.29	521.64	616.5	758.92	380.43	563.05	965.82	375.84	345.33	985.42	602.79	481.8	997.98	601.25	424.15	999.77	389.02	447.89
218.55	432.23	20.284	365.04	375.11	32.43	425.02	425.94	-11.538	388.56	325.87	193.98	370.96	311.07	479.95	419.92	286.08	574.18	535.53	449.57	21.046	681.69	485.57	32.926	738.54	428.32	-7.0181	602.11	585.99	373.57	519.33	560.56	460.38	521.68	616.51	758.84	380.39	563.11	965.99	375.91	345.32	985.36	602.79	481.8	997.98	601.14	424.02	999.71	389.22	447.84
218.58	432.23	20.243	365.16	374.96	32.551	424.96	425.89	-11.419	388.51	326.01	193.96	370.86	311.06	479.99	419.87	286.19	574.15	535.55	449.54	20.999	681.69	485.57	32.926	738.54	428.32	-7.0181	602.1	585.95	373.7	519.33	560.56	460.38	521.64	616.54	758.85	380.34	562.99	966.02	375.95	345.21	985.42	602.79	481.8	997.98	601.25	424.15	999.77	389.22	447.84
218.55	432.23	20.284	365.16	374.96	32.551	424.99	425.84	-11.535	388.45	325.97	194.02	370.75	311.07	479.98	419.78	286.18	574.21	535.53	449.57	21.046	681.61	485.59	32.843	738.54	428.32	-7.0181	602.13	585.97	373.65	519.28	560.41	460.2	521.66	616.51	758.88	380.39	562.93	965.85	376.05	345.05	985.36	602.8	481.8	997.92	601.33	424.15	999.74	389.02	447.9
218.5	432.18	20.353	364.95	375.05	32.371	424.92	425.82	-11.404	388.51	326.01	193.96	370.64	311.1	480.1	419.55	286.28	574.2	535.55	449.54	20.999	681.69	485.7	32.881	738.53	428.31	-7.0201	602.15	586.02	373.52	519.28	560.41	460.2	521.66	616.51	758.88	380.34	562.99	966.02	375.97	344.97	985.3	602.8	481.8	997.92	601.34	424.15	999.73	389.22	447.87
218.5	432.24	20.329	364.95	375.05	32.371	425	425.83	-11.536	388.4	326.06	193.95	370.54	311.08	480.1	419.63	286.18	574.16	535.53	449.57	21.046	681.69	485.61	32.885	738.54	428.32	-7.0181	602.15	586.02	373.52	519.29	560.39	460.26	521.66	616.51	758.88	380.39	562.93	965.85	376.06	344.82	985.34	602.8	481.8	997.92	601.45	424.28	999.79	389.27	447.72
218.57	432.27	20.206	364.95	375.05	32.371	424.97	425.93	-11.462	388.38	326.08	194.01	370.43	311.06	480.12	419.34	286.21	574.19	535.53	449.57	21.046	681.77	485.69	32.964	738.54	428.32	-7.0181	602.1	585.95	373.7	519.35	560.38	460.4	521.64	616.5	758.92	380.57	562.79	966.06	376.09	344.91	985.36	602.8	481.8	997.92	601.33	424.15	999.74	389.22	447.87
218.57	432.27	20.206	365.04	375.11	32.43	425	425.88	-11.464	388.38	326.08	194.01	370.31	311.22	480.09	419.26	286.25	574.26	535.55	449.54	20.999	681.69	485.61	32.885	738.51	428.31	-6.9779	602.17	586.01	373.58	519.29	560.39	460.26	521.66	616.51	758.88	380.45	562.76	965.82	376.05	345.05	985.36	602.79	481.8	997.98	601.52	424.18	999.7	389.27	447.72
218.5	432.24	20.329	365.04	375.11	32.43	425.02	425.94	-11.538	388.4	326.06	193.95	370.3	311.12	480.13	418.93	286.21	574.17	535.55	449.54	20.999	681.69	485.57	32.926	738.53	428.31	-7.0201	602.1	585.95	373.7	519.4	560.27	460.42	521.66	616.51	758.88	380.39	562.93	965.85	376.33	344.76	985.27	602.8	481.8	997.92	601.54	423.93	999.71	389.22	447.87
218.57	432.27	20.206	365.16	374.96	32.551	424.99	425.88	-11.537	388.35	326.08	194.02	370.09	311.22	480.12	418.98	286.14	574.18	535.5	449.51	21.047	681.77	485.69	32.964	738.53	428.31	-7.0201	602.11	585.99	373.58	519.44	560.33	460.45	521.67	616.49	758.92	380.45	562.76	965.82	376.29	344.63	985.28	602.8	481.8	997.92	601.66	424.06	999.77	389.27	447.72
218.58	432.17	20.267	365.04	375.11	32.43	424.99	425.84	-11.535	388.35	326.08	194.02	370.17	311.34	480.03	418.84	286.19	574.19	535.52	449.45	21.057	681.03	485.35	33.147	738.54	428.32	-7.0181	602.18	585.95	373.53	519.52	560.32	460.42	521.69	616.46	758.9	380.45	562.76	965.82	376.32	344.67	985.33	602.8	481.8	997.92	601.54	423.93	999.71	389.02	447.9
218.57	432.31	20.272	365.04	375.11	32.43	425.01	425.87	-11.577	388.26	326.11	194.14	369.99	311.38	480.11	418.66	286.25	574.14	535.5	449.51	21.047	681.77	485.69	32.964	738.54	428.32	-7.0181	602.1	585.95	373.7	520.03	559.22	460.23	521.66	616.51	758.88	382.25	562.21	965.49	376.35	344.74	985.3	602.91	481.78	997.92	601.66	424.06	999.77	389.27	447.72
218.54	432.27	20.246	365.04	375.11	32.43	425.01	425.91	-11.578	388.33	326.15	194.11	370.01	311.47	480.08	418.7	286.28	574.27	535.55	449.54	20.999	681.69	485.57	32.926	738.53	428.31	-7.0201	602.17	585.9	373.64	520.04	559.32	460.2	521.66	616.51	758.88	382.25	562.21	965.49	376.59	344.51	985.28	603.05	481.72	997.92	601.6	423.94	999.58	389.27	447.72
218.54	432.27	20.246	365.04	375.11	32.43	425.01	425.87	-11.577	388.26	326.16	194.17	370.01	311.47	480.08	418.52	286.41	574.17	535.5	449.51	21.047	681.69	485.57	32.926	738.56	428.31	-7.0602	602.1	585.95	373.7	520.04	559.32	460.2	521.67	616.5	758.88	382.25	562.21	965.49	376.55	344.68	985.3	603.16	481.71	998.02	601.68	424.06	999.69	389.27	447.72
218.57	432.21	20.232	365.04	375.11	32.43	425.01	425.87	-11.577	388.26	326.11	194.14	369.97	311.5	480	418.63	286.52	574.28	535.5	449.51	21.047	681.69	485.61	32.885	738.54	428.32	-7.0181	602.17	585.9	373.64	520.03	559.22	460.23	521.66	616.51	758.88	382.25	562.21	965.49	376.58	344.59	985.33	603.05	481.72	997.92	601.68	424.06	999.69	389.27	447.98
218.51	432.18	20.231	364.95	375.05	32.371	424.97	425.93	-11.462	388.15	326.19	194.11	369.97	311.5	480	418.35	286.53	574.16	535.52	449.48	21.003	681.71	485.58	32.882	738.54	428.32	-7.0181	602.17	586.01	373.58	520.03	559.22	460.23	521.69	616.46	758.9	382.25	562.21	965.49	376.7	344.5	985.18	603.05	481.72	997.92	601.68	424.06	999.69	389.22	447.87
218.52	432.22	20.277	365.04	375.11	32.43	425.04	425.96	-11.574	388.26	326.16	194.17	369.97	311.5	480	418.35	286.53	574.16	535.5	449.51	21.047	681.77	485.69	32.964	738.53	428.31	-7.0201	602.11	585.99	373.58	520.03	559.22	460.23	521.66	616.51	758.88	382.25	562.21	965.49	376.69	344.54	985.28	603.18	481.69	997.96	601.83	424.19	999.64	389.22	447.87
218.52	432.28	20.251	365.04	375.11	32.43	425.02	425.94	-11.538	388.15	326.19	194.11	369.94	311.53	480.06	418.37	286.55	574.23	535.52	449.48	21.003	681.69	485.74	32.84	738.54	428.32	-7.0181	602.13	585.97	373.65	520.03	559.22	460.23	521.66	616.51	758.88	382.44	562.05	965.54	376.69	344.54	985.28	603.18	481.69	997.96	601.6	423.94	999.58	389.22	447.87
218.57	432.21	20.232	365.25	375.02	32.609	424.99	425.88	-11.537	388.26	326.16	194.17	369.88	311.46	480.1	418.37	286.55	574.23	535.5	449.51	21.047	681.78	485.8	32.856	738.56	428.31	-7.0602	602.1	585.95	373.7	520.03	559.22	460.23	521.69	616.46	758.9	382.25	562.21	965.49	376.73	344.51	985.08	603.18	481.69	997.96	601.86	424.15	999.58	389.27	447.98
218.57	432.21	20.232	365.25	375.02	32.609	425.01	425.87	-11.577	388.15	326.19	194.11	369.71	311.55	480.05	418.25	286.51	574.17	535.55	449.54	20.999	681.61	485.59	32.843	738.56	428.31	-7.0602	602.1	585.95	373.7	520.03	559.22	460.23	521.66	616.51	758.88	382.44	562.05	965.54	376.89	344.46	985.27	603.18	481.69	997.96	601.86	424.15	999.58	389.27	447.98
218.49	432.22	20.317	365.04	375.11	32.43	425.01	425.91	-11.497	388.15	326.19	194.11	369.71	311.55	480.05	418.24	286.59	574.24	535.55	449.51	21.055	681.63	485.6	32.799	738.56	428.31	-7.0602	602.17	586.01	373.58	520.03	559.22	460.23	521.66	616.51	758.88	382.44	562.05	965.54	376.77	344.39	985.11	603.18	481.69	997.96	601.94	423.96	999.58	389.27	447.98
218.54	432.23	20.164	365.25	375.02	32.609	425.01	425.91	-11.578	388.15	326.19	194.11	369.49	311.65	480.05	418.21	286.57	574.17	535.52	449.45	21.057	681.79	485.7	32.919	738.56	428.31	-7.0602	602.13	585.97	373.65	520.03	559.22	460.23	521.66	616.51	758.88	382.44	562.05	965.54	376.97	344.47	985.12	603.18	481.69	997.96	601.94	423.96	999.58	389.27	447.98
218.49	432.22	20.317	365.25	375.02	32.609	425.04	425.96	-11.574	388.15	326.19	194.11	369.35	311.54	480.17	418.24	286.59	574.24	535.57	449.38	21.043	681.71	485.58	32.882	738.56	428.31	-7.0602	601.97	585.91	373.66	520.03	559.22	460.23	521.73	616.45	758.82	382.44	562.05	965.54	377.07	344.49	985.08	603.18	481.69	997.96	601.94	423.96	999.58	389.22	447.87
218.54	432.21	20.272	365.25	375.02	32.609	425.06	426.04	-11.436	388.15	326.19	194.11	369.39	311.66	480.17	418.07	286.66	574.15	535.6	449.44	21.04	681.75	485.75	32.945	738.55	428.36	-7.0991	602.13	585.98	373.63	520.03	559.22	460.23	521.66	616.51	758.88	382.44	562.05	965.54	376.96	344.44	985.07	603.18	481.69	997.96	601.94	423.96	999.58	389.27	447.98
218.49	432.24	20.21	365.04	375.11	32.43	425.02	425.94	-11.538	388.15	326.19	194.11	369.24	311.71	480.28	418.03	286.7	574.16	535.54	449.42	21.012	681.71	485.71	32.836	738.55	428.36	-7.0991	601.99	585.96	373.54	519.87	559.14	460.14	521.68	616.51	758.84	382.4	561.92	965.5	377	344.43	985.13	603.31	481.66	997.97	601.98	423.86	999.58	389.27	447.98
218.52	432.22	20.277	365.04	375.11	32.43	424.99	425.96	-11.503	388.15	326.19	194.11	369.24	311.71	480.28	418	286.7	574.21	535.57	449.38	21.043	681.59	485.65	32.824	738.56	428.31	-7.0602	602.02	586	373.62	519.9	559.17	460.25	521.71	616.47	758.78	382.4	561.92	965.5	377.11	344.54	985.03	603.44	481.63	998	601.98	423.86	999.58	389.27	447.98
218.57	432.21	20.232	365.25	375.02	32.609	424.99	425.96	-11.503	388.15	326.19	194.11	369.16	311.71	480.33	417.8	286.73	574.09	535.52	449.45	21.057	681.67	485.64	32.907	738.55	428.36	-7.0991	602.15	585.92	373.57	519.9	559.17	460.25	521.71	616.45	758.86	382.4	561.92	965.5	377.13	344.42	985.01	603.44	481.63	998	601.94	423.96	999.58	389.27	447.98
218.52	432.22	20.277	365.25	375.02	32.609	425.01	425.98	-11.539	388.15	326.19	194.11	369.1	311.82	480.27	417.75	286.79	574.12	535.57	449.38	21.043	681.72	485.62	32.841	738.55	428.36	-7.0991	602.01	585.94	373.59	519.9	559.17	460.25	521.73	616.45	758.82	382.4	561.92	965.5	377.27	344.43	985.04	603.44	481.63	998	601.98	423.86	999.58	389.26	447.99
218.56	432.14	20.226	365.04	375.11	32.43	425.01	425.98	-11.539	388.15	326.19	194.11	369.1	311.82	480.27	417.66	286.75	574.11	535.57	449.38	21.043	681.71	485.58	32.882	738.56	428.38	-7.1363	602.11	585.99	373.57	519.9	559.17	460.25	521.64	616.54	758.85	382.4	561.92	965.5	377.23	344.44	984.99	603.57	481.77	998.04	601.98	423.88	999.51	389.29	448.07
218.47	432.11	20.256	365.09	375.16	32.668	425.06	426	-11.434	388.09	326.35	194.11	369.02	311.82	480.32	417.68	286.95	574.16	535.54	449.42	21.012	681.77	485.69	32.964	738.55	428.36	-7.0991	601.99	585.91	373.56	519.85	559.06	460.2	521.68	616.51	758.84	382.4	561.92	965.5	377.31	344.32	985.1	603.57	481.77	998.04	601.98	423.88	999.51	389.29	448.07
218.53	432.18	20.313	365.04	375.11	32.43	424.98	425.92	-11.46	388.14	326.23	194.15	368.92	311.81	480.36	417.63	286.91	574.1	535.57	449.38	21.043	680.97	485.29	33.033	738.56	428.38	-7.1363	601.93	585.89	373.56	519.87	559.14	460.14	521.64	616.54	758.85	382.4	561.92	965.5	377.35	344.31	985.04	603.57	481.77	998.04	602.11	423.85	999.57	389.32	448.12
218.48	432.14	20.215	364.88	375.25	32.528	425.01	425.98	-11.539	388.15	326.19	194.11	368.84	311.74	480.32	417.64	286.83	574.08	535.57	449.38	21.043	681.61	485.66	32.777	738.56	428.38	-7.1363	602.01	585.94	373.59	519.82	559.03	460.08	521.69	616.48	758.82	382.67	561.94	965.45	377.3	344.41	984.99	603.57	481.77	998.04	602.31	423.87	999.5	389.29	448.07
218.48	432.14	20.215	365.25	375.02	32.609	425.01	425.98	-11.539	388.11	326.31	194.07	368.89	311.82	480.29	417.68	286.95	574.16	535.57	449.38	21.043	681.71	485.58	32.882	738.65	428.32	-7.104	601.95	585.92	373.59	519.55	559.89	460.24	521.71	616.47	758.78	382.4	561.92	965.5	377.31	344.32	984.98	603.57	481.77	998.04	602.5	424.06	999.49	389.29	448.07
218.5	432.15	20.272	365.04	375.11	32.43	425.04	426.02	-11.4	388.09	326.35	194.11	368.87	311.73	480.38	417.58	286.97	574.11	535.57	449.38	21.043	681.61	485.59	32.843	738.56	428.38	-7.1363	601.97	585.91	373.66	519.46	559.9	460.27	521.69	616.48	758.82	382.4	561.92	965.5	377.31	344.32	984.98	603.57	481.77	998.04	602.45	424.03	999.56	389.29	448.07
218.55	432.1	20.264	364.88	375.25	32.528	425.04	426.02	-11.4	388.11	326.31	194.07	368.49	311.83	480.32	417.49	286.95	574.11	535.59	449.29	20.984	681.61	485.59	32.843	738.56	428.38	-7.1363	601.9	585.97	373.57	519.49	559.86	460.15	521.71	616.47	758.78	382.4	561.92	965.5	377.38	344.37	984.96	603.8	481.88	998.05	602.49	424.08	999.42	389.29	448.07
218.47	432.14	20.218	365.04	375.11	32.43	424.99	425.96	-11.503	388	326.41	194.16	368.45	311.92	480.25	417.34	287.04	574.27	535.59	449.29	20.984	681.05	485.3	33.134	738.56	428.38	-7.1363	601.86	585.93	373.63	519.38	559.81	460.15	521.64	616.63	758.68	382.67	561.94	965.45	377.66	344.18	984.89	603.87	481.88	998.01	602.49	424.08	999.42	389.33	448.1
218.5	432.12	20.31	364.88	375.25	32.528	424.99	425.96	-11.503	387.93	326.38	194.14	368.42	311.85	480.25	417.22	287.05	574.35	535.61	449.35	20.996	681.05	485.3	33.134	738.61	428.37	-7.1393	601.9	585.97	373.57	519.24	559.77	460.11	521.57	616.38	758.64	382.88	561.94	965.47	377.82	344.08	984.85	603.75	481.73	997.9	602.49	424.08	999.42	389.48	448.02
218.5	432.12	20.31	365.09	375.16	32.668	425.01	425.98	-11.539	387.93	326.38	194.14	368.38	311.97	480.32	417.19	287.04	574.32	535.58	449.26	21.022	681.71	485.58	32.882	738.56	428.38	-7.1363	601.9	585.97	373.57	519.2	559.67	460.03	521.62	616.44	758.66	382.88	561.94	965.47	377.67	344.16	984.83	603.91	481.81	997.87	602.48	424.13	999.36	389.29	448.07
218.45	432.15	20.314	365.04	375.11	32.43	424.99	425.96	-11.503	387.93	326.38	194.14	368.15	312.1	480.3	417.22	287.07	574.4	535.59	449.29	20.984	680.97	485.29	33.033	738.62	428.34	-7.1832	601.86	585.93	373.63	519.2	559.67	460.03	521.66	616.39	758.62	382.88	561.94	965.47	377.82	344.06	984.8	603.91	481.81	997.87	602.53	424.16	999.29	389.48	448.02
218.55	432.1	20.264	364.88	375.25	32.528	424.99	425.96	-11.503	387.86	326.62	194.11	367.98	312.21	480.42	417.18	287.09	574.43	535.59	449.29	20.984	680.93	485.29	33.094	738.62	428.34	-7.1832	601.84	585.84	373.57	519.1	559.63	460.05	521.59	616.47	758.54	383.1	561.96	965.4	377.82	344.06	984.8	603.91	481.81	997.87	602.53	424.16	999.29	389.68	448.01
218.45	432.15	20.22	364.88	375.25	32.528	425.04	426.02	-11.4	387.84	326.44	194.2	367.98	312.21	480.42	417.07	287.11	574.37	535.64	449.28	21.021	680.93	485.29	33.094	738.58	428.36	-7.1802	601.65	585.82	373.51	519.04	559.46	460.07	521.6	616.49	758.51	383.1	561.96	965.4	377.82	344.06	984.8	604.01	481.89	997.82	602.78	424.12	999.3	389.51	448.05
218.52	432.1	20.305	364.88	375.25	32.528	425.06	426.04	-11.436	387.79	326.57	194.17	367.84	312.23	480.52	417.02	287.2	574.42	535.62	449.12	20.95	680.95	485.34	33.046	738.58	428.36	-7.1802	601.73	585.83	373.46	519.04	559.46	460.07	521.58	616.51	758.48	381.6	562.35	965.57	377.97	344.08	984.63	604.01	481.89	997.82	602.78	424.12	999.3	389.52	448.05
218.49	432.19	20.236	364.88	375.25	32.528	425.06	426.04	-11.436	387.74	326.57	194.23	367.76	312.27	480.64	417.07	287.13	574.42	535.61	449.18	20.941	680.93	485.29	33.094	738.59	428.3	-7.2375	601.6	585.78	373.57	519	559.37	460.06	521.57	616.52	758.3	383.1	561.96	965.4	377.96	344.11	984.7	604.04	481.81	997.78	603.03	424.08	999.3	389.87	448.06
218.49	432.15	20.274	364.88	375.25	32.528	425.06	426.04	-11.436	387.65	326.74	194.2	367.52	312.39	480.66	417.07	287.13	574.42	535.61	449.18	20.941	680.93	485.29	33.094	738.64	428.25	-7.2022	601.51	585.74	373.36	519	559.42	460.02	521.46	616.62	758.38	381.6	562.35	965.57	378.06	344.13	984.67	604.04	481.81	997.78	603.13	424.05	999.37	389.62	448.21
218.49	432.19	20.236	365.04	375.11	32.43	424.99	425.96	-11.503	387.64	326.63	194.26	367.47	312.44	480.58	417.02	287.2	574.42	535.61	449.18	20.941	680.93	485.29	33.094	738.68	428.23	-7.2052	601.68	585.05	373.04	519	559.37	460.06	521.59	616.65	758.29	381.6	562.35	965.57	378.06	344.13	984.67	604.04	481.81	997.78	603.07	423.96	999.28	389.82	448.08
218.49	432.15	20.274	364.97	375.48	32.307	425.01	425.98	-11.539	387.65	326.74	194.2	367.52	312.39	480.66	417.02	287.2	574.42	535.59	449.03	20.958	680.93	485.29	33.094	738.67	428.29	-7.1478	601.5	585.74	373.37	518.92	559.32	460.1	521.46	616.66	758.38	383.1	561.96	965.4	378.06	344.13	984.67	604.11	481.81	997.74	603.15	424.06	999.31	389.83	448.15
218.45	432.15	20.314	364.88	375.25	32.528	425.06	426.04	-11.436	387.59	326.56	194.29	367.35	312.44	480.65	417.02	287.17	574.35	535.6	449.15	20.98	680.93	485.29	33.094	738.64	428.25	-7.2022	601.46	585.71	373.42	519	559.42	460.02	521.4	616.6	758.22	383.1	561.96	965.4	378.06	344.13	984.67	604.22	481.8	997.73	603.15	424.06	999.31	389.87	448.06
218.42	432.18	20.222	364.88	375.25	32.528	425.06	426.04	-11.436	387.55	326.76	194.28	367.12	312.41	480.72	416.93	287.18	574.44	535.72	449.06	21.043	680.93	485.29	33.094	738.62	428.34	-7.1832	601.68	585.05	373.04	518.82	559.16	460.04	521.45	616.62	758.17	383.1	561.96	965.4	378.1	344.17	984.62	604.22	481.8	997.73	603.21	424.1	999.25	389.99	448.11
218.47	432.14	20.218	365.02	375.17	32.492	425.04	426.02	-11.4	387.38	326.7	194.33	367.02	312.48	480.78	416.93	287.18	574.44	535.64	449.15	21	680.93	485.29	33.094	738.59	428.3	-7.2375	601.46	585.71	373.42	518.77	559.23	460	521.43	616.78	758.23	383.1	561.96	965.4	378.19	344.21	984.64	604.22	481.8	997.73	603.23	424.05	999.19	390.03	448.02
218.42	432.15	20.261	364.86	375.31	32.591	424.99	425.96	-11.503	387.3	326.72	194.39	367.02	312.48	480.78	416.85	287.33	574.44	535.62	449.09	20.989	680.93	485.29	33.094	738.61	428.37	-7.1393	601.45	585.77	373.42	518.74	559.24	459.95	521.34	616.59	758.04	383.1	561.96	965.4	378.19	344.21	984.64	604.22	481.8	997.73	603.3	424.14	999.28	389.83	448.01
218.45	432.15	20.22	364.88	375.25	32.528	425.04	426.02	-11.4	387.3	326.72	194.39	366.92	312.47	480.82	416.84	287.26	574.42	535.58	449.08	20.984	680.93	485.29	33.094	738.58	428.36	-7.1802	601.62	585.1	373.11	518.81	559.18	459.97	521.35	616.83	758.26	383.29	561.96	965.42	378.24	344.25	984.69	604.18	481.74	997.62	603.23	424.05	999.19	389.83	448.15
218.42	432.18	20.222	364.88	375.25	32.528	424.99	425.96	-11.503	387.4	326.86	194.32	366.88	312.6	480.8	416.68	287.4	574.46	535.62	449.09	20.989	680.93	485.29	33.094	738.62	428.34	-7.1832	601.64	585.01	373.1	518.7	559.14	459.95	521.28	616.75	758.03	383.29	561.96	965.42	378.45	344.29	984.65	604.26	481.71	997.69	603.3	424.14	999.28	389.83	448.01
218.45	432.15	20.22	364.84	375.34	32.696	425.04	426.02	-11.4	387.3	326.72	194.39	366.8	312.56	480.75	416.49	287.46	574.52	535.62	449.09	20.989	681.06	484.93	33.333	738.62	428.34	-7.1832	601.45	584.96	373.05	518.62	559.02	460.02	521.2	616.75	757.98	383.29	561.96	965.42	378.7	344.38	984.75	604.18	481.74	997.62	603.37	424.03	999.21	390.03	448.1
218.48	432.17	20.177	364.79	375.69	32.468	425.06	426.04	-11.436	387.16	326.99	194.33	366.76	312.69	480.73	416.34	287.51	574.5	535.62	449.09	20.989	681.01	485.3	33.195	738.58	428.36	-7.1802	601.41	584.91	373.11	518.59	559.03	459.97	521.22	616.83	758.05	383.1	561.96	965.4	378.63	344.33	984.54	604.18	481.74	997.62	603.37	424.03	999.21	390.18	448.1
218.45	432.15	20.22	364.77	375.72	32.574	425.06	426.04	-11.436	387.1	326.92	194.37	366.69	312.65	480.79	416.3	287.68	574.55	535.59	449.03	20.958	680.97	485.29	33.033	738.56	428.38	-7.1363	601.47	585.1	373.17	518.53	559.05	459.95	521.29	616.78	757.86	383.29	561.96	965.42	378.69	344.35	984.69	604.32	481.88	997.64	603.49	424.16	999.26	390.16	448.06
218.46	432.19	20.276	364.77	375.72	32.574	424.99	425.96	-11.503	387.24	326.86	194.38	366.65	312.67	480.74	416.21	287.72	574.63	535.59	449.03	20.958	680.95	485.25	33.14	738.67	428.29	-7.1478	601.45	584.96	373.05	518.53	559.05	459.95	521.3	616.88	757.95	383.29	561.96	965.42	378.7	344.26	984.65	604.54	482.08	997.63	603.86	424.25	999.21	389.96	448.08
218.42	432.18	20.222	364.79	375.66	32.511	425.06	426.04	-11.436	387.16	326.99	194.33	366.58	312.69	480.84	416.23	287.77	574.64	535.55	448.99	20.991	680.93	485.29	33.094	738.62	428.34	-7.1832	601.4	585	373.01	518.53	559.05	459.95	521.33	616.75	757.82	383.33	562.1	965.46	378.62	344.35	984.51	604.53	482.14	997.58	603.86	424.25	999.21	390.17	448.16
218.49	432.15	20.274	364.79	375.69	32.468	425.06	426.04	-11.436	387.13	326.99	194.37	366.65	312.67	480.74	416.22	287.8	574.54	535.59	449.03	20.958	680.93	485.29	33.094	738.56	428.38	-7.1363	601.4	585	373.01	518.56	559.04	460.01	521.12	617	757.85	383.33	562.1	965.46	378.77	344.26	984.52	604.49	482.07	997.48	603.86	424.25	999.21	390.06	448.11
218.46	432.19	20.276	364.77	375.72	32.574	425.01	425.98	-11.539	387.11	327.12	194.32	366.59	312.85	480.84	416.16	287.92	574.56	535.66	448.95	20.914	680.93	485.29	33.094	738.59	428.3	-7.2375	601.41	584.91	373.11	518.53	559.05	459.95	521.04	617.06	757.86	383.29	561.96	965.42	378.87	344.27	984.47	604.53	482.11	997.49	603.86	424.25	999.21	390.46	447.97
218.42	432.18	20.222	364.77	375.72	32.574	425.08	426.02	-11.47	387.16	327.1	194.4	366.52	313.01	480.86	416.21	287.86	574.65	535.59	449.03	20.958	681.06	484.93	33.333	738.56	428.38	-7.1363	601.27	584.89	373.11	518.51	558.98	459.86	520.99	617.11	757.75	383.29	561.96	965.42	378.85	344.33	984.52	604.5	482.05	997.4	603.99	424.23	999.21	390.42	448.07
218.49	432.15	20.274	364.77	375.72	32.574	425.01	425.98	-11.539	387.14	327.19	194.32	366.45	313.02	480.96	416.16	287.92	574.56	535.55	448.98	20.977	680.93	485.29	33.094	738.61	428.37	-7.1393	601.21	584.97	373.07	518.53	559.05	459.95	521.03	617.14	757.7	383.33	562.1	965.46	378.93	344.35	984.46	604.5	482.05	997.4	603.99	424.23	999.21	390.55	448.03
218.42	432.24	20.196	364.66	375.64	32.749	425.01	425.98	-11.539	387.14	327.19	194.32	366.4	313.04	481.02	416.16	287.95	574.59	535.54	449.01	21.041	681.01	485.3	33.195	738.56	428.38	-7.1363	601.25	584.99	373.09	518.47	559.07	459.88	521.08	617.22	757.67	383.33	562.1	965.46	379.07	344.38	984.54	604.53	482.1	997.25	603.99	424.23	999.21	390.53	448.11
218.42	432.15	20.261	364.77	375.72	32.574	425.06	426.04	-11.436	387.02	327.23	194.29	366.29	313.07	480.96	416.16	287.95	574.59	535.59	449.03	20.958	680.93	485.29	33.094	738.56	428.38	-7.1363	601.29	585.03	373.03	518.53	559.05	459.95	520.96	617.23	757.69	383.33	562.1	965.46	378.92	344.48	984.57	604.53	482.1	997.25	604.03	424.16	999.17	390.56	448
218.42	432.24	20.196	364.77	375.72	32.574	425.01	425.98	-11.539	387.05	327.19	194.38	366.4	313.04	481.02	416.19	287.99	574.53	535.58	449.04	21.008	681.01	485.3	33.195	738.62	428.34	-7.1832	601.25	584.99	373.09	518.44	559	459.8	520.93	617.35	757.73	383.33	562.1	965.46	378.9	344.36	984.16	604.64	482.2	997.25	604.03	424.16	999.17	390.65	448.04
218.42	432.24	20.196	364.66	375.64	32.749	425.04	426.02	-11.4	386.85	327.24	194.41	366.15	313.23	480.95	415.69	288.67	574.65	535.51	448.95	21.01	680.93	485.29	33.094	738.56	428.38	-7.1363	601.06	585.66	373.43	518.5	559.07	459.93	521.03	617.4	757.61	383.33	562.1	965.46	378.9	344.36	984.16	604.64	482.2	997.25	604.19	424.13	999.18	390.68	448.13
218.46	432.19	20.276	364.53	375.95	32.515	425.06	426.04	-11.436	386.74	327.3	194.43	366.02	313.29	480.95	415.68	288.8	574.69	535.55	448.98	20.977	680.95	485.34	33.046	738.56	428.38	-7.1363	601.29	585.03	373.03	518.53	559.05	459.95	520.95	617.58	757.53	383.33	562.1	965.46	379.12	344.33	984.45	604.67	482.21	997.19	604.4	424.16	999.17	390.86	448.06
218.46	432.24	20.25	364.77	375.72	32.574	425.06	426.04	-11.436	386.67	327.35	194.49	366.02	313.29	480.95	415.63	288.8	574.61	535.55	448.99	20.991	680.93	485.29	33.094	738.56	428.38	-7.1363	601.29	585.03	373.03	518.42	558.93	459.71	520.01	616.76	757.56	383.33	562.1	965.46	379.12	344.33	984.45	604.64	482.2	997.25	604.37	424.19	999.33	390.83	448.29
218.42	432.24	20.196	364.65	376.02	32.34	425.06	426.04	-11.436	386.69	327.51	194.48	365.96	313.22	480.99	416.13	288.53	574.45	535.54	449.01	21.041	680.93	485.29	33.094	738.56	428.38	-7.1363	601.29	585.03	373.03	518.47	559.07	459.88	520.01	616.76	757.56	383.33	562.1	965.46	379.07	344.36	984.14	604.77	482.21	997.16	604.46	424.24	999.06	390.93	448.39
218.46	432.24	20.25	364.77	375.72	32.574	425.01	425.98	-11.539	386.56	327.58	194.48	365.91	313.35	480.97	416.1	288.56	574.46	535.62	448.91	20.947	680.93	485.29	33.094	738.56	428.38	-7.1363	601.25	584.99	373.09	518.37	559.15	459.91	520.12	616.89	757.56	382.46	562.31	965.52	379.19	344.38	984.19	604.85	482.35	997.08	604.47	424.21	999.12	391.11	448.32
218.4	432.32	20.198	364.77	375.72	32.574	425.06	426.04	-11.436	386.56	327.58	194.48	365.73	313.55	480.81	416.1	288.56	574.46	535.51	448.95	21.01	681.01	485.3	33.195	738.56	428.38	-7.1363	601.31	585.18	373.15	518.76	558.07	459.9	520.1	616.81	757.55	383.33	562.1	965.46	379.19	344.38	984.19	604.92	482.39	997.02	604.58	424.23	999.05	391.11	448.32
218.42	432.27	20.207	364.56	376.38	32.195	425.01	425.98	-11.539	386.52	327.6	194.54	365.62	313.57	480.85	416.1	288.56	574.46	535.51	448.95	21.01	680.93	485.29	33.094	738.56	428.38	-7.1363	601.29	585.03	373.03	518.67	558.23	459.9	519.96	616.8	757.62	383.33	562.1	965.46	379.22	344.42	984.12	604.92	482.39	997.02	604.69	424.36	999.11	391.11	448.32
218.48	432.27	20.197	364.65	376.02	32.34	425.06	426.04	-11.436	386.46	327.54	194.59	365.52	313.57	480.83	415.97	288.6	574.44	535.54	448.89	21.014	680.95	485.34	33.046	738.56	428.38	-7.1363	601.25	584.99	373.09	518.67	558.23	459.9	520.28	616.9	757.53	383.33	562.1	965.46	379.31	344.4	984.48	604.92	482.39	997.02	604.69	424.36	999.11	391.33	448.36
218.45	432.23	20.156	364.69	375.83	32.819	425.01	425.98	-11.539	386.49	327.62	194.59	365.56	313.59	480.87	415.89	288.69	574.48	535.59	449.14	21.003	681.01	485.3	33.195	738.55	428.36	-7.0991	601.29	585.03	373.03	518.73	558.2	459.99	520.16	616.85	757.51	383.6	562.11	965.43	379.22	344.42	984.12	604.88	482.49	996.92	604.69	424.36	999.11	391.12	448.53
218.42	432.24	20.196	364.69	376.14	32.434	425.06	426.04	-11.436	386.49	327.62	194.59	365.47	313.56	480.89	415.89	288.69	574.48	535.52	449.04	21.005	680.93	485.29	33.094	738.56	428.38	-7.1363	601.29	585.03	373.03	518.76	558.16	460.02	520.27	616.9	757.51	383.6	562.11	965.43	379.22	344.42	984.12	604.88	482.49	996.92	604.79	424.45	999.09	391.33	448.36
218.44	432.33	20.229	364.66	375.64	32.749	425.01	425.98	-11.539	386.44	327.56	194.63	365.58	313.72	480.85	415.67	288.87	574.53	535.48	448.99	21.024	680.93	485.29	33.094	738.56	428.38	-7.1363	601.35	585.22	373.09	518.7	558.2	459.93	520.12	616.94	757.52	383.6	562.11	965.43	379.23	344.66	984.14	604.99	482.48	996.91	604.79	424.45	999.09	391.48	448.43
218.45	432.23	20.156	364.53	375.95	32.515	425.01	425.98	-11.539	386.38	327.74	194.58	365.36	313.81	480.91	415.73	288.8	574.53	535.48	448.99	21.024	680.93	485.29	33.094	738.56	428.38	-7.1363	601.29	585.03	373.03	518.78	558.15	460.08	520.23	616.99	757.52	383.6	562.11	965.43	379.23	344.66	984.14	604.99	482.48	996.91	604.79	424.45	999.09	391.12	448.53
218.47	432.33	20.283	364.43	376	32.79	425.01	425.98	-11.539	386.54	327.71	194.68	365.24	313.88	480.93	415.64	288.84	574.57	535.51	448.95	21.01	680.95	485.25	33.14	738.56	428.38	-7.1363	601.35	585.22	373.09	518.76	558.16	460.02	520.21	617.11	757.61	383.6	562.11	965.43	379.23	344.66	984.14	605.13	482.45	996.95	604.79	424.45	999.09	391.17	448.46
218.47	432.33	20.283	364.59	376.01	32.626	425.06	426.04	-11.436	386.54	327.71	194.68	365.24	313.88	480.93	415.63	288.84	574.55	535.55	448.99	20.991	680.95	485.34	33.046	738.55	428.36	-7.0991	601.31	585.18	373.15	518.76	558.16	460.02	520.17	617.14	757.54	383.87	562.13	965.38	379.23	344.66	984.14	605.13	482.45	996.95	604.89	424.47	998.92	391.32	448.5
218.46	432.24	20.25	364.53	375.95	32.515	425.06	426.04	-11.436	386.39	327.69	194.67	365.25	313.91	480.98	415.55	288.89	574.6	535.51	448.95	21.01	681.03	485.35	33.147	738.55	428.36	-7.0991	601.35	585.22	373.09	518.76	558.16	460.02	520.2	617.33	757.54	383.6	562.11	965.43	379.23	344.66	984.14	605.4	482.39	996.94	604.92	424.53	999.02	391.3	448.47
218.48	432.38	20.246	364.53	375.95	32.515	425.06	426.04	-11.436	386.33	327.63	194.71	365.17	314.05	480.94	415.55	288.89	574.6	535.52	449.04	21.005	680.93	485.29	33.094	738.55	428.36	-7.0991	601.45	585.19	373.07	518.76	558.16	460.02	520.07	617.17	757.55	383.87	562.13	965.38	379.35	344.69	984.1	605.38	482.42	996.88	604.92	424.53	999.02	391.32	448.5
218.4	432.35	20.185	364.65	376.02	32.34	425.06	426.04	-11.436	386.38	327.68	194.78	365.17	314.13	481.01	415.4	288.9	574.6	535.51	448.95	21.01	680.93	485.29	33.094	738.55	428.36	-7.0991	601.35	585.22	373.09	518.76	558.16	460.02	520.21	617.37	757.5	383.87	562.13	965.38	379.23	344.66	984.14	605.39	482.43	996.82	604.92	424.53	999.02	391.32	448.5
218.41	432.33	20.155	364.69	376.14	32.434	425.04	425.96	-11.574	386.24	327.74	194.8	365.1	314.18	481.03	415.59	288.97	574.57	535.51	448.95	21.01	681.01	485.3	33.195	738.55	428.36	-7.0991	601.35	585.22	373.09	518.76	558.16	460.02	520.21	617.37	757.5	383.87	562.13	965.38	379.35	344.69	984.1	605.39	482.43	996.82	604.93	424.38	998.9	391.21	448.56
218.44	432.32	20.108	364.53	375.95	32.515	425.01	425.98	-11.539	385.99	327.72	194.92	365	314.32	481.2	415.5	289	574.65	535.51	448.95	21.01	680.93	485.29	33.094	738.55	428.36	-7.0991	601.45	585.19	373.07	518.76	558.16	460.02	520.21	617.37	757.5	382.71	562.42	965.49	379.22	344.78	984.1	605.39	482.43	996.82	604.92	424.53	999.02	391.3	448.54
218.48	432.35	20.22	364.53	375.95	32.515	425.06	426.04	-11.436	385.94	327.78	194.85	364.98	314.2	481.14	415.37	289	574.64	535.58	449.05	21.022	680.93	485.29	33.094	738.55	428.36	-7.0991	601.45	585.19	373.07	518.83	558.12	460.02	520.21	617.37	757.5	384.1	562.15	965.29	379.74	344.65	984.26	605.52	482.43	996.8	605.01	424.38	998.86	391.32	448.5
218.43	432.39	20.17	364.22	376.57	32.42	425.04	425.96	-11.574	386.05	327.78	194.87	364.9	314.37	481.21	415.29	289.01	574.7	535.51	448.95	21.01	680.93	485.29	33.094	738.55	428.36	-7.0991	601.35	585.22	373.09	518.78	558.15	460.08	520.27	617.36	757.46	384.1	562.15	965.29	379.79	344.62	984.24	605.52	482.43	996.8	605.04	424.45	998.95	391.3	448.53
218.5	432.33	20.242	364.58	376.07	32.608	425.06	426.04	-11.436	386	327.84	194.8	364.9	314.37	481.21	415.26	289.03	574.61	535.48	448.99	21.024	680.93	485.29	33.094	738.54	428.39	-7.0942	601.45	585.19	373.07	518.78	558.15	460.08	520.35	617.34	757.43	384.13	562.28	965.26	379.78	344.63	984.19	605.57	482.43	996.75	605.01	424.38	998.86	391.16	448.81
218.38	432.34	20.192	364.28	376.25	32.525	425.04	425.96	-11.574	385.99	327.72	194.92	364.71	314.46	481.21	415.05	289.06	574.69	535.51	448.95	21.01	681.01	485.3	33.195	738.52	428.36	-7.057	601.45	585.19	373.07	518.81	558.3	460.04	520.46	617.31	757.42	384.13	562.28	965.26	380.06	344.57	984.21	605.57	482.43	996.75	605.01	424.38	998.86	391.24	448.74
218.42	432.34	20.151	364.22	376.57	32.42	425.08	426.02	-11.47	385.96	327.89	194.81	364.71	314.46	481.21	414.95	289.08	574.64	535.51	448.95	21.01	680.93	485.29	33.094	738.55	428.36	-7.0991	601.48	585.22	373.02	518.76	558.16	460.02	520.46	617.31	757.42	384.13	562.28	965.26	380	344.51	984.26	605.66	482.43	996.72	605.12	424.37	998.84	391.06	448.8
218.45	432.41	20.211	364.58	376.07	32.608	425	426.04	-11.605	385.96	327.89	194.81	364.71	314.46	481.21	414.95	289.08	574.64	535.43	449.02	21.072	680.93	485.29	33.094	738.56	428.38	-7.1363	601.45	585.19	373.07	518.99	558.37	460.05	520.46	617.31	757.42	382.87	562.6	965.4	379.94	344.7	984.15	605.72	482.43	996.67	605.13	424.37	998.77	391.25	448.94
218.39	432.45	20.211	364.39	376.01	32.735	425.08	426.02	-11.47	385.96	327.89	194.81	364.71	314.46	481.21	414.92	289.02	574.72	535.54	449.01	21.041	680.93	485.29	33.094	738.52	428.36	-7.057	601.48	585.22	373.02	518.99	558.37	460.05	520.56	617.34	757.46	384.13	562.28	965.26	379.94	344.7	984.15	605.72	482.46	996.61	605.21	424.44	998.72	391.18	449.09
218.38	432.37	20.165	364.28	376.25	32.525	425.01	425.98	-11.539	386.02	327.95	194.76	364.65	314.47	481.29	414.92	289.05	574.75	535.48	448.99	21.024	681.01	485.3	33.195	738.52	428.36	-7.057	601.45	585.19	373.07	519.04	558.45	460.13	520.55	617.4	757.44	384.13	562.28	965.26	380.15	344.58	984.18	605.85	482.42	996.55	605.27	424.44	998.68	391.22	449.18
218.4	432.39	20.213	364.29	376.35	32.545	425.01	425.98	-11.539	385.99	327.92	194.85	364.61	314.5	481.28	414.74	289.31	574.63	535.42	449.08	21.062	680.93	485.29	33.094	738.55	428.36	-7.0991	601.48	585.22	373.02	519.14	558.48	460.16	520.44	617.44	757.45	384.13	562.28	965.26	380.32	344.68	984.04	605.85	482.42	996.55	605.28	424.44	998.61	391.38	449.14
218.46	432.42	20.211	364.52	376.39	32.503	425.06	426.04	-11.436	385.95	327.96	194.92	364.64	314.53	481.32	414.65	289.32	574.67	535.48	448.99	21.024	680.93	485.29	33.094	738.55	428.36	-7.0991	601.48	585.22	373.02	519.24	558.6	460.05	520.55	617.4	757.44	384.13	562.28	965.26	380.55	344.56	984.09	606.07	482.61	996.45	605.28	424.44	998.61	391.22	449.18
218.39	432.45	20.088	364.28	376.25	32.525	425.06	426.04	-11.436	385.95	327.96	194.92	364.52	314.61	481.43	414.65	289.29	574.64	535.48	448.99	21.024	680.93	485.29	33.094	738.56	428.38	-7.1363	601.55	585.38	373.11	519.14	558.48	460.16	520.55	617.4	757.44	384.17	562.4	965.29	380.5	344.57	984.01	606.19	482.74	996.5	605.41	424.58	998.65	391.4	449.12
218.36	432.45	20.131	364.34	376.35	32.651	425.08	426.02	-11.47	385.95	327.96	194.92	364.41	314.59	481.45	414.6	289.41	574.62	535.51	448.95	21.01	681.01	485.3	33.195	738.55	428.36	-7.0991	601.66	585.34	373.11	519.23	558.53	460.11	520.55	617.4	757.44	384.17	562.4	965.29	380.5	344.57	984.01	606.19	482.74	996.5	605.41	424.58	998.65	391.41	449.15
218.39	432.45	20.211	364.22	376.57	32.42	425.08	426.02	-11.47	385.79	327.95	195	364.36	314.72	481.43	414.6	289.42	574.66	535.48	448.99	21.024	681.01	485.3	33.195	738.52	428.36	-7.057	601.66	585.34	373.11	519.23	558.53	460.11	520.55	617.4	757.44	382.92	562.72	965.42	380.41	344.73	984.03	606.19	482.74	996.5	605.69	424.7	998.69	391.54	449.21
218.42	432.49	20.226	364.13	376.18	32.697	425	426.04	-11.605	385.72	327.96	195.06	364.25	314.82	481.35	414.25	289.59	574.61	535.49	449.11	21.046	680.93	485.29	33.094	738.52	428.36	-7.057	601.51	585.94	373.4	519.24	558.6	460.05	520.57	617.42	757.39	384.17	562.4	965.29	380.5	344.57	984.01	606.19	482.74	996.5	605.69	424.7	998.69	391.5	449.2
218.4	432.56	20.133	364.23	376.67	32.44	425	426.04	-11.605	385.63	328.02	195.1	364.13	314.86	481.29	414.29	289.52	574.71	535.48	448.99	21.024	680.95	485.34	33.046	738.54	428.39	-7.0942	601.72	585.42	373.31	519.24	558.6	460.05	520.59	617.43	757.34	384.17	562.4	965.29	380.66	344.59	983.83	606.38	482.74	996.47	605.69	424.7	998.69	391.55	449.25
218.42	432.49	20.226	363.96	376.74	32.382	425.04	425.96	-11.574	385.63	328.02	195.1	363.84	315.03	481.29	414.27	289.59	574.68	535.43	449.02	21.072	680.93	485.29	33.094	738.52	428.36	-7.057	601.82	585.44	373.2	519.27	558.72	460.06	520.55	617.48	757.33	383.29	562.77	965.23	380.67	344.62	983.95	606.45	482.8	996.54	605.69	424.7	998.69	391.55	449.25
218.42	432.51	20.129	364.02	376.42	32.487	425.08	426.11	-11.479	385.57	328.12	195.03	363.86	315.21	481.27	414.25	289.74	574.54	535.48	448.99	21.024	681.01	485.3	33.195	738.49	428.36	-7.0169	601.75	585.45	373.25	519.27	558.72	460.06	520.59	617.43	757.34	383.16	562.77	965.45	380.67	344.71	983.89	606.5	482.84	996.48	605.69	424.7	998.69	391.55	449.25
218.46	432.46	20.173	364.22	376.57	32.42	425.07	426.04	-11.616	385.56	328.17	195.06	363.56	315.35	481.51	414.17	289.74	574.58	535.48	448.99	21.024	680.93	485.29	33.094	738.52	428.36	-7.057	601.81	585.4	373.18	519.27	558.72	460.06	520.57	617.49	757.27	383.38	562.8	965.25	380.69	344.67	983.89	606.51	482.84	996.42	605.69	424.7	998.69	391.7	449.21
218.42	432.45	20.168	363.96	376.74	32.382	425.08	426.02	-11.47	385.64	328.11	195.27	363.51	315.29	481.54	413.75	290.3	574.64	535.48	448.99	21.024	680.93	485.29	33.094	738.45	428.38	-6.975	601.95	585.49	373.15	519.31	558.86	460.09	520.59	617.43	757.34	383.29	562.77	965.23	380.94	344.8	983.92	606.51	482.84	996.42	605.69	424.7	998.69	391.77	449.3
218.39	432.51	20.117	364.28	376.25	32.525	425.08	426.02	-11.47	385.56	328.31	195.12	363.38	315.36	481.56	414.08	289.87	574.61	535.43	449.02	21.072	680.93	485.29	33.094	738.52	428.36	-7.057	601.89	585.39	373.13	519.31	558.86	460.09	520.59	617.43	757.34	383.37	563	965.6	381.06	344.86	983.9	606.63	482.96	996.44	605.95	424.64	998.75	391.74	449.31
218.39	432.45	20.088	363.97	376.84	32.402	425.04	425.96	-11.574	385.61	328.31	195.18	363.27	315.51	481.64	413.81	290.12	574.59	535.48	448.99	21.024	680.93	485.29	33.094	738.52	428.36	-7.057	601.84	586.11	373.5	519.13	559.73	460.09	520.65	617.56	757.41	383.44	562.85	965.42	381.15	345.01	983.87	606.63	482.96	996.44	605.95	424.64	998.75	391.74	449.32
218.42	432.48	20.129	364.29	376.35	32.545	425.04	425.96	-11.574	385.67	328.2	195.26	362.89	315.69	481.55	413.66	290.07	574.63	535.42	449.08	21.062	680.93	485.29	33.094	738.49	428.36	-7.0169	601.95	585.49	373.15	519.18	559.78	460.16	520.65	617.56	757.41	383.57	563.07	965.47	381.27	345.05	983.91	606.71	482.93	996.51	606.19	424.74	998.88	391.83	449.34
218.42	432.48	20.129	363.97	376.84	32.402	425.07	426.04	-11.616	385.61	328.31	195.18	362.69	315.86	481.49	413.59	290.15	574.61	535.42	449.08	21.062	681.01	485.3	33.195	738.52	428.36	-7.057	602.07	585.53	373.23	519.55	558.94	460.06	520.72	617.58	757.32	383.72	563.04	965.43	381.14	345.21	983.87	606.68	482.98	996.37	606.19	424.74	998.88	391.83	449.34
218.39	432.48	20.172	363.97	376.84	32.402	425.06	426.08	-11.536	385.5	328.39	195.19	362.47	315.9	481.49	413.38	290.25	574.65	535.42	449.08	21.062	680.97	485.3	33.092	738.48	428.38	-7.0151	602.07	585.53	373.23	519.72	559.05	460.13	520.76	617.55	757.28	383.77	563.15	965.46	381.33	345.18	983.72	606.68	482.98	996.37	606.32	424.72	998.89	391.85	449.34
218.35	432.51	20.159	363.97	376.84	32.402	425.04	425.96	-11.574	385.5	328.39	195.19	362.47	315.9	481.49	413.38	290.25	574.65	535.43	449.02	21.072	680.93	485.29	33.094	738.44	428.37	-6.9184	602.09	585.59	373.26	519.85	559.06	460.2	520.76	617.75	757.21	383.64	563.08	965.5	381.41	345.31	983.88	606.68	482.98	996.37	606.45	424.86	998.93	391.95	449.38
218.35	432.65	20.158	363.97	376.84	32.402	425.04	425.96	-11.574	385.5	328.48	195.3	362.41	315.91	481.55	413.27	290.28	574.74	535.42	449.08	21.062	680.93	485.29	33.094	738.49	428.36	-7.0169	602.07	585.53	373.23	519.85	559.06	460.2	520.92	617.73	757.28	383.72	563.21	965.64	381.35	345.32	983.8	606.68	482.98	996.37	606.45	424.86	998.93	391.97	449.5
218.42	432.58	20.133	363.97	376.84	32.402	425.06	426.08	-11.536	385.48	328.45	195.29	362.22	315.95	481.59	413.27	290.28	574.74	535.42	449.08	21.062	681.01	485.3	33.195	738.44	428.37	-6.9184	602.07	585.53	373.23	519.85	559.06	460.2	521.01	617.76	757.29	383.77	563.15	965.46	381.35	345.32	983.8	606.76	482.95	996.44	606.45	424.86	998.93	391.97	449.5
218.39	432.68	20.082	363.97	376.84	32.402	425.04	425.96	-11.574	385.29	328.7	195.45	362.01	315.97	481.56	413.08	290.42	574.74	535.43	449.02	21.072	680.93	485.29	33.094	738.43	428.42	-6.9574	601.96	586.1	373.5	519.96	559.04	460.14	521	617.78	757.24	383.94	563.07	965.78	381.36	345.35	983.76	606.76	482.95	996.44	606.45	424.86	998.93	391.97	449.5
218.37	432.59	20.121	364.03	376.52	32.507	425.04	425.96	-11.574	385.24	328.75	195.6	361.82	315.97	481.76	412.63	291.1	574.86	535.42	449.08	21.062	680.93	485.29	33.094	738.43	428.42	-6.9574	601.96	586.1	373.5	520.03	559	460.15	520.93	617.71	757.32	383.89	563.18	965.7	381.49	345.37	983.85	606.82	482.95	996.4	606.45	424.86	998.93	392.07	449.54
218.45	432.71	20.006	363.97	376.84	32.402	425.08	426.02	-11.591	385.17	328.77	195.69	361.7	315.97	481.77	412.44	291.06	574.99	535.42	449.08	21.062	681.03	485.35	33.147	738.44	428.37	-6.9184	602.27	585.5	373.2	520.32	559.2	460.2	521.01	617.76	757.29	385.91	562.64	965.39	381.43	345.35	983.82	606.93	482.94	996.38	606.45	424.86	998.93	392.07	449.54
218.47	432.73	19.972	364.03	376.52	32.507	425.04	426.09	-11.683	385.01	328.8	195.76	361.6	316.02	481.82	412.19	291.09	575.04	535.46	449.05	21.015	680.95	485.34	33.046	738.44	428.37	-6.9184	602.03	586.06	373.44	520.16	559.05	460.14	521	617.78	757.24	385.71	562.54	965.31	381.43	345.35	983.82	607.02	483.02	996.35	606.65	424.83	998.91	392.11	449.58
218.39	432.74	20.06	363.97	376.84	32.402	425.02	426.02	-11.639	384.85	328.99	195.63	361.26	316.13	482	411.91	291.26	574.9	535.45	449.14	21.094	681.01	485.3	33.195	738.44	428.37	-6.9184	602.15	586.28	373.51	519.99	560.02	460.34	521.01	617.76	757.29	384.08	563.12	965.76	381.43	345.38	983.77	607.02	483.02	996.35	606.78	424.96	998.92	392.11	449.58
218.42	432.74	20.018	363.97	376.84	32.402	425.12	426	-11.554	384.59	329.11	195.62	360.93	316.33	482.22	411.68	291.39	574.95	535.46	449.05	21.015	681.01	485.3	33.195	738.44	428.37	-6.9184	602.36	586.31	373.51	520.45	559.16	460.27	521.05	617.9	757.3	385.99	562.55	965.26	381.42	345.35	983.65	607.02	483.02	996.35	606.78	424.96	998.92	392.12	449.57
218.42	432.74	20.018	363.91	376.79	32.498	425.04	426.09	-11.683	384.53	329.06	195.68	360.83	316.3	482.22	412.06	290.95	574.82	535.42	449.08	21.062	680.93	485.29	33.094	738.44	428.37	-6.9184	602.36	586.31	373.51	520.44	559.18	460.2	521.06	617.91	757.33	384.07	563.18	965.84	381.43	345.38	983.77	607.15	483.15	996.38	606.78	424.96	998.92	392.36	449.51
218.45	432.71	20.006	363.82	376.8	32.485	425.04	426.09	-11.683	384.41	329.12	195.68	360.34	316.33	482.3	411.8	291.07	574.77	535.45	449.14	21.094	680.93	485.29	33.094	738.43	428.42	-6.9574	602.61	585.95	373.45	520.56	559.21	460.23	521.05	617.9	757.3	384.07	563.18	965.84	381.57	345.43	983.81	607.15	483.15	996.38	606.78	424.96	998.92	392.34	449.52
218.42	432.74	20.018	363.97	376.84	32.402	425.04	426.09	-11.683	384.2	329.4	195.63	360.26	316.45	482.2	411.08	291.83	574.85	535.37	449.08	21.085	681.01	485.3	33.195	738.43	428.42	-6.9574	602.48	586.36	373.49	520.58	559.2	460.32	521.09	618.05	757.33	385.91	562.64	965.39	381.52	345.44	983.73	607.2	483.23	996.47	606.78	424.96	998.92	392.34	449.52
218.42	432.74	20.018	363.97	376.84	32.402	425.04	425.96	-11.574	384.1	329.36	195.65	360.1	316.68	482.2	410.97	292.05	574.78	535.42	449.08	21.062	680.93	485.29	33.094	738.44	428.37	-6.9184	602.48	586.36	373.49	520.58	559.2	460.32	521.21	618.1	757.34	385.91	562.64	965.39	381.57	345.43	983.81	607.08	483.1	996.44	606.78	424.96	998.92	392.36	449.51
218.4	432.72	20.052	363.92	376.86	32.511	425.02	426.02	-11.639	384	329.42	195.68	359.96	316.63	482.16	410.75	292.17	574.78	535.43	449.02	21.072	680.93	485.29	33.094	738.44	428.37	-6.9184	602.48	586.36	373.49	520.58	559.2	460.32	521.35	618.03	757.38	386.03	562.56	965.47	381.64	345.36	983.62	607.15	483.15	996.38	606.85	425.02	998.87	392.34	449.52
218.42	432.74	20.018	363.97	376.84	32.402	425.04	426.09	-11.683	383.95	329.55	195.65	359.8	316.76	482.2	410.43	292.34	574.83	535.43	449.02	21.072	681.01	485.3	33.195	738.44	428.37	-6.9184	602.69	585.88	373.38	520.68	559.22	460.36	521.4	618.09	757.47	385.91	562.64	965.39	381.67	345.38	983.75	607.2	483.23	996.47	606.78	424.96	998.92	392.36	449.51
218.47	432.73	19.972	363.81	376.43	32.686	425.1	426.09	-11.635	383.84	329.53	195.68	359.59	317.02	482.13	410.33	292.36	574.94	535.42	449.08	21.062	681.01	485.3	33.195	738.44	428.37	-6.9184	602.48	586.36	373.49	520.81	559.32	460.36	521.44	618.17	757.48	385.91	562.64	965.39	381.83	345.49	983.9	607.38	483.36	996.49	606.85	425.02	998.87	392.56	449.45
218.39	432.8	20.042	363.92	376.86	32.511	425.04	426.09	-11.683	383.79	329.46	195.72	359.37	317.01	482.36	410.33	292.36	574.94	535.42	449.08	21.062	681.01	485.3	33.195	738.44	428.37	-6.9184	602.62	586.42	373.5	520.83	559.3	460.44	521.67	618.29	757.56	385.91	562.64	965.39	381.76	345.54	983.87	607.27	483.23	996.43	606.85	425.02	998.87	392.62	449.55
218.39	432.81	20.004	363.78	376.82	32.584	425.04	426.09	-11.683	383.53	329.51	195.83	358.83	317.2	482.3	410.22	292.34	574.95	535.42	449.08	21.062	681.01	485.3	33.195	738.43	428.42	-6.9574	602.84	586.43	373.37	520.94	559.27	460.4	521.67	618.29	757.56	386.03	562.56	965.47	381.76	345.52	983.75	607.38	483.36	996.49	606.96	425.01	998.85	392.73	449.59
218.42	432.8	20	363.78	376.82	32.584	425.04	426.09	-11.683	383.37	329.6	195.94	358.82	317.37	482.4	410.17	292.41	574.87	535.42	449.08	21.062	680.95	485.34	33.046	738.43	428.42	-6.9574	602.84	586.43	373.37	520.55	560.27	460.59	521.76	618.25	757.6	385.91	562.64	965.39	381.85	345.54	983.65	607.49	483.46	996.49	606.96	425.01	998.85	392.72	449.6
218.39	432.74	20.06	363.72	376.77	32.68	425.1	426.09	-11.635	383.37	329.66	195.97	358.4	317.6	482.43	410	292.46	574.89	535.42	449.08	21.062	681.62	485.63	32.802	738.44	428.37	-6.9184	602.76	586.43	373.41	520.89	559.45	460.51	521.92	618.29	757.59	386.14	562.67	965.29	382.11	345.37	983.73	607.49	483.46	996.49	606.99	424.98	998.79	392.87	449.77
218.42	432.74	20.018	363.61	376.87	32.766	425.04	426.09	-11.683	383.37	329.66	195.97	358.11	317.55	482.45	409.61	292.6	575.02	535.42	449.08	21.062	681.62	485.63	32.802	738.43	428.42	-6.9574	602.84	586.43	373.37	520.99	559.41	460.49	521.87	618.29	757.63	386.26	562.59	965.38	382.02	345.43	983.69	607.49	483.46	996.49	606.99	424.98	998.79	393.1	449.87
218.39	432.81	20.004	363.72	376.77	32.68	425.04	426.09	-11.683	383.2	329.67	196.13	357.86	317.55	482.53	409.33	292.6	574.96	535.45	449.14	21.094	681.69	485.74	32.84	738.44	428.37	-6.9184	603.14	585.99	373.19	521.1	559.46	460.44	522.04	618.28	757.67	386.33	562.5	965.24	382.17	345.37	983.77	607.6	483.28	996.42	606.99	424.98	998.79	393.13	449.99
218.27	432.85	20.048	363.58	376.74	32.769	425.04	426.09	-11.683	383.13	329.72	196.17	357.6	317.71	482.5	409.22	292.66	575.03	535.46	449.19	21.072	681.69	485.61	32.885	738.43	428.42	-6.9574	602.93	586.49	373.31	520.73	560.3	460.55	522.18	618.31	757.68	386.26	562.59	965.38	382.02	345.43	983.69	607.68	483.29	996.46	606.99	424.98	998.79	393.17	450.05
218.4	432.87	19.986	363.47	376.67	32.731	425.04	426.09	-11.683	383.05	329.69	196.15	357.49	317.81	482.67	409.09	292.73	575.03	535.45	449.14	21.094	681.77	485.73	32.923	738.44	428.37	-6.9184	603.13	586.65	373.21	521.13	559.49	460.53	522.23	618.32	757.77	386.26	562.59	965.38	382.26	345.39	983.81	607.63	483.22	996.37	606.99	424.98	998.79	393.25	450.12
218.31	432.9	19.988	363.58	376.74	32.769	425.1	426.09	-11.635	383.05	329.69	196.15	357.22	317.98	482.73	408.93	292.79	574.93	535.45	449.14	21.094	681.72	485.75	32.795	738.44	428.37	-6.9184	603.29	586.69	373.28	521.44	559.46	460.63	522.32	618.37	757.75	386.26	562.59	965.38	382.42	345.34	983.7	607.83	483.19	996.41	606.99	424.98	998.79	393.26	450.15
218.31	432.9	19.988	363.58	376.74	32.769	425.04	426.09	-11.683	382.99	329.86	196.29	356.95	318.05	482.84	408.55	293.08	574.91	535.46	449.21	21.121	681.63	485.6	32.799	738.44	428.37	-6.9184	603.29	586.72	373.16	521.47	559.53	460.62	522.46	618.41	757.74	386.26	562.59	965.38	382.27	345.38	983.79	607.79	483.12	996.33	607.09	425.08	998.77	393.26	450.15
218.31	432.9	19.988	363.62	376.66	32.973	425.1	426.09	-11.635	382.88	329.84	196.32	356.69	318.01	482.96	408.32	293.44	574.82	535.48	449.18	21.074	681.75	485.75	32.945	738.44	428.37	-6.9184	603.38	586.72	373.12	521.5	559.59	460.71	522.48	618.54	757.84	386.26	562.59	965.38	382.45	345.31	983.63	607.97	483.16	996.46	607.21	425.06	998.76	393.26	450.15
218.31	432.95	20.018	363.5	376.8	32.728	425.04	426.09	-11.683	382.88	329.84	196.32	356.59	318.04	482.9	408.01	293.54	574.96	535.48	449.18	21.074	681.69	485.7	32.881	738.33	428.44	-7.0333	603.44	586.73	373.17	521.71	559.53	460.65	522.48	618.54	757.84	386.26	562.59	965.38	382.64	345.15	983.47	608.06	483.06	996.4	607.33	425.03	998.82	393.26	450.15
218.4	432.87	19.986	363.76	376.85	33.007	425.16	426.22	-11.661	382.72	329.86	196.41	356.18	318.21	482.84	407.91	293.52	574.97	535.48	449.18	21.074	681.69	485.74	32.84	738.44	428.37	-6.9184	603.44	586.73	373.17	521.81	559.28	460.78	522.66	618.65	757.85	386.26	562.59	965.38	382.72	345.19	983.5	608.06	483.06	996.4	607.33	425.03	998.82	393.36	450.18
218.31	432.9	19.988	363.65	376.79	32.97	425.04	426.09	-11.683	382.57	329.87	196.51	355.85	318.37	482.88	407.73	293.58	575.06	535.5	449.25	21.103	681.72	485.75	32.795	738.44	428.37	-6.9184	603.75	586.33	373.06	521.87	559.48	460.79	522.78	618.58	757.92	386.53	562.6	965.36	382.72	345.19	983.5	608.06	483.06	996.4	607.37	424.91	998.71	393.36	450.18
218.36	432.91	20.058	363.76	376.85	33.007	425.08	426.18	-11.68	382.35	329.89	196.49	355.51	318.56	482.87	407.67	293.7	575.01	535.5	449.25	21.103	681.63	485.6	32.799	738.43	428.42	-6.9574	603.54	586.78	373.14	521.87	559.65	460.95	522.91	618.67	758.08	386.53	562.6	965.36	382.66	345.2	983.39	608.06	483.06	996.4	607.56	424.91	998.81	393.36	450.18
218.31	432.95	20.018	363.43	376.14	33.041	425.14	426.18	-11.632	382.32	330.01	196.44	355.36	318.87	482.87	407.46	293.77	574.87	535.44	449.23	21.163	681.72	485.75	32.795	738.43	428.42	-6.9574	604	586.42	373.14	521.96	559.52	460.97	523.08	618.86	758.12	386.53	562.6	965.36	382.83	345.21	983.47	608.06	483.06	996.4	607.65	424.84	998.8	393.36	450.41
218.25	432.99	20.036	363.45	376.11	33.189	425.08	426.18	-11.68	382.25	330.02	196.51	354.92	319.07	482.94	407.7	293.23	574.71	535.5	449.25	21.103	681.7	485.82	32.773	738.44	428.37	-6.9184	604.1	586.41	373.06	521.87	559.65	460.95	523.21	618.83	758.05	386.53	562.6	965.36	382.83	345.21	983.47	608.09	483.06	996.32	607.65	424.84	998.8	393.49	450.33
218.28	432.98	19.993	363.45	376.06	33.163	425.04	426.09	-11.683	382.2	330.13	196.46	354.58	319.33	482.99	407.55	293.4	574.64	535.48	449.28	21.147	681.8	485.74	32.878	738.44	428.37	-6.9184	603.9	586.28	372.99	522.2	559.6	460.97	523.18	618.83	758.1	386.53	562.6	965.36	383.07	345.31	983.4	608.12	482.97	996.35	607.75	424.94	998.79	393.5	450.59
218.25	432.99	20.036	363.27	376.21	33.232	425.16	426.22	-11.661	381.63	330.18	196.46	354.17	319.45	483.13	407.01	293.56	574.72	535.46	449.21	21.121	681.75	485.79	32.903	738.44	428.37	-6.9184	604.19	586.35	373.12	522.2	559.6	460.97	523.21	618.83	758.05	386.53	562.6	965.36	382.99	345.27	983.42	608.24	482.95	996.35	607.79	424.89	998.73	393.9	450.58
218.31	433.03	20	363.45	376.06	33.163	425.14	426.18	-11.632	381.31	330.28	196.51	354.09	319.51	483.22	406.84	293.56	574.69	535.5	449.25	21.103	681.78	485.8	32.856	738.43	428.42	-6.9574	604.19	586.35	373.12	522.36	559.7	461.05	523.26	618.79	758.11	386.53	562.6	965.36	383.1	345.36	983.35	608.24	482.95	996.35	607.87	424.82	998.64	393.69	450.64
218.25	432.94	20.006	363.27	376.16	33.206	425.22	426.22	-11.613	381.18	330.49	196.4	354.09	319.51	483.22	406.14	294.06	575.02	535.46	449.2	21.121	681.71	485.71	32.836	738.43	428.42	-6.9574	604.23	586.31	373.17	522.36	559.7	461.05	523.5	618.88	758.08	386.53	562.6	965.36	383.04	345.36	983.24	608.24	482.95	996.35	607.87	424.82	998.64	393.9	450.57
218.28	432.98	19.993	363.45	376.11	33.189	425.14	426.18	-11.632	381.13	330.42	196.43	353.98	319.48	483.22	405.69	294.24	575.18	535.5	449.25	21.103	681.72	485.75	32.795	738.43	428.42	-6.9574	604.19	586.35	373.12	522.61	559.75	460.97	523.67	618.81	758.09	386.53	562.6	965.36	383.16	345.4	983.32	608.44	482.96	996.34	607.87	424.82	998.64	393.69	450.64
218.28	433.06	20.036	363.27	376.21	33.232	425.14	426.18	-11.632	380.94	330.48	196.62	353.27	319.7	483.28	405.37	294.42	575.2	535.48	449.28	21.147	681.77	485.69	32.964	738.44	428.37	-6.9184	604.36	586.36	373.23	522.72	559.73	460.91	523.68	618.79	758.14	386.8	562.62	965.31	383.16	345.4	983.32	608.53	482.93	996.41	608.01	424.82	998.61	394.14	450.51
218.28	433.03	20.043	363.27	376.21	33.232	425.14	426.18	-11.632	380.82	330.42	196.71	353.18	319.78	483.37	405.37	294.42	575.2	535.5	449.25	21.103	681.8	485.74	32.878	738.44	428.37	-6.9184	604.62	586.27	373.13	522.91	559.74	460.9	523.68	618.79	758.14	386.8	562.62	965.31	383.47	345.31	983.29	608.82	482.77	996.48	608.06	424.69	998.7	394.14	450.51
218.35	433.04	19.976	363.27	376.16	33.206	425.22	426.22	-11.613	380.78	330.54	196.7	352.75	319.91	483.5	405.34	294.45	575.33	535.43	449.28	21.17	681.69	485.77	32.814	738.44	428.37	-6.9184	604.74	586.31	373.21	522.91	559.74	460.9	523.68	618.79	758.14	386.8	562.62	965.31	383.16	345.4	983.32	608.82	482.77	996.48	608.05	424.73	998.64	394.14	450.51
218.31	433.06	19.962	363.14	376.18	33.239	425.16	426.22	-11.661	380.69	330.67	196.71	352.48	319.98	483.51	405.07	294.47	575.27	535.5	449.25	21.103	681.7	485.82	32.773	738.43	428.42	-6.9574	604.68	586.32	373.28	522.95	559.85	460.95	523.68	618.79	758.14	387.02	562.63	965.3	383.21	345.43	983.19	609.04	482.8	996.49	608.05	424.73	998.64	394.14	450.51
218.34	433.01	20.014	363.27	376.21	33.232	425.14	426.18	-11.632	380.57	330.75	196.83	352.08	320.24	483.47	404.96	294.53	575.3	535.48	449.28	21.147	681.72	485.75	32.795	738.44	428.37	-6.9184	604.75	586.31	373.23	523.07	559.83	460.9	523.68	618.79	758.14	387.02	562.63	965.3	383.47	345.31	983.29	608.93	482.68	996.42	608.21	424.66	998.58	394.14	450.51
218.31	433.06	19.962	363.27	376.21	33.232	425.05	426.23	-11.718	380.36	330.71	196.86	351.99	320.28	483.36	404.74	294.64	575.32	535.48	449.28	21.147	681.78	485.8	32.856	738.43	428.42	-6.9574	604.9	586.45	373.3	523.22	559.95	460.93	523.66	618.78	758.19	387.26	562.43	965.3	383.47	345.31	983.29	608.99	482.51	996.5	608.35	424.64	998.59	394.24	450.62
218.31	433.06	19.962	363.18	376.23	33.321	425.22	426.22	-11.613	380.32	330.72	196.92	351.69	320.29	483.47	404.69	294.76	575.27	535.48	449.28	21.147	681.7	485.82	32.773	738.43	428.42	-6.9574	604.84	586.46	373.38	523.41	560.06	461.12	523.87	618.8	758.15	387.26	562.43	965.3	383.58	345.35	983.31	609.13	482.48	996.52	608.35	424.64	998.59	394.58	450.6
218.29	433.01	19.955	363.45	376.11	33.189	425.14	426.18	-11.632	380.15	330.64	197	351.51	320.28	483.43	404.94	294.49	575.08	535.4	449.23	21.185	681.8	485.74	32.878	738.44	428.37	-6.9184	605.17	586.59	373.32	523.43	560.09	460.98	523.87	618.8	758.15	386.01	562.77	965.5	383.66	345.39	983.14	609.23	482.6	996.59	608.55	424.65	998.59	394.72	450.69
218.26	433.01	19.997	363.14	376.18	33.239	425.22	426.22	-11.613	380.21	330.71	196.96	351.18	320.51	483.69	403.9	295.44	575.15	535.44	449.31	21.133	681.7	485.82	32.773	738.44	428.37	-6.9184	605.39	586.58	373.33	523.5	560.05	461.06	523.87	618.8	758.15	387.02	562.63	965.3	383.75	345.38	983.25	609.37	482.5	996.55	608.55	424.65	998.59	394.83	450.74
218.28	433.11	19.981	363.06	376.19	33.333	425.15	426.24	-11.723	379.88	330.96	196.95	350.71	320.51	483.79	403.55	295.67	575.16	535.48	449.28	21.147	681.7	485.82	32.773	738.43	428.42	-6.9574	605.39	586.58	373.33	523.5	560.05	461.06	523.87	618.8	758.15	387.26	562.43	965.3	383.77	345.26	983.23	609.37	482.5	996.55	608.64	424.46	998.58	394.83	450.74
218.29	433.06	19.932	363.06	376.14	33.307	425.18	426.34	-11.714	379.81	331.05	197.02	350.18	320.75	483.74	403.03	295.73	575.16	535.48	449.28	21.147	681.7	485.82	32.773	738.39	428.49	-6.8507	605.44	586.9	373.6	523.53	560.27	461.17	523.85	618.79	758.2	387.26	562.43	965.3	383.75	345.41	983.2	609.37	482.5	996.55	608.79	424.43	998.63	394.8	450.86
218.31	433.11	20.016	363.12	376.25	33.399	425.22	426.22	-11.613	379.73	331.14	197.16	349.84	321.06	483.7	402.9	295.7	575.27	535.43	449.28	21.17	681.7	485.82	32.773	738.44	428.37	-6.9184	605.73	586.82	373.59	523.63	560.3	461.19	524.04	618.85	758.27	387.53	562.57	965.31	383.66	345.42	983.09	609.4	482.47	996.5	608.92	424.33	998.62	394.8	450.86
218.28	433.11	19.981	363	376.22	33.411	425.26	426.23	-11.665	379.45	331.13	197.28	349.44	321.22	483.89	402.68	295.84	575.1	535.4	449.23	21.185	681.7	485.82	32.773	738.43	428.42	-6.9574	605.73	586.74	373.62	523.75	560.34	461.18	524.27	618.93	758.32	387.57	562.72	965.29	383.76	345.35	983.15	609.4	482.47	996.5	608.92	424.33	998.62	395.07	451.06
218.35	433.14	19.914	363	376.22	33.411	425.19	426.42	-11.674	379.28	331.16	197.37	349.31	321.43	483.78	402.62	295.8	575.15	535.5	449.34	21.162	681.78	485.8	32.856	738.44	428.37	-6.9184	605.8	586.82	373.73	523.87	560.39	461.26	524.38	618.99	758.32	388	562.74	965.25	383.84	345.28	983.11	609.44	482.38	996.5	609.05	424.21	998.6	395.18	451.11
218.33	433.14	20.034	363	376.22	33.411	425.2	426.38	-11.576	378.83	331.26	197.52	349.02	321.56	483.72	402.35	295.81	575.11	535.45	449.32	21.118	681.7	485.82	32.773	738.39	428.49	-6.8507	606.07	586.95	373.78	523.87	560.39	461.26	524.36	618.98	758.37	386.64	563	965.34	383.85	345.22	983.05	609.61	482.48	996.46	608.99	424.24	998.53	395.25	451.28
218.39	433.19	19.971	362.91	376.13	33.49	425.15	426.32	-11.68	378.83	331.26	197.52	348.71	321.56	483.8	402.14	295.94	575.18	535.46	449.34	21.185	681.7	485.82	32.773	738.44	428.37	-6.9184	606.11	587.2	373.81	523.96	560.48	461.34	524.43	618.94	758.39	386.76	563.26	965.45	383.91	345.37	982.96	609.69	482.44	996.52	609.15	424.21	998.55	395.25	451.28
218.27	433.22	19.967	363	376.22	33.411	425.2	426.27	-11.651	378.87	331.33	197.51	348.35	321.71	483.77	401.9	296.06	575.29	535.48	449.28	21.147	681.7	485.82	32.773	738.44	428.37	-6.9184	606.27	587.29	373.85	524.11	560.6	461.37	524.63	618.97	758.39	386.7	563.14	965.31	383.91	345.37	982.96	609.69	482.44	996.52	609.24	424.09	998.63	395.25	451.28
218.29	433.26	20.008	362.81	376.23	33.629	425.23	426.37	-11.644	378.69	331.24	197.61	347.89	321.89	483.86	401.54	296.46	575.22	535.43	449.28	21.17	681.7	485.82	32.773	738.44	428.37	-6.9184	606.31	587.27	373.94	524.22	560.57	461.33	524.74	619.01	758.42	386.73	563.11	965.5	383.87	345.5	982.91	609.8	482.43	996.51	609.19	424.11	998.56	395.25	451.28
218.34	433.29	20.029	362.96	376.29	33.472	425.15	426.32	-11.68	378.56	331.3	197.62	347.65	322.04	483.82	400.74	296.67	575.2	535.43	449.28	21.17	681.7	485.82	32.773	738.44	428.37	-6.9184	606.36	587.22	374.04	524.43	560.56	461.33	524.72	619	758.47	386.94	563.26	965.26	383.87	345.5	982.91	609.95	482.32	996.61	609.2	424.01	998.43	395.32	451.3
218.34	433.29	20.029	362.85	376.27	33.697	425.19	426.42	-11.674	378.45	331.48	197.49	347.12	322.2	483.93	400.54	296.75	575.23	535.43	449.38	21.157	681.7	485.82	32.773	738.44	428.37	-6.9184	606.4	587.33	373.9	524.43	560.56	461.33	524.89	619.12	758.59	386.89	563.32	965.43	383.91	345.37	982.96	609.95	482.32	996.61	609.43	424.21	998.64	395.28	451.43
218.29	433.26	20.008	362.91	376.13	33.49	425.23	426.28	-11.703	378.3	331.5	197.59	346.86	322.19	483.89	400.21	296.76	575.27	535.43	449.38	21.157	681.7	485.82	32.773	738.44	428.37	-6.9184	606.64	587.37	373.99	524.47	560.7	461.35	524.89	619.12	758.59	387.01	563.07	965.28	383.89	345.48	982.84	609.95	482.32	996.61	609.36	424.11	998.55	395.28	451.43
218.34	433.29	20.029	362.87	376.31	33.661	425.19	426.42	-11.674	378.28	331.52	197.65	346.34	322.38	484.1	400.1	296.81	575.1	535.43	449.28	21.17	681.69	485.77	32.814	738.34	428.4	-6.9944	606.64	587.37	373.99	524.47	560.7	461.35	524.98	619.09	758.57	386.94	563.26	965.26	383.95	345.31	982.78	609.95	482.32	996.61	609.32	424.09	998.59	395.28	451.43
218.32	433.26	19.966	362.91	376.35	33.729	425.11	426.23	-11.67	378.16	331.53	197.65	346.25	322.38	484.15	400.01	297.11	575.02	535.43	449.38	21.157	681.7	485.82	32.773	738.39	428.49	-6.8507	606.76	587.41	374.05	524.72	560.63	461.39	525.28	619.16	758.71	387.01	563.07	965.28	384	345.57	982.73	609.95	482.32	996.61	609.36	423.97	998.49	395.28	451.43
218.29	433.26	20.008	362.85	376.27	33.697	425.23	426.37	-11.644	377.83	331.7	197.78	345.84	322.8	484.14	399.67	297.32	575.2	535.44	449.4	21.175	681.7	485.82	32.773	738.39	428.49	-6.8507	606.9	587.58	374.08	525.02	560.73	461.45	525.21	619.06	758.8	387.01	563.07	965.28	384	345.57	982.73	609.95	482.32	996.61	609.36	423.97	998.49	395.28	451.43
218.28	433.31	19.991	362.91	376.35	33.729	425.23	426.48	-11.57	377.82	331.72	197.87	345.3	323.07	484.18	399.3	297.5	575.24	535.43	449.38	21.157	681.7	485.82	32.773	738.3	428.5	-6.9261	607.09	587.59	374.07	525.28	560.82	461.42	525.38	619.07	758.77	387.01	563.07	965.28	384.19	345.47	982.78	610.1	482.23	996.71	609.36	423.97	998.49	395.42	451.58
218.33	433.34	20.012	362.91	376.35	33.729	425.18	426.49	-11.703	377.54	332.02	197.9	344.91	323.04	484.1	398.75	297.72	575.37	535.43	449.42	21.118	681.78	485.8	32.856	738.44	428.37	-6.9184	607.12	587.59	374.15	525.65	560.95	461.45	525.68	619.05	758.87	387.01	563.07	965.28	384.01	345.52	982.61	610.1	482.23	996.71	609.36	423.97	998.49	395.47	451.69
218.38	433.33	20.005	362.94	376.42	33.839	425.19	426.42	-11.674	377.42	332.17	197.99	344.48	323.33	484.01	398.18	297.83	575.34	535.43	449.38	21.157	681.78	485.8	32.856	738.39	428.49	-6.8507	607.29	587.52	374.05	525.72	560.96	461.5	525.76	619.01	758.88	388.87	562.69	965.35	384.22	345.54	982.56	610.26	482.12	996.77	609.36	423.97	998.49	395.47	451.69
218.37	433.38	19.987	362.91	376.35	33.729	425.23	426.48	-11.57	377.11	332.25	197.88	343.87	323.51	484.16	397.79	297.87	575.23	535.41	449.48	21.109	681.7	485.82	32.773	738.44	428.37	-6.9184	607.37	587.5	374.01	525.72	560.96	461.5	525.76	619.01	758.88	388.86	562.62	965.43	384.35	345.67	982.46	610.44	482.19	996.93	609.39	423.92	998.44	395.47	451.69
218.28	433.31	19.991	362.94	376.42	33.839	425.23	426.48	-11.57	376.97	332.19	198.02	343.83	323.55	484.35	397.66	297.87	575.34	535.36	449.47	21.147	681.7	485.82	32.773	738.34	428.4	-6.9944	607.52	587.46	373.94	525.93	560.93	461.38	526.05	619.02	758.87	387.17	562.97	965.77	384.24	345.65	982.36	610.48	482.05	996.88	609.53	423.84	998.55	395.47	451.69
218.33	433.34	20.012	362.8	376.67	33.665	425.14	426.4	-11.71	376.92	332.13	198.06	343.49	323.51	484.36	397.53	297.84	575.36	535.36	449.47	21.147	680.98	485.43	32.971	738.44	428.37	-6.9184	607.52	587.46	373.94	525.88	561.1	461.49	525.99	618.95	758.91	389.13	562.4	965.46	384.37	345.78	982.17	610.6	482.08	996.94	609.53	423.84	998.55	395.47	451.69
218.37	433.38	19.987	362.79	376.58	33.595	425.18	426.49	-11.703	376.66	332.26	198.35	343.25	323.71	484.46	397.36	297.9	575.23	535.36	449.47	21.147	681.7	485.82	32.773	738.27	428.61	-6.9748	607.75	587.48	373.98	526.05	561.23	461.53	526.23	618.97	758.9	388.9	562.61	965.55	384.29	346	982.05	610.6	482.08	996.94	609.53	423.84	998.55	395.47	451.69
218.37	433.38	19.987	362.8	376.67	33.665	425.18	426.49	-11.703	376.14	332.43	198.35	343.05	323.62	484.56	397.1	298.09	575.18	535.36	449.47	21.147	681.78	485.8	32.856	738.39	428.49	-6.8507	607.88	587.55	373.99	526.16	561.3	461.56	526.42	618.98	758.91	387.19	562.94	965.86	384.54	345.82	981.92	610.97	482	997.01	609.48	423.77	998.47	395.52	451.71
218.37	433.38	19.987	362.8	376.67	33.665	425.22	426.55	-11.6	376.14	332.43	198.35	342.7	323.65	484.59	396.76	298.08	575.28	535.35	449.46	21.191	681.78	485.8	32.856	738.3	428.5	-6.9261	608.07	587.68	374.09	526.09	561.26	461.62	526.48	619.11	758.99	389.35	562.19	965.37	384.63	345.79	982	610.97	482	997.01	609.48	423.77	998.47	395.54	451.73
218.37	433.38	19.987	362.8	376.67	33.665	425.26	426.56	-11.65	375.8	332.73	198.44	341.89	323.76	484.59	396.42	298.24	575.28	535.36	449.47	21.147	681.78	485.8	32.856	738.44	428.37	-6.9184	608.21	587.85	374.08	526.26	561.33	461.58	526.57	619.06	759.07	387.42	562.74	965.79	384.62	345.83	982.1	610.92	481.96	997.01	609.6	423.74	998.53	395.55	451.8
218.39	433.48	19.886	362.8	376.67	33.665	425.22	426.55	-11.6	375.34	332.74	198.54	341.59	324.04	484.57	396.12	298.27	575.26	535.36	449.47	21.147	681.78	485.8	32.856	738.39	428.49	-6.8507	608.26	587.85	374.18	526.31	561.33	461.62	526.63	619.07	759.13	389.34	562.26	965.65	384.76	345.73	982.05	611.1	481.97	997.04	609.63	423.65	998.57	395.62	451.84
218.39	433.48	19.886	362.8	376.67	33.665	425.26	426.63	-11.611	375.24	332.79	198.64	341.24	324.29	484.61	395.51	298.51	575.29	535.36	449.5	21.11	681.78	485.8	32.856	738.3	428.5	-6.9261	608.26	587.85	374.18	526.45	561.4	461.67	526.74	619.12	759.14	388.21	562.54	965.71	384.52	345.83	981.85	611.14	482.03	997.13	609.75	423.5	998.45	395.57	451.83
218.3	433.56	19.888	362.8	376.67	33.665	425.22	426.57	-11.715	375.24	332.79	198.64	340.9	324.62	484.51	395.26	298.73	575	535.41	449.44	21.147	681.06	485.44	33.072	738.34	428.4	-6.9944	608.5	587.89	374.4	526.4	561.56	461.79	526.74	619.12	759.14	388.21	562.54	965.71	384.62	345.79	981.93	611.21	482	997.2	609.79	423.41	998.49	395.55	451.8
218.34	433.44	19.919	362.8	376.67	33.665	425.22	426.55	-11.6	375.16	332.93	198.53	340.47	324.76	484.56	395.1	298.88	574.97	535.36	449.47	21.147	680.98	485.43	32.971	738.39	428.49	-6.8507	608.5	587.89	374.4	526.49	561.68	461.97	526.94	618.95	759.23	388.21	562.54	965.71	384.56	345.88	981.84	611.25	481.91	997.23	609.79	423.41	998.49	395.55	451.85
218.28	433.53	19.827	362.66	376.65	33.719	425.22	426.55	-11.6	374.98	333.12	198.6	340.08	325.08	484.68	394.91	298.94	574.94	535.36	449.47	21.147	681.77	485.76	32.897	738.34	428.4	-6.9944	608.57	587.84	374.43	526.59	561.71	462	527.1	618.82	759.25	388.34	562.59	965.7	384.85	345.68	981.68	611.28	481.84	997.19	609.79	423.41	998.49	395.62	451.84
218.31	433.62	19.873	362	376.96	33.736	425.26	426.63	-11.611	374.83	333.15	198.5	339.53	325.33	484.7	394.65	299.11	575.04	535.36	449.47	21.147	681.89	485.82	32.926	738.3	428.5	-6.9261	608.57	587.84	374.43	526.75	561.64	462.07	527.27	618.74	759.4	388.41	562.42	965.71	384.69	345.86	981.55	611.28	481.84	997.19	609.91	423.39	998.49	395.37	451.86
218.27	433.67	19.799	362.7	376.68	33.749	425.26	426.63	-11.611	374.78	333.22	198.46	339.24	325.35	484.76	394.47	299.21	574.97	535.31	449.49	21.191	681.78	485.8	32.856	738.28	428.57	-6.9359	608.57	587.84	374.43	526.92	561.65	462.05	527.36	618.77	759.59	388.34	562.59	965.7	384.63	345.89	981.51	611.28	481.84	997.19	609.91	423.39	998.49	395.64	451.85
218.24	433.73	19.868	362.06	377.21	33.868	425.22	426.57	-11.715	374.77	333.33	198.48	338.9	325.39	484.74	393.95	299.27	575.03	535.39	449.51	21.226	681.19	485.48	33.158	738.39	428.49	-6.8507	608.84	587.98	374.45	526.97	561.46	462.14	527.52	618.72	759.61	388.67	562.36	965.69	384.82	346.11	981.37	611.28	481.84	997.19	610.01	423.35	998.56	395.4	452.01
218.22	433.76	19.828	361.7	377.17	34.029	425.15	426.69	-11.649	374.72	333.27	198.53	338.72	325.29	484.88	393.23	299.77	574.92	535.33	449.56	21.232	681.06	485.44	33.072	738.39	428.49	-6.8507	608.75	587.93	374.36	527.39	561.57	462.05	527.62	618.77	759.59	388.86	562.28	965.71	384.89	346.13	981.4	611.32	481.78	997.13	610.01	423.35	998.56	395.51	452.04
218.26	433.71	19.902	361.82	377.23	33.935	425.26	426.63	-11.611	374.73	333.33	198.54	338.49	325.62	484.79	392.83	299.91	574.72	535.31	449.49	21.191	681.06	485.44	33.072	738.3	428.5	-6.9261	608.89	588.05	374.35	527.39	561.57	462.05	527.6	618.76	759.71	388.97	562.43	965.98	384.97	346.19	981.29	611.32	481.78	997.13	610.01	423.35	998.56	395.62	452.17
218.22	433.76	19.828	362.41	377.02	33.916	425.08	426.69	-11.775	374.37	333.4	198.71	337.99	325.6	484.84	392.58	299.95	574.74	535.4	449.56	21.11	681.19	485.48	33.158	738.39	428.49	-6.8507	608.97	588.01	374.48	527.66	561.64	462.08	527.73	618.69	759.75	388.99	562.38	965.78	384.92	346.21	981.08	611.32	481.78	997.13	610.16	423.32	998.59	395.54	452.12
218.22	433.76	19.828	362.4	377.14	33.828	425.11	426.74	-11.68	374.16	333.44	198.71	337.73	325.69	484.93	392.59	300.01	574.75	535.33	449.56	21.232	681.19	485.48	33.158	738.3	428.5	-6.9261	608.99	588.09	374.37	527.7	561.75	462.13	527.82	618.72	759.8	389.08	562.47	965.99	385.04	346.29	981.19	611.49	481.58	997.33	610.19	423.27	998.54	395.52	452.23
218.21	433.77	19.843	361.76	377.47	33.92	425.11	426.79	-11.638	373.58	333.63	198.73	337.4	325.8	484.98	392.44	300.08	574.95	535.28	449.54	21.18	681.78	485.8	32.856	738.3	428.5	-6.9261	609.09	588.07	374.33	527.7	561.75	462.13	528.18	618.81	759.91	389.08	562.47	965.99	384.84	346.29	981.07	611.64	481.44	997.41	610.19	423.27	998.54	395.52	452.23
218.19	433.79	19.809	362.4	377.14	33.828	425.07	426.73	-11.733	373.36	333.92	198.66	336.97	326.08	485.07	392.44	300.08	574.95	535.29	449.59	21.228	681.06	485.44	33.072	738.3	428.5	-6.9261	609.16	588.06	374.28	528.07	561.93	462.23	528.39	618.83	759.9	389.08	562.47	965.99	384.78	346.3	980.9	611.64	481.44	997.41	610.2	423.22	998.6	395.62	452.48
218.16	433.79	19.77	362.4	377.14	33.828	425.11	426.79	-11.638	373.26	333.91	198.7	336.59	326.36	484.9	392.14	300.12	574.99	535.39	449.54	21.189	681.06	485.44	33.072	738.17	428.52	-6.8678	609.3	587.98	374.23	528.61	562.05	462.28	528.56	618.63	759.85	389.2	562.54	965.94	385.02	346.2	980.92	611.77	481.21	997.47	610.2	423.22	998.6	395.56	452.34
218.13	433.83	19.814	362.31	377.07	33.913	425.07	426.73	-11.733	373.15	333.95	198.69	336.3	326.61	484.87	391.7	300.49	574.96	535.37	449.54	21.236	681.04	485.39	33.12	738.22	428.49	-6.93	609.3	588.14	374.41	528.65	562.26	462.41	528.69	618.69	759.87	389.2	562.54	965.94	384.9	346.24	980.84	611.66	481.11	997.48	610.48	423.17	998.65	395.73	452.41
218.16	433.83	19.853	362.13	377.37	33.84	425.17	426.76	-11.653	372.94	334.1	198.6	335.92	326.83	485.03	391.33	300.55	575.09	535.29	449.65	21.287	681.19	485.48	33.158	738.28	428.57	-6.9359	610.02	588.15	374.44	528.69	562.38	462.44	528.85	618.67	759.92	389.2	562.54	965.94	385.02	346.2	980.92	611.79	481.15	997.53	610.47	423.22	998.59	395.63	452.52
218.19	433.84	19.825	362.21	377.48	33.84	425.22	426.73	-11.601	372.84	334.16	198.66	335.48	326.83	485.13	391.01	300.59	575.04	535.35	449.67	21.361	681.19	485.48	33.158	738.19	428.59	-6.8866	610.12	588.21	374.42	528.84	562.38	462.43	528.85	618.67	759.92	389.2	562.54	965.94	385.02	346.22	980.77	611.71	481.02	997.6	610.47	423.22	998.59	395.63	452.52
218.19	433.84	19.825	361.99	377.41	34.01	425.08	426.81	-11.605	372.61	334.19	198.84	335.23	326.68	485.13	390.77	300.75	574.94	535.36	449.57	21.216	681.06	485.44	33.072	738.22	428.59	-6.7737	610.12	588.21	374.42	529.06	562.33	462.32	528.85	618.67	759.92	389.25	562.64	965.98	385.01	346.15	980.67	611.64	480.76	997.41	610.62	423.13	998.7	395.66	452.66
218.06	434.01	19.88	362.16	377.51	33.918	425.08	426.81	-11.605	372.55	334.2	198.9	334.61	327.03	485	390.48	300.81	575.02	535.24	449.65	21.224	681.3	485.67	33.333	738.18	428.57	-6.9114	610.16	588.17	374.46	529.17	562.36	462.35	528.85	618.67	759.92	389.25	562.63	966	385.07	346.09	980.6	611.85	480.92	997.56	610.62	423.13	998.7	395.59	452.62
218.12	433.98	19.793	362.17	377.42	34.12	425.09	426.86	-11.646	372.39	334.19	198.98	334.43	326.84	485	390.22	300.83	575	535.33	449.72	21.245	682.1	486.1	33.103	738.19	428.59	-6.8866	610.17	588.26	374.36	529.17	562.36	462.35	528.91	618.74	760.02	389.3	562.74	966.03	385.1	346.07	980.53	611.85	480.92	997.56	610.76	423.04	998.66	395.66	452.66
218.09	434.02	19.852	361.92	377.51	34.312	425.09	426.86	-11.646	372.35	334.21	199.03	334.1	327.14	485.05	390.08	300.88	574.89	535.24	449.65	21.224	681.17	485.63	33.247	738.26	428.58	-6.9075	610.21	588.22	374.4	529.36	562.28	462.31	528.91	618.74	760.02	389.3	562.74	966.03	385.02	346.04	980.52	611.79	480.8	997.53	610.66	423.05	998.68	395.66	452.66
218.06	434.02	19.813	361.88	377.5	34.117	425.08	426.81	-11.605	372.3	334.2	199.1	333.76	327.26	485.3	389.8	301.23	574.67	535.38	449.83	21.4	682.11	486.11	33.048	738.19	428.59	-6.8866	610.21	588.22	374.4	529.4	562.41	462.33	528.91	618.74	760.02	389.3	562.74	966.03	385.1	346.07	980.53	611.86	480.9	997.62	610.69	422.94	998.57	395.66	452.66
218.11	434.08	19.848	362.07	377.51	34.202	425.14	426.83	-11.578	372.32	334.27	199.11	333.59	327.28	485.15	389.78	301.24	574.59	535.3	449.86	21.34	681.12	485.57	33.228	738.21	428.57	-6.915	610.69	588.19	374.36	529.4	562.41	462.33	529.03	618.68	760.07	389.46	562.72	966.12	385.15	345.94	980.44	611.75	480.73	997.44	610.88	422.81	998.62	395.84	452.59
218.12	434.12	19.786	361.92	377.51	34.312	425.14	426.83	-11.578	372.19	334.29	199.11	333.48	327.27	485.19	389.73	301.21	574.64	535.35	449.84	21.296	681.22	485.76	33.403	738.26	428.58	-6.9075	610.83	588.27	374.37	529.51	562.44	462.48	529.03	618.68	760.07	389.46	562.72	966.12	385.15	345.94	980.44	611.78	480.64	997.48	610.92	422.71	998.62	395.84	452.59
218.11	434.08	19.848	361.88	377.65	34.172	425.08	426.81	-11.605	372.15	334.19	199.05	333.36	327.36	485.12	389.61	301.32	574.69	535.35	449.73	21.261	681.19	485.48	33.158	738.26	428.58	-6.9075	611.07	588.27	374.46	529.51	562.44	462.48	529.11	618.57	760.1	389.43	562.61	966.24	385.15	345.94	980.44	611.77	480.65	997.49	610.98	422.69	998.7	395.83	452.59
218.12	434.16	19.839	361.88	377.65	34.172	425.08	426.81	-11.605	372.01	334.39	199.07	333.1	327.26	485.08	389.28	301.33	574.73	535.32	449.84	21.313	681.19	485.48	33.158	738.21	428.52	-6.8774	611.1	588.31	374.4	529.62	562.49	462.44	529.22	618.6	760.14	389.54	562.64	966.28	385.06	345.91	980.42	611.81	480.56	997.52	611.05	422.6	998.61	395.83	452.59
218.12	434.12	19.786	361.88	377.65	34.172	425.08	426.81	-11.605	371.76	334.59	199.2	332.77	327.34	485.21	389.03	301.29	574.7	535.41	449.86	21.37	682.01	485.98	32.982	738.15	428.54	-6.8399	611.1	588.31	374.4	529.73	562.61	462.46	529.27	618.69	760.23	389.54	562.64	966.28	385.15	345.94	980.44	611.94	480.53	997.56	611.04	422.53	998.54	395.83	452.59
218.15	434.15	19.769	361.96	377.6	34.309	425.08	426.81	-11.605	371.64	334.6	199.12	332.61	327.31	485.36	388.68	301.5	574.74	535.32	449.8	21.336	681.19	485.48	33.158	738.28	428.57	-6.9359	611.15	588.19	374.37	529.92	562.62	462.53	529.4	618.94	760.35	389.57	562.68	966.29	385.13	345.95	980.42	611.83	480.41	997.49	610.93	422.4	998.49	395.83	452.59
218.09	434.16	19.799	361.85	377.67	34.377	425.2	426.87	-11.536	371.53	334.64	199.12	332.61	327.31	485.36	388.67	301.45	574.69	535.28	449.92	21.407	682.17	486.05	33.01	738.22	428.59	-6.8989	611.23	588.22	374.45	529.96	562.69	462.61	529.47	618.93	760.31	389.75	562.65	966.34	385.13	345.95	980.42	612.13	480.27	997.66	610.89	422.33	998.38	395.83	452.59
218.05	434.21	19.766	361.96	377.6	34.309	425.2	426.87	-11.536	371.4	334.66	199.25	332.61	327.31	485.36	388.44	301.67	574.59	535.3	449.86	21.34	682.01	485.98	32.982	738.21	428.57	-6.915	611.3	588.37	374.52	530	562.79	462.66	529.5	618.92	760.32	389.68	562.72	966.32	385.22	345.98	980.43	612.22	480.29	997.54	610.89	422.04	998.36	395.83	452.59
218.09	434.16	19.799	361.87	377.71	34.454	425.2	426.87	-11.536	371.31	334.76	199.16	332.36	327.41	485.3	388.16	301.76	574.53	535.3	449.86	21.34	682.1	486.1	33.103	738.3	428.5	-6.9261	611.46	588.46	374.56	530.23	562.83	462.66	529.56	618.91	760.28	389.68	562.72	966.32	385.13	345.95	980.42	612.13	480.27	997.66	610.89	422.04	998.36	395.83	452.59
218.09	434.16	19.799	361.93	377.62	34.519	425.2	426.87	-11.536	371.22	334.91	199.1	332.08	327.44	485.37	387.98	301.74	574.53	535.3	449.86	21.34	682.1	486.1	33.103	738.21	428.57	-6.915	611.46	588.46	374.56	530.34	562.8	462.61	529.7	618.78	760.28	389.86	562.69	966.36	385.1	345.94	980.32	612.22	480.29	997.54	610.89	422.04	998.36	395.83	452.59
218.09	434.16	19.799	361.87	377.71	34.454	425.08	426.81	-11.605	370.93	334.99	199.02	331.79	327.79	485.25	387.77	301.84	574.49	535.27	449.82	21.261	681.3	485.67	33.333	738.39	428.49	-6.8507	611.7	588.67	374.66	530.47	562.85	462.58	529.74	618.93	760.29	389.87	562.68	966.41	385.13	345.95	980.42	612.27	480.22	997.6	610.78	421.92	998.36	395.94	452.67
218.05	434.21	19.766	361.87	377.71	34.454	425.14	426.86	-11.563	370.77	335.02	199.1	331.62	327.86	485.2	387.51	301.68	574.54	535.28	449.92	21.407	682.17	486.05	33.01	738.28	428.57	-6.9359	611.87	588.64	374.57	530.6	562.9	462.56	529.75	618.85	760.35	389.86	562.69	966.36	385.1	345.96	980.28	612.15	480.24	997.6	610.78	421.92	998.36	395.84	452.62
218.05	434.21	19.766	361.87	377.71	34.454	425.14	426.86	-11.563	370.71	335.02	199.16	331.42	328.07	485.22	387.47	301.62	574.51	535.3	449.86	21.34	682.1	486.1	33.103	738.3	428.5	-6.9261	611.87	588.64	374.57	530.6	562.9	462.56	529.72	618.71	760.34	389.86	562.69	966.36	384.95	345.85	980.14	612.27	480.22	997.6	610.72	421.95	998.28	395.84	452.62
218.05	434.21	19.766	361.87	377.71	34.454	425.09	426.9	-11.609	370.48	334.95	199.11	331.01	328.08	485.22	387.32	301.68	574.48	535.28	449.92	21.407	682.17	486.05	33.01	738.19	428.59	-6.8866	611.87	588.64	374.57	530.71	562.94	462.58	529.83	618.83	760.31	389.97	562.75	966.32	385.03	345.95	980.13	612.27	480.22	997.6	610.78	421.92	998.36	395.94	452.67
218.09	434.24	19.749	361.87	377.71	34.454	425.08	426.81	-11.605	370.36	335	199.11	330.85	327.94	485.27	387.03	301.67	574.55	535.33	449.87	21.35	682.17	486.05	33.01	738.26	428.58	-6.9075	611.97	588.74	374.74	530.71	562.94	462.58	529.75	618.85	760.35	389.86	562.69	966.36	385.03	345.95	980.13	612.27	480.22	997.6	610.85	421.92	998.32	395.99	452.77
218.05	434.21	19.766	361.87	377.71	34.454	425.14	426.86	-11.563	370.36	335	199.11	330.49	327.99	485.39	386.97	301.65	574.52	535.36	449.8	21.254	682.08	485.93	32.889	738.26	428.58	-6.9075	612.02	588.62	374.79	530.83	562.89	462.56	529.8	618.69	760.3	389.86	562.69	966.36	384.96	346.01	980.04	612.27	480.22	997.6	610.77	421.7	998.24	395.99	452.77
218.05	434.21	19.766	361.87	377.71	34.454	425.2	426.87	-11.536	370.27	335.06	199.16	330.45	327.96	485.34	386.9	301.65	574.58	535.28	449.92	21.407	682.17	486.05	33.01	738.21	428.57	-6.915	612.13	588.71	374.96	530.77	563.05	462.66	529.92	618.74	760.32	389.87	562.68	966.41	384.95	345.94	980.05	612.26	480.21	997.66	610.77	421.7	998.24	395.99	452.77
218.09	434.24	19.749	361.8	377.75	34.317	425.14	426.86	-11.563	370.22	335.23	199.18	330.29	328.06	485.34	386.86	301.66	574.51	535.33	449.87	21.35	682.1	486.1	33.103	738.15	428.59	-6.8775	612.18	588.89	375.03	530.71	564.07	462.81	529.96	618.88	760.33	389.98	562.74	966.36	384.91	345.97	979.9	612.26	480.21	997.66	610.77	421.7	998.24	395.99	452.77
218.05	434.21	19.766	361.87	377.71	34.454	425.2	426.87	-11.536	370.22	335.23	199.18	329.92	328.29	485.32	386.74	301.58	574.52	535.39	449.92	21.43	682.17	486.05	33.01	738.23	428.51	-6.9053	612.04	588.69	374.88	530.58	563.87	462.66	529.92	618.74	760.32	389.98	562.57	966.5	384.95	345.94	979.87	612.26	480.21	997.66	610.81	421.62	998.21	395.99	452.77
218.07	434.24	19.734	361.87	377.71	34.454	425.14	426.86	-11.563	370.07	335.23	199.17	329.71	328.22	485.27	386.69	301.64	574.45	535.3	449.86	21.34	681.3	485.67	33.333	738.28	428.57	-6.9359	612.18	588.89	375.03	530.68	563.88	462.78	529.8	618.69	760.3	390.03	562.74	966.4	385.08	346	979.78	612.25	479.99	997.57	610.81	421.62	998.21	395.99	452.77
218.05	434.23	19.733	361.93	377.7	34.559	425.14	426.86	-11.563	370.07	335.23	199.17	329.6	328.27	485.22	386.37	301.63	574.5	535.3	449.86	21.34	682.17	486.05	33.01	738.23	428.51	-6.9053	612.18	588.89	375.03	530.67	563.86	462.84	529.92	618.74	760.32	390.02	562.63	966.37	385.08	346	979.78	612.2	480.01	997.5	610.84	421.57	998.16	395.94	452.9
218.05	434.21	19.766	361.8	377.75	34.317	425.2	426.87	-11.536	370.07	335.23	199.17	329.61	328.24	485.14	386.37	301.63	574.5	535.3	449.86	21.34	682.17	486.05	33.01	738.28	428.57	-6.9359	612.18	588.89	375.03	530.82	564.02	462.79	529.92	618.74	760.32	390.08	562.62	966.46	384.92	345.81	979.8	612.19	480	997.56	610.81	421.62	998.21	395.94	452.9
218.05	434.21	19.766	361.85	377.75	34.417	425.14	426.86	-11.563	369.96	335.22	199.21	329.36	328.36	485.14	386.15	301.54	574.46	535.35	449.84	21.296	682.17	486.05	33.01	738.26	428.58	-6.9075	612.18	588.89	375.03	530.95	563.78	462.61	529.85	618.77	760.34	390.08	562.62	966.46	385	345.95	979.8	612.32	479.97	997.58	610.84	421.57	998.16	395.94	452.9
217.95	434.2	19.709	361.87	377.71	34.454	425.09	426.9	-11.609	369.83	335.3	199.14	329.31	328.34	485.2	386.04	301.55	574.39	535.35	449.84	21.296	682.17	486.05	33.01	738.15	428.59	-6.8775	612.18	588.89	375.03	530.83	564.02	462.85	529.92	618.74	760.32	390.03	562.62	966.42	385.05	346	979.76	612.41	479.86	997.62	610.82	421.51	998.06	395.94	452.9
218.11	434.27	19.717	361.87	377.69	34.623	425.2	426.87	-11.536	369.83	335.41	199.07	329.24	328.42	485.15	385.86	301.56	574.38	535.36	449.88	21.414	682.17	486.05	33.01	738.26	428.58	-6.9075	612.12	588.95	374.9	530.99	564	462.72	529.92	618.74	760.32	390.08	562.62	966.46	385.08	345.88	979.66	612.44	479.81	997.57	610.74	421.44	998.08	395.94	452.9
218.05	434.21	19.766	361.79	377.74	34.48	425.15	426.91	-11.604	369.74	335.41	199.13	328.99	328.53	485.27	385.78	301.54	574.37	535.36	449.88	21.414	682.17	486.05	33.01	738.26	428.58	-6.9075	612.18	588.89	375.03	531.02	563.9	462.65	529.92	618.74	760.32	390.08	562.62	966.46	384.95	345.88	979.68	612.32	479.68	997.53	610.74	421.44	998.08	395.94	452.9
218.09	434.24	19.749	361.85	377.75	34.417	425.2	426.87	-11.536	369.74	335.41	199.13	328.95	328.56	485.34	385.62	301.63	574.32	535.27	449.82	21.261	682.17	486.05	33.01	738.24	428.52	-6.8891	612.18	588.89	375.03	530.98	564.13	462.8	529.92	618.74	760.32	389.98	562.57	966.5	385.08	345.78	979.62	612.19	479.55	997.52	610.61	421.31	998.06	395.94	452.9
218.01	434.2	19.751	361.87	377.69	34.623	425.15	426.91	-11.604	369.74	335.41	199.13	328.85	328.56	485.38	385.65	301.61	574.39	535.3	449.86	21.34	682.17	486.05	33.01	738.26	428.58	-6.9075	612.18	588.89	375.03	531.07	564.11	462.79	530.02	618.79	760.31	390.03	562.62	966.42	385.16	345.83	979.6	612.23	479.46	997.54	610.58	421.24	997.96	395.94	452.9
217.99	434.23	19.69	361.87	377.69	34.623	425.14	426.86	-11.563	369.74	335.41	199.13	328.5	328.44	485.41	385.33	301.77	574.31	535.35	449.84	21.296	682.17	486.05	33.01	738.23	428.51	-6.9053	612.18	588.89	375.03	530.93	563.86	462.69	529.92	618.74	760.32	390.08	562.62	966.46	385.16	345.83	979.6	612.23	479.46	997.54	610.61	421.31	998.06	395.94	452.9
218.06	434.25	19.72	361.87	377.69	34.623	425.2	426.87	-11.536	369.58	335.4	199.27	328.32	328.57	485.3	385.13	301.9	574.19	535.36	449.88	21.414	681.3	485.67	33.333	738.23	428.51	-6.9053	612.18	588.89	375.03	531.08	563.93	462.81	529.88	618.77	760.38	389.98	562.57	966.5	385.23	345.68	979.56	612.26	479.3	997.5	610.58	421.24	997.96	395.94	452.9
218.09	434.24	19.749	361.87	377.69	34.623	425.14	426.86	-11.563	369.51	335.42	199.29	328.24	328.48	485.41	385	301.91	574.3	535.35	449.84	21.296	682.19	486.2	33.126	738.21	428.57	-6.915	612.18	588.89	375.03	531.06	564.09	462.84	529.86	618.75	760.42	389.98	562.57	966.5	385.23	345.68	979.56	612.63	479.15	997.53	610.76	421.24	997.85	395.94	452.9
218.11	434.26	19.713	361.82	377.7	34.517	425.2	426.87	-11.536	369.45	335.52	199.22	328.04	328.57	485.29	384.8	301.95	574.17	535.28	449.92	21.407	682.1	486.1	33.103	738.28	428.57	-6.9359	612.25	588.92	375.16	531.07	564.11	462.79	529.78	618.67	760.35	389.98	562.57	966.5	385.23	345.68	979.56	612.44	479.12	997.54	610.69	421.23	997.95	395.94	452.9
218.09	434.26	19.697	361.87	377.69	34.623	425.03	426.88	-11.637	369.43	335.57	199.26	327.97	328.69	485.19	384.8	301.95	574.17	535.3	449.86	21.34	681.3	485.67	33.333	738.28	428.51	-6.8982	612.18	588.89	375.03	531.06	564.09	462.84	529.88	618.7	760.49	389.98	562.57	966.5	385.28	345.63	979.52	612.63	479.15	997.53	610.85	421.13	997.87	395.98	453.01
218.12	434.29	19.68	361.87	377.69	34.623	425.2	426.87	-11.536	369.33	335.56	199.3	327.97	328.69	485.19	384.41	302.04	574.27	535.26	449.95	21.459	682.17	486.05	33.01	738.19	428.59	-6.8866	612.18	588.89	375.03	531.01	563.88	462.71	529.9	618.72	760.37	389.95	562.46	966.56	385.2	345.58	979.54	612.63	479.15	997.53	610.78	421.1	997.83	395.94	452.9
218.12	434.29	19.68	361.87	377.69	34.623	425.2	426.93	-11.576	369.33	335.56	199.3	327.74	328.81	485.03	384.31	302.02	574.28	535.3	449.86	21.34	682.17	486.05	33.01	738.21	428.57	-6.915	612.18	588.89	375.03	530.92	563.96	462.83	529.88	618.7	760.49	389.95	562.46	966.56	385.28	345.63	979.52	612.48	479.02	997.56	610.62	420.93	997.98	396.02	453.1
218.1	434.31	19.651	361.82	377.7	34.517	425.2	426.87	-11.536	368.96	335.63	199.28	327.58	328.91	485	384.28	302	574.24	535.35	449.84	21.296	682.17	486.05	33.01	738.19	428.59	-6.8866	612.18	588.89	375.03	531.02	564.04	462.99	529.68	618.7	760.45	389.89	562.31	966.59	385.28	345.63	979.52	612.53	479.01	997.5	610.82	420.93	997.89	396.02	453.1
218.08	434.29	19.663	361.87	377.69	34.623	425.2	426.87	-11.536	369.01	335.57	199.36	327.3	328.81	484.96	384.19	302.07	574.29	535.36	449.88	21.414	682.17	486.05	33.01	738.28	428.57	-6.9359	612.18	588.89	375.03	530.84	563.84	462.78	529.82	618.71	760.46	389.89	562.31	966.59	385.11	345.68	979.36	612.53	479.01	997.5	610.84	420.91	997.86	396.02	453.1
217.94	434.4	19.593	361.87	377.69	34.623	425.09	426.9	-11.609	368.96	335.63	199.28	327.08	328.91	484.95	384.06	302.05	574.19	535.25	449.85	21.314	682.17	486.05	33.01	738.26	428.58	-6.9075	612.25	588.92	375.16	530.89	563.77	462.89	529.7	618.66	760.52	389.89	562.31	966.59	385.13	345.46	979.44	612.4	478.92	997.45	610.81	420.82	997.81	395.98	453.01
218.05	434.34	19.685	361.65	377.8	34.616	424.99	426.97	-11.62	368.96	335.63	199.28	327.04	328.94	484.87	383.67	302.05	574.17	535.38	449.82	21.27	682.17	486.05	33.01	738.26	428.58	-6.9075	612.18	588.89	375.03	530.85	563.93	462.95	529.77	618.67	760.58	389.89	562.31	966.59	385.02	345.59	979.36	612.45	478.96	997.45	610.59	420.82	997.72	395.98	453.01
218.04	434.38	19.638	361.65	377.8	34.616	425.09	426.9	-11.609	368.96	335.63	199.28	326.71	328.98	484.95	383.67	302.05	574.17	535.27	449.82	21.261	682.17	486.05	33.01	738.26	428.58	-6.9075	612.18	588.89	375.03	530.9	563.77	462.8	529.7	618.66	760.52	389.89	562.31	966.59	384.98	345.58	979.26	612.46	478.92	997.51	610.51	420.83	997.7	396.02	453.1
217.99	434.33	19.603	361.87	377.69	34.623	425.2	426.87	-11.536	368.96	335.63	199.28	326.52	329.07	484.7	383.5	302.04	574.16	535.33	449.82	21.326	682.17	486.05	33.01	738.28	428.57	-6.9359	612.18	588.89	375.03	530.72	563.69	462.9	529.7	618.66	760.52	389.89	562.28	966.67	384.84	345.57	979.08	612.55	478.95	997.43	610.59	420.82	997.72	396.12	453.15
217.99	434.32	19.642	361.65	377.8	34.616	425.17	426.99	-11.543	368.97	335.7	199.32	326.33	328.99	484.83	383.31	301.97	574.16	535.3	449.86	21.34	682.17	486.05	33.01	738.28	428.57	-6.9359	612.13	588.71	374.96	530.95	563.63	462.92	529.77	618.67	760.58	389.89	562.28	966.67	384.97	345.44	979.37	612.5	478.82	997.52	610.59	420.82	997.72	396.12	453.15
218.03	434.38	19.668	361.65	377.8	34.616	425.2	426.87	-11.536	368.92	335.63	199.31	325.89	328.96	484.92	383.09	302.37	574.03	535.27	449.82	21.261	682.17	486.05	33.01	738.28	428.57	-6.9359	612.13	588.71	374.96	531.02	563.51	462.75	529.7	618.66	760.52	389.85	562.22	966.55	384.85	345.36	979.16	612.57	478.64	997.55	610.63	420.73	997.7	396.12	453.15
218.01	434.39	19.609	361.65	377.8	34.616	425.3	426.96	-11.457	368.88	335.61	199.27	325.75	329.09	484.84	382.99	302.33	573.97	535.3	449.86	21.34	682.17	486.05	33.01	738.21	428.52	-6.8774	612.18	588.89	375.03	530.79	563.7	462.87	529.7	618.66	760.52	389.85	562.22	966.55	384.87	345.49	979.15	612.4	478.58	997.49	610.59	420.76	997.62	396.1	453.08
217.97	434.39	19.61	361.65	377.8	34.616	425.2	426.87	-11.536	368.77	335.56	199.39	325.61	329.11	484.97	382.47	302.5	574	535.28	449.77	21.219	682.17	486.05	33.01	738.28	428.57	-6.9359	612.25	588.92	375.16	530.81	563.65	462.97	529.7	618.66	760.52	389.85	562.22	966.55	384.89	345.36	979.26	612.51	478.54	997.56	610.59	420.76	997.62	396.12	453.15
218.1	434.43	19.57	361.87	377.69	34.623	425.11	426.95	-11.542	368.65	335.53	199.31	325.52	328.92	484.8	382.48	302.56	573.86	535.35	449.84	21.296	682.17	486.05	33.01	738.11	428.57	-6.8913	612.18	588.89	375.03	530.97	563.44	462.87	529.7	618.66	760.52	389.85	562.19	966.63	384.6	345.29	978.97	612.53	478.3	997.48	610.59	420.76	997.62	396.3	453.09
217.9	434.36	19.505	361.87	377.69	34.623	425.2	426.87	-11.536	368.61	335.54	199.37	325.49	328.96	484.95	382.33	302.65	573.85	535.28	449.75	21.275	682.17	486.05	33.01	738.26	428.58	-6.9075	612.25	588.92	375.16	530.86	563.49	462.92	529.77	618.67	760.58	389.85	562.22	966.55	384.72	345.24	979.05	612.51	478.31	997.54	610.59	420.76	997.62	396.28	453.02
217.88	434.33	19.54	361.65	377.8	34.616	425.11	426.91	-11.53	368.22	335.8	199.39	324.99	329	484.93	382.28	302.65	573.91	535.37	449.85	21.408	682.17	486.05	33.01	738.23	428.48	-6.9549	612.13	588.71	374.96	530.87	563.46	462.85	529.77	618.67	760.58	389.75	561.99	966.53	384.76	345.22	978.9	612.55	478.22	997.52	610.51	420.59	997.63	396.38	453.05
218.01	434.41	19.553	361.87	377.69	34.623	425.2	426.87	-11.536	368.15	335.82	199.36	324.86	328.98	484.85	382.14	302.71	573.88	535.3	449.86	21.34	682.17	486.05	33.01	738.26	428.58	-6.9075	612.25	588.92	375.16	530.97	563.42	462.9	529.68	618.54	760.54	389.63	561.93	966.55	384.6	345.32	978.91	612.55	478.22	997.52	610.47	420.62	997.56	396.43	453.15
218.04	434.36	19.602	361.65	377.8	34.616	425	427.03	-11.661	368.11	335.78	199.35	324.64	328.94	484.89	381.88	302.69	573.96	535.36	449.88	21.414	682.17	486.05	33.01	738.19	428.59	-6.8866	612.13	588.71	374.96	530.96	563.35	462.92	529.68	618.54	760.54	389.75	561.99	966.53	384.48	345.35	978.81	612.46	478.11	997.44	610.49	420.55	997.61	396.62	453.06
217.88	434.33	19.54	361.81	377.65	34.693	425.2	427.04	-11.456	367.95	335.78	199.33	324.44	329.03	484.84	381.73	302.92	573.85	535.36	449.8	21.254	682.17	486.05	33.01	738.28	428.57	-6.9359	612.08	588.48	374.99	531.04	563.32	462.92	529.57	618.52	760.63	389.75	561.95	966.6	384.42	345.07	978.73	612.46	478.11	997.44	610.38	420.45	997.63	396.45	453.06
217.9	434.35	19.491	361.65	377.8	34.616	424.99	426.97	-11.62	367.89	335.74	199.41	324.28	329.06	484.94	381.45	303.07	573.84	535.35	449.84	21.296	682.17	486.05	33.01	738.26	428.58	-6.9075	612.1	588.52	374.95	531.12	563.28	462.89	529.72	618.32	760.49	389.75	561.99	966.53	384.55	345.11	978.54	612.39	478.05	997.49	610.21	420.28	997.62	396.55	453.12
217.93	434.37	19.551	361.65	377.8	34.616	425.09	426.9	-11.609	367.7	335.81	199.48	324.17	329.03	484.95	381.45	303.07	573.84	535.36	449.88	21.414	682.17	486.05	33.01	738.28	428.57	-6.9359	612.1	588.52	374.95	531.13	563.27	462.9	529.67	618.35	760.52	389.63	561.93	966.55	384.42	345.07	978.73	612.46	478.11	997.44	610.25	420.18	997.62	396.55	453.11
217.91	434.4	19.547	361.58	377.76	34.687	425.17	426.99	-11.543	367.62	335.74	199.5	323.75	329.21	485	381.2	303.11	573.76	535.33	449.8	21.218	682.17	486.05	33.01	738.3	428.5	-6.9261	612.1	588.52	374.95	531.13	563.27	462.9	529.74	618.41	760.61	389.63	561.93	966.55	384.53	345.14	978.46	612.42	477.97	997.52	610.22	419.97	997.55	396.56	453.11
217.87	434.4	19.527	361.58	377.76	34.687	425.11	426.95	-11.542	367.62	335.81	199.54	323.51	329.12	485	381.13	303.07	573.67	535.33	449.73	21.276	682.17	486.05	33.01	738.3	428.5	-6.9261	612.1	588.52	374.95	531.04	563.28	462.94	529.73	618.44	760.71	389.69	561.87	966.37	384.58	345.28	978.43	612.27	477.92	997.42	610.27	419.83	997.46	396.62	453.06
217.9	434.36	19.505	361.65	377.8	34.616	425.07	427.01	-11.507	367.43	335.78	199.59	323.2	329.31	485.1	380.77	303.27	573.58	535.35	449.78	21.311	681.19	485.48	33.158	738.34	428.4	-6.9944	612.1	588.52	374.95	531.13	563.27	462.9	529.59	618.3	760.57	389.68	561.83	966.44	384.38	345.09	978.49	612.42	477.8	997.52	610.23	419.77	997.37	396.56	453.11
217.9	434.36	19.505	361.65	377.8	34.616	425.11	426.95	-11.542	367.43	335.71	199.55	323	329.48	485.03	380.63	303.26	573.64	535.42	449.8	21.274	682.17	486.05	33.01	738.23	428.51	-6.9053	612.08	588.48	374.99	531.13	563.27	462.9	529.76	618.3	760.6	389.63	561.93	966.55	384.46	345.19	978.38	612.42	477.8	997.52	610.16	419.56	997.38	396.54	453.2
217.9	434.36	19.505	361.65	377.8	34.616	425.09	426.9	-11.609	367.38	335.59	199.66	322.87	329.38	485.03	380.4	303.21	573.58	535.36	449.75	21.256	682.17	486.05	33.01	738.3	428.5	-6.9261	612.15	588.37	374.93	531.13	563.27	462.9	529.59	618.3	760.57	389.98	561.76	966.22	384.32	345.19	978.37	612.42	477.8	997.52	610.16	419.56	997.38	396.51	453.02
217.83	434.36	19.549	361.93	377.75	34.655	425.07	427.01	-11.507	367.38	335.51	199.62	322.58	329.56	484.8	380.36	303.19	573.57	535.36	449.79	21.365	682.17	486.05	33.01	738.3	428.5	-6.9261	612.08	588.48	374.99	531.21	563.27	462.86	529.75	618.15	760.51	389.69	561.87	966.37	384.32	345.05	978.28	612.31	477.7	997.53	610.24	419.42	997.29	396.51	453.02
217.85	434.36	19.562	361.58	377.76	34.687	425.07	427.01	-11.507	367.19	335.39	199.6	322.54	329.57	484.86	380.28	303.05	573.61	535.28	449.67	21.249	682.08	485.93	32.889	738.3	428.5	-6.9261	612.08	588.48	374.99	531.2	563.25	462.91	529.7	618.22	760.55	389.68	561.61	966.29	384.41	345.05	978.14	612.12	477.64	997.39	610.24	419.42	997.29	396.45	453.06
217.9	434.36	19.505	361.7	377.86	34.649	425.2	426.99	-11.415	367.14	335.44	199.58	322.37	329.64	484.97	379.92	302.98	573.54	535.42	449.8	21.274	681.19	485.48	33.158	738.3	428.5	-6.9261	612.08	588.48	374.99	531.23	563.2	462.93	529.75	618.15	760.51	389.62	561.68	966.3	384.41	345.05	978.14	612.12	477.64	997.39	610.24	419.42	997.29	396.55	453.12
217.87	434.4	19.527	361.58	377.76	34.687	425.09	426.9	-11.609	366.97	335.32	199.58	322.14	329.61	485.04	379.53	303.11	573.68	535.47	449.78	21.341	681.97	485.92	32.818	738.39	428.49	-6.8507	612.15	588.37	374.93	531.08	563.23	462.97	529.7	618.22	760.55	389.86	561.46	966.14	384.41	345.05	978.14	612.26	477.58	997.39	610.03	419.17	997.16	396.38	453.05
217.86	434.33	19.528	361.61	377.86	34.815	425.2	426.93	-11.576	366.77	335.28	199.57	321.9	329.6	485	379.45	303.11	573.74	535.41	449.65	21.231	682.08	485.93	32.889	738.3	428.5	-6.9261	612.15	588.37	374.93	531.08	563.23	462.97	529.75	618.15	760.51	389.57	561.56	966.29	384.28	345	978	612.14	477.62	997.33	610.03	419.17	997.16	396.4	452.97
217.85	434.36	19.562	361.63	377.82	34.719	425.17	426.93	-11.502	366.68	335.31	199.55	321.76	329.55	485.05	379.32	303.03	573.78	535.38	449.71	21.233	682.08	485.93	32.889	738.22	428.49	-6.93	612.16	588.42	374.89	531.21	563.27	462.86	529.75	618.15	760.51	389.57	561.56	966.29	384.28	345	978	612.12	477.37	997.1	610.01	419.06	997.17	396.51	453.02
217.88	434.33	19.54	361.4	377.92	34.713	425.11	426.95	-11.542	366.67	335.35	199.43	321.74	329.53	485	379.06	302.82	573.8	535.41	449.65	21.231	682.08	485.93	32.889	738.22	428.49	-6.93	612.15	588.37	374.93	531.2	563.25	462.91	529.75	618.15	760.51	389.56	561.57	966.23	384.2	345.05	978.01	612.04	477.27	997.12	610.01	419.06	997.17	396.4	452.97
217.9	434.36	19.505	361.58	377.76	34.687	425.07	427.01	-11.507	366.62	335.27	199.5	321.53	329.54	484.96	378.91	302.88	573.77	535.45	449.79	21.302	682.01	485.98	32.982	738.3	428.5	-6.9261	612.15	588.37	374.93	531.23	563.2	462.93	529.75	618.15	760.51	389.56	561.57	966.23	384.22	344.96	977.87	612.04	477.27	997.12	610.01	419.06	997.17	396.28	452.9
217.75	434.3	19.561	361.61	377.86	34.815	425.23	427.06	-11.456	366.46	335.31	199.46	321.53	329.54	484.96	378.77	302.8	573.93	535.38	449.7	21.201	681.19	485.48	33.158	738.3	428.5	-6.9261	612.15	588.37	374.93	531.28	563.25	462.87	529.75	618.15	760.51	389.54	561.53	966.18	384.15	344.96	977.76	612.09	477.17	997.1	610.02	418.9	997.11	396.4	452.97
217.77	434.33	19.528	361.61	377.96	34.855	425.07	427.01	-11.507	366.42	335.23	199.49	321.12	329.61	484.97	378.38	302.95	573.53	535.33	449.63	21.195	682.17	486.05	33.01	738.34	428.4	-6.9944	612.15	588.37	374.93	531.15	563.21	462.97	529.72	618.13	760.58	389.9	561.24	966.03	384.15	344.96	977.76	611.97	477.16	997.07	610	418.88	997.11	396.3	452.93
217.8	434.3	19.507	361.54	377.88	34.909	425.2	426.99	-11.415	366.29	335.28	199.48	320.99	329.63	484.96	378.4	302.79	573.67	535.41	449.69	21.193	681.97	485.92	32.818	738.44	428.37	-6.9184	612.15	588.37	374.93	531.23	563.2	462.93	529.66	618.17	760.55	391.54	560.98	965.81	384.11	344.97	977.73	611.99	477.05	996.99	610.05	418.88	997.05	396.3	452.93
217.78	434.26	19.539	361.54	377.88	34.909	425.07	427.01	-11.507	366.23	335.25	199.44	320.78	329.54	485.01	377.98	303.06	573.58	535.36	449.62	21.232	682.17	486.05	33.01	738.39	428.49	-6.8507	612.15	588.37	374.93	531.23	563.2	462.93	529.64	618.15	760.63	389.61	561.35	966.18	384.14	344.8	977.69	611.99	477.05	996.99	609.98	418.76	997.06	396.3	452.93
217.78	434.26	19.539	361.54	377.88	34.909	425.07	427.07	-11.465	366.23	335.25	199.44	320.44	329.51	485.05	377.91	302.91	573.45	535.51	449.78	21.316	681.19	485.48	33.158	738.34	428.4	-6.9944	612.15	588.37	374.93	531.23	563.2	462.93	529.75	618.15	760.51	391.8	560.59	965.53	384.09	344.6	977.7	611.95	476.94	996.97	609.94	418.72	996.98	396.17	452.86
217.78	434.26	19.539	361.61	377.86	34.815	425.07	427.01	-11.507	366.19	335.24	199.5	320.26	329.57	485.1	377.49	302.89	573.48	535.36	449.65	21.166	682.08	485.93	32.889	738.39	428.49	-6.8507	612.15	588.37	374.93	531.28	563.25	462.87	529.73	618.13	760.59	391.85	560.58	965.58	383.85	344.67	977.71	611.85	476.9	996.9	609.92	418.66	996.93	396.3	452.93
217.75	434.28	19.496	361.63	377.82	34.719	425.07	427.01	-11.507	366.19	335.24	199.5	319.97	329.67	484.89	377.46	302.84	573.53	535.45	449.77	21.315	682.08	485.93	32.889	738.44	428.37	-6.9184	612.15	588.37	374.93	531.15	563.21	462.97	529.73	618.13	760.59	391.57	560.58	965.54	384.01	344.6	977.76	611.88	476.81	996.92	609.92	418.66	996.93	396.12	453
217.75	434.3	19.561	361.54	377.88	34.909	425.07	427.01	-11.507	366.17	335.29	199.54	319.83	329.73	484.89	377.4	302.93	573.43	535.45	449.67	21.211	682.08	485.93	32.889	738.44	428.37	-6.9184	612.15	588.37	374.93	531.18	563.17	462.84	529.64	618.15	760.63	391.56	560.57	965.61	384.01	344.6	977.76	611.77	476.73	996.94	609.88	418.53	996.89	396.1	452.97
217.75	434.22	19.562	361.53	377.91	34.853	425.07	427.01	-11.507	366.08	335.31	199.4	319.59	329.78	484.77	377.4	302.93	573.43	535.45	449.67	21.211	682.08	485.93	32.889	738.39	428.49	-6.8507	612.15	588.37	374.93	531.15	563.21	462.97	529.64	618.15	760.63	391.61	560.6	965.51	383.79	344.69	977.65	611.7	476.68	996.91	609.83	418.42	996.89	396.17	452.86
217.73	434.29	19.551	361.54	377.88	34.909	425.2	426.99	-11.415	365.87	335.48	199.53	319.44	329.76	484.74	376.96	302.94	573.41	535.36	449.66	21.154	682.08	485.93	32.889	738.34	428.4	-6.9944	612.15	588.37	374.93	531.15	563.21	462.97	529.58	618.18	760.59	391.61	560.56	965.66	383.73	344.64	977.7	611.65	476.7	996.93	609.71	418.39	996.84	396.17	452.86
217.8	434.3	19.507	361.54	377.88	34.909	425.07	427.01	-11.507	365.71	335.61	199.29	319.13	329.82	484.67	376.47	303.07	573.5	535.46	449.61	21.163	681.06	485.44	33.072	738.44	428.37	-6.9184	612.15	588.37	374.93	531.15	563.21	462.97	529.58	618.18	760.59	391.61	560.6	965.51	383.69	344.73	977.64	611.7	476.55	996.9	609.64	418.24	996.71	396.08	452.81
217.77	434.33	19.528	361.54	377.88	34.909	425.07	427.01	-11.507	365.68	335.48	199.43	319.03	329.88	484.72	376.47	303.07	573.5	535.47	449.74	21.299	682.08	485.93	32.889	738.39	428.49	-6.8507	612.15	588.37	374.93	531.23	563.2	462.93	529.64	618.11	760.66	391.57	560.63	965.4	383.64	344.5	977.54	611.7	476.55	996.9	609.58	418.16	996.76	396.08	452.81
217.72	434.32	19.518	361.54	377.88	34.909	425.04	427.12	-11.448	365.51	335.54	199.47	318.82	329.71	484.7	376.33	303.13	573.49	535.37	449.65	21.175	682.08	485.93	32.889	738.44	428.37	-6.9184	612.15	588.37	374.93	531.23	563.2	462.93	529.57	618.14	760.63	391.57	560.63	965.4	383.68	344.41	977.61	611.62	476.55	996.94	609.6	418.14	996.69	396.05	452.78
217.77	434.33	19.528	361.3	378.11	34.707	425.07	427.01	-11.507	365.11	335.77	199.36	318.41	329.64	484.93	376.31	303.21	573.4	535.4	449.56	21.11	682.08	485.93	32.889	738.34	428.4	-6.9944	612.15	588.37	374.93	531.1	563.18	462.88	529.57	618.14	760.63	391.57	560.63	965.4	383.56	344.49	977.56	611.4	476.32	996.88	609.36	418.1	996.72	396.01	452.68
217.75	434.3	19.561	361.51	378.01	34.743	425.07	427.01	-11.507	364.95	335.76	199.45	318.19	329.56	484.96	375.89	303.22	573.43	535.39	449.66	21.19	682.16	485.91	32.863	738.44	428.37	-6.9184	612.08	588.18	374.84	531.15	563.21	462.97	529.47	618.11	760.57	391.55	560.4	965.36	383.5	344.46	977.43	611.4	476.32	996.88	609.36	418.1	996.72	396.08	452.81
217.75	434.3	19.561	361.54	377.88	34.909	425.07	427.07	-11.465	364.75	335.75	199.55	318.12	329.56	485.01	375.71	303.16	573.35	535.39	449.66	21.19	682.08	485.93	32.889	738.44	428.37	-6.9184	612.05	588.21	374.79	531.08	563.23	462.97	529.46	618.09	760.64	391.31	560.5	965.41	383.47	344.34	977.44	611.38	476.32	996.96	609.36	418.1	996.72	396.01	452.68
217.77	434.33	19.528	361.31	377.98	34.903	425.04	427.07	-11.49	364.75	335.75	199.55	317.86	329.56	485.04	375.67	303.04	573.36	535.39	449.66	21.19	682.08	485.93	32.889	738.44	428.37	-6.9184	612.15	588.37	374.93	531.15	563.21	462.97	529.58	618.12	760.68	391.04	560.48	965.47	383.24	344.31	977.3	611.33	476.26	996.83	609.36	418.1	996.72	396.01	452.68
217.74	434.34	19.521	361.36	378.07	34.879	425.04	427.07	-11.49	364.75	335.75	199.55	317.62	329.78	484.99	375.6	303.28	573.36	535.39	449.61	21.152	682.08	485.93	32.889	738.34	428.4	-6.9944	612.05	588.21	374.79	531.12	563.08	462.8	529.39	618.02	760.64	391.04	560.48	965.47	383.05	344.42	977.3	611.44	476.22	996.9	609.19	418.14	996.64	396.01	452.68
217.74	434.35	19.485	361.36	378.07	34.879	425.04	427.07	-11.49	364.66	335.85	199.59	317.16	329.82	484.76	375.51	303.04	573.47	535.44	449.69	21.109	682.08	485.93	32.889	738.44	428.37	-6.9184	612.08	588.18	374.84	531.04	563.08	462.84	529.49	617.89	760.62	391.23	560.14	965.33	383.13	344.29	977.33	611.33	476.26	996.83	609.16	418.01	996.64	396.01	452.68
217.8	434.3	19.507	361.36	378.07	34.879	425.04	427.07	-11.49	364.53	335.93	199.64	316.92	329.8	484.72	375.12	303.28	573.33	535.43	449.67	21.165	682.08	485.93	32.889	738.44	428.37	-6.9184	612.07	588.13	374.8	530.98	563.04	462.92	529.49	617.87	760.67	391.23	560.14	965.33	382.98	344.23	977.31	611.1	476.01	996.77	609.23	418.05	996.48	395.97	452.57
217.74	434.41	19.457	361.28	378.12	34.737	425.04	427.07	-11.49	364.54	335.91	199.59	316.66	329.97	484.65	374.73	303.19	573.47	535.46	449.63	21.107	682.08	485.93	32.889	738.34	428.4	-6.9944	612.08	588.18	374.84	531	563.12	462.97	529.42	617.9	760.66	390.98	560.04	965.24	382.97	344.03	977.28	610.85	475.71	996.6	609.15	418.05	996.48	395.97	452.57
217.69	434.43	19.386	361.36	378.07	34.879	425.04	427.12	-11.448	364.34	335.87	199.62	316.52	330.06	484.69	374.66	303.23	573.32	535.42	449.61	21.188	681.19	485.48	33.158	738.34	428.4	-6.9944	612.08	588.18	374.84	530.95	563.09	462.87	529.42	617.9	760.66	390.84	560.02	965.33	383.01	344.06	977.13	611.01	475.6	996.6	609.16	418.04	996.35	395.97	452.57
217.74	434.46	19.428	361.39	378.14	34.968	425.04	427.12	-11.448	364.34	335.87	199.62	316.33	330.2	484.55	374.56	303.22	573.36	535.43	449.78	21.202	681.19	485.48	33.158	738.44	428.37	-6.9184	612.08	588.18	374.84	531.04	563.08	462.84	529.29	618.01	760.7	390.98	560.04	965.24	382.95	343.96	977.25	610.85	475.55	996.52	609.01	417.85	996.19	395.97	452.57
217.74	434.46	19.428	361.29	378.2	34.761	425.04	427.12	-11.448	364.11	336.1	199.62	316.15	330.28	484.6	374.37	303.22	573.37	535.55	449.69	21.26	682.08	485.93	32.889	738.44	428.37	-6.9184	612.08	588.18	374.84	531.04	563.08	462.84	529.4	617.87	760.76	390.71	560.03	965.27	382.78	343.98	977.12	610.85	475.55	996.52	609.01	417.85	996.19	395.97	452.57
217.71	434.49	19.411	361.27	378.03	35.07	425.04	427.12	-11.448	364.11	336.1	199.62	315.99	330.26	484.64	374.22	303.21	573.48	535.41	449.62	21.086	682.08	485.93	32.889	738.34	428.4	-6.9944	612.08	588.18	374.84	530.96	563.1	463	529.22	617.89	760.64	390.71	560.03	965.27	382.95	343.75	977.15	610.7	475.55	996.7	608.9	417.68	996.04	395.97	452.57
217.71	434.55	19.318	361.29	378.05	34.96	425.04	427.12	-11.448	363.97	336.03	199.63	315.62	330.36	484.65	373.9	303.29	573.43	535.33	449.63	21.195	682.08	485.93	32.889	738.44	428.37	-6.9184	612.1	588.09	374.85	530.82	563.07	462.95	529.22	617.89	760.64	390.71	560.03	965.27	382.76	343.87	977.15	610.75	475.48	996.64	608.76	417.65	996.02	396.15	452.51
217.73	434.56	19.35	361.21	378.1	34.818	425.04	427.12	-11.448	363.91	336.14	199.6	315.47	330.48	484.67	373.3	303.43	573.31	535.42	449.61	21.188	682.08	485.93	32.889	738.44	428.37	-6.9184	612.1	588.09	374.85	530.89	563.05	462.95	529.22	617.89	760.64	390.57	560.01	965.36	382.66	343.73	977.13	610.71	475.48	996.74	608.76	417.65	996.02	396.08	452.49
217.65	434.54	19.31	361.21	378.1	34.818	425.02	427.28	-11.293	363.87	336.01	199.74	315.23	330.75	484.62	372.88	303.66	573.32	535.41	449.62	21.086	682.08	485.93	32.889	738.44	428.37	-6.9184	612.1	588.09	374.85	530.72	563.03	462.97	529.16	617.81	760.55	390.67	559.91	965.22	382.67	343.53	976.99	610.73	475.46	996.69	608.76	417.65	996.02	395.93	452.5
217.72	434.59	19.32	361.29	378.05	34.96	425.04	427.12	-11.448	363.81	336.09	199.54	315.09	330.72	484.62	372.72	303.68	573.22	535.48	449.72	21.228	682.08	485.93	32.889	738.44	428.37	-6.9184	612.08	588.18	374.84	530.63	563.05	462.98	529.06	617.77	760.77	390.38	559.86	965.41	382.59	343.57	977.12	610.61	475.37	996.72	608.66	417.53	995.97	396.05	452.41
217.69	434.58	19.288	361.29	378.05	34.96	425.02	427.28	-11.293	363.77	336.09	199.65	314.98	330.78	484.65	372.68	303.69	573.12	535.41	449.62	21.086	682.01	485.98	32.982	738.44	428.37	-6.9184	612.08	588.18	374.84	530.63	563.05	462.98	529.05	617.79	760.7	390.38	559.86	965.41	382.59	343.53	977.06	610.61	475.37	996.72	608.61	417.43	995.98	395.93	452.5
217.61	434.54	19.268	361.25	378.17	34.936	425.04	427.12	-11.448	363.63	336.18	199.63	314.63	330.93	484.61	372.64	303.55	573.05	535.36	449.62	21.232	682.08	485.93	32.889	738.44	428.37	-6.9184	612.1	588.09	374.85	530.72	563.03	462.97	529.85	618.51	760.64	390.48	559.74	965.29	382.59	343.53	977.06	610.61	475.37	996.72	608.57	417.32	995.97	396.11	452.43
217.6	434.57	19.238	361.25	378.17	34.936	425.09	427.19	-11.334	363.57	336.13	199.68	314.46	330.86	484.68	372.59	303.69	573.03	535.41	449.65	21.231	681.19	485.48	33.158	738.44	428.37	-6.9184	612.1	588.09	374.85	530.56	563.03	463.07	529.82	618.42	760.59	390.38	559.86	965.41	382.59	343.53	977.06	610.51	475.36	996.74	608.52	417.25	996.01	396.05	452.41
217.65	434.57	19.272	361.25	378.17	34.936	425.06	427.33	-11.237	363.35	336.22	199.67	314.21	330.96	484.63	372.44	303.67	572.96	535.41	449.62	21.086	681.19	485.48	33.158	738.44	428.37	-6.9184	612.1	588.09	374.85	530.39	562.96	462.96	529.82	618.39	760.68	390.48	559.74	965.29	382.5	343.41	977.01	610.51	475.36	996.74	608.46	417.16	995.89	396.05	452.41
217.63	434.56	19.267	361.32	378.12	35.05	425.06	427.33	-11.237	363.35	336.22	199.67	314.05	330.99	484.62	372.15	303.54	573.03	535.42	449.61	21.188	681.19	485.48	33.158	738.44	428.37	-6.9184	612.08	588.05	374.9	530.23	562.97	463.02	529.78	618.44	760.71	390.51	559.69	965.15	382.62	343.32	976.76	610.47	475.24	996.67	608.46	417.16	995.89	395.87	452.48
217.66	434.65	19.232	361.17	378.36	34.856	425.06	427.33	-11.237	363.26	336.24	199.61	313.71	331.02	484.64	372.15	303.54	573.03	535.42	449.61	21.188	681.19	485.48	33.158	738.44	428.37	-6.9184	611.98	588.04	374.82	530.25	562.98	463	529.78	618.44	760.71	390.51	559.69	965.15	382.49	343.41	976.87	610.44	475.2	996.72	608.46	417.16	995.89	396.05	452.41
217.63	434.56	19.267	361.2	378.2	35.012	425.06	427.33	-11.237	363.12	336.35	199.5	313.62	330.93	484.57	372.02	303.59	573	535.37	449.62	21.112	682.08	485.93	32.889	738.44	428.37	-6.9184	611.95	587.99	374.88	530.22	563	462.98	529.72	618.38	760.62	390.37	559.66	965.25	382.52	343.25	976.66	610.47	475.24	996.67	608.48	417.06	995.92	395.87	452.48
217.52	434.59	19.18	361.32	378.12	35.05	425.06	427.33	-11.237	363.16	336.21	199.51	313.51	330.98	484.56	371.77	303.56	572.98	535.44	449.56	21.084	682.01	485.98	32.982	738.39	428.49	-6.8507	611.96	587.98	374.91	530.25	562.98	463	529.72	618.38	760.62	390.51	559.69	965.15	382.52	343.25	976.66	610.23	475.17	996.66	608.48	417.06	995.92	396.05	452.41
217.61	434.64	19.216	361.32	378.19	35.076	425.12	427.24	-11.278	363.06	336.2	199.56	313.51	330.98	484.56	371.67	303.58	572.96	535.46	449.61	21.163	682.01	485.98	32.982	738.44	428.37	-6.9184	611.95	587.99	374.88	530.16	562.99	463.02	529.67	618.31	760.67	390.41	559.69	965.1	382.27	343.32	976.55	610.22	474.99	996.56	608.16	416.9	995.75	395.87	452.48
217.59	434.6	19.201	361.06	378.24	35.072	425.06	427.33	-11.237	362.86	336.26	199.63	313.4	330.96	484.6	371.34	303.56	572.85	535.44	449.56	21.084	682.01	485.98	32.982	738.36	428.35	-6.9223	611.89	587.98	375.07	530.16	562.99	463.02	529.71	618.26	760.65	390.63	559.49	965.01	382.14	343.32	976.28	610.15	474.88	996.53	608.2	416.83	995.71	395.87	452.48
217.64	434.61	19.215	361.12	378.45	34.964	425.06	427.33	-11.237	362.75	336.2	199.64	313.25	330.95	484.57	371.02	303.6	572.85	535.44	449.56	21.084	682.08	485.93	32.889	738.44	428.37	-6.9184	611.77	587.81	374.99	530.16	562.99	463.02	529.68	618.25	760.68	390.63	559.49	965.01	382.03	343.4	976.14	610.08	474.78	996.44	608.04	416.77	995.71	395.95	452.36
217.54	434.67	19.145	361.25	378.24	34.962	425.06	427.33	-11.237	362.69	336.32	199.56	313.12	330.84	484.58	370.76	303.74	572.88	535.46	449.61	21.163	681.19	485.48	33.158	738.44	428.37	-6.9184	611.65	587.74	375.11	529.84	562.69	462.98	529.65	618.21	760.53	390.6	559.43	964.91	382.09	343.28	976.24	609.94	474.5	996.36	608.11	416.71	995.62	395.96	452.34
217.52	434.59	19.18	361.2	378.2	35.012	425.06	427.33	-11.237	362.56	336.38	199.43	312.83	330.86	484.54	370.51	303.75	572.97	535.44	449.56	21.084	681.19	485.48	33.158	738.44	428.37	-6.9184	611.59	587.72	374.97	529.94	562.74	462.96	529.65	618.21	760.53	390.15	559.61	965.08	381.87	343.29	976.03	609.94	474.5	996.36	607.84	416.61	995.54	395.73	452.26
217.55	434.67	19.123	361.11	378.25	35.021	425.06	427.33	-11.237	362.62	336.29	199.53	312.68	330.99	484.42	370.46	303.69	572.93	535.46	449.58	21.192	682.08	485.93	32.889	738.44	428.37	-6.9184	611.55	587.71	375.03	529.94	562.74	462.96	529.62	618.21	760.57	390.15	559.61	965.08	381.77	343.16	976.07	609.82	474.37	996.34	607.84	416.61	995.54	395.68	452.14
217.45	434.57	19.151	361.26	378.22	35.157	424.98	427.39	-11.24	362.5	336.33	199.49	312.6	331.04	484.47	370.34	303.75	572.93	535.41	449.5	21.085	681.19	485.48	33.158	738.44	428.37	-6.9184	611.65	587.74	375.11	529.84	562.69	462.98	529.59	618.25	760.64	390.12	559.54	965	381.71	343.15	976.16	609.82	474.37	996.34	607.84	416.61	995.54	395.85	452.12
217.44	434.62	19.138	361.03	378.33	34.884	425.06	427.33	-11.237	362.42	336.31	199.39	312.41	330.95	484.44	370.23	303.72	572.93	535.44	449.56	21.084	681.97	485.92	32.818	738.44	428.37	-6.9184	611.65	587.74	375.11	529.72	562.65	462.98	529.51	618.15	760.66	390.37	559.41	964.99	381.73	343.05	976.11	609.87	474.28	996.34	607.68	416.51	995.47	395.67	452.19
217.52	434.53	19.246	361.12	378.45	34.964	425.06	427.33	-11.237	362.4	336.25	199.39	312.31	331.02	484.45	370.09	303.69	572.95	535.44	449.56	21.084	681.19	485.48	33.158	738.44	428.37	-6.9184	611.55	587.71	375.03	529.67	562.55	462.96	529.47	618.23	760.66	390.34	559.34	964.91	381.61	342.99	976.01	609.85	474.37	996.31	607.76	416.46	995.49	395.67	452.19
217.52	434.59	19.18	361.2	378.2	35.012	425.06	427.33	-11.237	362.4	336.25	199.39	312.07	331.13	484.44	369.99	303.76	573.01	535.44	449.56	21.084	681.19	485.48	33.158	738.44	428.37	-6.9184	611.56	587.68	374.96	529.67	562.61	462.92	529.52	618.17	760.58	390.34	559.34	964.91	381.59	342.88	975.94	609.87	474.28	996.34	607.68	416.51	995.47	395.69	452.16
217.51	434.51	19.15	361.2	378.3	35.069	425.01	427.35	-11.192	362.44	336.12	199.41	311.87	331.18	484.47	369.99	303.76	573.01	535.41	449.5	21.085	681.06	485.44	33.072	738.34	428.4	-6.9944	611.55	587.71	375.03	529.67	562.61	462.92	528.45	617.06	760.61	390.34	559.34	964.91	381.5	342.93	975.95	609.79	474.09	996.29	607.64	416.41	995.44	395.71	452.09
217.5	434.56	19.135	361.26	378.22	35.157	425.06	427.33	-11.237	362.44	336.12	199.41	311.52	331.17	484.45	369.93	303.87	572.95	535.44	449.56	21.084	681.17	485.43	33.207	738.44	428.37	-6.9184	611.65	587.74	375.11	529.67	562.55	462.96	528.5	617.1	760.46	390.34	559.34	964.91	381.48	342.85	975.93	609.79	474.09	996.29	607.63	416.22	995.47	395.72	452.04
217.49	434.55	19.198	361.2	378.2	35.012	424.98	427.39	-11.24	362.39	336.11	199.47	311.36	331.21	484.4	369.78	303.91	572.87	535.41	449.5	21.085	681.19	485.48	33.158	738.44	428.37	-6.9184	611.36	587.68	374.92	529.63	562.46	462.96	528.47	617.21	760.56	390.34	559.34	964.91	381.23	342.79	976.01	609.62	474.08	996.23	607.63	416.22	995.47	395.71	452.09
217.42	434.53	19.11	361.19	378.14	35.311	424.98	427.39	-11.24	362.23	336.09	199.47	311.26	331.24	484.35	369.68	303.89	572.87	535.49	449.54	21.082	681.19	485.48	33.158	738.44	428.37	-6.9184	611.28	587.53	374.8	529.57	562.38	462.9	528.35	617.01	760.62	390.51	559.12	964.55	381.35	342.82	975.87	609.49	474.05	996.2	607.51	416.2	995.46	395.7	451.94
217.49	434.48	19.046	361.06	378.24	35.072	425.01	427.35	-11.192	361.96	335.95	199.45	311.15	331.15	484.41	369.59	303.88	572.92	535.41	449.5	21.085	681.87	485.76	32.75	738.44	428.37	-6.9184	611.28	587.53	374.8	529.57	562.38	462.9	528.39	616.97	760.49	390.51	559.12	964.55	381.05	342.86	975.89	609.51	473.93	996.22	607.51	416.2	995.46	395.75	451.99
217.37	434.47	19.074	361.06	378.24	35.072	424.92	427.39	-11.16	361.96	335.95	199.45	310.88	330.97	484.43	369.33	303.92	572.83	535.41	449.5	21.085	681.19	485.48	33.158	738.44	428.37	-6.9184	611.14	587.47	374.78	529.52	562.28	462.88	528.34	617.02	760.56	390.51	559.12	964.55	381.13	342.61	975.79	609.45	473.96	996.22	607.51	416.2	995.46	395.65	451.81
217.49	434.48	19.046	361.13	378.12	35.165	425.01	427.35	-11.192	361.91	335.88	199.49	310.79	330.84	484.47	369.23	304.01	572.73	535.46	449.48	21.083	681.77	485.76	32.897	738.44	428.37	-6.9184	611.32	587.45	374.76	529.43	562.23	462.92	528.35	617.04	760.52	390.51	559.12	964.55	381.02	342.8	975.91	609.45	473.96	996.22	607.46	416.11	995.49	395.6	451.7
217.46	434.44	19.068	361.06	378.24	35.072	425.01	427.35	-11.192	361.91	335.88	199.49	310.71	330.89	484.3	369.15	303.98	572.71	535.46	449.48	21.083	681.99	485.77	32.821	738.44	428.37	-6.9184	611.14	587.47	374.78	529.34	562.25	462.92	528.34	617.02	760.56	390.51	559.12	964.55	381.07	342.61	975.75	609.45	473.96	996.22	607.46	415.91	995.47	395.64	451.57
217.38	434.42	19.081	361.2	378.3	35.069	424.99	427.33	-11.158	361.79	335.84	199.47	310.72	330.82	484.35	369.09	304.03	572.58	535.45	449.53	21.049	681.87	485.76	32.75	738.46	428.33	-6.9361	611.19	587.38	374.75	529.24	562.22	462.89	528.34	617.02	760.56	390.13	559.23	964.41	380.85	342.72	975.71	609.45	473.96	996.22	607.43	415.82	995.43	395.52	451.44
217.39	434.36	19.051	361.2	378.2	35.012	424.86	427.52	-11.142	361.79	335.84	199.47	310.34	330.68	484.49	368.94	303.99	572.56	535.5	449.51	21.047	681.99	485.77	32.821	738.51	428.31	-6.9779	611.01	587.41	374.73	529.24	562.22	462.89	528.38	616.94	760.53	390.28	559.12	964.51	380.74	342.75	975.69	609.29	473.85	996.2	607.41	415.73	995.47	395.52	451.44
217.44	434.38	19.077	361.14	378.35	35.015	424.87	427.58	-11.104	361.79	335.84	199.47	310.28	330.66	484.45	368.82	304.04	572.52	535.5	449.51	21.047	681.99	485.77	32.821	738.46	428.33	-6.9361	611.06	587.33	374.7	529.24	562.22	462.89	528.34	617.02	760.56	389.86	559.21	964.48	380.67	342.74	975.5	609.25	473.81	996.13	607.46	415.72	995.45	395.4	451.34
217.39	434.36	19.051	360.98	378.35	34.959	424.89	427.44	-11.135	361.79	335.84	199.47	310.1	330.71	484.41	368.69	303.96	572.59	535.54	449.42	21.012	682.13	485.66	32.779	738.51	428.31	-6.9779	610.4	587.93	374.73	529.15	562.24	462.91	528.39	616.97	760.49	389.74	559.11	964.41	380.64	342.7	975.56	609.34	473.67	996.01	607.23	415.68	995.4	395.41	451.24
217.46	434.36	19.006	361.2	378.2	35.012	424.96	427.38	-11.133	361.59	335.86	199.43	309.91	330.67	484.31	368.59	303.88	572.59	535.52	449.48	21.003	681.87	485.76	32.75	738.51	428.31	-6.9779	610.87	587.29	374.79	529.18	562.12	462.86	528.17	616.87	760.46	389.74	559.11	964.41	380.64	342.65	975.48	609.34	473.67	996.01	607.27	415.59	995.39	395.3	451.22
217.32	434.37	19.106	361.13	378.22	35.222	424.86	427.52	-11.142	361.59	335.86	199.43	309.89	330.71	484.36	368.36	303.85	572.59	535.52	449.48	21.003	681.86	485.74	32.872	738.54	428.32	-7.0181	610.29	587.92	374.81	529.09	562.16	462.78	528.38	616.94	760.53	389.74	559.11	964.41	380.8	342.44	975.38	609.34	473.67	996.01	607.27	415.59	995.39	395.33	451.11
217.39	434.36	19.051	361.2	378.2	35.012	424.87	427.58	-11.104	361.45	335.9	199.37	309.82	330.55	484.33	368.36	303.85	572.59	535.55	449.54	20.999	682.04	485.69	32.804	738.54	428.32	-7.0181	610.24	587.93	374.7	529.09	562.16	462.78	528.16	616.85	760.5	389.74	559.11	964.41	380.61	342.5	975.45	609.34	473.67	996.01	607.32	415.62	995.31	395.34	451.1
217.32	434.37	19.106	361.06	378.24	35.072	424.89	427.5	-11.097	361.34	336	199.36	309.83	330.64	484.29	368.25	303.83	572.61	535.52	449.48	21.003	682.13	485.71	32.738	738.63	428.25	-6.9857	610.24	587.93	374.7	529.09	562.16	462.78	528.16	616.89	760.41	389.74	559.11	964.41	380.65	342.57	975.36	609.27	473.68	995.88	607.28	415.56	995.36	395.35	451.08
217.35	434.37	19.067	360.98	378.35	34.959	424.9	427.52	-11.027	361.24	336.06	199.4	309.79	330.54	484.15	367.99	303.88	572.48	535.5	449.51	21.047	681.96	485.77	32.869	738.55	428.36	-7.0991	610.24	587.93	374.7	528.95	562.13	462.6	528.16	616.85	760.5	389.74	559.11	964.41	380.74	342.59	975.23	609.26	473.54	995.9	607.28	415.52	995.3	395.35	451.09
217.4	434.33	19.067	361.06	378.24	35.072	424.87	427.58	-11.104	361.29	335.97	199.46	309.65	330.5	484.2	367.98	303.71	572.56	535.52	449.48	21.003	682.02	485.7	32.667	738.56	428.31	-7.0602	610.24	587.93	374.7	528.89	562.07	462.46	528.07	616.87	760.36	389.74	559.11	964.41	380.74	342.41	975.39	609.23	473.58	995.85	607.28	415.52	995.3	395.34	451.1
217.39	434.36	19.051	361.12	378.19	35.185	424.9	427.52	-11.027	361.05	335.9	199.36	309.65	330.5	484.2	367.89	303.67	572.53	535.55	449.54	20.999	682.13	485.66	32.779	738.58	428.34	-7.0974	610.09	587.87	374.57	528.79	562.04	462.42	528.01	616.73	760.29	389.74	559.11	964.41	380.61	342.69	975.3	609.22	473.53	995.8	607.18	415.47	995.22	395.34	451.1
217.38	434.33	19.045	361.05	378.37	35.117	424.84	427.51	-11.06	360.99	335.9	199.43	309.65	330.5	484.2	367.88	303.77	572.44	535.52	449.48	21.003	682.02	485.7	32.667	738.58	428.36	-7.1802	609.83	587.87	374.63	528.73	561.95	462.37	527.77	616.64	760.23	389.74	559.11	964.41	380.72	342.55	975.19	609.22	473.53	995.8	607.18	415.49	995.17	395.33	451.11
217.35	434.37	19.067	361.12	378.45	34.964	424.82	427.61	-11.105	361.05	335.9	199.36	309.52	330.63	484.23	367.73	303.84	572.45	535.57	449.49	21.009	682.07	485.65	32.619	738.54	428.31	-7.2345	609.89	587.84	374.57	528.57	561.77	462.37	527.73	616.5	760.18	389.7	558.97	964.4	380.66	342.5	975.23	609.26	473.47	995.74	607.13	415.36	995.05	395.44	450.98
217.32	434.37	19.106	361.13	378.29	35.254	424.9	427.52	-11.027	360.93	335.85	199.47	309.29	330.73	484.17	367.65	303.76	572.39	535.54	449.42	21.012	682.18	485.62	32.728	738.64	428.25	-7.2022	609.73	587.9	374.64	528.38	561.72	462.41	527.64	616.52	760.21	389.74	559.11	964.41	380.53	342.6	975.29	609.26	473.47	995.74	607.08	415.24	995.04	395.51	451.05
217.32	434.37	19.106	361.06	378.24	35.072	424.9	427.64	-11.045	360.97	335.82	199.45	309.22	330.74	484.11	367.65	303.72	572.43	535.54	449.42	21.012	682.13	485.71	32.738	738.54	428.31	-7.2345	609.63	587.87	374.59	528.09	561.64	462.46	527.68	616.53	760.16	389.98	558.71	964.31	380.6	342.59	975.21	609.25	473.4	995.64	607.13	415.36	995.05	395.35	451.09
217.35	434.37	19.067	361.06	378.17	35.04	424.87	427.58	-11.039	360.84	335.82	199.46	309.11	330.71	484.11	367.61	303.72	572.36	535.57	449.49	21.009	682.16	485.71	32.599	738.59	428.3	-7.2375	609.55	587.9	374.58	527.79	561.65	462.49	527.58	616.56	760.18	389.95	558.59	964.35	380.59	342.39	975.11	609.25	473.4	995.64	607.05	415.35	994.99	395.48	450.92
217.35	434.37	19.067	361.06	378.24	35.072	424.9	427.64	-11.045	360.82	335.79	199.51	308.87	330.68	484.1	367.43	303.78	572.38	535.57	449.49	21.009	682.09	485.71	32.796	738.67	428.29	-7.1478	609.26	587.7	374.68	527.44	561.54	462.28	527.52	616.47	760.09	389.95	558.59	964.35	380.46	342.49	975.17	609.14	473.38	995.65	606.83	415.35	994.87	395.48	450.92
217.35	434.37	19.067	360.98	378.42	34.992	424.87	427.58	-11.104	360.82	335.79	199.51	308.87	330.68	484.1	367.43	303.78	572.38	535.54	449.42	21.012	682.04	485.75	32.843	738.59	428.3	-7.2375	609.14	587.61	374.73	527.26	561.41	462.22	527.56	616.47	760.05	389.95	558.59	964.35	380.46	342.49	975.17	609.25	473.4	995.64	606.96	415.35	994.8	395.5	450.86
217.29	434.37	19.055	361.06	378.24	35.072	424.88	427.68	-10.889	360.82	335.79	199.51	308.81	330.8	484.06	367.43	303.78	572.38	535.64	449.42	20.992	682.03	485.71	32.884	738.59	428.28	-7.2257	608.94	587.49	374.63	527.19	561.4	462.27	527.49	616.49	760.08	389.72	558.58	964.34	380.59	342.39	975.11	609.12	473.44	995.47	606.78	415.23	994.87	395.52	450.81
217.33	434.33	19.005	361.06	378.34	35.129	424.88	427.6	-10.968	360.71	335.71	199.5	308.74	330.7	483.93	367.22	303.74	572.4	535.61	449.35	20.996	681.98	485.66	32.762	738.59	428.3	-7.2375	608.71	587.24	374.55	527.1	561.24	462.21	527.34	616.51	760.01	389.72	558.58	964.34	380.59	342.39	975.11	609.08	473.37	995.51	606.83	415.35	994.74	395.45	450.76
217.35	434.37	19.067	361.13	378.19	35.197	424.79	427.72	-10.993	360.72	335.77	199.52	308.44	330.97	484.04	367.01	303.88	572.3	535.61	449.35	20.996	682.01	485.65	32.708	738.59	428.3	-7.2375	608.43	587.27	374.5	526.99	561.28	462.2	527.23	616.54	760.02	389.72	558.58	964.34	380.46	342.49	975.17	608.92	473.39	995.41	606.79	415.29	994.77	395.37	450.55
217.32	434.37	19.106	361.05	378.37	35.117	424.88	427.6	-10.968	360.64	335.92	199.39	308.22	330.9	484.05	366.92	303.87	572.35	535.61	449.35	20.996	681.94	485.63	32.838	738.59	428.3	-7.2375	608.43	587.27	374.5	526.76	561.35	462.2	527.05	616.34	759.95	389.72	558.58	964.34	380.59	342.39	975.11	609	473.51	995.34	606.87	415.46	994.73	395.49	450.45
217.32	434.36	19.017	361.06	378.24	35.072	424.88	427.68	-10.889	360.63	335.74	199.37	308.16	330.99	483.98	366.92	303.87	572.35	535.61	449.35	20.996	681.92	485.7	32.814	738.57	428.25	-7.2342	608.27	587.12	374.54	526.66	561.32	462.17	526.96	616.38	759.95	389.72	558.58	964.34	380.46	342.49	975.17	608.88	473.49	995.35	606.85	415.33	994.66	395.51	450.34
217.35	434.37	19.067	360.98	378.42	34.992	424.88	427.68	-10.889	360.63	335.74	199.37	308.18	330.78	483.99	366.81	303.94	572.4	535.61	449.35	20.996	681.91	485.61	32.814	738.61	428.24	-7.2372	608.14	587.07	374.51	526.45	561.06	461.92	526.68	616.4	759.99	389.45	558.56	964.4	380.57	342.29	975.14	608.77	473.47	995.35	606.83	415.27	994.61	395.44	450.35
217.32	434.37	19.106	360.81	378.53	35.07	424.88	427.68	-10.889	360.59	335.74	199.42	308.03	330.75	483.92	366.72	303.93	572.44	535.7	449.16	20.909	682	485.63	32.977	738.71	428.17	-7.2049	608.08	586.93	374.49	526.2	560.95	461.87	526.52	616.34	759.94	389.45	558.56	964.4	380.46	342.49	975.17	608.63	473.47	995.28	606.55	415.19	994.54	395.44	450.35
217.25	434.36	19.086	361.05	378.37	35.117	424.82	427.66	-10.921	360.36	335.84	199.27	307.81	330.78	483.91	366.67	303.91	572.4	535.63	449.25	20.952	681.83	485.64	32.912	738.61	428.24	-7.2372	608.03	585.94	374.32	526.06	560.93	461.88	526.33	616.16	759.86	389.45	558.56	964.4	380.59	342.39	975.11	608.47	473.33	995.07	606.54	415.15	994.44	395.53	450.27
217.28	434.36	19.047	360.98	378.42	34.992	424.88	427.68	-10.889	360.46	335.66	199.39	307.7	330.76	483.94	366.25	303.96	572.31	535.61	449.35	20.996	681.11	485.2	33.158	738.71	428.17	-7.2049	607.67	585.77	374.27	526.03	560.84	461.89	526.08	616.22	759.83	389.45	558.56	964.4	380.57	342.29	975.14	608.43	473.22	995.05	606.53	415.07	994.33	395.53	450.27
217.29	434.33	19.035	360.98	378.42	34.992	424.79	427.61	-10.98	360.31	335.97	199.25	307.65	330.7	483.98	366.19	303.91	572.36	535.63	449.25	20.952	681.11	485.2	33.158	738.61	428.24	-7.2372	607.6	585.76	374.19	525.68	560.6	461.78	525.94	616.18	759.77	389.3	558.57	964.36	380.45	342.38	975.21	608.41	473.34	994.91	606.49	415.15	994.25	395.53	450.27
217.27	434.32	19.124	360.98	378.42	34.992	424.82	427.66	-10.921	360.26	335.9	199.32	307.7	330.76	483.94	366.17	303.85	572.36	535.58	449.12	20.91	681.11	485.2	33.158	738.68	428.23	-7.2052	607.55	585.75	374.26	525.4	560.48	461.83	525.77	616.24	759.79	389.08	558.56	964.37	380.55	342.12	975.09	608.41	473.34	994.91	606.57	415.15	994.21	395.53	450.27
217.26	434.32	18.985	360.98	378.42	34.992	424.82	427.66	-10.921	360.22	336.04	199.3	307.54	330.68	483.99	366.17	303.85	572.36	535.58	449.12	20.91	681.11	485.2	33.158	738.61	428.24	-7.2372	607.55	585.73	374.19	525.29	560.44	461.82	525.68	616.21	759.73	389.08	558.56	964.37	380.42	342.21	975.16	608.41	473.34	994.91	606.57	415.15	994.21	395.56	450.17
217.29	434.33	19.035	361.05	378.37	35.117	424.88	427.68	-10.889	360.26	335.9	199.32	307.35	330.62	483.96	366.01	303.85	572.21	535.58	449.12	20.91	681.11	485.2	33.158	738.66	428.19	-7.2019	607.41	585.82	374.31	524.88	560.24	461.87	525.39	616.07	759.61	388.75	558.19	964.31	380.55	342.12	975.09	608.38	473.38	994.87	606.45	415.11	994.17	395.77	450.11
217.26	434.38	19.103	361.06	378.17	35.04	424.82	427.66	-10.921	360.22	336.04	199.3	307.29	330.55	483.91	366.01	303.85	572.21	535.67	449.1	20.964	681.11	485.2	33.158	738.59	428.3	-7.2375	607.29	585.78	374.23	524.76	560.22	461.84	525.39	616.07	759.61	388.75	558.19	964.31	380.55	342.12	975.09	608.38	473.38	994.87	606.37	415.11	994.21	395.77	450.11
217.19	434.3	18.978	360.98	378.42	34.992	424.82	427.66	-10.921	360.26	335.9	199.32	307.24	330.66	483.87	366.01	303.85	572.21	535.59	449.06	20.919	681.11	485.2	33.158	738.6	428.15	-7.3385	606.97	585.79	374.23	524.59	560.27	461.74	525.34	616.13	759.65	388.53	558.4	964.42	380.42	342.21	975.16	608.27	473.42	994.76	606.42	415.03	994.14	395.84	450.1
217.21	434.18	19.064	360.86	378.51	35.099	424.82	427.66	-10.921	360.15	336	199.27	307.2	330.7	483.93	365.89	303.82	572.24	535.67	448.98	20.875	681.11	485.2	33.158	738.61	428.24	-7.2372	606.85	585.93	374.26	524.59	560.27	461.74	525.3	616.22	759.67	388.53	558.4	964.42	380.31	342.14	975.19	608.27	473.42	994.76	606.4	414.96	994.09	395.76	450.12
217.15	434.21	19.067	360.98	378.35	34.959	424.88	427.68	-10.889	360.15	336	199.27	307.2	330.7	483.93	365.77	303.71	572.38	535.59	449.06	20.919	681.11	485.2	33.158	738.61	428.24	-7.2372	606.63	586	374.3	524.43	560.15	461.7	525.17	616.17	759.49	388.53	558.4	964.42	380.37	342.02	975.12	608.25	473.49	994.72	606.36	415.13	993.96	395.96	449.94
217.26	434.28	19.014	361.06	378.27	35.097	424.81	427.67	-10.862	360.19	335.76	199.34	307.19	330.67	483.8	365.72	303.63	572.21	535.62	449	20.917	681.11	485.2	33.158	738.61	428.24	-7.2372	606.63	586	374.3	524.37	560.03	461.57	525.03	616.13	759.32	386.59	559.01	965.06	380.27	342.05	975.16	608.25	473.49	994.72	606.4	415.1	994.04	395.93	450.06
217.22	434.36	19.08	360.86	378.51	35.099	424.75	427.66	-10.895	360.14	335.9	199.32	307.04	330.53	483.92	365.72	303.61	572.11	535.59	449.06	20.919	681.11	485.2	33.158	738.55	428.17	-7.3355	606.44	585.88	374.42	524.31	560.15	461.59	524.95	616.08	759.34	386.4	559.05	964.76	380.34	341.92	975.09	608.06	473.5	994.64	606.33	415.1	994.02	395.86	449.98
217.22	434.24	19.025	361.06	378.24	35.072	424.75	427.66	-10.895	360.14	335.9	199.32	307.02	330.77	483.79	365.71	303.39	572.24	535.69	448.92	20.873	681.11	485.2	33.158	738.66	428.19	-7.2019	606.36	585.98	374.33	524.26	560.12	461.64	524.88	616.12	759.31	386.46	558.88	964.74	380.26	342.06	975.11	608.06	473.5	994.64	606.36	415.13	993.96	396.07	450.01
217.06	434.19	19.052	360.81	378.53	35.07	424.82	427.66	-10.921	360.19	335.76	199.34	306.89	330.56	483.89	365.64	303.64	572.17	535.62	449	20.917	681.11	485.2	33.158	738.61	428.24	-7.2372	606.22	585.9	374.33	524.17	560.14	461.56	524.77	616.16	759.22	386.33	559	964.82	380.12	341.93	975.09	607.98	473.64	994.57	606.33	415.18	993.89	395.96	449.95
217.18	434.35	19.03	360.98	378.42	34.992	424.75	427.66	-10.895	360.04	335.89	199.37	306.78	330.65	483.71	365.68	303.5	572.17	535.65	448.98	20.89	681.11	485.2	33.158	738.71	428.17	-7.2049	606.03	586	374.43	524.28	560.04	461.5	524.77	616.16	759.22	386.33	559	964.82	380.17	341.98	975.04	607.98	473.64	994.57	606.29	415.18	993.92	395.96	449.94
217.21	434.29	19.009	360.98	378.42	34.992	424.8	427.62	-10.874	360.14	335.9	199.32	306.72	330.52	483.68	365.52	303.42	572.31	535.72	448.9	20.846	681.11	485.2	33.158	738.61	428.24	-7.2372	606.04	586.04	374.38	524.17	560.14	461.56	524.77	616.16	759.22	386.39	558.83	964.79	380.17	341.98	975.04	607.92	473.66	994.58	606.29	415.23	993.88	396.2	449.86
217.21	434.18	19.064	361.01	378.28	35.305	424.73	427.66	-10.858	360.04	335.89	199.37	306.5	330.41	483.7	365.36	303.37	572.36	535.65	448.98	20.89	681.11	485.2	33.158	738.61	428.24	-7.2372	606.04	586.04	374.38	524.19	560.01	461.47	524.69	616.23	759.2	386.33	559	964.82	380.12	341.93	975.09	607.92	473.66	994.58	606.24	415.28	993.83	396	449.83
217.19	434.19	19.026	360.81	378.53	35.07	424.82	427.66	-10.921	359.95	335.88	199.42	306.35	330.41	483.78	365.36	303.31	572.23	535.72	448.9	20.846	681.11	485.2	33.158	738.71	428.17	-7.2049	606.02	585.89	374.21	524.08	560.11	461.53	524.66	616.26	759.16	385.84	558.85	964.85	380.25	341.84	975.03	607.92	473.66	994.58	606.17	415.28	993.87	396.15	449.75
217.17	434.12	19.033	360.98	378.42	34.992	424.82	427.66	-10.921	360.09	335.6	199.37	306.09	330.26	483.82	365.08	303.44	572.2	535.65	448.98	20.89	681.03	485.19	33.057	738.64	428.1	-7.3127	606.04	586.04	374.38	524.06	560.01	461.43	524.66	616.26	759.16	386.01	558.95	964.79	380.13	341.75	974.96	607.92	473.66	994.58	606.1	415.48	993.87	396.31	449.63
217.14	434.15	19.055	360.81	378.53	35.07	424.71	427.62	-10.811	359.99	335.75	199.44	306.08	330.37	483.75	364.92	303.55	572.31	535.68	448.86	20.866	681.11	485.2	33.158	738.61	428.24	-7.2372	606.03	586	374.43	524.06	560.01	461.43	524.55	616.25	759.22	385.84	558.85	964.85	380.01	341.84	975.03	607.92	473.66	994.58	606.04	415.47	993.81	396.24	449.73
217.14	434.15	19.055	360.98	378.42	34.992	424.8	427.66	-10.884	359.95	335.88	199.42	305.92	330.34	483.79	364.93	303.51	572.22	535.68	448.82	20.905	681.11	485.2	33.158	738.61	428.24	-7.2372	606.04	586.04	374.38	524.06	560.01	461.43	524.56	616.29	759.18	385.84	558.85	964.85	380.01	341.84	975.03	607.92	473.66	994.58	605.95	415.47	993.8	396.31	449.63
217.14	434.09	19.081	360.94	378.33	35.18	424.79	427.68	-10.825	359.93	335.82	199.41	305.95	330.23	483.78	364.76	303.61	572.28	535.72	448.9	20.846	681.11	485.2	33.158	738.71	428.17	-7.2049	605.97	585.89	374.28	524.06	560.01	461.43	524.46	616.32	759.18	385.84	558.85	964.85	380.02	341.77	975.12	607.87	473.56	994.59	605.89	415.53	993.76	396.31	449.63
217.05	434.09	19.104	360.98	378.42	34.992	424.73	427.66	-10.858	359.93	335.82	199.41	305.83	330.28	483.77	364.8	303.45	572.28	535.68	448.86	20.866	681.08	485.23	33.112	738.71	428.17	-7.2049	605.88	585.8	374.12	523.97	560.03	461.44	524.41	616.33	759.23	385.53	558.9	964.93	379.86	341.78	974.99	607.87	473.56	994.59	605.82	415.61	993.76	396.26	449.51
217.08	434.05	19.082	361.05	378.37	35.117	424.75	427.66	-10.895	359.88	335.83	199.48	305.83	330.28	483.77	364.76	303.49	572.35	535.68	448.86	20.866	681.11	485.2	33.158	738.6	428.15	-7.3385	605.97	585.89	374.28	523.97	560.03	461.44	524.22	616.4	759.23	385.61	559.31	964.43	380.12	341.45	974.92	607.87	473.56	994.59	605.67	415.52	993.84	396.26	449.51
217.12	434.06	19.11	360.81	378.53	35.07	424.73	427.64	-10.853	359.82	335.79	199.45	305.79	330.39	483.78	364.7	303.59	572.2	535.72	448.9	20.846	681.11	485.2	33.158	738.6	428.15	-7.3385	605.96	585.85	374.32	523.97	560.03	461.44	524.18	616.43	759.29	385.34	559	964.34	380.09	341.56	974.95	607.79	473.49	994.53	605.63	415.59	993.75	396.26	449.51
217.19	434.11	19.071	360.88	378.48	35.195	424.71	427.62	-10.811	359.77	335.65	199.43	305.56	330.41	483.87	364.66	303.63	572.27	535.72	448.9	20.846	681	485.22	33.011	738.61	428.24	-7.2372	605.97	585.89	374.28	524.02	560.06	461.4	524.05	616.48	759.29	385.34	558.66	964.82	379.99	341.5	974.85	607.74	473.69	994.63	605.63	415.59	993.75	396.09	449.56
217.18	434.1	19.026	360.81	378.53	35.07	424.79	427.72	-10.76	359.88	335.83	199.48	305.56	330.41	483.87	364.69	303.56	572.25	535.72	448.9	20.846	681.03	485.19	33.057	738.61	428.24	-7.2372	605.97	585.89	374.28	523.88	560.04	461.46	524.06	616.43	759.31	385.34	558.66	964.82	379.99	341.54	974.98	607.73	473.64	994.57	605.63	415.59	993.75	396.26	449.51
217.01	434.07	19.05	360.88	378.48	35.195	424.71	427.64	-10.816	359.8	335.73	199.43	305.56	330.41	483.87	364.69	303.62	572.28	535.72	448.9	20.846	681.08	485.23	33.112	738.61	428.24	-7.2372	606.02	585.89	374.21	524.02	560.06	461.4	523.94	616.55	759.27	385.34	558.66	964.82	379.84	341.5	974.92	607.74	473.69	994.63	605.61	415.57	993.8	396.21	449.39
217.04	434.09	19.046	360.88	378.48	35.195	424.77	427.74	-10.877	359.77	335.65	199.43	305.56	330.41	483.87	364.65	303.57	572.12	535.72	448.9	20.846	681	485.22	33.011	738.6	428.15	-7.3385	606.02	585.89	374.21	523.88	560.04	461.46	523.78	616.44	759.23	385.34	558.66	964.82	379.73	341.5	974.98	607.64	473.72	994.54	605.63	415.59	993.75	396.15	449.35
217.01	434.07	19.05	360.98	378.42	34.992	424.72	427.6	-10.808	359.82	335.79	199.45	305.56	330.41	483.87	364.59	303.6	572.28	535.72	448.9	20.846	681.08	485.23	33.112	738.6	428.15	-7.3385	605.88	585.8	374.12	523.88	560.04	461.46	523.94	616.55	759.27	385.28	558.83	964.85	379.73	341.5	974.98	607.55	473.54	994.58	605.63	415.59	993.75	396.03	449.4
217.06	434.14	19.081	360.69	378.62	35.174	424.73	427.7	-10.793	359.7	335.66	199.49	305.49	330.42	483.86	364.39	303.74	572.11	535.72	448.9	20.846	681	485.22	33.011	738.69	428.09	-7.3157	605.97	585.89	374.28	523.88	560.04	461.46	523.79	616.57	759.2	385.34	558.66	964.82	379.71	341.33	974.88	607.55	473.54	994.58	605.61	415.57	993.8	396.07	449.3
217.04	434.05	19.057	360.57	378.62	35.255	424.68	427.58	-10.726	359.64	335.84	199.48	305.47	330.55	483.91	364.23	303.68	572.11	535.65	448.98	20.89	681.08	485.23	33.112	738.6	428.15	-7.3385	606.02	585.89	374.21	523.93	560.08	461.42	523.65	616.58	759.16	385.34	558.66	964.82	379.78	341.47	974.76	607.47	473.58	994.56	605.61	415.57	993.8	396.02	449.4
216.94	434.07	19.015	360.81	378.53	35.07	424.75	427.62	-10.736	359.71	335.73	199.51	305.22	330.63	483.71	364.08	303.77	572.13	535.64	448.95	20.928	681.11	485.2	33.158	738.61	428.29	-7.269	606.04	586.04	374.38	523.97	560.03	461.44	523.78	616.64	759.18	385.29	558.53	964.81	379.71	341.33	974.88	607.35	473.55	994.55	605.41	415.48	993.67	395.95	449.35
216.98	434.06	19.012	360.98	378.42	34.992	424.69	427.61	-10.769	359.6	335.77	199.47	305.12	330.62	483.74	364.04	303.8	572.06	535.72	448.9	20.846	681.08	485.23	33.112	738.61	428.24	-7.2372	606.09	586.04	374.31	524.04	560.16	461.5	523.54	616.55	759.12	385.17	558.49	964.8	379.89	341.25	974.68	607.35	473.55	994.55	605.3	415.44	993.61	395.82	449.41
217.08	434.08	19.062	360.63	378.57	35.38	424.71	427.69	-10.751	359.6	335.86	199.53	304.81	330.75	483.77	363.98	303.93	572.03	535.65	448.98	20.89	681.13	485.23	33.046	738.69	428.09	-7.3157	606.09	586.04	374.31	524.06	560.12	461.34	523.54	616.55	759.12	385.11	558.67	964.82	379.84	341.24	974.8	607.35	473.55	994.55	605.22	415.49	993.6	395.76	449.4
217.04	434.05	19.057	360.63	378.57	35.38	424.72	427.7	-10.755	359.53	335.87	199.46	304.93	330.71	483.81	363.78	303.98	572.1	535.74	448.96	20.944	681.05	485.23	32.945	738.61	428.24	-7.2372	606.02	585.89	374.21	523.97	560.13	461.36	523.53	616.61	759.12	385.12	558.36	964.81	379.66	341.38	974.68	607.08	473.63	994.65	605.22	415.49	993.6	395.95	449.35
217.01	434.12	19.098	360.57	378.62	35.255	424.7	427.66	-10.708	359.37	335.86	199.54	304.81	330.75	483.77	363.84	303.92	572.05	535.65	448.98	20.89	681	485.22	33.011	738.65	428.13	-7.33	606.1	586.07	374.25	524.06	560.12	461.34	523.41	616.56	759.1	385.06	558.46	964.78	379.78	341.24	974.74	607.07	473.72	994.61	605.2	415.52	993.64	395.65	449.45
216.99	434.22	18.93	360.63	378.57	35.38	424.73	427.7	-10.793	359.43	335.85	199.47	304.71	330.73	483.78	363.78	303.96	572.03	535.72	448.9	20.846	681.67	485.54	32.792	738.66	428.21	-7.2287	606.05	586.07	374.32	524.08	560.22	461.44	523.53	616.61	759.1	385.02	558.55	964.74	379.56	341.37	974.74	606.92	473.76	994.65	605.22	415.49	993.6	395.95	449.35
216.97	434.13	18.949	360.69	378.52	35.152	424.7	427.66	-10.708	359.37	335.86	199.54	304.63	330.83	483.73	363.74	303.91	572.08	535.82	448.88	20.906	681.08	485.23	33.112	738.69	428.09	-7.3157	606.1	586.07	374.25	523.99	560.23	461.46	523.53	616.61	759.1	384.93	558.62	964.78	379.44	341.27	974.81	607	473.76	994.6	605.2	415.52	993.64	395.82	449.41
216.89	434.12	18.938	360.57	378.62	35.255	424.77	427.71	-10.718	359.38	335.87	199.4	304.43	330.8	483.73	363.66	303.87	571.99	535.65	448.98	20.89	681.08	485.23	33.112	738.6	428.15	-7.3385	606.1	586.07	374.25	524.08	560.22	461.44	523.53	616.61	759.1	385.01	558.37	964.68	379.44	341.37	974.66	607	473.76	994.6	605.19	415.58	993.6	395.82	449.41
217.06	434.22	18.971	360.63	378.57	35.38	424.7	427.66	-10.708	359.29	335.81	199.46	304.43	330.8	483.73	363.65	303.91	571.97	535.72	448.9	20.846	681.76	485.6	32.802	738.6	428.15	-7.3385	606.1	586.07	374.25	523.97	560.13	461.36	523.36	616.63	759.14	384.95	558.54	964.71	379.44	341.37	974.66	607	473.76	994.6	605.19	415.58	993.6	395.82	449.41
217.05	434.2	19.057	360.63	378.57	35.38	424.71	427.69	-10.751	359.37	335.86	199.54	304.43	330.8	483.73	363.66	303.89	572.07	535.65	448.98	20.89	681.13	485.23	33.046	738.71	428.17	-7.2049	606.1	586.07	374.25	523.99	560.23	461.46	523.41	616.56	759.1	384.95	558.54	964.71	379.55	341.28	974.58	606.92	473.76	994.65	605.17	415.6	993.64	395.82	449.41
216.93	434.19	18.962	360.63	378.57	35.38	424.64	427.7	-10.716	359.37	335.86	199.54	304.43	330.8	483.73	363.51	303.83	571.99	535.65	448.98	20.89	681.76	485.41	32.577	738.6	428.15	-7.3385	606.08	586.17	374.18	523.97	560.13	461.36	523.25	616.76	759.13	384.95	558.54	964.71	379.34	341.34	974.67	606.86	473.81	994.62	605.19	415.58	993.6	395.82	449.41
216.99	434.27	18.907	360.57	378.62	35.255	424.7	427.66	-10.708	359.21	335.95	199.48	304.39	330.86	483.66	363.28	304.25	571.79	535.72	448.9	20.846	681.86	485.65	32.864	738.61	428.24	-7.2372	606.1	586.07	374.25	523.97	560.13	461.36	523.13	616.68	759.17	384.95	558.54	964.71	379.27	341.41	974.56	606.86	473.81	994.62	605.08	415.72	993.58	395.82	449.41
216.96	434.2	18.838	360.63	378.57	35.38	424.64	427.71	-10.722	359.19	336.09	199.49	304.28	330.84	483.56	363.07	304.31	571.88	535.72	448.9	20.846	681.83	485.64	32.912	738.61	428.24	-7.2372	606.08	586.17	374.18	524.09	560.2	461.32	523.15	616.7	759.12	384.95	558.54	964.71	379.38	341.32	974.48	606.84	473.8	994.61	605.24	415.77	993.83	395.82	449.41
216.98	434.23	18.936	360.57	378.62	35.255	424.77	427.71	-10.718	359.09	336.02	199.63	304.24	330.83	483.69	363.19	304.24	571.84	535.72	448.87	20.885	681.05	485.23	32.945	738.61	428.24	-7.2372	606.1	586.07	374.25	523.97	560.13	461.36	523.13	616.68	759.17	384.89	558.69	964.7	379.27	341.41	974.56	606.86	473.81	994.62	605.05	415.77	993.53	395.77	449.21
216.92	434.26	18.967	360.63	378.57	35.38	424.66	427.72	-10.764	359.05	336.16	199.49	304.29	330.8	483.84	363.02	304.28	571.93	535.62	449	20.917	681.81	485.71	32.891	738.61	428.24	-7.2372	606.1	586.07	374.25	523.9	560.27	461.54	523.24	616.73	759.17	384.89	558.69	964.7	379.27	341.41	974.56	606.72	473.83	994.59	604.93	415.89	993.63	395.73	449.31
217.01	434.2	18.913	360.69	378.52	35.152	424.64	427.71	-10.722	358.95	336.14	199.52	304.21	330.86	483.69	363.07	304.47	571.88	535.59	449.06	20.919	681.76	485.6	32.802	738.61	428.24	-7.2372	606.22	586.25	374.17	524	560.36	461.47	523.15	616.7	759.12	384.89	558.69	964.7	379.38	341.32	974.48	606.72	473.83	994.59	605.01	415.91	993.67	395.77	449.21
217	434.35	18.885	360.63	378.57	35.38	424.72	427.75	-10.733	358.95	336.14	199.52	304.23	330.9	483.77	363.08	304.59	571.83	535.65	448.98	20.89	681.78	485.66	32.781	738.61	428.24	-7.2372	606.08	586.17	374.18	523.99	560.23	461.46	523.1	616.79	759.16	384.89	558.69	964.7	379.27	341.41	974.56	606.72	473.9	994.59	605	415.89	993.46	395.88	449.26
216.97	434.29	18.936	360.69	378.62	35.443	424.64	427.71	-10.722	358.92	336.23	199.59	304.15	330.97	483.63	363.06	304.6	571.89	535.62	449	20.917	681.02	485.27	32.965	738.61	428.24	-7.2372	606.22	586.24	374.21	523.82	560.57	461.55	523.24	616.73	759.17	384.89	558.69	964.7	379.27	341.41	974.56	606.72	473.9	994.59	605	415.89	993.46	395.77	449.21
216.99	434.4	18.85	360.63	378.57	35.38	424.72	427.76	-10.739	358.98	336.24	199.62	304.18	330.94	483.63	363.06	304.6	571.89	535.59	449.06	20.919	681.78	485.66	32.781	738.59	428.3	-7.2375	606.12	586.18	374.11	524.06	560.45	461.44	523.1	616.78	759.15	384.87	558.77	964.76	379.27	341.41	974.56	606.54	473.96	994.54	605.05	415.93	993.6	395.65	449.16
217.03	434.39	18.815	360.63	378.57	35.38	424.66	427.74	-10.761	358.87	336.22	199.65	304.04	331.11	483.5	363.06	304.6	571.89	535.67	448.98	20.875	681.83	485.64	32.912	738.61	428.24	-7.2372	606.22	586.24	374.21	523.85	560.45	461.5	523.19	616.8	759.2	384.92	558.77	964.64	379.27	341.41	974.56	606.64	474.06	994.53	604.91	416.03	993.4	395.72	449.09
217.02	434.4	18.811	360.63	378.57	35.38	424.73	427.78	-10.772	358.87	336.22	199.65	304.05	331	483.59	363.06	304.72	571.82	535.62	449	20.917	681.84	485.61	32.724	738.54	428.31	-7.2345	606.41	586.36	374.07	523.9	560.62	461.54	523.19	616.8	759.2	384.9	558.85	964.7	379.38	341.32	974.48	606.54	473.96	994.54	604.79	416.05	993.53	395.77	449.21
216.98	434.45	18.837	360.63	378.57	35.38	424.81	427.76	-10.807	358.87	336.22	199.65	304.05	331.27	483.55	363.06	304.72	571.82	535.59	449.06	20.919	681.86	485.65	32.864	738.54	428.31	-7.2345	606.35	586.31	374.2	523.81	560.59	461.52	523.1	616.78	759.15	384.77	559.01	964.61	379.27	341.41	974.56	606.4	474.09	994.45	604.79	416.05	993.53	395.72	449.09
217.04	434.49	18.815	360.63	378.57	35.38	424.66	427.73	-10.765	358.78	336.4	199.65	303.95	331.4	483.42	363.04	304.82	571.85	535.67	448.98	20.875	681.61	485.59	32.843	738.61	428.24	-7.2372	606.33	586.43	374.19	523.9	560.62	461.54	523.22	616.86	759.1	384.7	558.8	964.72	379.27	341.41	974.56	606.43	474	994.47	604.91	416.21	993.49	395.76	448.95
217.07	434.49	18.787	360.63	378.57	35.38	424.74	427.79	-10.782	358.66	336.45	199.62	303.84	331.39	483.6	362.96	304.71	571.84	535.59	449.06	20.919	681.78	485.54	32.827	738.59	428.3	-7.2375	606.19	586.37	374.16	523.81	560.59	461.52	523.12	616.81	759.11	384.71	559.16	964.56	379.27	341.41	974.56	606.4	474.09	994.45	604.77	416.23	993.48	395.72	449.09
217.04	434.49	18.815	360.78	378.77	35.493	424.68	427.82	-10.788	358.78	336.4	199.65	303.57	331.52	483.58	362.97	304.89	571.86	535.59	449.06	20.919	681.83	485.64	32.912	738.59	428.3	-7.2375	606.33	586.43	374.19	523.91	560.59	461.58	523.22	616.86	759.1	384.66	559.03	964.62	379.35	341.41	974.5	606.4	474.09	994.45	604.78	416.08	993.47	395.9	449.03
217.01	434.5	18.854	360.63	378.57	35.38	424.74	427.79	-10.782	358.66	336.45	199.62	303.61	331.51	483.65	362.97	304.89	571.86	535.58	449.12	20.91	681.77	485.73	32.923	738.54	428.31	-7.2345	606.33	586.43	374.19	523.99	560.6	461.52	523.12	616.81	759.11	384.71	559.16	964.56	379.27	341.41	974.56	606.54	474.24	994.49	604.77	416.2	993.54	395.96	448.92
217.04	434.49	18.815	360.63	378.57	35.38	424.7	427.84	-10.829	359.29	335.76	199.66	303.38	331.65	483.85	362.9	305.03	571.99	535.58	449.12	20.91	681.86	485.65	32.864	738.54	428.31	-7.2345	606.33	586.43	374.19	523.9	560.62	461.54	523.22	616.86	759.1	384.71	559.16	964.56	379.27	341.41	974.56	606.54	474.24	994.49	604.77	416.23	993.48	395.99	448.93
217	434.54	18.778	360.63	378.57	35.38	424.65	427.87	-10.853	358.7	336.42	199.71	303.23	331.83	483.77	362.92	304.94	571.95	535.57	449.09	20.949	681.05	485.3	33.134	738.54	428.31	-7.2345	606.32	586.54	374.15	524.05	560.68	461.59	523.22	616.86	759.1	384.66	559.32	964.67	379.27	341.41	974.56	606.54	474.24	994.49	604.77	416.23	993.48	395.94	448.86
216.98	434.6	18.777	360.73	378.73	35.428	424.65	427.87	-10.853	358.64	336.51	199.72	303.29	331.9	483.73	362.92	304.94	571.95	535.58	449.12	20.91	681.84	485.72	32.839	738.54	428.31	-7.2345	606.32	586.54	374.15	524.12	560.75	461.5	523.32	616.89	759.15	384.72	559.15	964.63	379.11	341.51	974.59	606.5	474.33	994.51	604.77	416.23	993.48	395.99	448.93
216.98	434.6	18.777	360.82	378.84	35.371	424.59	427.9	-10.859	359.14	335.81	199.56	303.19	331.88	483.74	362.9	305.03	571.99	535.55	449.17	20.924	681.71	485.58	32.882	738.58	428.36	-7.1802	606.34	586.58	374.08	524.32	560.95	461.53	523.24	616.97	759.08	384.65	559.33	964.6	379.11	341.51	974.59	606.5	474.33	994.51	604.77	416.23	993.48	395.98	448.73
216.98	434.6	18.777	360.69	378.62	35.443	424.75	427.8	-10.823	358.59	336.54	199.64	303.2	331.89	483.88	362.94	305.05	571.92	535.58	449.12	20.91	681.77	485.69	32.964	738.53	428.34	-7.1907	606.34	586.58	374.08	524.27	561.01	461.48	523.33	617	759.14	384.65	559.33	964.6	379.11	341.51	974.59	606.56	474.37	994.58	604.88	416.21	993.35	395.94	448.86
217	434.63	18.723	360.69	378.62	35.443	424.74	427.79	-10.782	358.59	336.54	199.64	303.19	331.88	483.74	362.93	305.14	571.96	535.58	449.23	20.955	681.76	485.73	32.756	738.54	428.31	-7.2345	606.34	586.58	374.08	524.36	561	461.46	523.33	617	759.14	384.71	559.16	964.56	379.27	341.41	974.56	606.68	474.47	994.52	604.88	416.21	993.35	396.11	448.92
217.01	434.7	18.713	360.68	378.61	35.445	424.69	427.79	-10.856	359.26	335.82	199.66	303.19	331.97	483.81	362.77	305.22	571.97	535.6	449.15	20.98	681.77	485.76	32.897	738.54	428.29	-7.1517	606.34	586.58	374.08	524.38	560.97	461.57	523.3	617.36	759.22	384.65	559.33	964.6	378.95	341.61	974.63	606.65	474.58	994.49	604.91	416.3	993.39	395.97	448.87
217.03	434.65	18.766	360.67	378.68	35.366	424.7	427.84	-10.829	358.66	336.59	199.7	303.17	332	483.87	362.71	305.34	571.91	535.65	449.15	20.911	681.83	485.68	32.872	738.56	428.38	-7.1363	606.34	586.58	374.08	524.36	561	461.46	523.42	617.41	759.24	384.66	559.32	964.67	379.02	341.5	974.63	606.58	474.63	994.52	604.88	416.21	993.35	396.02	448.88
217.02	434.74	18.729	360.78	378.77	35.493	424.75	427.8	-10.823	358.66	336.59	199.7	303.27	331.94	483.96	362.42	305.48	571.9	535.6	449.29	20.966	681.78	485.8	32.856	738.54	428.31	-7.2345	606.43	586.56	373.99	524.42	561.04	461.42	523.5	617.59	759.2	384.65	559.33	964.6	378.78	341.71	974.62	606.58	474.63	994.52	604.93	416.36	993.44	396.06	448.81
217.04	434.65	18.776	360.82	378.84	35.371	424.7	427.84	-10.829	358.66	336.59	199.7	303.19	332	484.01	362.42	305.48	571.9	535.58	449.23	20.955	681.76	485.73	32.756	738.55	428.36	-7.0991	606.45	586.53	374.08	524.42	561.04	461.42	523.5	617.59	759.2	385.97	558.99	964.44	379.04	341.63	974.62	606.61	474.68	994.48	604.86	416.4	993.45	396.09	448.88
217.01	434.67	18.652	360.82	378.84	35.371	424.74	427.79	-10.782	358.66	336.59	199.7	303.15	332.03	483.93	362.42	305.48	571.9	535.54	449.28	21.07	681.77	485.69	32.964	738.55	428.36	-7.0991	606.42	586.76	374.13	524.49	561.05	461.46	523.45	617.55	759.25	384.65	559.33	964.6	378.95	341.61	974.63	606.51	474.65	994.54	604.85	416.33	993.36	395.99	448.78
217.03	434.66	18.739	360.86	378.88	35.435	424.59	427.9	-10.859	358.6	336.68	199.8	303.18	332.11	483.92	362.42	305.48	571.9	535.54	449.22	21.056	681.78	485.66	32.781	738.56	428.31	-7.0602	606.43	586.56	373.99	524.47	561.1	461.47	523.6	617.62	759.25	384.65	559.33	964.6	379.13	341.64	974.58	606.55	474.71	994.49	604.81	416.45	993.4	396.06	448.8
217.05	434.74	18.689	360.72	378.72	35.431	424.75	427.8	-10.823	358.6	336.68	199.8	303.18	332.03	484	362.44	305.57	572.01	535.54	449.31	21.032	681.78	485.8	32.856	738.51	428.31	-7.1535	606.58	586.9	374.2	524.47	561.1	461.47	523.6	617.62	759.25	384.65	559.33	964.6	378.77	341.89	974.6	606.48	474.8	994.53	604.86	416.55	993.4	395.98	448.73
217.1	434.72	18.679	360.78	378.77	35.493	424.81	427.76	-10.807	358.63	336.71	199.84	303.15	332.03	483.93	362.31	305.63	571.99	535.54	449.31	21.032	681.84	485.72	32.839	738.55	428.36	-7.0991	606.81	587.01	374.23	524.51	561.2	461.47	523.64	617.84	759.23	384.49	559.34	964.51	379.01	341.86	974.63	606.44	474.96	994.47	604.81	416.45	993.4	395.98	448.73
217.09	434.75	18.742	360.75	378.89	35.515	424.7	427.84	-10.829	358.6	336.68	199.8	303.22	332.08	484	362.34	305.65	572.03	535.52	449.35	21.078	681.77	485.76	32.897	738.55	428.36	-7.0991	606.88	587.05	374.13	524.57	561.31	461.5	523.64	617.84	759.23	384.65	559.33	964.6	378.85	342.03	974.6	606.41	474.93	994.45	604.86	416.55	993.4	395.98	448.73
217.11	434.79	18.669	360.62	378.66	35.586	424.7	427.84	-10.829	358.63	336.71	199.84	303.21	332.1	484	362.28	305.76	571.97	535.54	449.42	21.012	681.75	485.75	32.945	738.56	428.38	-7.1363	607.78	587.8	374.33	524.57	561.31	461.5	523.64	617.84	759.23	384.49	559.34	964.51	378.76	342.03	974.68	606.38	475.02	994.43	604.86	416.55	993.4	395.98	448.73
217.1	434.78	18.745	360.78	378.77	35.493	424.75	427.8	-10.823	358.63	336.71	199.84	303.16	332.12	484.06	362.28	305.76	571.97	535.54	449.31	21.032	681.78	485.8	32.856	738.55	428.36	-7.0991	608.16	587.81	373.86	524.74	561.4	461.58	523.64	617.84	759.23	384.49	559.34	964.51	378.99	342.16	974.57	606.42	475.01	994.41	604.86	416.55	993.4	396.08	448.79
217.05	434.74	18.689	360.78	378.77	35.493	424.75	427.8	-10.823	358.63	336.71	199.84	303.16	332.12	484.06	362.28	305.76	571.97	535.5	449.28	21.065	681.69	485.77	32.814	738.55	428.36	-7.0991	607.23	587.15	373.99	524.88	561.5	461.59	523.64	617.84	759.23	384.49	559.34	964.51	378.92	342.21	974.56	606.48	474.96	994.44	604.86	416.55	993.4	395.98	448.73
217.1	434.78	18.745	360.63	378.73	35.507	424.81	427.76	-10.807	358.58	336.81	199.8	303.04	332.17	484.07	362.18	305.74	571.97	535.56	449.35	21.082	681.77	485.76	32.897	738.55	428.36	-7.0991	607.36	587.19	374.05	524.88	561.5	461.59	523.73	617.89	759.2	384.49	559.34	964.51	378.85	342.49	974.51	606.38	475.02	994.43	604.83	416.63	993.42	396.08	448.79
217.16	434.81	18.681	360.66	378.77	35.572	424.7	427.84	-10.829	358.48	336.8	199.83	303.13	332.51	484.15	362.28	305.76	571.97	535.52	449.32	21.117	681.78	485.8	32.856	738.52	428.36	-7.057	607.36	587.19	374.05	524.94	561.59	461.63	523.73	617.89	759.2	384.65	559.33	964.6	378.85	342.49	974.51	606.48	474.96	994.44	604.86	416.55	993.4	395.93	448.77
217.13	434.77	18.705	360.8	378.84	35.373	424.81	427.76	-10.807	358.58	336.81	199.8	302.97	332.61	484.08	362.05	305.89	572	535.52	449.35	21.078	681.78	485.8	32.856	738.55	428.36	-7.0991	607.36	587.19	374.05	524.98	561.7	461.69	523.73	617.89	759.2	384.65	559.33	964.6	378.75	342.67	974.49	606.52	475.07	994.47	604.83	416.63	993.42	396.02	448.69
217.09	434.75	18.742	360.68	378.84	35.461	424.88	427.76	-10.833	358.58	336.89	199.84	302.82	332.6	484.15	362.32	305.76	572.04	535.54	449.31	21.032	681.77	485.76	32.897	738.55	428.36	-7.0991	607.45	587.23	374.02	525.25	561.75	461.69	523.68	617.96	759.23	386	559.11	964.41	378.75	342.67	974.49	606.43	475.12	994.46	604.81	416.78	993.37	395.96	448.69
217.16	434.81	18.681	360.75	378.89	35.515	424.75	427.8	-10.823	358.54	337.01	199.82	302.86	332.67	484.12	362.16	305.75	572.11	535.57	449.38	21.043	681.69	485.77	32.814	738.54	428.32	-7.0181	607.45	587.23	374.02	525.37	561.8	461.69	523.77	618.01	759.2	384.31	559.43	964.69	378.88	342.6	974.52	606.46	475.12	994.43	604.91	416.82	993.42	395.96	448.69
217.09	434.75	18.742	360.66	378.77	35.572	424.75	427.8	-10.823	358.58	336.89	199.84	302.91	332.81	484.01	362.05	305.97	572.18	535.52	449.35	21.078	681.78	485.8	32.856	738.55	428.36	-7.0991	607.49	587.21	374.11	525.45	561.8	461.65	523.83	618.02	759.26	384.7	559.45	964.57	379	342.57	974.44	606.46	475.12	994.43	604.98	416.86	993.5	396.06	448.77
217.09	434.75	18.742	360.75	378.89	35.515	424.65	427.87	-10.853	358.53	336.86	199.9	302.74	332.9	483.93	361.97	306.1	572.11	535.5	449.37	21.124	681.78	485.8	32.856	738.55	428.36	-7.0991	607.51	587.23	373.96	525.45	561.8	461.65	523.83	618.02	759.26	384.7	559.45	964.57	378.83	342.67	974.43	606.49	475.2	994.48	604.98	416.86	993.5	396.07	448.74
217.12	434.79	18.628	360.66	378.77	35.572	424.7	427.84	-10.829	358.59	337.05	199.86	302.85	332.81	484.07	362.01	306.1	572.18	535.5	449.39	21.047	681.7	485.82	32.773	738.56	428.31	-7.0602	607.52	587.39	374.11	525.57	561.79	461.52	523.83	618.02	759.26	384.7	559.45	964.57	378.83	342.67	974.43	606.62	475.14	994.46	605.02	416.93	993.46	396.22	448.79
217.2	434.77	18.742	360.78	378.77	35.493	424.81	427.76	-10.807	358.63	337.08	199.89	302.72	332.84	484.14	361.97	306.19	572.15	535.47	449.42	21.092	681.78	485.8	32.856	738.49	428.36	-7.0169	607.66	587.35	374.06	525.57	561.79	461.52	523.83	618.02	759.26	384.7	559.45	964.57	379.25	342.53	974.45	606.62	475.14	994.46	605.13	416.97	993.53	396.13	448.74
217.14	434.8	18.763	360.75	378.89	35.515	424.82	427.8	-10.85	358.63	337.08	199.89	302.67	332.88	484.07	362.02	306.18	572.23	535.57	449.38	21.043	681.78	485.8	32.856	738.52	428.36	-7.057	607.66	587.35	374.06	525.65	561.78	461.49	523.83	618.02	759.26	385.56	559.68	964.63	379.08	342.63	974.44	606.6	475.28	994.4	605.21	416.97	993.6	396.07	448.77
217.13	434.76	18.818	360.74	378.59	35.653	424.75	427.8	-10.823	358.63	337.08	199.89	302.76	332.94	484.09	362.02	306.18	572.23	535.47	449.42	21.092	681.7	485.82	32.773	738.52	428.36	-7.057	607.66	587.35	374.06	526.04	560.9	461.33	523.92	618	759.23	384.64	559.89	964.64	379.52	342.48	974.43	606.65	475.2	994.47	605.21	416.97	993.6	396.17	448.83
217.09	434.75	18.742	360.86	378.88	35.435	424.79	427.84	-10.893	358.54	337.15	199.95	302.8	333.06	484.06	362.1	306.27	572.04	535.45	449.35	21.078	681.7	485.82	32.773	738.52	428.36	-7.057	607.77	587.31	374.05	526.04	560.9	461.33	523.85	618.2	759.36	384.99	559.9	964.49	379.2	342.68	974.46	606.72	475.2	994.42	605.21	416.97	993.6	396.38	448.77
217.13	434.77	18.705	360.75	378.89	35.515	424.77	427.84	-10.856	358.58	337.05	199.95	302.74	333.03	483.98	362.01	306.28	572.13	535.5	449.37	21.124	681.87	485.76	32.75	738.51	428.31	-6.9779	607.66	587.35	374.06	526.04	560.9	461.33	523.94	618.17	759.33	384.84	560	964.55	379.48	342.6	974.44	606.72	475.2	994.42	605.21	416.97	993.6	396.17	448.83
217.16	434.81	18.681	360.7	379.11	35.515	424.7	427.84	-10.829	358.77	337.06	200.01	302.73	333.38	483.97	362.03	306.36	572.15	535.47	449.42	21.092	681.78	485.8	32.856	738.54	428.32	-7.0181	607.72	587.38	373.94	526.04	560.9	461.33	523.94	618.17	759.33	385.12	560.02	964.6	379.3	342.72	974.48	606.72	475.2	994.42	605.21	416.97	993.6	396.42	448.8
217.1	434.84	18.766	360.86	378.88	35.435	424.72	427.84	-10.867	358.49	337.12	200.01	302.69	333.34	484.02	362.04	306.43	572.17	535.48	449.43	21.114	681.78	485.8	32.856	738.54	428.32	-7.0181	607.85	587.44	373.97	526.18	561.1	461.36	523.97	618.31	759.35	384.95	560.03	964.64	379.51	342.59	974.39	606.72	475.2	994.42	605.33	417.01	993.65	396.27	448.83
217.1	434.79	18.71	360.75	378.89	35.515	424.77	427.84	-10.856	358.62	337.21	200.01	302.9	333.28	484.14	362.09	306.52	572.17	535.47	449.42	21.092	681.87	485.76	32.75	738.49	428.36	-7.0169	607.85	587.44	373.97	526.17	561.15	461.29	523.97	618.31	759.35	385.29	560.06	964.65	379.24	342.92	974.3	606.8	475.29	994.37	605.35	417.09	993.7	396.42	448.85
217.13	434.77	18.705	360.66	378.77	35.572	424.7	427.84	-10.829	358.62	337.21	200.01	302.8	333.45	484.03	362.09	306.36	572.22	535.47	449.42	21.078	681.7	485.82	32.773	738.52	428.36	-7.057	608.08	587.5	373.93	526.12	561.32	461.4	524.03	618.37	759.44	385.29	560.06	964.65	379.54	342.75	974.33	606.95	475.24	994.44	605.43	417.17	993.71	396.47	448.8
217.1	434.84	18.766	360.75	378.89	35.515	424.7	427.84	-10.829	358.68	337.19	200.02	302.84	333.42	484.11	361.93	306.72	572.2	535.47	449.42	21.092	681.7	485.82	32.773	738.52	428.36	-7.057	608.08	587.5	373.93	526.12	561.32	461.4	524.03	618.37	759.44	385.34	560.11	964.58	379.54	342.75	974.33	607.18	475.43	994.42	605.38	417.19	993.73	396.56	448.86
217.13	434.77	18.705	360.75	378.89	35.515	424.78	427.8	-10.861	358.52	337.15	200.11	302.88	333.48	484.13	361.92	306.72	572.16	535.46	449.48	21.083	681.79	485.77	32.667	738.49	428.36	-7.0169	608.22	587.66	374.14	526.12	561.32	461.4	524.14	618.49	759.42	385.22	560.05	964.62	379.24	342.92	974.3	607.08	475.43	994.46	605.43	417.17	993.71	396.51	448.89
217.16	434.75	18.779	360.75	378.89	35.515	424.7	427.84	-10.829	358.72	337.18	200.07	302.77	333.52	484.08	361.99	306.79	572.13	535.46	449.48	21.083	681.78	485.8	32.856	738.45	428.38	-6.975	608.21	587.85	374.08	526.21	561.18	461.37	524.26	618.74	759.52	385.42	560.13	964.61	379.55	342.73	974.29	607.22	475.54	994.45	605.44	417.18	993.66	396.51	448.89
217.16	434.81	18.681	360.66	378.77	35.572	424.7	427.84	-10.829	358.72	337.18	200.07	302.75	333.64	483.98	361.83	306.89	572.14	535.47	449.42	21.092	681.79	485.77	32.667	738.49	428.36	-7.0169	608.3	587.82	374.06	526.35	561.42	461.46	524.37	618.79	759.56	385.43	560.13	964.68	379.41	342.82	974.31	607.22	475.54	994.45	605.51	417.14	993.67	396.55	448.76
217.13	434.77	18.705	360.75	378.89	35.515	424.59	427.9	-10.859	358.61	337.26	200.04	302.75	333.65	484.11	361.82	306.87	572.09	535.47	449.42	21.092	681.87	485.76	32.75	738.52	428.36	-7.057	608.3	587.82	374.06	526.35	561.42	461.46	524.46	618.8	759.46	385.43	560.13	964.68	379.54	342.75	974.33	607.27	475.63	994.42	605.51	417.14	993.67	396.56	448.86
217.1	434.78	18.745	360.75	378.89	35.515	424.74	427.9	-10.933	358.62	337.21	200.01	302.71	333.68	484.04	361.87	306.86	572.16	535.46	449.48	21.083	681.7	485.82	32.773	738.52	428.36	-7.057	608.31	587.85	374	526.35	561.42	461.46	524.46	618.8	759.46	385.43	560.13	964.68	379.63	342.77	974.28	607.27	475.63	994.42	605.52	417.16	993.62	396.55	448.76
217.13	434.77	18.705	360.75	378.89	35.515	424.77	427.88	-10.798	358.72	337.18	200.07	302.67	333.74	484.17	361.89	306.88	572.21	535.47	449.42	21.092	681.14	485.37	32.981	738.52	428.36	-7.057	608.3	587.82	374.06	526.35	561.42	461.46	524.41	618.87	759.5	385.56	560.19	964.66	379.8	342.67	974.25	607.27	475.63	994.42	605.63	417.18	993.62	396.56	448.86
217.13	434.77	18.705	360.75	378.89	35.515	424.67	427.9	-10.906	358.77	337.26	200.04	302.67	333.72	484.1	361.87	306.86	572.16	535.48	449.43	21.114	681.94	485.78	32.589	738.54	428.32	-7.0181	608.41	587.86	374.03	526.4	561.61	461.72	524.46	618.8	759.46	385.61	560.32	964.65	379.78	342.69	974.29	607.27	475.63	994.42	605.63	417.18	993.62	396.6	448.73
217.1	434.78	18.745	360.75	378.89	35.515	424.69	427.98	-10.881	358.73	337.3	200.11	302.71	333.69	484.18	361.84	306.92	572.27	535.48	449.43	21.114	681.7	485.82	32.773	738.52	428.36	-7.057	608.36	587.92	373.89	526.41	561.63	461.67	524.58	618.85	759.49	385.61	560.32	964.65	379.94	342.59	974.26	607.24	475.71	994.39	605.74	417.2	993.61	396.6	448.88
217.12	434.79	18.718	360.9	379.64	35.249	424.59	427.9	-10.859	358.73	337.3	200.11	302.69	333.81	484.28	361.82	306.94	572.31	535.49	449.54	21.082	681.79	485.77	32.667	738.55	428.36	-7.0991	608.41	587.98	374.1	526.48	561.59	461.68	524.53	618.92	759.53	385.66	560.43	964.69	380.01	342.64	974.18	607.27	475.63	994.42	605.6	417.28	993.6	396.8	448.93
217.09	434.75	18.742	360.75	378.89	35.515	424.59	427.9	-10.859	358.77	337.38	200.09	302.71	333.71	484.25	361.84	306.92	572.27	535.46	449.48	21.083	681.93	485.72	32.692	738.52	428.36	-7.057	608.36	587.92	373.89	526.62	561.77	461.78	524.86	619	759.42	385.66	560.43	964.69	380.02	342.64	974.24	607.24	475.71	994.39	605.72	417.3	993.59	396.56	449
217.06	434.76	18.692	360.75	378.89	35.515	424.59	427.9	-10.859	358.77	337.38	200.09	302.66	333.83	484.2	361.83	307.01	572.33	535.45	449.44	21.123	680.98	485.43	32.971	738.52	428.36	-7.057	608.5	587.99	374.13	526.81	561.85	461.6	524.74	619.02	759.52	385.79	560.55	964.58	380.02	342.64	974.24	607.27	475.63	994.42	605.74	417.2	993.61	396.56	449
217.09	434.75	18.742	360.75	378.89	35.515	424.59	427.9	-10.859	358.67	337.37	200.13	302.69	333.81	484.28	361.86	306.99	572.28	535.49	449.54	21.082	681.79	485.77	32.667	738.52	428.36	-7.057	608.5	587.99	374.13	526.86	561.83	461.78	524.88	619.06	759.42	385.74	560.64	964.6	380.01	342.64	974.18	607.24	475.71	994.39	605.72	417.3	993.59	396.94	448.77
217.02	434.81	18.829	360.7	379.11	35.515	424.72	427.92	-10.804	358.75	337.48	200.1	302.69	333.81	484.28	361.83	307.01	572.33	535.46	449.48	21.083	681.94	485.78	32.589	738.52	428.36	-7.057	608.5	587.99	374.13	526.86	561.83	461.78	525	618.95	759.48	385.83	560.63	964.6	380.02	342.64	974.24	607.35	475.72	994.38	605.72	417.3	993.59	396.65	448.84
217.1	434.79	18.8	360.9	379.64	35.249	424.58	428.04	-10.91	358.75	337.48	200.1	302.68	333.92	484.19	361.83	307.01	572.33	535.46	449.48	21.083	681.87	485.76	32.75	738.52	428.36	-7.057	608.5	587.99	374.13	526.97	561.8	461.74	525.12	619.09	759.42	385.9	560.82	964.59	380.15	342.72	974.16	607.35	475.72	994.38	605.79	417.3	993.55	396.76	448.93
217.03	434.76	18.808	360.7	379.11	35.515	424.61	427.98	-10.833	358.65	337.47	200.15	302.63	334.02	484.13	361.83	307.01	572.33	535.46	449.48	21.083	680.98	485.43	32.971	738.55	428.36	-7.0991	608.5	587.99	374.13	526.97	561.8	461.74	525.05	619.14	759.53	385.9	560.82	964.59	380.24	342.71	974.16	607.42	475.67	994.39	605.79	417.3	993.55	396.76	448.93
217.03	434.76	18.808	360.87	379.97	35.198	424.61	427.98	-10.833	358.75	337.48	200.1	302.72	333.9	484.26	361.83	307.01	572.33	535.46	449.48	21.083	681.79	485.77	32.667	738.55	428.36	-7.0991	608.67	588.09	374.07	526.97	561.8	461.74	525.07	619.16	759.47	385.9	560.82	964.59	380.24	342.71	974.16	607.42	475.67	994.39	605.79	417.3	993.55	396.95	448.87
217.02	434.72	18.804	360.94	379.68	35.428	424.72	427.92	-10.804	358.73	337.58	200.11	302.66	334.01	484.2	361.71	307.15	572.3	535.46	449.48	21.083	680.98	485.43	32.971	738.55	428.36	-7.0991	608.77	588.12	374.16	526.97	561.8	461.74	525.12	619.38	759.57	385.9	560.82	964.59	380.24	342.82	974.11	607.42	475.67	994.39	605.79	417.3	993.55	396.8	448.93
216.95	434.7	18.778	360.7	379.11	35.515	424.61	427.98	-10.833	358.68	337.48	200.16	302.72	334.08	484.17	361.81	307.12	572.36	535.5	449.51	21.047	681.94	485.71	32.584	738.55	428.36	-7.0991	608.8	588.09	374.11	527.11	561.85	461.71	525.13	619.4	759.51	385.87	560.74	964.65	380.19	343.02	974.02	607.52	475.72	994.47	605.91	417.23	993.56	397	448.86
217.03	434.74	18.849	360.89	379.74	35.313	424.58	428.04	-10.91	358.7	337.66	200.13	302.68	334.1	484.1	361.81	307.12	572.36	535.49	449.54	21.082	681.79	485.77	32.667	738.5	428.38	-7.0573	608.96	588.14	374.16	527.23	561.89	461.71	525.13	619.4	759.51	385.93	560.93	964.53	380.35	342.84	973.93	607.52	475.72	994.47	605.91	417.23	993.56	397	448.86
217.01	434.71	18.792	360.94	379.68	35.428	424.58	428.04	-10.91	358.68	337.64	200.12	302.72	334.08	484.17	361.81	307.12	572.36	535.46	449.48	21.083	681.87	485.76	32.75	738.52	428.36	-7.057	608.88	588.14	374.05	527.23	561.89	461.71	525.13	619.4	759.51	385.93	560.93	964.53	380.37	342.82	974	607.57	475.83	994.48	606.05	417.44	993.5	397.19	448.91
217.04	434.73	18.837	360.9	379.64	35.249	424.58	428.04	-10.91	358.66	337.57	200.34	302.62	334.14	484.22	361.86	307.19	572.34	535.46	449.48	21.083	680.98	485.43	32.971	738.52	428.36	-7.057	609.09	588.09	374.03	527.27	562.01	461.75	525.12	619.38	759.57	386.05	560.93	964.65	380.31	343.02	973.88	607.64	475.8	994.48	606.1	417.48	993.52	397.46	448.8
217.06	434.76	18.782	360.94	379.68	35.428	424.67	427.95	-10.827	358.8	337.76	200.28	302.62	334.14	484.22	361.86	307.19	572.34	535.46	449.48	21.083	681.06	485.36	32.88	738.52	428.36	-7.057	609.03	588.09	373.94	527.33	562.13	461.83	525.12	619.38	759.57	385.93	560.93	964.53	380.24	343.29	973.76	607.57	475.83	994.48	606.1	417.44	993.57	397.37	448.84
217.01	434.71	18.792	360.9	379.64	35.249	424.63	427.98	-10.871	358.69	337.75	200.32	302.72	334.08	484.17	361.86	307.19	572.34	535.49	449.54	21.082	681.95	485.89	32.677	738.52	428.36	-7.057	609.07	588.2	373.87	527.33	562.13	461.83	525.14	619.44	759.48	386.05	560.93	964.65	380.25	343.47	973.77	607.76	475.86	994.5	606.22	417.51	993.51	397.46	448.78
217.08	434.8	18.839	360.9	379.64	35.249	424.72	427.92	-10.804	358.92	337.78	200.25	302.62	334.14	484.22	361.91	307.26	572.3	535.51	449.58	21.161	681.97	485.92	32.818	738.55	428.36	-7.0991	608.99	588.1	373.85	527.37	562.26	461.84	525.23	619.41	759.49	386.03	560.85	964.71	380.13	343.69	973.74	607.83	475.83	994.5	606.4	417.36	993.6	397.19	448.91
217.02	434.72	18.804	360.9	379.64	35.249	424.58	428.04	-10.91	358.79	337.85	200.19	302.71	334.2	484.31	362	307.28	572.31	535.48	449.43	21.114	682.03	485.88	32.76	738.52	428.36	-7.057	609.1	588.18	373.82	527.48	562.22	461.82	525.32	619.44	759.54	386.05	560.93	964.65	380.27	343.57	973.74	607.89	475.9	994.53	606.38	417.41	993.54	397.37	448.84
217.04	434.79	18.865	360.87	379.97	35.198	424.61	427.98	-10.833	358.76	337.9	200.36	302.64	334.26	484.3	362	307.28	572.31	535.49	449.54	21.082	681.89	485.93	32.735	738.55	428.36	-7.0991	609.32	588.2	373.83	527.48	562.22	461.82	525.4	619.45	759.59	386.05	560.93	964.65	380.27	343.57	973.74	607.96	475.86	994.53	606.52	417.44	993.61	397.38	448.82
217.06	434.76	18.782	360.87	379.97	35.198	424.57	428.07	-10.775	358.86	337.91	200.3	302.67	334.28	484.34	362	307.28	572.31	535.51	449.58	21.161	682.02	485.76	32.564	738.54	428.39	-7.0942	609.4	588.21	373.93	527.77	562.36	461.88	525.4	619.45	759.59	386.28	561.04	964.6	380.28	343.61	973.81	607.96	475.86	994.53	606.51	417.46	993.51	397.47	448.85
217.04	434.73	18.837	360.94	379.68	35.428	424.57	428.07	-10.775	358.8	337.97	200.35	302.78	334.24	484.4	362.01	307.4	572.24	535.43	449.54	21.163	681.24	485.27	32.757	738.52	428.36	-7.057	609.47	588.22	374.02	527.82	562.27	461.8	525.59	619.45	759.62	386.28	561.04	964.6	380.27	343.57	973.74	607.96	475.86	994.53	606.51	417.46	993.51	397.65	448.86
217.04	434.79	18.865	360.9	379.64	35.249	424.58	428.04	-10.91	358.91	338	200.33	302.61	334.39	484.28	362.02	307.49	572.21	535.49	449.54	21.082	681.95	485.89	32.677	738.52	428.36	-7.057	609.37	588.23	373.83	527.85	562.32	461.89	525.59	619.45	759.65	386.28	561.04	964.6	380.27	343.57	973.74	607.96	475.86	994.53	606.57	417.52	993.6	397.57	448.9
216.91	434.8	18.979	360.9	379.64	35.249	424.58	428.04	-10.91	359.01	338	200.27	302.72	334.36	484.34	362.02	307.49	572.21	535.49	449.54	21.082	681.95	485.89	32.677	738.55	428.36	-7.0991	609.4	588.21	373.93	527.97	562.3	461.82	525.68	619.4	759.69	386.45	561.23	964.57	380.28	343.61	973.81	607.96	475.86	994.53	606.51	417.47	993.51	397.79	449
217.07	434.78	18.826	360.76	378.93	35.657	424.69	427.98	-10.881	358.8	337.99	200.37	302.72	334.36	484.34	362.05	307.57	572.21	535.49	449.54	21.082	682.03	485.87	32.652	738.52	428.36	-7.057	609.49	588.35	374.08	528.12	562.39	461.83	525.81	619.56	759.69	386.43	561.15	964.62	380.3	343.73	973.81	607.96	475.86	994.53	606.55	417.59	993.49	397.89	448.95
217.1	434.76	18.866	360.9	379.64	35.249	424.58	428.04	-10.91	358.9	337.99	200.31	302.61	334.39	484.28	362.06	307.67	572.15	535.49	449.54	21.082	681.95	485.89	32.677	738.52	428.36	-7.057	609.4	588.21	373.93	528.28	562.45	461.87	525.92	619.39	759.71	386.45	561.23	964.57	380.28	343.76	973.74	608.1	475.85	994.62	606.61	417.57	993.49	397.76	449.04
217.08	434.8	18.839	360.87	379.97	35.198	424.58	428.04	-10.91	358.91	338	200.33	302.74	334.38	484.4	362.06	307.67	572.15	535.51	449.58	21.161	681.95	485.89	32.677	738.52	428.36	-7.057	609.49	588.35	374.08	528.39	562.48	461.89	526	619.5	759.66	386.48	561.28	964.64	380.37	343.72	973.75	608.22	475.8	994.63	606.67	417.63	993.54	397.8	449.05
217.08	434.8	18.839	360.94	379.68	35.428	424.58	428.04	-10.91	358.81	338.06	200.38	302.63	334.41	484.35	362.06	307.74	572.18	535.57	449.6	21.235	681.89	485.93	32.735	738.52	428.36	-7.057	609.49	588.35	374.08	528.39	562.48	461.89	526	619.5	759.66	386.51	561.36	964.58	380.37	343.72	973.75	608.4	475.88	994.77	606.61	417.57	993.49	397.87	448.96
217.04	434.75	18.862	360.87	379.97	35.198	424.58	428.04	-10.91	358.91	338	200.33	302.63	334.41	484.35	362.1	307.74	572.13	535.51	449.58	21.161	681.95	485.89	32.677	738.52	428.36	-7.057	609.47	588.37	373.98	528.53	562.58	461.81	526.05	619.43	759.77	386.48	561.28	964.64	380.35	343.89	973.79	608.4	475.88	994.77	606.58	417.66	993.47	397.94	449
217.08	434.8	18.839	360.9	379.64	35.249	424.61	427.98	-10.833	358.91	338	200.33	302.85	334.54	484.36	362.1	307.74	572.13	535.51	449.58	21.161	681.95	485.89	32.677	738.52	428.36	-7.057	609.47	588.37	373.98	528.53	562.58	461.81	526.06	619.61	759.74	386.48	561.28	964.64	380.43	343.91	973.84	608.52	475.91	994.78	606.61	417.57	993.49	398.02	449.09
217.15	434.79	18.88	360.89	379.74	35.313	424.58	428.04	-10.91	358.81	338.06	200.38	302.65	334.56	484.32	362.1	307.74	572.13	535.51	449.58	21.161	681.95	485.89	32.677	738.48	428.38	-7.0151	609.64	588.3	374.19	528.52	562.77	462.03	526.15	619.59	759.73	386.48	561.28	964.64	380.63	344.01	973.74	608.57	476.03	994.79	606.65	417.67	993.49	397.89	449.08
217.04	434.79	18.865	360.9	379.64	35.249	424.54	428.13	-10.852	358.7	338.05	200.42	302.76	334.61	484.31	362.13	307.71	572.2	535.49	449.54	21.082	681.95	485.89	32.677	738.52	428.36	-7.057	609.59	588.32	374.04	528.69	562.63	461.81	526.13	619.58	759.98	386.48	561.28	964.64	380.61	344.15	973.74	608.69	476.04	994.78	606.76	417.68	993.46	398.04	449.08
217.11	434.79	18.906	360.9	380.01	35.376	424.54	428.13	-10.852	358.66	338.07	200.49	302.67	334.7	484.27	362.13	307.81	572.13	535.51	449.58	21.161	681.95	485.89	32.677	738.52	428.36	-7.057	609.65	588.35	374.05	528.58	562.78	462.08	526.42	619.66	759.88	386.48	561.28	964.64	380.55	344.3	973.71	608.69	476.04	994.78	606.76	417.68	993.46	398.07	449.19
217.02	434.83	18.913	360.89	379.74	35.313	424.63	428.11	-10.933	358.81	338.17	200.33	302.76	334.64	484.26	362.13	307.83	572.18	535.51	449.58	21.161	681.97	485.92	32.818	738.55	428.36	-7.0991	609.71	588.4	374.02	528.64	562.62	461.76	526.53	619.7	759.91	386.6	561.33	964.6	380.55	344.3	973.71	608.69	476.04	994.78	607.04	417.75	993.51	398.26	449.25
217.08	434.8	18.839	360.87	379.97	35.198	424.61	427.98	-10.833	358.81	338.06	200.38	302.73	334.78	484.37	362.14	307.9	572.2	535.43	449.61	21.127	682	485.85	32.63	738.55	428.36	-7.0991	609.67	588.33	374.13	528.68	562.82	462.03	526.5	619.8	759.97	386.82	561.44	964.57	380.78	344.22	973.66	608.78	476.21	994.73	607.08	417.79	993.34	398.18	449.29
216.98	434.84	18.822	360.85	380.07	35.262	424.54	428.13	-10.852	358.65	338.04	200.48	302.85	334.85	484.4	362.18	307.87	572.27	535.51	449.58	21.161	682.03	485.87	32.652	738.56	428.38	-7.1363	609.65	588.35	374.05	528.68	562.82	462.03	526.57	619.84	759.93	386.82	561.44	964.57	380.88	344.25	973.66	608.78	476.21	994.73	607.07	417.78	993.42	398.43	449.23
217.11	434.79	18.906	360.87	379.97	35.198	424.56	428.11	-10.906	358.66	338.07	200.49	302.75	334.88	484.34	362.14	307.9	572.2	535.42	449.59	21.204	682.11	485.86	32.735	738.55	428.36	-7.0991	609.8	588.38	374.21	528.83	562.75	462.04	526.57	619.84	759.93	386.82	561.44	964.57	380.94	344.42	973.68	608.82	476.21	994.69	607.04	417.78	993.42	398.38	449.26
217.02	434.83	18.913	360.9	380.01	35.376	424.54	428.13	-10.852	358.76	338.08	200.45	302.85	334.85	484.4	362.18	307.87	572.27	535.52	449.61	21.105	681.89	485.93	32.735	738.52	428.36	-7.057	609.79	588.4	374.12	528.84	562.92	462.04	526.61	619.85	760	386.82	561.44	964.57	381.1	344.44	973.63	608.82	476.21	994.69	607.07	417.73	993.39	398.46	449.33
216.95	434.84	18.956	360.87	379.97	35.198	424.57	428.07	-10.775	358.66	338.18	200.45	302.89	334.88	484.44	362.24	308.04	572.25	535.46	449.61	21.163	681.95	485.89	32.677	738.55	428.36	-7.0991	609.65	588.35	374.05	528.88	562.88	462.07	526.61	619.85	760	386.87	561.56	964.53	381.01	344.51	973.56	608.82	476.21	994.69	607.07	417.78	993.42	398.47	449.32
217	434.75	18.888	360.89	379.74	35.313	424.54	428.13	-10.852	358.72	338.06	200.5	302.85	334.85	484.4	362.14	308.16	572.24	535.54	449.65	21.184	682.02	485.76	32.564	738.56	428.38	-7.1363	609.79	588.4	374.12	528.78	562.7	461.89	526.62	619.77	759.89	387	561.61	964.51	381.11	344.57	973.54	608.82	476.21	994.69	607.07	417.81	993.37	398.47	449.32
217	434.82	18.858	360.9	380.01	35.376	424.58	428.04	-10.91	358.76	338.26	200.36	302.89	334.88	484.44	362.04	308.2	572.18	535.54	449.65	21.184	681.95	485.89	32.677	738.55	428.36	-7.0991	609.56	588.34	373.95	528.84	562.92	462.04	526.61	619.85	760	387.07	561.82	964.47	381.01	344.51	973.56	608.82	476.21	994.69	607.16	417.92	993.25	398.58	449.37
217.04	434.79	18.865	360.87	379.97	35.198	424.68	428	-10.747	358.75	338.12	200.39	302.92	334.97	484.43	362.14	308.15	572.24	535.48	449.52	21.161	681.95	485.89	32.677	738.55	428.36	-7.0991	609.91	588.34	374.21	528.84	562.92	462.04	526.62	619.77	759.89	387.04	561.73	964.53	381.1	344.72	973.5	608.87	476.18	994.68	607.11	417.82	993.24	398.58	449.37
216.98	434.86	18.906	360.94	379.68	35.428	424.54	428.13	-10.852	358.71	338.19	200.39	302.92	335.03	484.46	362.11	308.27	572.12	535.49	449.54	21.082	682.03	485.87	32.652	738.55	428.36	-7.0991	609.79	588.4	374.12	528.84	562.92	462.04	526.61	619.85	760	387.04	561.73	964.53	381.1	344.73	973.53	608.87	476.18	994.68	607.16	417.92	993.25	398.58	449.37
216.96	434.77	18.852	360.94	379.68	35.428	424.54	428.13	-10.852	358.71	338.19	200.39	302.92	334.97	484.43	362.17	308.24	572.24	535.6	449.66	21.258	681.92	485.92	32.611	738.55	428.36	-7.0991	609.8	588.38	374.21	528.93	562.9	462	526.76	619.82	759.94	387.14	561.76	964.55	381.1	344.81	973.61	608.87	476.18	994.68	607.16	417.92	993.25	398.73	449.52
217.04	434.79	18.865	360.87	379.97	35.198	424.54	428.13	-10.852	358.71	338.25	200.42	302.92	334.97	484.43	362.17	308.24	572.24	535.51	449.58	21.161	682.03	485.87	32.652	738.54	428.39	-7.0942	609.9	588.36	374.12	528.84	562.92	462.04	526.66	619.77	759.95	387.29	561.78	964.49	381.28	344.91	973.55	608.91	476.18	994.65	607.16	417.92	993.25	398.77	449.52
217.02	434.83	18.913	360.87	379.97	35.198	424.66	428.05	-10.853	358.56	338.17	200.49	302.92	334.97	484.43	362.11	308.36	572.18	535.55	449.56	21.165	681.95	485.89	32.677	738.54	428.39	-7.0942	610.02	588.4	374.19	528.83	562.84	461.92	526.76	619.82	759.94	387.42	561.89	964.56	381.1	344.97	973.6	608.93	476.16	994.61	607.2	417.83	993.22	398.97	449.47
217.04	434.79	18.865	360.93	379.78	35.492	424.54	428.13	-10.852	358.71	338.19	200.39	302.92	334.97	484.43	362.11	308.36	572.18	535.54	449.65	21.184	682.08	485.84	32.713	738.54	428.39	-7.0942	609.82	588.35	374.02	528.86	562.94	461.98	526.76	619.82	759.94	387.7	561.68	964.43	381.29	344.9	973.6	608.93	476.16	994.61	607.16	417.92	993.25	398.97	449.47
217	434.75	18.888	360.89	380.11	35.44	424.54	428.13	-10.852	358.61	338.06	200.55	302.92	334.97	484.43	362.09	308.47	572.08	535.54	449.65	21.184	682.09	485.83	32.604	738.55	428.36	-7.0991	609.9	588.36	374.12	529.04	562.87	461.96	526.96	619.76	759.81	388.04	561.69	964.37	381.26	344.86	973.61	608.97	476.27	994.64	607.21	417.84	993.18	398.97	449.47
217	434.75	18.888	360.9	380.01	35.376	424.54	428.14	-10.771	358.57	338.37	200.45	302.92	335.03	484.46	362.13	308.52	572.11	535.47	449.58	21.187	681.95	485.89	32.677	738.55	428.36	-7.0991	610.02	588.4	374.19	528.88	562.88	462.07	527.01	620.01	759.81	388.04	561.69	964.37	381.27	344.9	973.52	608.97	476.27	994.64	607.23	417.75	993.21	398.97	449.47
217.03	434.76	18.808	360.93	379.78	35.492	424.61	427.98	-10.833	358.71	338.14	200.46	302.92	334.97	484.43	362.13	308.52	572.11	535.54	449.65	21.184	682.09	485.83	32.604	738.56	428.38	-7.1363	610.02	588.4	374.19	528.95	562.92	461.95	527.09	619.93	759.84	387.79	561.95	964.53	381.19	345.01	973.71	609.04	476.27	994.59	607.23	417.75	993.21	398.97	449.47
217.06	434.76	18.782	360.93	379.78	35.492	424.57	428.07	-10.775	358.66	338.26	200.41	302.92	334.97	484.43	362.19	308.63	572.03	535.51	449.58	21.161	682.03	485.87	32.652	738.56	428.38	-7.1363	609.94	588.47	374.07	528.84	562.92	462.04	527.12	620.05	759.84	388.08	561.85	964.43	381.29	344.9	973.6	609.03	476.11	994.6	607.21	417.84	993.18	399.18	449.56
217.06	434.76	18.692	360.89	380.11	35.44	424.56	428.11	-10.906	358.56	338.17	200.49	302.92	335.03	484.46	362.15	308.63	572.08	535.49	449.54	21.082	682.09	485.83	32.604	738.56	428.38	-7.1363	609.9	588.36	374.12	529.06	562.89	461.91	527.12	620.05	759.84	387.82	562.05	964.48	381.29	344.93	973.58	609.04	476.27	994.59	607.27	417.81	993.17	399.3	449.62
217.03	434.76	18.653	360.89	380.11	35.44	424.5	428.29	-10.873	358.76	338.26	200.36	302.91	335.11	484.4	362.15	308.63	572.08	535.51	449.58	21.161	681.99	485.74	32.542	738.56	428.38	-7.1363	609.95	588.4	374.09	529.04	562.87	461.96	527.12	620.05	759.84	389.67	561.58	964.32	381.32	345.15	973.65	609.19	476.37	994.64	607.34	417.85	993.24	399.42	449.67
217.1	434.78	18.745	360.89	380.11	35.44	424.57	428.28	-10.899	358.71	338.19	200.39	302.87	335.16	484.45	362.25	308.68	571.97	535.51	449.55	21.202	682.03	485.87	32.652	738.56	428.38	-7.1363	610.02	588.38	374.27	529.01	562.93	461.89	527.12	620.05	759.84	388.34	561.88	964.32	381.47	345.08	973.46	609.16	476.29	994.6	607.34	417.85	993.24	399.49	449.69
217.05	434.74	18.689	360.93	379.78	35.492	424.54	428.13	-10.852	358.66	338.26	200.41	302.87	335.16	484.45	362.15	308.63	572.08	535.5	449.55	21.224	682.09	485.83	32.604	738.56	428.38	-7.1363	610.1	588.39	374.14	529.04	562.87	461.96	527.12	620.05	759.84	389.9	561.6	964.23	381.3	345.16	973.58	609.2	476.25	994.64	607.4	417.83	993.23	399.42	449.67
217.09	434.75	18.652	360.89	380.11	35.44	424.47	428.36	-10.866	358.66	338.26	200.41	302.87	335.24	484.39	362.15	308.63	572.08	535.51	449.58	21.161	682.15	485.83	32.559	738.55	428.36	-7.0991	609.91	588.51	374.17	529.09	562.94	461.81	527.12	620.05	759.84	388.34	561.88	964.32	381.41	345.04	973.53	609.16	476.29	994.6	607.31	417.88	993.13	399.51	449.7
217.09	434.75	18.652	360.93	379.78	35.492	424.59	428.28	-10.748	358.61	338.24	200.46	302.67	335.33	484.39	362.05	308.66	572.02	535.51	449.55	21.202	682.03	485.87	32.652	738.56	428.38	-7.1363	610.05	588.5	374.1	529.12	562.9	461.84	527.08	620.08	759.89	389.9	561.6	964.23	381.48	345.08	973.53	609.34	476.42	994.61	607.38	417.92	993.21	399.5	449.7
217.12	434.79	18.628	360.89	380.11	35.44	424.55	428.36	-10.808	358.57	338.37	200.45	302.87	335.24	484.39	361.99	308.76	571.94	535.6	449.66	21.258	682.09	485.83	32.604	738.56	428.38	-7.1363	610.06	588.49	373.95	529.12	562.9	461.84	527.12	620.05	759.84	389.9	561.6	964.23	381.48	345.08	973.53	609.29	476.33	994.64	607.33	417.79	993.16	399.51	449.7
217.03	434.76	18.653	360.85	380.07	35.262	424.54	428.35	-10.895	358.71	338.14	200.46	302.67	335.33	484.39	361.99	308.76	571.94	535.52	449.5	21.114	682.09	485.83	32.604	738.56	428.38	-7.1363	610.1	588.63	374.18	529.12	562.9	461.84	527.12	620.05	759.84	389.9	561.6	964.23	381.49	345.21	973.44	609.31	476.32	994.54	607.33	417.79	993.16	399.56	449.57
217.07	434.78	18.616	360.89	380.11	35.44	424.54	428.14	-10.771	358.57	338.37	200.45	302.67	335.33	484.39	361.91	308.76	571.99	535.54	449.54	21.192	682.09	485.83	32.604	738.56	428.38	-7.1363	610.13	588.42	374.08	529.12	562.9	461.84	527.12	620.05	759.84	389.9	561.6	964.23	381.51	345.2	973.52	609.4	476.4	994.55	607.35	417.87	993.1	399.56	449.57
217.09	434.75	18.652	360.89	380.11	35.44	424.53	428.22	-10.877	358.57	338.37	200.45	302.77	335.3	484.44	361.99	308.76	571.94	535.55	449.66	21.295	682.03	485.87	32.652	738.56	428.38	-7.1363	610.11	588.69	374.01	529.19	562.86	461.85	527.12	620.05	759.84	389.9	561.6	964.23	381.49	345.21	973.44	609.52	476.48	994.55	607.52	417.81	993.14	399.52	449.74
217.07	434.78	18.616	360.89	380.11	35.44	424.56	428.34	-10.825	358.57	338.37	200.45	302.47	335.39	484.44	361.86	308.71	572.04	535.51	449.58	21.161	682.06	485.86	32.538	738.56	428.38	-7.1363	610.13	588.49	374.05	529.19	562.86	461.85	527.12	620.05	759.84	389.9	561.6	964.23	381.49	345.21	973.44	609.5	476.41	994.51	607.52	417.81	993.14	399.57	449.61
217.03	434.8	18.609	360.89	380.11	35.44	424.49	428.27	-10.841	358.57	338.37	200.45	302.6	335.33	484.44	361.86	308.71	572.04	535.5	449.59	21.244	682.12	485.86	32.493	738.56	428.38	-7.1363	610.13	588.49	374.05	529.12	562.9	461.84	527.12	620.05	759.84	389.9	561.6	964.23	381.67	345.17	973.49	609.5	476.41	994.51	607.49	417.89	993.11	399.57	449.61
217.07	434.78	18.616	360.89	380.11	35.44	424.5	428.3	-10.789	358.57	338.37	200.45	302.36	335.49	484.47	361.86	308.71	572.04	535.51	449.57	21.145	682.03	485.87	32.652	738.56	428.38	-7.1363	610.18	588.62	374.13	529.19	562.86	461.85	527.12	620.05	759.84	389.95	561.75	964.23	381.56	345.22	973.41	609.6	476.42	994.49	607.58	417.92	993.09	399.57	449.63
217.1	434.81	18.59	360.89	380.11	35.44	424.5	428.29	-10.873	358.4	338.45	200.39	302.55	335.45	484.4	361.86	308.71	572.04	535.52	449.61	21.105	682.09	485.83	32.604	738.56	428.38	-7.1363	610.18	588.62	374.13	529.19	562.86	461.85	527.12	620.05	759.84	389.95	561.75	964.23	381.53	345.28	973.34	609.6	476.42	994.49	607.56	418.01	993.06	399.57	449.61
[truncated: 18,057 more rows]
[truncated: 61 more columns]
