# Supplementary material for: PManalyzer: A Software Facilitating the Study of Sensorimotor Control of Whole-Body Movements
Source: Front Neuroinform. 2019 Apr 5;13:24. doi: 10.3389/fninf.2019.00024 (PMC6461015; doi:10.3389/fninf.2019.00024)
Supplement: Supplementary file 1 [file Data_Sheet_1.ZIP › exampledata_tandem/tandem_s5t1.txt]

626.21	152.27	18.92	745.97	99.461	32.943	797.36	143.07	2.1929	689.62	65.17	163.48	614.79	30.733	430.47	597.99	5.7435	563.57	353.49	139.32	19.609	474.41	187.51	26.957	525.94	140.1	-2.5745	465.37	255.37	307.4	449.83	251.73	424.49	521.63	322.84	712.88	489.23	242.99	904.13	495.4	30.97	895.86	679.88	196.4	938.99	679.01	118.04	943.12	469.77	141.87
626.2	152.33	18.838	746.26	99.7	33.166	797.37	143.12	2.2548	689.58	65.242	163.37	614.84	30.733	430.41	597.87	5.7726	563.62	353.59	139.33	19.529	474.36	187.61	26.957	526.05	140.16	-2.5209	465.43	255.51	307.41	449.73	251.72	424.46	521.74	322.87	712.9	489.44	243	904.12	495.33	31.063	895.89	679.85	196.44	938.92	679.01	118.04	943.12	469.77	141.91
626.16	152.34	18.951	746.22	99.648	33.248	797.37	143.12	2.2548	689.55	65.368	163.33	614.84	30.733	430.41	597.93	5.7853	563.49	353.53	139.34	19.568	474.7	187.41	26.942	526.01	140.12	-2.5334	465.38	255.51	307.37	449.67	251.79	424.5	521.81	322.9	712.86	489.25	243.21	904.15	495.24	31.145	895.86	679.93	196.53	938.95	679.02	118.03	943.07	469.94	142.12
626.22	152.52	18.83	746.03	99.392	32.952	797.36	143.07	2.1929	689.49	65.345	163.41	614.8	30.79	430.33	597.99	5.7852	563.6	353.54	139.33	19.569	474.7	187.41	26.942	526	140.24	-2.5665	465.34	255.49	307.39	449.7	251.95	424.54	521.79	322.97	712.85	489.3	243.32	904.08	495.35	31.219	895.93	679.9	196.58	938.88	679.04	118.16	943.13	469.95	142.26
626.24	152.58	18.903	746.21	99.776	33.153	797.36	143.07	2.1929	689.49	65.345	163.41	614.79	30.733	430.47	598.08	5.806	563.6	353.57	139.41	19.568	474.63	187.58	26.964	525.88	140.15	-2.4719	465.28	255.49	307.34	449.49	252.16	424.54	521.89	323.01	712.83	489.3	243.32	904.08	495.28	31.208	895.91	679.85	196.44	938.92	679.02	118.28	943.1	469.93	142.29
626.24	152.58	18.903	746.17	99.718	33.239	797.37	143.12	2.2548	689.38	65.352	163.53	614.85	30.813	430.39	598.08	5.806	563.6	353.53	139.34	19.568	474.64	187.5	26.991	526	140.31	-2.5225	465.32	255.55	307.42	449.59	252.17	424.58	521.92	323.1	712.78	489.3	243.32	904.08	495.35	31.219	895.93	679.86	196.69	938.89	679.02	118.32	943.04	469.97	142.23
626.24	152.58	18.903	746.18	99.812	33.147	797.36	143.07	2.1929	689.29	65.664	163.49	615.02	30.832	430.32	598.08	5.806	563.6	353.48	139.46	19.67	474.61	187.6	26.99	525.91	140.36	-2.5168	465.3	255.66	307.45	449.38	252.18	424.56	521.93	323.14	712.74	489.3	243.32	904.08	495.35	31.219	895.93	679.86	196.69	938.89	679.15	118.29	943.08	469.97	142.23
626.36	152.75	18.81	746.22	99.872	33.06	797.37	143.12	2.2548	689.13	65.78	163.62	614.82	30.843	430.3	598.08	5.806	563.6	353.58	139.5	19.651	474.59	187.64	26.926	525.98	140.3	-2.569	465.46	255.71	307.43	449.47	252.17	424.48	522.02	323.23	712.74	489.42	243.37	904.02	495.35	31.219	895.93	679.86	196.69	938.89	679.02	118.28	943.1	469.89	142.32
626.25	152.78	18.806	746.17	99.864	33.198	797.37	143.12	2.2548	689.07	65.788	163.69	614.89	30.988	430.35	598.08	5.806	563.6	353.48	139.51	19.648	474.51	187.81	26.949	526.04	140.49	-2.6737	465.4	255.67	307.48	449.44	252.34	424.52	522.03	323.34	712.83	489.42	243.37	904.02	495.39	31.332	895.95	679.79	196.74	938.84	679.2	118.47	942.96	469.75	142.49
626.32	152.82	18.793	746.26	100.1	33.204	797.37	143.12	2.2548	689.1	65.921	163.78	615.01	31.007	430.34	598.11	5.9856	563.57	353.5	139.53	19.604	474.51	187.81	26.949	526.12	140.46	-2.6104	465.38	255.78	307.38	449.44	252.34	424.52	522.06	323.35	712.78	489.42	243.37	904.02	495.44	31.494	895.96	679.79	196.74	938.84	679.06	118.41	943.09	469.75	142.49
626.22	152.79	18.773	746.26	99.967	33.051	797.37	143.12	2.2548	689.12	65.996	163.77	614.93	31.053	430.33	598.06	6.2294	563.62	353.55	139.57	19.607	474.56	187.89	26.962	525.99	140.48	-2.4566	465.31	255.8	307.24	449.44	252.34	424.52	522.16	323.39	712.75	489.42	243.37	904.02	495.34	31.572	895.89	679.79	196.74	938.84	679.18	118.64	942.95	469.75	142.49
626.3	152.98	18.814	746.17	100.23	33.422	797.36	143.31	2.3049	689.12	65.996	163.77	614.9	31.083	430.24	598.07	6.1877	563.6	353.4	139.59	19.641	474.51	187.81	26.949	526.05	140.62	-2.5529	465.31	255.8	307.24	449.41	252.66	424.48	522.12	323.56	712.82	489.42	243.37	904.02	495.38	31.689	895.85	679.79	196.74	938.84	679.02	118.82	942.88	469.9	142.34
626.25	152.98	18.748	746.11	100.18	33.326	797.35	143.28	2.2539	689.12	65.996	163.77	615.05	31.072	430.31	598.05	6.2094	563.55	353.49	139.57	19.562	474.55	188	27.123	526	140.79	-2.5753	465.54	255.91	307.34	449.48	252.79	424.53	522.12	323.56	712.82	489.46	243.65	904.05	495.45	31.701	895.87	679.79	196.74	938.84	679.14	118.68	942.95	469.88	142.48
626.24	153.06	18.805	746.16	100.26	33.406	797.37	143.33	2.1584	689.18	66.038	163.82	615.11	31.28	430.33	598.06	6.2294	563.62	353.49	139.58	19.645	474.6	188.08	27.136	525.98	140.63	-2.4392	465.48	255.82	307.21	449.47	252.92	424.45	522.12	323.43	712.72	489.5	243.51	904.01	495.49	31.902	895.92	679.79	196.74	938.84	679.16	118.88	942.87	469.91	142.46
626.18	153.16	18.808	746.16	100.26	33.406	797.39	143.39	2.2203	689.18	66.038	163.82	615.07	31.245	430.3	598.12	6.2533	563.66	353.46	139.58	19.686	474.55	188	27.123	525.81	140.75	-2.4773	465.41	255.81	307.27	449.54	252.91	424.54	522.12	323.56	712.82	489.46	243.65	904.05	495.42	31.891	895.9	679.77	196.86	938.81	679.15	118.84	942.86	469.92	142.54
626.24	153.17	18.826	746.1	100.59	33.365	797.31	143.36	2.2003	689.12	66.29	163.79	615.11	31.336	430.34	598.06	6.2294	563.62	353.42	139.6	19.582	474.57	188.12	27.073	526	140.83	-2.5436	465.54	255.91	307.34	449.4	252.99	424.4	522.2	323.59	712.78	489.46	243.65	904.05	495.55	32.078	895.84	679.77	196.86	938.81	679.21	119.02	942.84	469.92	142.56
626.23	153.23	18.813	746.06	100.7	33.315	797.31	143.36	2.2003	689.17	66.718	163.61	615.11	31.336	430.34	598.21	6.245	563.7	353.46	139.63	19.71	474.77	187.59	26.966	526.01	140.82	-2.5349	465.44	255.9	307.31	449.46	253.05	424.47	522.22	323.62	712.73	489.52	243.68	903.98	495.54	32.042	895.9	679.8	197.13	938.75	679.21	119.02	942.84	469.83	142.55
626.23	153.23	18.813	746.02	100.63	33.41	797.31	143.37	2.2058	689.1	66.649	163.7	615	31.317	430.36	598.17	6.3697	563.48	353.54	139.69	19.666	474.77	187.59	26.966	526.01	140.82	-2.5349	465.32	256.05	307.34	449.46	253.2	424.57	522.18	323.7	712.75	489.52	243.68	903.98	495.54	32.042	895.9	679.82	197.02	938.78	679.21	119.02	942.84	469.97	142.7
626.15	153.25	18.764	746.02	100.63	33.41	797.31	143.36	2.2003	689.1	66.649	163.7	615	31.317	430.36	598.07	6.3059	563.49	353.52	139.62	19.672	474.77	187.59	26.966	525.96	140.72	-2.4367	465.38	256.03	307.32	449.46	253.2	424.57	522.23	323.84	712.74	489.51	243.77	904.06	495.55	32.078	895.84	679.77	197.11	938.83	679.21	119.02	942.84	470	142.6
626.21	153.26	18.782	746.06	100.7	33.315	797.27	143.39	2.1558	689.1	66.649	163.7	615.04	31.342	430.39	598.12	6.3297	563.53	353.45	139.73	19.684	474.77	187.59	26.966	525.86	140.95	-2.5446	465.24	256.16	307.31	449.56	253.24	424.53	522.23	323.84	712.74	489.55	243.99	903.96	495.48	32.199	895.91	679.83	197.27	938.8	679.21	119.02	942.84	469.97	142.7
626.11	153.34	18.856	746.06	100.7	33.315	797.31	143.36	2.2003	689.1	66.649	163.7	615.04	31.512	430.22	598.31	6.3327	563.69	353.45	139.73	19.684	474.77	187.59	26.966	526.06	140.86	-2.372	465.26	256.26	307.27	449.6	253.39	424.43	522.26	323.9	712.84	489.15	244.07	904.09	495.51	32.298	895.88	679.83	197.27	938.8	679.21	119.02	942.84	470.09	142.8
626.21	153.26	18.782	745.76	100.69	33.347	797.29	143.42	2.1108	689.1	66.649	163.7	615.01	31.649	430.24	598.29	6.4555	563.6	353.45	139.73	19.684	474.77	187.59	26.966	526.06	140.98	-2.5378	465.34	256.2	307.33	449.5	253.4	424.48	522.23	323.84	712.74	489.44	244	904.02	495.47	32.161	895.97	679.83	197.27	938.8	679.21	119.02	942.84	470.03	142.71
626.12	153.4	18.938	745.59	100.54	33.472	797.26	143.34	2.1955	689.12	66.81	163.47	614.94	31.787	430.12	598.26	6.5222	563.51	353.45	139.73	19.684	474.77	187.59	26.966	525.98	141.04	-2.585	465.23	256.41	307.33	449.54	253.54	424.44	522.24	323.98	712.85	489.11	244.21	904.09	495.52	32.416	896.01	679.88	197.45	938.81	679.22	119.02	942.78	470.13	142.97
626.13	153.38	18.899	745.3	100.41	33.342	797.27	143.39	2.1558	689.05	66.741	163.56	614.98	31.767	430.21	598.2	6.4395	563.57	353.54	139.85	19.675	474.77	187.59	26.966	526.01	140.9	-2.5258	465.32	256.45	307.29	449.36	253.7	424.6	522.27	324.19	712.81	489.45	244.31	904.06	495.45	32.452	895.94	679.89	197.67	938.75	679.22	119.02	942.78	470.15	142.87
625.97	153.58	18.94	745.48	100.58	33.599	797.21	143.41	2.1063	689.05	66.741	163.56	614.87	31.893	430.14	598.14	6.4699	563.7	353.54	139.99	19.697	474.56	187.81	27.043	526.12	140.97	-2.4665	465.32	256.45	307.29	449.3	253.83	424.61	522.24	324.25	712.89	489.38	244.27	904.12	495.45	32.765	895.97	679.84	197.57	938.82	679.22	119.02	942.78	470.13	142.97
625.96	153.6	18.991	745.48	100.58	33.599	797.18	143.44	2.1323	689.2	66.92	163.39	614.92	32.107	430.09	597.96	6.4892	563.58	353.54	139.99	19.697	474.77	187.59	26.966	525.94	140.99	-2.5421	465.32	256.45	307.29	449.26	253.99	424.67	522.24	324.25	712.89	489.45	244.31	904.06	495.55	32.689	895.95	679.89	197.67	938.75	679.22	119.02	942.78	470.17	142.96
625.9	153.6	19.012	745.36	100.51	33.311	797.21	143.39	2.0885	688.87	66.916	163.56	614.91	31.99	430.23	597.99	6.5609	563.57	353.59	140.14	19.7	474.71	187.73	27.02	525.95	141.11	-2.5752	465.33	256.54	307.18	449.26	253.99	424.67	522.28	324.36	712.87	489.52	244.43	904.08	495.53	32.809	895.93	679.89	197.67	938.75	679.33	119.07	942.83	470.21	143.1
625.78	153.67	19.014	745.44	100.64	33.39	797.14	143.48	2.0915	688.94	66.924	163.6	614.87	32.008	430.14	597.96	6.5737	563.62	353.59	140.14	19.7	474.39	188.74	27.296	526.05	141.07	-2.5665	465.42	256.6	307.32	449.26	253.99	424.67	522.24	324.25	712.89	489.37	244.5	904.06	495.53	32.809	895.93	679.89	197.67	938.75	679.33	119.07	942.83	470.21	143.1
625.73	153.63	19.043	745.4	100.56	33.398	797.09	143.38	2.1535	688.87	66.916	163.56	615	32.238	429.97	597.96	6.6045	563.63	353.66	140.25	19.754	474.71	187.73	27.02	526.01	141.18	-2.6091	465.39	256.8	307.22	449.26	253.99	424.67	522.28	324.36	712.87	489.35	244.61	904.14	495.61	32.826	895.91	679.89	197.67	938.75	679.33	119.07	942.83	470.37	143.01
625.71	153.75	19.04	745.57	100.75	33.479	797.11	143.42	2.1715	688.96	66.992	163.46	614.96	32.293	430.21	598.04	6.6393	563.68	353.62	140.31	19.793	474.56	187.81	27.043	525.94	141.15	-2.5315	465.43	256.8	307.16	449.26	253.99	424.67	522.35	324.48	712.9	489.55	244.67	904.21	495.61	32.826	895.91	679.89	197.67	938.75	679.32	119.13	942.93	470.29	143.11
625.69	153.83	18.947	745.44	100.64	33.39	797.15	143.45	2.1044	688.96	66.992	163.46	615.07	32.331	430.24	598.02	6.8117	563.64	353.68	140.4	19.834	474.26	188.78	27.317	525.87	141.19	-2.5529	465.47	256.96	307.12	449.26	253.99	424.67	522.35	324.48	712.9	489.4	244.74	904.2	495.61	32.826	895.91	679.84	197.57	938.82	679.32	119.13	942.93	470.41	143.07
625.75	153.84	18.965	745.33	100.94	33.238	797.05	143.37	2.229	688.9	67.01	163.56	614.94	32.469	430.12	598.09	6.8972	563.49	353.76	140.65	19.792	474.71	187.73	27.02	526.01	141.18	-2.513	465.53	257.16	307.3	449.26	253.99	424.67	522.35	324.48	712.9	489.41	244.62	904.25	495.64	32.824	895.99	680.04	197.72	938.79	679.33	119.07	942.83	470.35	143.13
625.74	154.05	18.818	745.33	100.94	33.238	797.1	143.43	2.1726	688.88	67.224	163.53	614.89	32.476	430.04	597.97	6.9186	563.54	353.72	140.72	19.867	474.49	188.87	27.39	525.94	141.15	-2.5315	465.53	257.16	307.3	449.26	253.99	424.67	522.41	324.56	712.97	489.66	244.78	904.28	495.69	32.85	895.92	679.89	197.67	938.75	679.34	119.14	942.87	470.35	143.13
625.84	154.32	18.848	745.33	101.02	33.282	797.1	143.47	2.1712	688.71	67.288	163.45	614.84	32.542	430.13	597.97	6.9186	563.54	353.72	140.72	19.867	474.35	188.91	27.41	525.93	141.27	-2.5882	465.53	257.16	307.3	449.11	254.06	424.63	522.37	324.59	713.02	489.62	244.79	904.23	495.61	32.826	895.91	680.04	197.72	938.79	679.38	119.37	942.99	470.4	143.17
625.81	154.4	18.749	745.33	100.94	33.238	797.06	143.48	2.2629	688.73	67.422	163.48	614.79	32.549	430.05	598.03	6.9837	563.62	353.7	140.8	19.884	474.45	188.87	27.431	526	141.23	-2.5654	465.65	257.2	307.29	449.04	254.11	424.69	522.44	324.74	713.04	489.56	244.86	904.36	495.64	32.824	895.99	679.87	197.79	938.7	679.29	119.32	942.85	470.41	143.15
625.83	154.49	18.772	745.17	101.02	33.306	797.05	143.43	2.3021	688.75	67.453	163.54	614.84	32.542	430.13	598.03	6.9837	563.62	353.75	140.98	19.899	474.45	188.87	27.431	525.93	141.27	-2.5882	465.71	257.48	307.4	449.18	254.14	424.78	522.44	324.74	713.04	489.66	244.78	904.28	495.72	32.848	895.99	680.17	197.74	938.8	679.29	119.32	942.85	470.34	143.15
625.71	154.7	18.723	745.33	101.02	33.282	797.1	143.47	2.1712	688.73	67.422	163.48	614.84	32.542	430.13	598.03	6.9837	563.62	353.72	141.1	19.857	474.35	188.99	27.379	525.93	141.27	-2.5882	465.81	257.45	307.4	449.16	254.21	424.71	522.45	324.83	712.98	489.56	244.86	904.36	495.65	32.934	896.03	680.04	197.72	938.79	679.27	119.31	942.91	470.55	143.07
625.74	154.76	18.851	745.17	101.02	33.306	797.06	143.47	2.2618	688.65	67.507	163.44	614.87	32.857	429.96	597.99	7.067	563.6	353.71	141.21	19.87	474.77	188.06	27.209	525.86	141.24	-2.6067	465.71	257.48	307.4	449.1	254.17	424.77	522.44	324.74	713.04	489.63	244.99	904.32	495.72	32.848	895.99	680.04	197.72	938.79	679.42	119.43	943.02	470.57	143.22
625.79	154.84	18.873	745.11	101.05	33.331	797.1	143.47	2.1712	688.69	67.548	163.6	614.86	32.791	430.07	597.91	7.1515	563.68	353.84	141.34	19.848	474.77	188.06	27.209	525.94	141.29	-2.5582	465.76	257.61	307.39	449.16	254.21	424.71	522.57	324.87	712.97	489.63	244.99	904.32	495.72	32.848	895.99	680.02	197.83	938.74	679.29	119.32	942.85	470.56	143.34
625.8	154.94	18.916	745.38	100.88	33.671	797.08	143.51	2.2227	688.69	67.548	163.6	614.83	32.911	430.05	597.96	7.1569	563.7	353.74	141.36	19.923	474.45	188.94	27.4	525.92	141.34	-2.612	465.76	257.61	307.39	449.16	254.27	424.69	522.51	324.78	713.08	489.56	244.86	904.36	495.72	32.848	895.99	680.02	197.83	938.74	679.38	119.37	942.99	470.56	143.34
625.8	154.94	18.916	745.11	101.05	33.331	797.08	143.51	2.2227	688.69	67.548	163.6	614.74	33.021	429.93	598.04	7.0752	563.71	353.74	141.36	19.923	474.5	189.09	27.388	525.92	141.34	-2.612	465.76	257.61	307.39	449.14	254.33	424.68	522.55	324.78	713.03	489.48	245.06	904.31	495.72	32.848	895.99	680.02	197.83	938.74	679.4	119.38	942.93	470.59	143.39
625.81	155.02	18.857	745.38	100.88	33.671	797.06	143.48	2.2629	688.6	67.774	163.48	614.81	33.067	430.06	597.91	7.3247	563.8	353.77	141.55	19.942	474.44	189.2	27.005	525.92	141.34	-2.612	465.88	257.64	307.41	449.14	254.33	424.68	522.47	324.85	713.13	489.77	245.04	904.3	495.72	32.848	895.99	680.02	197.83	938.74	679.42	119.47	943.1	470.69	143.47
625.87	155.05	18.873	745.24	101.05	33.505	797.08	143.51	2.2227	688.42	67.944	163.43	614.7	33.056	430.09	597.92	7.2087	563.77	353.85	141.76	20.054	474.65	189.12	27.199	525.92	141.34	-2.612	465.9	257.96	307.43	449.19	254.34	424.63	522.59	324.89	713.12	489.45	245.2	904.33	495.72	32.848	895.99	680.17	197.86	938.75	679.42	119.43	943.02	470.59	143.39
625.87	155.2	18.909	745.2	101.35	33.799	797.08	143.51	2.2227	688.38	67.948	163.49	614.8	33.154	430.08	597.9	7.3554	563.83	353.87	141.82	20.048	474.43	189.29	26.946	525.85	141.44	-2.62	465.89	257.84	307.38	449.22	254.68	424.75	522.66	325.01	713.16	489.72	245.01	904.45	495.65	32.934	896.03	680.17	197.86	938.75	679.42	119.43	943.02	470.81	143.33
625.79	155.24	18.955	745.38	100.88	33.671	797.1	143.57	2.1745	688.38	67.948	163.49	614.7	33.056	430.09	597.83	7.371	563.75	353.86	141.99	20.207	474.74	189.31	26.943	525.9	141.38	-2.6713	466.01	257.92	307.36	449.25	254.9	424.76	522.71	325.07	713.23	489.8	245.06	904.39	495.72	32.848	895.99	680.3	197.88	938.75	679.42	119.43	943.02	470.74	143.29
625.89	155.3	18.926	745.24	101.05	33.505	797.08	143.51	2.2227	688.38	68.265	163.51	614.56	33.233	430.12	597.83	7.371	563.75	353.82	141.97	20.247	474.6	189.46	26.936	525.91	141.49	-2.7219	466.42	258.29	307.58	449.25	254.9	424.76	522.66	325.01	713.16	490.19	245.08	904.24	495.72	32.848	895.99	680.3	197.88	938.75	679.45	119.55	943.04	470.81	143.3
625.89	155.3	18.926	745.3	101.16	33.466	797.08	143.51	2.2227	688.38	68.265	163.51	614.57	33.252	430.12	597.83	7.371	563.75	353.83	142.13	20.187	474.7	189.48	26.821	525.9	141.52	-2.5651	466.45	258.38	307.56	449.22	255	424.75	522.68	325.1	713.11	489.94	245.1	904.36	495.72	32.848	895.99	680.3	197.88	938.75	679.46	119.57	943.02	470.78	143.38
625.89	155.3	18.926	745.1	101.47	33.74	797.08	143.51	2.2227	688.38	68.265	163.51	614.57	33.252	430.12	597.83	7.371	563.75	353.78	142.15	20.286	474.79	189.65	26.542	525.85	141.69	-2.5657	466.63	258.77	307.64	449.22	255.15	424.85	522.71	325.01	713.25	490.07	245.14	904.23	495.73	32.939	896	680.3	197.88	938.75	679.46	119.57	943.02	470.78	143.38
625.89	155.3	18.926	745.17	101.23	33.564	797.06	143.48	2.2629	688.38	68.265	163.51	614.31	33.344	430.19	597.86	7.3683	563.88	353.76	142.23	20.322	474.94	189.83	26.665	525.74	141.76	-2.6197	466.7	258.82	307.82	449.18	255.21	424.84	522.79	325.16	713.27	489.94	245.1	904.36	495.72	32.848	895.99	680.27	198.02	938.74	679.49	119.69	943.05	470.81	143.3
625.97	155.46	18.953	745.07	101.49	33.751	797.1	143.57	2.1745	688.38	68.265	163.51	614.45	33.332	430.12	597.9	7.3554	563.83	353.85	142.39	20.453	474.96	190.04	26.522	525.82	141.77	-2.6361	466.84	258.96	307.83	449.23	255.22	424.79	522.77	325.23	713.28	490.09	245.16	904.32	495.72	32.848	895.99	680.27	197.96	938.79	679.46	119.57	943.02	470.81	143.33
625.97	155.46	18.953	745.13	101.23	33.632	797.06	143.47	2.2618	688.19	68.335	163.4	614.31	33.344	430.19	597.83	7.371	563.75	353.83	142.43	20.501	474.96	190.01	26.604	525.71	141.97	-2.6091	466.95	259	307.82	449.23	255.22	424.79	522.87	325.29	713.47	490.09	245.16	904.32	495.78	32.876	896.01	680.3	197.88	938.75	679.49	119.69	943.05	470.81	143.33
625.97	155.46	18.953	745.07	101.49	33.751	797.06	143.48	2.2629	688.2	68.395	163.64	614.22	33.346	430.24	597.83	7.371	563.75	353.98	142.49	20.471	474.98	190.08	26.675	525.71	141.97	-2.6091	467	259.03	307.76	449.23	255.22	424.79	522.83	325.22	713.36	490.09	245.16	904.32	495.92	32.883	895.94	680.3	197.88	938.75	679.49	119.69	943.05	470.89	143.21
625.98	155.55	18.989	744.75	102.01	33.291	797.08	143.51	2.2227	688.15	68.456	163.52	614.22	33.401	430.25	597.83	7.371	563.75	353.91	142.49	20.496	475.01	190.16	26.356	525.73	142.06	-2.6096	466.93	259.05	307.65	449.28	255.35	424.78	522.87	325.29	713.47	490.23	245.21	904.27	495.92	32.883	895.94	680.27	197.96	938.79	679.49	119.69	943.05	470.79	143.39
625.86	155.66	18.993	744.93	101.45	33.664	797.06	143.48	2.2629	688.08	68.649	163.47	614.22	33.401	430.25	597.83	7.371	563.75	353.89	142.68	20.585	475.01	190.41	26.492	525.74	142.07	-2.501	467	259.03	307.76	449.2	255.42	424.84	522.87	325.29	713.47	490.35	245.25	904.27	495.92	32.883	895.94	680.41	197.83	938.89	679.46	119.57	943.02	470.89	143.25
625.86	155.69	18.954	744.93	101.45	33.664	797.08	143.51	2.2227	688	68.928	163.42	614.22	33.401	430.25	597.91	7.5145	563.7	353.81	142.74	20.719	475.06	190.54	26.511	525.73	142.17	-2.5888	466.93	259.29	307.88	449.13	255.75	424.96	522.87	325.29	713.47	490.23	245.21	904.27	495.92	32.883	895.94	680.3	197.88	938.75	679.49	119.69	943.05	470.89	143.24
625.96	155.82	18.963	744.93	101.45	33.664	797.08	143.51	2.2227	687.8	68.885	163.34	614.18	33.401	430.17	597.83	7.371	563.75	353.86	142.83	20.702	475.06	190.54	26.511	525.77	142.12	-2.6559	467.11	259.31	307.78	449.19	256	424.99	522.87	325.29	713.47	490.45	245.17	904.19	495.92	32.883	895.94	680.3	197.88	938.75	679.49	119.69	943.05	470.97	143.27
625.9	155.79	18.947	744.93	101.45	33.664	797.08	143.51	2.2227	687.76	68.975	163.42	614.23	33.55	430.13	597.97	7.5522	563.72	353.84	142.84	20.685	475.06	190.54	26.511	525.84	142.35	-2.455	467.05	259.32	307.87	449.14	255.99	425.04	523	325.33	713.46	490.35	245.25	904.27	495.92	32.913	896.01	680.41	197.83	938.89	679.46	119.57	943.02	470.86	143.29
625.96	155.82	18.963	744.74	101.95	33.271	797.1	143.57	2.1745	687.71	68.974	163.31	614.03	33.556	430.09	597.97	7.6674	563.74	353.87	142.88	20.719	475.04	190.68	26.356	525.85	142.35	-2.4721	466.93	259.29	307.88	449.18	256.1	425.02	523	325.47	713.56	490.35	245.25	904.27	495.98	32.875	895.89	680.3	197.88	938.75	679.51	119.79	943.08	470.9	143.35
625.96	155.82	18.963	744.74	101.95	33.271	797.08	143.51	2.2227	687.71	69.065	163.48	614.09	33.591	430.02	598.05	7.8346	563.68	353.91	142.94	20.773	475.07	190.97	26.657	525.85	142.35	-2.4721	467.15	259.31	307.84	449.12	256.23	425.02	523.05	325.3	713.41	490.43	245.39	904.26	495.98	32.875	895.89	680.39	197.94	938.84	679.73	119.76	943.1	470.95	143.33
625.96	155.82	18.963	744.7	101.99	33.359	797.1	143.57	2.1745	687.71	69.065	163.48	613.96	33.681	430.02	597.98	7.6728	563.64	353.92	143.06	20.746	475.06	191.19	26.608	525.97	142.41	-2.4906	467.05	259.32	307.87	449	256.29	425.15	523.12	325.37	713.47	490.58	245.22	904.13	496.07	32.779	895.89	680.48	197.78	938.94	679.84	119.8	943.14	471.04	143.16
625.96	155.82	18.963	744.75	102.01	33.291	797.08	143.51	2.2227	687.61	69.013	163.44	613.96	33.681	430.02	597.88	7.5327	563.72	354.1	143.31	20.802	474.99	191.31	26.602	526.08	142.54	-2.5464	466.96	259.36	307.86	449.01	256.42	425.25	523.17	325.46	713.52	490.49	245.43	904.2	496.06	32.932	895.96	680.46	197.89	938.89	679.78	119.57	943.12	471.05	143.18
625.92	155.89	19.063	744.74	101.95	33.271	797.1	143.57	2.1745	687.61	69.013	163.44	613.88	33.75	429.92	598	7.6545	563.69	354.13	143.37	20.832	475.2	191.38	26.501	525.92	142.47	-2.4748	466.97	259.34	307.92	449.01	256.42	425.25	523.11	325.44	713.4	490.43	245.39	904.26	496.23	32.728	895.9	680.46	197.77	938.94	679.82	119.7	943.11	471.05	143.18
625.94	155.95	18.974	744.75	102.01	33.291	797.01	143.5	2.1873	687.61	69.013	163.44	613.96	33.681	430.02	598.06	7.6784	563.72	354.2	143.53	20.948	475.2	191.38	26.501	525.96	142.5	-2.5149	466.97	259.34	307.92	449.01	256.42	425.25	523.11	325.57	713.51	490.53	245.31	904.18	496.18	32.687	895.91	680.55	197.83	939.02	679.78	119.57	943.12	471.12	143.21
625.94	155.95	18.974	744.75	102.01	33.291	797.1	143.57	2.1745	687.69	69.14	163.37	613.87	33.658	430.01	597.95	7.6021	563.66	354.41	143.69	20.871	475.2	191.38	26.501	526.09	142.6	-2.6063	467.06	259.31	307.93	448.92	256.56	425.27	523.19	325.58	713.55	490.66	245.37	904.12	496.32	32.804	895.94	680.55	197.83	939.02	679.78	119.57	943.12	471.04	143.16
625.92	156.04	19.012	744.75	102.01	33.291	797.1	143.57	2.1745	687.64	69.138	163.27	614.06	33.775	429.89	598.09	7.9084	563.65	354.36	143.76	20.935	475.33	191.41	26.518	525.93	142.71	-2.502	466.97	259.34	307.92	448.9	256.45	425.27	523.23	325.6	713.42	490.68	245.36	904.17	496.42	32.567	895.97	680.55	197.83	939.02	679.78	119.57	943.12	471.12	143.21
626.01	156.19	18.947	744.7	101.99	33.359	797.13	143.59	2.1337	687.69	69.14	163.37	614.06	33.775	429.89	598	7.6545	563.69	354.34	143.78	21.044	475.09	191.41	26.392	526	142.7	-2.5302	466.93	259.57	308.02	448.73	256.57	425.25	523.24	325.48	713.56	491.05	245.15	904.1	496.41	32.617	896	680.55	197.83	939.02	679.94	119.52	943.11	471.12	143.21
625.95	156.14	18.982	744.75	102.01	33.291	797.1	143.57	2.1745	687.76	69.275	163.31	613.97	33.773	429.93	598.02	7.7467	563.61	354.23	143.87	21.137	475.09	191.41	26.392	525.98	142.81	-2.3995	466.83	259.62	308.14	448.74	256.71	425.23	523.42	325.5	713.49	491.03	245.16	904.05	496.6	32.45	896.04	680.81	197.88	939.04	679.85	119.56	943.08	471.12	143.19
626.03	156.23	18.911	744.7	101.99	33.359	797.1	143.57	2.1745	687.76	69.275	163.31	613.97	33.752	429.88	598.02	7.7467	563.61	354.36	143.97	21.211	475.23	191.44	26.409	526	142.87	-2.3406	466.92	259.72	308.21	448.75	256.63	425.2	523.46	325.49	713.44	490.91	245.3	904.1	496.63	32.465	896.17	680.75	197.79	939.02	680.02	119.57	943.18	471.18	143.23
626.07	156.31	18.929	744.7	101.99	33.359	797.04	143.56	2.1362	687.76	69.275	163.31	613.97	33.773	429.93	598.02	7.7259	563.58	354.37	144.13	21.351	475.23	191.44	26.409	526	142.87	-2.3406	466.96	259.69	308.27	448.75	256.84	425.16	523.61	325.58	713.53	490.1	244.99	904.56	496.69	32.459	896.21	680.84	197.76	939.03	680.06	119.7	943.17	471.18	143.21
626.07	156.31	18.929	744.7	101.99	33.359	797.1	143.57	2.1745	687.61	69.327	163.1	613.97	33.752	429.88	598.19	7.9194	563.63	354.43	144.32	21.529	475.23	191.44	26.409	525.99	142.98	-2.33	466.86	259.7	308.33	448.65	256.88	425.25	523.46	325.49	713.44	490.99	244.99	904.17	496.69	32.459	896.21	680.84	197.76	939.03	680.14	119.61	943.23	471.22	143.24
626.07	156.31	18.929	744.58	101.98	33.408	797.12	143.65	2.1801	687.71	69.525	163.15	614.11	33.891	429.83	598.13	7.8955	563.6	354.43	144.36	21.525	475.19	191.55	26.418	525.99	142.98	-2.33	467.08	259.88	308.43	448.65	257	425.47	523.52	325.52	713.51	490.24	245.07	904.53	496.76	32.484	896.21	680.84	197.76	939.03	680.18	119.74	943.22	471.26	143.17
626.07	156.31	18.929	744.63	102	33.341	797.11	143.71	2.1762	687.65	69.329	163.21	614.02	33.889	429.87	598.3	7.9288	563.6	354.56	144.55	21.512	475.19	191.55	26.418	525.99	142.98	-2.33	467.24	260.03	308.48	448.7	257.01	425.4	523.51	325.55	713.51	491.05	245.03	904.1	496.83	32.512	896.23	680.84	197.76	939.03	680.11	119.5	943.21	471.27	143.07
626.08	156.45	18.982	744.7	101.99	33.359	797.1	143.57	2.1745	687.65	69.329	163.21	614.11	33.891	429.83	598.3	7.9288	563.6	354.45	144.76	21.519	475.19	191.55	26.418	526.01	143.04	-2.2694	467.23	260.02	308.49	448.61	257.18	425.4	523.58	325.58	713.58	490.99	244.99	904.17	496.83	32.512	896.23	680.84	197.76	939.03	680.23	119.57	943.25	471.36	143.12
626.1	156.49	18.932	744.58	101.98	33.408	797.11	143.65	2.1309	687.62	69.473	163.11	614.17	33.971	429.84	598.33	7.7833	563.77	354.59	144.86	21.451	475.27	191.52	26.328	526.01	143.04	-2.2694	467.26	260.1	308.56	448.57	257.17	425.46	523.58	325.58	713.58	491.03	244.88	904.2	496.83	32.512	896.23	680.86	197.75	938.97	680.33	119.58	943.3	471.35	142.97
626.06	156.47	19.042	744.42	102.11	33.378	797.02	143.62	2.1323	687.62	69.473	163.11	614.02	33.889	429.87	598.3	7.9288	563.6	354.52	144.95	21.463	475.19	191.64	26.392	526.01	143.04	-2.2694	467.26	260.1	308.56	448.63	257.16	425.54	523.61	325.58	713.53	491.03	244.88	904.2	496.87	32.495	896.2	681.13	197.72	938.96	680.34	119.59	943.26	471.32	142.99
626.04	156.57	19.038	744.54	102.12	33.328	797.02	143.62	2.1323	687.62	69.473	163.11	614.08	33.969	429.88	598.36	7.9133	563.67	354.58	144.98	21.419	475.3	191.8	26.474	526.01	143.04	-2.2694	467.26	260.1	308.56	448.63	257.16	425.54	523.58	325.58	713.58	491.03	244.88	904.2	496.85	32.537	896.27	681.1	197.69	939.09	680.3	119.46	943.27	471.43	143
626.06	156.65	18.937	744.61	102.05	33.342	797.13	143.72	2.1365	687.75	69.66	163.19	614.23	33.993	429.9	598.4	7.8792	563.64	354.6	145.06	21.497	475.36	191.93	26.757	526.01	143.04	-2.2694	467.33	260.22	308.61	448.63	257.16	425.54	523.58	325.58	713.58	491.03	244.88	904.2	496.89	32.477	896.25	681.1	197.8	938.99	680.36	119.56	943.21	471.43	143
626.05	156.64	18.99	744.43	102.18	33.329	797.07	143.75	2.1366	687.62	69.473	163.11	614.2	34.063	429.89	598.52	7.8753	563.82	354.53	145.28	21.536	475.3	192.05	26.537	525.98	143.13	-2.2785	467.48	260.16	308.57	448.58	257.14	425.52	523.58	325.58	713.58	491.03	244.88	904.2	496.88	32.518	896.32	681.02	197.7	939	680.35	119.34	943.21	471.46	142.97
626.05	156.73	18.917	744.63	102.53	33.458	797.07	143.75	2.1366	687.6	69.528	163.23	614.27	34.158	429.85	598.52	7.8753	563.82	354.52	145.38	21.597	475.35	192.03	26.656	526.11	143.24	-2.2904	467.38	260.25	308.62	448.64	257.14	425.59	523.58	325.58	713.58	491.12	244.65	904.25	496.94	32.524	896.34	681.31	197.57	939.08	680.38	119.42	943.34	471.56	142.92
626.05	156.78	18.894	744.46	102.26	33.258	796.98	143.97	2.1562	687.49	69.616	163.28	614.17	33.962	429.78	598.52	7.8753	563.82	354.5	145.5	21.582	475.48	192.21	26.52	526.07	143.17	-2.2565	467.5	260.39	308.6	448.51	257.27	425.65	523.58	325.58	713.58	491.15	244.49	904.15	497.07	32.267	896.18	681.31	197.57	939.08	680.53	119.25	943.31	471.74	142.84
626.08	156.73	18.881	744.43	102.18	33.329	797.02	143.96	2.2342	687.39	69.693	163.23	614.3	34.122	429.79	598.55	7.8681	563.66	354.55	145.67	21.885	475.48	192.21	26.52	526.11	143.24	-2.2904	467.64	260.37	308.62	448.52	257.25	425.7	523.58	325.58	713.58	491.19	244.41	904.21	497.04	32.408	896.31	681.23	197.62	939.03	680.53	119.25	943.31	471.72	142.67
626.02	156.88	18.847	744.63	102.53	33.458	797.02	144	2.1851	687.52	69.655	163.28	614.28	34.164	429.83	598.78	7.9365	563.72	354.55	145.67	21.885	475.69	192.26	26.618	526.11	143.24	-2.2904	467.89	260.38	308.7	448.52	257.27	425.83	523.52	325.47	713.68	491.19	244.41	904.21	497.47	32.165	896.31	681.32	197.61	939.02	680.54	119.16	943.36	471.76	142.75
626.04	156.93	18.856	744.39	102.3	33.403	797.04	143.98	2.1945	687.35	69.784	163.15	614.34	34.244	429.84	598.72	7.8933	563.58	354.57	145.76	21.816	475.59	192.23	26.55	526.14	143.31	-2.3152	467.79	260.47	308.75	448.54	257.41	425.95	523.52	325.47	713.68	491.22	244.28	904.17	497.59	31.919	896.3	681.31	197.57	939.08	680.64	119.2	943.28	471.77	142.71
626.04	156.93	18.856	744.39	102.33	33.326	797.04	144.02	2.1454	687.32	69.815	163.26	614.4	34.269	429.9	598.85	7.873	563.68	354.67	145.86	21.916	475.67	192.55	26.485	526.14	143.31	-2.3152	467.89	260.38	308.7	448.54	257.41	425.95	523.45	325.43	713.72	491.16	244.16	904.22	497.59	31.919	896.3	681.33	197.45	939.12	680.65	119.11	943.33	471.74	142.64
626.02	157	18.837	744.6	102.58	33.454	796.97	144.23	2.2562	687.32	69.815	163.26	614.34	34.244	429.87	598.82	7.8025	563.7	354.64	146.09	22.082	475.83	192.55	26.621	526.14	143.31	-2.3152	467.85	260.36	308.76	448.54	257.41	425.95	523.45	325.43	713.72	491.3	244.1	904.25	497.58	31.871	896.33	681.33	197.45	939.12	680.61	118.97	943.32	471.74	142.67
625.93	157.18	18.749	744.29	102.62	33.535	796.97	144.23	2.2562	687.32	69.815	163.26	614.4	34.269	429.9	598.89	7.8546	563.73	354.65	146.2	22.021	475.73	192.55	26.612	526.11	143.34	-2.2697	467.85	260.36	308.76	448.44	257.45	425.95	523.45	325.43	713.72	491.3	243.88	904.34	497.67	31.796	896.4	681.37	197.34	939.1	680.62	119.05	943.37	471.74	142.67
625.9	157.22	18.77	744.29	102.62	33.535	796.95	144.21	2.2959	687.34	69.965	163.27	614.34	34.244	429.84	598.85	7.873	563.68	354.72	146.25	22.233	475.73	192.55	26.612	526.12	143.43	-2.2673	467.85	260.36	308.76	448.44	257.45	425.95	523.52	325.4	713.75	491.3	243.88	904.34	497.75	31.697	896.45	681.37	197.34	939.1	680.82	118.78	943.4	471.74	142.64
625.96	157.19	18.795	744.38	102.84	33.599	796.95	144.17	2.345	687.17	69.939	163.48	614.34	34.244	429.87	598.98	7.8902	563.66	354.77	146.42	22.25	475.78	192.66	26.443	526.12	143.6	-2.27	467.94	260.39	308.9	448.37	257.47	426.02	523.52	325.38	713.77	491.3	243.88	904.34	497.74	31.727	896.39	681.37	197.34	939.1	680.93	118.74	943.42	471.72	142.52
625.9	157.22	18.77	744.25	102.93	33.556	796.95	144.21	2.2959	687.25	70.075	163.39	614.28	34.218	429.81	598.99	7.856	563.63	354.77	146.6	22.229	476	192.96	26.386	526.06	143.76	-2.1584	467.93	260.34	309.14	448.37	257.47	426.02	523.52	325.38	713.77	491.36	243.83	904.49	497.74	31.57	896.55	681.37	197.34	939.1	680.85	118.75	943.48	471.75	142.37
625.91	157.35	18.761	744.19	102.86	33.641	796.97	144.23	2.2562	687.25	70.075	163.39	614.28	34.218	429.81	598.99	7.856	563.63	354.8	146.53	22.326	476	192.96	26.386	526.06	143.76	-2.1584	468.01	260.38	309.07	448.37	257.47	426.02	523.52	325.38	713.77	491.15	243.73	904.61	497.83	31.611	896.52	681.43	197.29	939.17	681.05	118.59	943.49	471.82	142.31
625.96	157.44	18.778	744.21	102.69	33.73	796.99	144.18	2.2446	687.27	70.159	163.39	614.34	34.244	429.87	598.99	7.856	563.63	354.8	146.53	22.326	476.1	193.02	26.323	526.06	143.76	-2.1584	468.04	260.51	309.25	448.37	257.47	426.02	523.52	325.38	713.77	491.12	243.7	904.68	497.83	31.611	896.52	681.41	197.28	939.24	681.05	118.59	943.49	471.84	142.22
625.97	157.52	18.828	744.18	102.93	33.607	796.96	144.39	2.4346	687.27	70.159	163.39	614.2	34.216	429.85	598.99	7.856	563.63	354.73	146.58	22.322	475.84	192.89	26.476	526.05	143.8	-2.1125	468.04	260.51	309.25	448.37	257.47	426.02	523.52	325.38	713.77	491.15	243.58	904.63	497.99	31.581	896.54	681.43	197.29	939.17	681.05	118.59	943.49	471.82	142.11
625.92	157.54	18.827	744.11	102.94	33.667	796.96	144.39	2.4346	687.27	70.159	163.39	614.13	34.225	429.91	598.99	7.856	563.63	354.66	146.74	22.344	476.2	193.21	26.368	526.05	143.8	-2.1125	468.17	260.73	309.4	448.37	257.47	426.02	523.52	325.33	713.83	490.45	243.62	905.17	497.96	31.467	896.6	681.48	197.3	939.12	681.17	118.55	943.5	471.84	141.99
625.85	157.68	18.817	744.13	102.86	33.691	796.96	144.39	2.4346	687.21	70.369	163.2	614.13	34.225	429.91	598.99	7.856	563.63	354.73	146.75	22.356	476.3	193.38	26.446	526.2	143.89	-2.0478	468.23	260.69	309.43	448.37	257.47	426.02	523.61	325.3	713.84	490.5	243.15	905.08	498.03	31.402	896.66	681.43	197.29	939.17	681.21	118.38	943.5	471.84	141.99
625.85	157.78	18.895	744.13	102.86	33.691	797.02	144.53	2.4273	687.26	70.331	163.33	614.13	34.225	429.91	599.03	7.7811	563.7	354.72	146.84	22.414	476.2	193.47	26.617	526.11	143.85	-2.0638	468.26	260.67	309.51	448.35	257.37	426.07	523.65	325.19	713.95	490.56	243.05	905.15	498.03	31.316	896.78	681.5	197.25	939.26	681.29	118.37	943.45	471.89	141.91
625.87	157.67	18.877	744.05	102.95	33.713	796.96	144.45	2.4142	687.16	70.359	163.27	614.11	34.318	430.01	599.14	7.7869	563.66	354.66	146.83	22.402	476.3	193.64	26.695	526.2	143.89	-2.0478	468.44	260.66	309.74	448.35	257.37	426.07	523.54	325.19	714.02	490.56	243.05	905.15	498.06	31.353	896.78	681.53	197.12	939.27	681.29	118.37	943.45	471.95	141.78
625.84	157.73	18.81	744.13	102.98	33.736	796.97	144.5	2.4089	687.13	70.372	163.32	614.05	34.292	429.95	599.2	7.6699	563.58	354.71	146.9	22.482	476.33	193.77	26.649	526.11	143.85	-2.0638	468.34	260.64	309.71	448.33	257.28	426.19	523.49	325.18	714.07	490.61	243.06	905.19	498.14	31.151	896.93	681.5	197.25	939.26	681.53	118.37	943.55	471.94	141.55
625.79	157.86	18.88	744.09	103.15	33.899	797	144.51	2.4689	686.98	70.299	163.56	614.13	34.225	429.91	599.19	7.6933	563.45	354.68	146.87	22.513	476.33	193.77	26.649	526.2	143.89	-2.0478	468.44	260.66	309.74	448.33	257.28	426.19	523.66	325.06	714.2	490.53	242.85	905.13	498.14	31.117	897	681.53	197.12	939.27	681.53	118.43	943.49	472.2	141.15
625.69	157.82	18.922	744.09	103.15	33.899	797.01	144.61	2.4999	686.92	70.337	163.43	614.05	34.292	429.95	599.19	7.5547	563.55	354.72	146.98	22.569	476.33	193.77	26.649	526.23	143.98	-2.0551	468.54	260.64	309.82	448.19	257.27	426.3	523.56	325.08	714.22	490.39	242.69	905.21	498.36	30.748	897.02	681.56	196.91	939.24	681.53	118.43	943.49	472.29	141.16
625.67	158.02	18.87	744.01	103.13	33.64	796.98	144.57	2.5388	686.92	70.337	163.43	613.96	34.268	429.94	599.14	7.4725	563.57	354.77	147.08	22.555	476.33	193.77	26.649	526.23	143.98	-2.0551	468.4	260.6	309.92	448.21	257.25	426.36	523.6	325	714.21	490.98	242.76	904.81	498.36	30.748	897.02	681.62	197.04	939.3	681.53	118.37	943.55	472.24	141.02
625.79	157.86	18.88	743.96	103.01	33.726	796.97	144.63	2.5235	686.73	70.457	163.43	614.13	34.225	429.91	599.12	7.5458	563.44	354.81	147.22	22.555	476.33	193.77	26.649	526.23	143.98	-2.0551	468.4	260.6	309.92	448.24	257.17	426.49	523.66	324.95	714.28	490.41	242.58	905.37	498.57	30.663	896.98	681.53	197.12	939.27	681.53	118.37	943.55	472.36	140.79
625.79	158.05	18.83	744.16	103.19	34.017	796.97	144.59	2.5532	686.73	70.457	163.43	614.13	34.225	429.91	599.19	7.5547	563.55	354.73	147.21	22.619	476.33	193.77	26.649	526.24	144.13	-2.0662	468.55	260.6	309.89	448.26	257.16	426.55	523.55	324.91	714.3	490.96	242.7	904.89	498.58	30.501	897	681.52	196.77	939.28	681.59	118.38	943.5	472.33	140.72
625.6	158.13	18.888	743.98	103.02	33.761	796.23	145.29	2.1503	686.73	70.457	163.43	614.03	34.201	429.9	599.17	7.431	563.5	354.77	147.37	22.692	476.21	193.76	26.497	526.33	144.18	-2.1781	468.47	260.56	309.94	448.36	257.12	426.56	523.46	324.82	714.36	490.96	242.7	904.89	498.92	30.453	897	681.65	196.96	939.26	681.59	118.38	943.5	472.38	140.72
625.6	158.13	18.888	743.98	103.02	33.761	797	144.71	2.5191	686.64	70.409	163.4	614.13	34.225	429.91	599.15	7.5043	563.38	354.87	147.42	22.743	476.4	193.82	26.752	526.36	144.28	-2.078	468.47	260.56	309.94	448.34	257.07	426.7	523.46	324.64	714.48	491.02	242.49	904.88	498.82	30.166	897.04	681.71	196.97	939.4	681.59	118.38	943.5	472.38	140.72
625.65	158.12	18.873	743.97	103.07	33.803	796.96	144.59	2.4798	686.77	70.375	163.54	614.13	34.225	429.91	599.21	7.5132	563.48	354.76	147.39	22.747	476.4	193.82	26.752	526.36	144.36	-2.0475	468.56	260.54	310.03	448.14	257.09	426.66	523.5	324.56	714.47	491.02	242.49	904.88	498.83	30.189	897.1	681.69	196.71	939.35	681.6	118.34	943.42	472.43	140.61
625.67	158.12	18.854	744.01	103.13	33.64	796.97	144.75	2.5698	686.64	70.409	163.4	614.13	34.225	429.91	599.04	7.2381	563.53	354.87	147.42	22.743	476.4	193.82	26.752	526.34	144.42	-2.0377	468.67	260.56	310.05	448.43	257.11	426.66	523.5	324.56	714.47	490.95	242.4	905.01	498.92	30.104	897.03	681.69	196.71	939.35	681.59	118.38	943.5	472.64	140.47
625.64	158.24	18.875	743.98	103.02	33.761	796.95	144.68	2.5742	686.71	70.464	163.31	614.28	34.218	429.81	599.01	7.1104	563.48	354.92	147.52	22.808	476.4	193.82	26.752	526.34	144.42	-2.0377	468.79	260.61	310.07	448.4	256.98	426.77	523.49	324.38	714.54	491.05	242.42	905.02	499.06	29.799	897.17	681.69	196.71	939.35	681.72	118.24	943.38	472.49	140.19
625.65	158.12	18.873	744.01	103.13	33.64	797	144.71	2.5191	686.64	70.409	163.4	614.28	34.218	429.81	599.01	6.9936	563.63	354.95	147.57	22.791	475.65	193.61	26.781	526.37	144.47	-1.9873	468.85	260.75	310.08	448.4	256.98	426.77	523.44	324.03	714.6	490.95	242.4	905.01	499.06	29.799	897.17	681.71	196.67	939.41	681.72	118.24	943.38	472.49	140.19
625.6	158.13	18.888	743.97	103.07	33.803	796.13	145.31	2.0603	686.82	70.29	163.4	614.28	34.218	429.81	599.01	6.9936	563.63	354.97	147.62	22.835	476.4	193.82	26.752	526.34	144.42	-2.0377	468.79	260.61	310.07	448.43	257.06	426.86	523.32	323.99	714.71	490.95	242.39	905.28	499.16	29.596	897.21	681.71	196.67	939.41	681.8	118.24	943.35	472.49	140.19
625.67	158.06	18.879	743.98	103.02	33.761	797	144.71	2.5191	686.82	70.29	163.4	614.35	34.147	429.85	598.93	6.9531	563.54	354.97	147.66	22.814	476.28	193.81	26.6	526.36	144.55	-2.011	468.79	260.61	310.07	448.55	257.17	427.02	523.32	323.99	714.71	490.92	241.95	905.07	499.2	29.366	897.23	681.81	196.32	939.4	681.96	118.2	943.35	472.49	140.19
625.74	158.05	18.845	743.98	103.02	33.761	796.96	144.63	2.4267	687.05	70.349	163.3	614.17	33.971	429.84	599.06	6.9839	563.69	355.03	147.65	22.815	476.33	193.88	26.695	526.34	144.6	-2.055	468.79	260.61	310.07	448.55	257.01	426.94	523.35	323.88	714.7	491.21	241.69	905.17	499.27	29.391	897.24	681.83	196.21	939.46	681.96	118.2	943.35	472.63	140.14
625.6	158.13	18.888	744.01	103.13	33.64	796.99	144.65	2.4827	686.91	70.295	163.33	614.17	33.962	429.78	598.97	6.9277	563.64	355.05	147.68	22.856	476.4	193.82	26.752	526.36	144.55	-2.011	469.14	261.52	310.27	448.44	256.9	427.05	523.24	323.85	714.68	491.2	241.58	905.07	499.36	29.261	897.29	681.83	196.21	939.46	682.08	118.15	943.46	472.66	140.04
625.72	158.12	18.839	743.95	102.97	33.671	797.02	144.73	2.4783	686.99	70.292	163.21	614.2	33.889	429.77	599.08	6.8627	563.52	355.03	147.65	22.815	476.4	193.82	26.752	526.36	144.55	-2.011	468.79	260.54	310.12	448.58	256.8	427.14	523.13	323.81	714.69	491.36	241.35	904.98	499.48	29.221	897.39	681.83	196.21	939.46	682.19	118.18	943.49	472.67	139.85
625.73	158.02	18.836	743.92	102.87	33.666	796.98	144.61	2.4871	687.21	70.369	163.2	614.32	33.903	429.75	599.2	6.7707	563.59	354.96	147.6	22.892	476.28	193.81	26.6	526.36	144.55	-2.011	468.79	260.54	310.12	448.55	256.71	427.05	523.08	323.77	714.82	491.4	241.36	905.08	499.49	28.989	897.36	681.86	196.12	939.42	682.38	118.05	943.51	472.65	139.72
625.72	158.12	18.839	744.13	103.14	33.928	797	144.71	2.5191	687.06	70.095	163.2	614.32	33.903	429.75	599.25	6.7011	563.57	354.97	147.62	22.835	476.33	193.88	26.695	526.34	144.6	-2.055	469.17	261.27	310.24	448.59	256.82	427.03	523.15	323.6	714.69	491.36	241.35	904.98	499.49	28.989	897.36	681.86	196.09	939.49	682.38	118.05	943.51	472.78	139.56
625.75	157.88	18.881	743.97	102.8	33.526	796.97	144.54	2.3581	687.15	70.141	163.23	614.4	33.646	429.89	599.35	6.6842	563.68	355.01	147.6	22.771	476.37	193.77	26.624	526.34	144.6	-2.055	469.23	261.36	310.28	448.55	256.71	427.05	523.1	323.39	714.68	491.59	241.08	904.91	499.71	28.97	897.37	682.09	196.12	939.5	682.35	118.08	943.59	472.83	139.54
625.78	157.96	18.883	744.07	102.88	33.708	796.97	144.5	2.4089	687.06	70.095	163.2	614.62	33.525	429.85	599.43	6.6213	563.62	355.05	147.68	22.856	476.28	193.81	26.6	526.34	144.6	-2.055	469.24	261.33	310.4	448.68	256.5	427.09	523.04	323.39	714.73	491.44	241.03	904.94	499.65	28.806	897.43	682.08	196.09	939.44	682.39	118.01	943.58	472.81	139.53
625.82	157.81	18.872	744	102.74	33.509	797	144.51	2.4689	687.06	70.095	163.2	614.61	33.433	429.94	599.63	6.2698	563.7	355.03	147.65	22.815	476.4	193.82	26.752	526.34	144.6	-2.055	469.11	261.25	310.4	448.69	256.35	427.01	522.98	323.24	714.74	491.65	241.09	905.01	499.87	28.735	897.44	682.23	196.09	939.55	682.38	118.05	943.51	472.87	139.42
625.82	157.81	18.872	743.92	102.82	33.531	796.96	144.45	2.4142	687.04	70.011	163.2	614.64	33.364	429.87	599.78	6.3802	563.65	354.94	147.56	22.852	476.4	193.82	26.752	526.34	144.6	-2.055	469.1	261.27	310.36	448.69	256.35	427.01	522.98	323.24	714.74	491.63	240.83	905.08	499.97	28.546	897.47	682.23	196.09	939.55	682.51	117.81	943.57	472.85	139.33
625.82	157.81	18.872	744.13	102.86	33.691	796.97	144.54	2.3581	687.04	69.835	163.1	614.62	33.18	429.92	599.7	6.1741	563.75	355.03	147.65	22.815	476.28	193.81	26.6	526.34	144.6	-2.055	469.11	261.24	310.28	448.69	256.35	427.01	522.98	323.06	714.73	491.68	240.65	904.94	500.04	28.46	897.44	682.23	196.13	939.48	682.63	117.83	943.58	472.73	139.16
625.82	157.81	18.872	744.11	102.94	33.667	796.96	144.45	2.4142	687.1	69.74	163.05	614.74	33.021	429.93	599.67	6.1868	563.66	354.95	147.57	22.791	476.4	193.82	26.752	526.3	144.54	-2.1055	469.11	261.12	310.38	448.69	256.35	427.01	523.1	323.03	714.77	491.82	240.55	904.86	500.21	28.521	897.45	682.23	196.09	939.55	682.62	117.87	943.51	472.86	138.96
625.82	157.81	18.872	744.11	102.94	33.667	796.98	144.47	2.3726	687.09	69.708	162.98	614.79	32.964	429.87	599.9	6.0649	563.62	354.92	147.52	22.808	476.4	193.82	26.752	526.3	144.54	-2.1055	469.11	261.02	310.37	448.69	256.35	427.01	523.12	323.01	714.82	491.75	240.41	904.89	500.25	28.451	897.39	682.34	196.06	939.56	682.62	117.87	943.51	472.86	138.83
625.87	157.7	18.832	744.18	102.93	33.607	796.98	144.47	2.3726	687.09	69.708	162.98	614.79	32.964	429.87	599.9	6.0649	563.62	354.93	147.45	22.723	475.65	193.61	26.781	526.3	144.54	-2.1055	468.75	259.88	310.3	448.63	256.32	427.06	523.25	322.93	714.81	491.8	240.09	904.76	500.25	28.451	897.39	682.55	195.98	939.45	682.62	117.87	943.51	473.02	138.87
625.87	157.7	18.832	744.25	102.93	33.556	797.04	144.54	2.3409	687.1	69.74	163.05	614.79	32.964	429.87	599.99	5.8914	563.4	354.87	147.42	22.743	476.4	193.82	26.752	526.28	144.44	-2.2057	469.1	260.75	310.32	448.68	256.25	427.02	523.42	322.63	714.72	491.84	239.79	904.77	500.36	28.437	897.3	682.62	195.8	939.44	682.65	117.75	943.52	473.1	138.79
625.92	157.68	18.833	744.23	102.84	33.566	796.98	144.47	2.3726	687.09	69.708	162.98	614.86	32.735	429.93	600.16	5.7877	563.64	354.89	147.4	22.703	478.7	194.48	26.664	526.29	144.31	-2.2334	468.83	259.88	310.24	448.68	256.14	426.96	523.42	322.58	714.79	491.86	239.68	904.69	500.44	28.387	897.22	682.5	195.61	939.4	682.73	117.8	943.59	473.18	138.41
625.97	157.52	18.828	744.25	102.93	33.556	796.98	144.47	2.3726	687.16	69.574	162.88	615.09	32.64	429.82	600.16	5.5856	563.63	354.92	147.25	22.61	478.63	194.43	26.56	526.29	144.31	-2.2334	469.17	260.75	310.4	448.71	255.99	426.89	523.42	322.58	714.79	491.85	239.62	904.8	500.44	28.169	897.34	682.7	195.5	939.49	682.79	117.58	943.61	473.1	138.65
625.97	157.52	18.828	744.25	102.93	33.556	797.06	144.61	2.3343	687.18	69.545	162.84	615.05	32.564	429.86	600.22	5.6997	563.57	354.87	147.22	22.585	475.65	193.61	26.781	526.29	144.31	-2.2334	469.24	260.71	310.39	448.64	255.95	426.95	523.4	322.54	714.83	491.87	239.51	904.73	500.56	27.855	897.36	682.73	195.41	939.39	682.89	117.45	943.65	473.18	138.41
625.97	157.52	18.828	744.25	102.65	33.61	797.02	144.18	2.0346	687.42	69.513	162.87	615.17	32.487	429.87	600.22	5.4976	563.56	354.8	147.12	22.609	475.65	193.61	26.781	526.3	144.23	-2.2091	469.27	260.63	310.42	448.76	255.92	426.93	523.45	322.52	714.87	491.87	239.51	904.73	500.53	27.639	897.31	682.73	195.38	939.52	682.92	117.06	943.67	473.27	138.31
626.07	157.33	18.774	744.41	102.63	33.48	797.09	144.34	2.107	687.42	69.513	162.87	615.2	32.455	429.78	600.22	5.4976	563.56	354.72	146.98	22.569	476.4	193.82	26.752	526.3	144.23	-2.2091	469.19	260.63	310.46	448.67	255.75	426.93	523.53	322.33	714.85	491.72	239.45	904.76	500.78	27.47	897.23	682.69	195.23	939.5	682.9	116.74	943.62	473.53	138.19
626.02	157.24	18.757	744.26	102.42	33.283	797.05	144.13	2.0132	687.42	69.513	162.87	615.26	32.275	429.84	600.27	5.2922	563.53	354.75	146.97	22.492	476.33	193.77	26.649	526.29	144.14	-2.2401	469.24	260.53	310.43	448.68	255.67	426.95	523.49	322.35	714.9	491.84	239.44	904.81	500.85	27.201	897.3	682.79	195.1	939.47	682.91	116.7	943.69	473.55	138.06
626.02	157.24	18.757	744.41	102.63	33.48	797.02	144.1	2.0012	687.56	69.561	162.86	615.25	32.152	429.77	600.51	5.1808	563.62	354.74	146.87	22.452	475.58	193.56	26.678	526.28	144.23	-2.2644	468.79	259.67	310.33	448.68	255.67	426.95	523.53	322.33	714.85	491.69	239.39	904.84	500.92	27.136	897.33	682.8	195.06	939.54	683	116.7	943.64	473.66	137.89
626.08	157.17	18.716	744.35	102.4	33.218	797.02	144.04	2.0236	687.4	69.294	163	615.23	32.082	429.79	600.52	5.0459	563.7	354.86	146.84	22.417	475.65	193.61	26.781	526.28	144.23	-2.2644	468.69	259.69	310.35	448.78	255.65	426.96	523.46	322.22	714.8	491.71	239.4	904.84	500.97	27.131	897.37	682.85	195.01	939.39	683.18	116.66	943.59	473.66	137.89
626.12	157.06	18.823	744.64	102.18	33.292	797.11	144.12	2.0902	687.44	69.141	163.12	615.15	31.963	429.81	600.52	4.9656	563.58	354.8	146.78	22.367	476.33	193.77	26.649	526.32	144.1	-2.1961	468.65	259.51	310.21	448.63	255.56	427.02	523.62	321.85	714.8	491.56	239.34	904.87	500.97	26.94	897.27	682.86	194.86	939.42	683.18	116.66	943.59	473.83	137.82
626.12	156.92	18.777	744.33	102.35	33.214	797.06	144.07	2.0355	687.46	68.953	163.08	615.26	31.772	429.79	600.49	4.8997	563.6	354.86	146.57	22.296	476.33	193.77	26.649	526.29	144.14	-2.2401	468.55	259.44	310.28	448.64	255.38	426.96	523.62	321.85	714.8	491.56	239.34	904.87	501.09	26.867	897.29	682.9	194.7	939.53	683.18	116.66	943.59	473.76	137.8
626.1	156.78	18.827	744.66	102.07	33.274	797	144	2.0672	687.63	68.911	162.9	615.38	31.626	429.81	600.59	4.8919	563.63	354.92	146.53	22.299	476.38	193.7	26.6	526.32	144.11	-2.2722	468.41	259.19	310.19	448.64	255.38	426.96	523.69	321.69	714.77	491.64	239.14	904.96	501.14	26.848	897.34	682.9	194.7	939.53	683.18	116.66	943.59	473.9	137.71
626.13	156.71	18.814	744.53	102.16	33.229	797	144	2.0672	687.5	68.64	162.94	615.43	31.444	429.92	600.53	4.7317	563.72	354.86	146.52	22.287	476.38	193.7	26.6	526.36	144.07	-2.2424	468.41	259.11	310.18	448.67	254.99	426.89	523.69	321.69	714.77	491.75	239.11	905.02	501.14	26.848	897.34	683.1	194.57	939.43	683.46	116.52	943.67	473.9	137.71
626.1	156.6	18.955	744.78	102.08	33.225	797.11	143.86	1.9379	687.99	68.243	163.06	615.58	31.329	429.91	600.55	4.6715	563.6	354.84	146.55	22.233	476.33	193.77	26.649	526.31	143.98	-2.4183	468.45	259.12	310.12	448.49	254.9	426.8	523.67	321.45	714.76	491.93	239.24	904.9	501.2	26.814	897.34	683.12	194.6	939.37	683.49	116.59	943.63	474.02	137.57
626.09	156.36	18.987	744.78	102.08	33.225	797.14	143.82	1.9742	688.03	67.778	162.97	615.46	31.2	429.92	600.72	4.426	563.63	354.82	146.35	22.038	476.32	193.51	26.4	526.41	143.94	-2.366	468.32	258.96	310.25	448.61	254.94	426.81	523.83	321.57	714.87	491.64	239.14	904.96	501.2	26.792	897.2	683.07	194.42	939.38	683.52	116.46	943.49	473.95	137.54
626.16	156.24	18.89	744.78	101.95	33.214	797.19	143.66	1.9955	688.12	67.671	162.97	615.54	30.849	429.94	600.9	4.2181	563.74	354.82	146	21.844	476.26	193.4	26.568	526.31	143.92	-2.4608	467.96	258.74	310.01	448.4	254.6	426.63	523.69	321.37	714.76	491.65	239.1	904.94	501.29	26.664	897.37	683.06	194.32	939.31	683.59	116.11	943.48	474.01	137.5
626.28	155.91	18.819	744.85	101.81	32.964	797.17	143.58	1.991	688.17	67.272	163.04	615.63	30.494	430.03	600.98	4.0549	563.69	354.73	145.83	21.66	476.1	193.02	26.323	526.29	143.84	-2.4646	467.75	258.68	309.94	448.32	254.7	426.7	523.73	321.38	714.71	492.12	238.88	904.91	501.26	26.682	897.32	683.1	194.49	939.31	683.51	116.06	943.41	473.98	137.44
626.21	155.7	18.988	745.02	101.1	33.328	797.17	143.58	1.991	688.35	67.208	163.05	615.63	30.494	430.03	601	3.9247	563.69	354.63	145.46	21.443	476	192.96	26.386	526.32	143.79	-2.4205	467.42	258.55	309.9	448.3	254.58	426.6	523.85	321.27	714.71	491.91	238.79	905	501.29	26.664	897.37	683.05	194.36	939.24	683.54	115.95	943.42	473.97	137.35
626.18	155.42	18.897	745.09	100.99	33.265	797.17	143.54	2.0434	688.75	67.078	162.91	615.84	30.368	429.92	601.24	3.8542	563.64	354.59	145.29	21.375	475.86	192.85	26.466	526.29	143.84	-2.4646	467.37	258.55	309.97	448.2	254.51	426.48	523.82	321.06	714.67	491.78	238.57	904.77	501.24	26.636	897.34	683.05	194.11	939.28	683.51	115.89	943.47	474.08	137.28
626.18	155.14	18.787	744.87	101.2	32.84	797.2	143.51	2.0174	688.85	66.878	163.02	616.18	29.63	429.97	601.41	3.7243	563.72	354.81	144.95	21.205	475.93	192.78	26.583	526.29	143.84	-2.4646	467.34	258.39	309.93	448.17	254.42	426.56	523.83	320.92	714.58	491.87	238.46	904.88	501.24	26.237	897.32	683.16	194.06	939.33	683.5	115.82	943.43	474.06	137.29
626.23	154.57	18.636	745.06	100.42	33.252	797.2	143.51	2.0174	688.83	66.445	163.2	616.04	29.289	430.09	601.42	3.6071	563.71	354.92	144.67	20.996	475.77	192.31	26.5	526.34	143.61	-2.5276	467.27	258.27	309.87	447.99	254.29	426.48	523.72	320.75	714.47	491.84	238.26	904.89	501.24	26.237	897.32	683.16	194.12	939.26	683.5	115.82	943.43	474.09	137.19
626.22	154	18.692	745.22	100.42	33.223	797.33	143.49	1.9815	688.92	66.165	162.99	616.09	29.08	430.15	601.59	3.0922	563.71	354.8	144.21	20.679	475.4	192.17	26.644	526.3	143.42	-2.5324	466.84	257.98	309.87	447.99	254.29	426.48	523.64	320.61	714.44	491.88	237.8	904.94	501.34	26.145	897.34	683.1	194.05	939.13	683.58	115.83	943.33	474.16	137.21
626.26	153.67	18.709	745.19	100.24	33.016	797.27	143.37	2.0489	689	65.757	163.24	616.18	28.822	429.96	601.75	2.5205	563.89	354.68	143.99	20.489	475.37	192.14	26.483	526.25	143.33	-2.4965	466.67	257.91	309.77	447.91	254.24	426.48	523.64	320.61	714.44	491.84	237.56	904.88	501.4	26.047	897.27	683.33	193.82	938.96	683.58	115.83	943.33	474.22	137.12
626.21	153.26	18.782	745.23	100.01	32.823	797.26	143.32	2.0884	689.44	65.099	163.28	616.2	28.668	430.06	601.66	2.3251	563.94	354.43	143.57	20.564	475.32	191.75	26.591	526.27	143.21	-2.509	466.3	257.61	309.46	447.82	253.95	426.39	523.64	320.61	714.44	491.75	237.72	904.92	501.44	26.027	897.28	683.25	193.74	938.98	683.58	115.83	943.33	474.12	137.04
626.27	152.93	18.699	745.38	99.334	32.863	797.24	143.15	2.2106	689.8	64.657	163.15	616.22	28.359	430.2	601.83	1.9155	563.97	354.42	143.15	20.428	475.32	191.75	26.591	526.27	143.21	-2.509	466.19	257.57	309.49	447.52	253.66	426.28	523.54	320.35	714.48	491.74	237.57	904.81	501.52	25.947	897.29	683.38	193.75	938.87	683.66	115.83	943.29	474.22	137.12
626.24	152.71	18.666	745.38	99.334	32.863	796.56	144.11	2.0903	689.95	64.444	163.25	616.43	28.175	430.25	601.83	1.9155	563.97	354.39	142.73	20.208	475.19	191.55	26.418	526.29	143.03	-2.5313	465.93	257.28	309.41	447.3	253.47	426.22	523.35	320.21	714.45	491.59	237.34	904.91	501.47	25.823	897.29	683.4	193.73	938.82	683.71	115.81	943.23	474.11	136.97
626.19	152.2	18.66	745.45	99.043	32.762	796.58	143.68	2.2077	690.33	63.774	163.36	616.59	27.674	430.31	601.89	1.7849	563.92	354.24	142.49	20.163	475.19	191.55	26.418	526.09	142.79	-2.5455	465.84	257.23	309.31	447.14	253.43	426.31	523.35	320.21	714.45	491.53	237.3	904.92	501.43	25.644	897.41	683.38	193.58	938.77	683.7	115.74	943.18	474.19	137.05
626.1	151.63	18.645	745.57	98.723	32.799	796.48	143.57	2.1283	690.53	63.621	163.2	616.44	27.192	430.42	601.85	1.5076	564.11	354.26	142.25	20.057	475.04	191.39	26.48	526.07	142.69	-2.6538	465.34	256.95	309.28	447.21	253.41	426.31	523.35	320.21	714.45	491.59	237.13	904.8	501.41	25.375	897.41	683.36	193.67	938.73	683.7	115.74	943.18	474.18	136.79
626.01	151.04	18.588	745.6	98.567	32.845	796.51	143.51	2.1219	690.58	63.062	163.21	616.97	26.619	430.29	601.93	1.2903	564.06	354.23	142.07	20.009	475.14	191.36	26.588	526.13	142.47	-2.6662	465.23	256.87	309.23	446.9	253	426.2	523.35	320.21	714.45	491.59	237.1	904.85	501.49	25.121	897.42	683.39	193.55	938.75	683.73	115.66	943.16	474.18	136.79
626.03	150.48	18.564	745.6	98.532	32.774	796.51	143.33	2.009	690.8	62.677	163.19	617.08	26.381	430.43	601.97	1.07	564.12	354.18	141.84	19.809	475.14	191.3	26.766	526.26	143.06	-2.6216	464.76	256.66	309.36	446.79	252.83	426.16	523.39	320.2	714.39	491.52	237.12	904.9	501.44	24.972	897.44	683.43	193.59	938.66	683.75	115.55	943.2	474.14	136.69
625.92	150.07	18.633	745.62	98.378	32.742	796.52	143.26	2.0433	691.32	62.411	163.17	617.25	26.137	430.42	602.08	0.76387	564.13	354.09	141.47	19.779	474.96	191.13	26.835	526.16	143.02	-2.6318	464.5	256.26	309.15	446.81	252.35	426.02	523.35	319.92	714.28	491.44	237.04	904.8	501.46	24.845	897.42	683.43	193.59	938.66	683.75	115.55	943.2	474.22	136.7
625.9	149.65	18.772	746.12	97.867	33.12	796.52	143.26	2.0433	691.69	62.261	163.13	617.27	25.919	430.5	602.28	0.37096	564.32	354.17	141.24	19.651	475.05	190.86	26.707	526.19	142.98	-2.6713	464.56	256.04	309.14	446.85	252.03	426.06	523.13	319.69	714.11	491.46	236.77	904.81	501.5	24.612	897.43	683.36	193.44	938.62	683.75	115.55	943.2	474.22	136.7
626.02	149.55	18.755	745.97	97.791	32.702	796.9	143.08	2.1558	691.63	62.084	163.25	617.65	25.508	430.78	602.45	0.18467	564.39	354.23	140.91	19.626	474.87	190.47	26.651	526.18	142.88	-2.6231	464.3	255.81	309.11	446.66	251.88	425.96	522.85	319.51	713.99	491.23	236.73	904.9	501.5	24.612	897.43	683.33	193.72	938.43	683.84	115.54	943.19	474.32	136.49
626.22	149.19	18.758	746.09	97.651	32.786	796.82	143.08	2.1002	691.64	61.234	163.5	617.83	25.154	430.65	602.55	-0.09971	564.38	354.35	140.48	19.517	474.86	190.43	26.729	526.18	142.88	-2.6231	464.04	255.43	308.97	446.39	251.64	426.08	522.66	319.3	714.03	491.35	236.51	904.92	501.47	24.47	897.58	683.07	193.43	938.45	683.75	115.55	943.2	474.32	136.49
626.24	148.82	18.643	746.07	97.626	32.738	796.73	143.06	2.0677	691.9	61.277	163.49	617.9	25.019	430.74	602.69	-0.17309	564.4	354.34	140.37	19.561	474.82	190.24	26.817	525.87	141.9	-2.8696	463.58	254.99	308.99	446.25	251.28	426.03	522.6	319.22	714.01	491.24	236.48	904.92	501.49	24.408	897.63	683.02	193.52	938.31	683.84	115.54	943.19	474.32	136.49
626.2	148.64	18.677	746.07	97.626	32.738	796.93	142.96	2.117	692.1	60.985	163.58	618.1	24.944	430.66	602.77	-0.42886	564.53	354.35	140.17	19.397	474.85	189.96	26.878	525.95	142.39	-2.8668	463.46	254.84	309	446.12	251.11	426.01	522.58	319.18	714.06	491.29	236.41	904.88	501.49	24.408	897.63	683.07	193.39	938.27	683.84	115.54	943.19	474.41	136.41
626.2	148.64	18.677	746.07	97.626	32.738	796.85	142.99	2.1048	692.25	60.948	163.68	618.3	24.863	430.61	603.22	-0.64768	564.45	354.28	140.12	19.484	474.86	189.65	27.07	525.83	141.65	-3.0244	463.07	254.52	308.88	445.78	250.8	426.09	522.29	319.07	714.07	491.35	236.17	904.75	501.64	24.172	897.68	683.09	193.49	938.32	683.84	115.54	943.19	474.3	136.26
626.18	148.56	18.728	746.07	97.626	32.738	796.91	142.95	2.1401	692.25	60.697	163.79	618.39	24.792	430.59	603.42	-0.89788	564.59	354.34	139.73	19.445	474.8	189.4	27.253	525.78	141.43	-3.0432	463.07	254.52	308.88	445.52	250.59	426.13	521.98	318.81	713.96	491.35	236.17	904.75	501.68	24.172	897.6	683.72	193.68	938.68	683.59	115.1	942.89	474.47	136.09
626.17	148.45	18.686	746.1	97.675	32.844	796.85	142.99	2.1048	692.24	61.105	163.82	618.54	24.708	430.62	603.66	-0.82288	564.55	354.39	139.45	19.403	474.54	189.36	27.322	525.78	141.43	-3.0432	463.04	254.49	308.94	445.31	250.27	426.02	521.49	318.49	713.85	491.2	236.08	904.74	501.79	23.981	897.58	683.26	193.42	938.43	683.31	115.2	942.9	474.47	136.09
626.18	148.56	18.728	746.17	97.68	32.791	796.93	143	2.1604	692.24	61.105	163.82	618.58	24.658	430.69	603.66	-0.82288	564.55	354.39	139.32	19.429	474.52	189.24	27.573	525.99	141.34	-2.9446	462.89	254.31	308.8	445.15	250.1	425.92	521.38	317.95	713.9	491.2	236.08	904.74	501.86	23.845	897.6	683.05	193.59	938.54	683.27	114.89	942.71	474.47	136.09
626.18	148.56	18.728	746.1	97.596	32.897	796.89	143.15	2.198	692.23	61.149	163.85	618.6	24.717	430.68	603.89	-0.87765	564.58	354.24	139.22	19.361	474.59	189.2	27.499	525.99	141.21	-2.956	462.65	254.22	308.95	445.11	249.85	425.92	521.22	317.97	713.83	491.18	236.02	904.81	501.92	23.811	897.7	683.19	193.31	938.55	683.27	114.89	942.71	474.58	135.88
626.18	148.56	18.728	746.15	97.897	32.954	796.82	143.14	2.1424	692.23	61.149	163.85	618.9	24.596	430.65	603.98	-0.8871	564.46	354.25	139.17	19.373	474.51	188.87	27.484	525.99	141.21	-2.956	462.67	254.11	309	445.04	249.67	425.76	521.19	317.81	713.96	490.33	235.9	905.34	501.88	23.708	897.72	683.01	193.19	938.38	683.33	114.78	942.73	474.57	135.72
626.12	148.56	18.76	746.39	97.467	33.342	796.73	143.26	2.2487	692.46	61.432	163.77	618.9	24.596	430.65	603.98	-0.8871	564.46	354.3	139.07	19.347	474.35	188.99	27.379	525.99	141.21	-2.956	462.59	253.99	308.98	444.9	249.53	425.74	520.83	317.59	713.84	490.01	235.59	905.5	501.76	23.548	897.61	683.04	192.84	938.27	683.37	114.71	942.67	474.6	135.59
626.2	148.64	18.677	746.28	97.493	33.454	796.74	143.31	2.2698	692.2	61.383	163.58	619.01	24.537	430.68	604.1	-0.85053	564.43	354.28	138.98	19.351	474.35	188.91	27.41	525.95	141.14	-2.9097	462.47	253.77	308.82	444.7	249.41	425.87	520.46	317.37	713.8	489.91	235.43	905.56	501.89	23.485	897.65	682.88	192.64	938.16	683.28	114.57	942.59	474.6	135.59
626.24	148.66	18.635	746.29	97.522	33.427	796.69	143.46	2.2474	692.36	62.134	163.52	618.71	24.724	430.64	604.1	-0.85053	564.43	354.31	138.91	19.305	474.49	188.87	27.39	525.95	141.18	-2.9122	462.47	253.77	308.82	444.68	249.27	425.96	520.28	317.23	713.81	489.85	235.31	905.53	502.01	23.304	897.45	682.18	192.39	937.99	683.59	114.78	942.87	474.6	135.59
626.24	148.66	18.635	746.08	98.061	33.103	796.68	143.53	2.2131	692.3	62.228	163.57	618.73	24.763	430.7	604.1	-0.85053	564.43	354.32	138.89	19.345	474.35	188.91	27.41	525.99	141.21	-2.956	462.38	253.66	308.98	444.51	249.06	426.01	520.13	317.16	713.79	489.87	235.22	905.49	502.09	23.194	897.37	682.1	192.4	938.01	683.6	114.65	942.84	474.62	135.3
626.17	148.67	18.667	746.07	98.284	32.893	796.63	143.69	2.3113	692.31	61.905	163.65	618.77	24.7	430.55	604.1	-0.85053	564.43	354.31	138.81	19.398	474.59	188.11	27.309	525.99	141.21	-2.956	462.16	253.6	308.97	444.56	248.79	425.89	520.05	317	713.77	489.85	235.07	905.48	502.2	23.174	897.34	682.04	192.21	938.03	683.5	114.6	942.79	474.61	134.89
626.15	148.72	18.665	746.06	98.318	32.971	796.63	143.69	2.3113	692.22	62.294	163.52	618.78	24.739	430.6	604.16	-0.74285	564.39	354.36	138.73	19.363	474.28	188.96	27.486	525.99	141.21	-2.956	461.83	253.19	309.09	444.32	248.61	426.03	519.77	316.86	713.68	489.81	235.04	905.51	502.11	23.057	897.36	681.91	192.17	937.99	683.5	114.36	942.79	474.57	134.76
626.07	148.86	18.72	746.12	98.469	32.876	796.66	143.77	2.3982	692.36	62.268	163.61	618.67	24.774	430.57	604.16	-0.74285	564.39	354.36	138.75	19.318	474.28	188.96	27.486	525.99	141.21	-2.956	461.45	253	309.08	443.91	248.47	426.09	519.71	316.81	713.77	489.55	234.55	905.36	502.03	23.053	897.4	681.83	192.22	937.94	683.52	114.19	942.77	474.57	134.79
626.17	148.78	18.629	746.05	98.397	32.94	796.64	143.93	2.4336	692.36	62.268	163.61	618.75	24.798	430.58	604.22	-0.64118	564.33	354.41	138.62	19.364	474.28	188.96	27.486	525.99	141.21	-2.956	461.38	252.86	309.04	443.89	248.38	426	519.59	316.77	713.79	489.58	234.2	905.48	501.9	22.739	897.36	681.83	192.22	937.94	683.52	114.19	942.77	474.59	134.65
626.14	148.86	18.696	746.05	98.397	32.94	796.66	144.01	2.4262	692.49	62.501	163.61	618.67	24.774	430.57	604.12	-0.59561	564.36	354.39	138.55	19.36	474.28	188.96	27.486	525.99	141.21	-2.956	461.15	252.59	309.02	443.83	248.37	426.13	519.47	316.62	713.86	489	233.92	905.47	501.98	22.403	897.4	681.83	192.22	937.94	683.52	114.14	942.69	474.52	134.63
626.17	148.78	18.629	745.98	98.567	32.904	796.64	143.93	2.4336	692.4	62.369	163.69	618.67	24.774	430.57	603.82	-0.93843	564.23	354.44	138.48	19.342	474.28	188.96	27.486	525.99	141.21	-2.956	461.06	252.55	309.07	443.83	248.37	426.13	519.17	316.49	713.97	489	233.92	905.47	501.98	22.403	897.4	681.83	192.22	937.94	683.53	114.06	942.74	474.51	134.62
626.21	148.86	18.664	745.98	98.567	32.904	796.66	144.01	2.4262	692.4	62.369	163.69	618.67	24.774	430.57	603.82	-0.93843	564.23	354.47	138.48	19.368	474.28	188.96	27.486	525.95	141.16	-2.9	460.99	252.61	309.13	443.8	248.26	426.15	519.1	316.23	714.1	488.91	233.74	905.46	502.03	22.23	897.33	681.66	191.93	938.05	683.53	114.1	942.82	474.33	134.45
626.17	148.78	18.629	746.05	98.397	32.94	796.64	143.93	2.4336	692.4	62.369	163.69	618.67	24.774	430.57	603.81	-0.9992	564.23	354.3	138.55	19.377	474.28	188.96	27.486	525.99	141.21	-2.956	460.99	252.61	309.13	443.52	248.16	426.13	518.68	315.9	714.26	488.88	233.58	905.51	502.02	21.866	897.4	681.62	192.03	938.11	683.53	114.06	942.74	474.31	134.21
626.14	148.86	18.696	746.05	98.397	32.94	796.66	144.01	2.4262	692.55	62.338	163.91	618.59	24.802	430.5	603.65	-1.0446	564.19	354.47	138.48	19.368	474.28	188.96	27.486	525.87	141.26	-2.908	460.75	252.59	309.22	443.13	247.94	426.23	518.37	315.87	714.28	488.79	233.55	905.46	502	21.616	897.39	681.57	191.81	938.15	683.35	113.98	942.65	474.21	134.05
626.09	148.78	18.653	746.05	98.397	32.94	796.64	143.93	2.4336	692.4	62.369	163.69	618.59	24.802	430.5	603.62	-1.1143	564.21	354.36	138.41	19.347	474.28	188.96	27.486	525.87	141.26	-2.908	460.56	252.4	309.09	443.03	247.66	426.23	518.2	315.7	714.25	489.36	233.62	905.08	501.95	21.441	897.44	681.27	191.8	938.08	683.29	113.84	942.72	474.12	133.77
626.09	148.78	18.653	746.05	98.397	32.94	796.65	144.04	2.4751	692.52	62.532	163.72	618.67	24.774	430.57	603.47	-1.056	564.17	354.36	138.41	19.347	474.28	188.96	27.486	525.85	141.34	-2.9098	460.4	252.54	309.23	442.94	247.64	426.33	518.12	315.7	714.3	488.51	233.47	905.68	501.95	21.441	897.44	681.37	191.67	938.1	683.18	113.73	942.74	474.12	133.77
626.17	148.78	18.629	746.04	98.431	33.018	796.66	144.01	2.4262	692.4	62.369	163.69	618.59	24.802	430.5	603.47	-1.056	564.17	354.5	138.33	19.351	474.28	188.96	27.486	525.91	141.31	-2.964	460.34	252.43	309.19	442.87	247.74	426.31	517.93	315.42	714.16	488.44	233.29	905.56	502.04	21.207	897.55	681.24	191.85	938.01	683.18	113.73	942.74	474	133.72
626.16	148.77	18.621	746.06	98.353	33.048	796.56	143.92	2.3781	692.4	62.369	163.69	618.59	24.802	430.5	603.37	-1.0766	564.17	354.41	138.31	19.337	474.28	188.96	27.486	525.86	141.5	-2.8904	460.29	252.43	309.25	442.85	247.64	426.29	517.93	315.42	714.16	488.33	233.09	905.55	502.09	21.179	897.44	681.17	191.83	938.08	683.18	113.73	942.74	473.83	133.42
626.08	148.72	18.689	746.05	98.397	32.94	796.62	143.96	2.4837	692.4	62.369	163.69	618.49	24.795	430.54	603.26	-1.0893	564.19	354.42	138.28	19.313	474.28	188.96	27.486	525.97	141.4	-2.9343	460.23	252.4	309.31	442.81	247.5	426.36	517.72	315.32	714.22	488.28	233.07	905.7	502.11	21.032	897.54	681.13	191.88	938.01	683.18	113.73	942.74	473.9	133.37
626.18	148.7	18.675	746.05	98.397	32.94	796.62	143.96	2.4837	692.36	62.268	163.61	618.49	24.795	430.54	603.37	-1.0195	564.29	354.51	138.26	19.317	474.28	188.96	27.486	525.85	141.34	-2.9098	460.09	252.39	309.21	442.59	247.4	426.36	517.61	315.34	714.24	488.18	232.89	905.74	502.11	20.687	897.46	680.89	191.54	937.88	683.18	113.73	942.74	473.8	133.15
626.17	148.67	18.667	746.05	98.397	32.94	796.62	143.96	2.4837	692.42	62.174	163.57	618.51	24.679	430.49	603.03	-1.3511	564.13	354.45	138.2	19.296	474.2	189.02	27.559	525.78	141.35	-2.9071	459.98	252.33	309.27	442.59	247.38	426.42	517.45	315.19	714.21	487.95	232.52	905.76	502.11	20.687	897.46	680.76	191.68	937.83	682.87	113.53	942.74	473.74	132.99
625.99	148.61	18.729	746.06	98.318	32.971	796.62	143.96	2.4837	692.36	62.134	163.52	618.51	24.679	430.49	603.03	-1.3511	564.13	354.53	138.23	19.287	474.28	188.96	27.486	525.85	141.32	-2.8977	459.96	252.24	309.31	442.55	247.17	426.31	517.39	315.16	714.25	487.8	232.35	905.74	502.02	20.653	897.47	680.76	191.6	938.03	682.73	113.61	942.7	473.65	132.93
626.06	148.61	18.696	746.05	98.397	32.94	796.62	143.96	2.4837	692.36	62.134	163.52	618.51	24.679	430.49	603.03	-1.3511	564.13	354.47	138.12	19.166	474.28	188.96	27.486	525.89	141.37	-2.9537	459.85	252.19	309.34	442.26	247.19	426.32	517.08	315.27	714.37	488.51	232.34	905.13	502.02	20.653	897.47	680.78	191.6	937.96	682.73	113.54	942.81	473.48	132.42
625.98	148.53	18.779	746.05	98.397	32.94	796.6	143.86	2.4773	692.5	61.605	163.78	618.51	24.679	430.49	602.98	-1.3969	564.17	354.44	138.02	19.153	474.2	189.02	27.559	525.86	141.5	-2.8904	459.79	251.9	309.23	442.28	246.91	426.3	517.12	315.11	714.32	488.41	232.29	905.2	502.11	20.561	897.47	680.65	191.47	937.98	682.73	113.54	942.81	473.49	132.44
625.98	148.51	18.687	746.06	98.318	32.971	796.55	143.95	2.4281	692.37	61.743	163.63	618.51	24.679	430.49	603.1	-1.4753	564.18	354.44	138.02	19.153	474.28	188.96	27.486	525.89	141.37	-2.9537	459.79	251.9	309.23	442.17	246.91	426.21	516.97	315.06	714.37	488.41	232.29	905.2	502.11	20.561	897.47	680.62	191.43	938.09	682.73	113.54	942.81	473.41	132.42
626.04	148.52	18.746	746.06	98.318	32.971	796.62	143.96	2.4837	692.5	61.605	163.78	618.52	24.582	430.4	603.02	-1.5918	564.19	354.38	137.99	19.175	474.28	188.96	27.486	525.85	141.34	-2.9098	459.79	251.9	309.23	442.2	246.9	426.26	516.85	314.92	714.45	487.6	232.05	905.93	502.06	20.459	897.56	680.62	191.39	938.22	682.73	113.54	942.81	473.42	132.3
625.97	148.43	18.737	746.06	98.318	32.971	796.62	143.96	2.4837	692.5	61.788	163.75	618.62	24.508	430.39	603.04	-1.715	564.17	354.38	137.87	19.124	474.51	188.23	27.414	525.96	141.32	-2.9008	459.82	251.82	309.23	442.14	246.83	426.11	516.69	314.97	714.52	487.5	232	905.95	502.13	20.461	897.52	680.27	191.36	938.08	682.73	113.54	942.81	473.42	132.3
625.99	148.33	18.691	746.09	98.273	32.976	796.62	143.96	2.4837	692.53	61.566	163.71	618.57	24.421	430.37	602.99	-1.857	564.12	354.31	137.77	19.177	474.28	188.96	27.486	525.84	141.24	-2.8642	459.79	251.8	309.3	442.16	246.82	426.16	516.56	314.84	714.55	487.33	231.83	906	501.98	20.435	897.56	680.03	191.43	938.02	682.7	113.44	942.83	473.44	132.12
625.95	148.29	18.712	746.08	98.061	33.103	796.62	143.96	2.4837	692.43	61.504	163.85	618.57	24.421	430.37	602.96	-1.955	564.13	354.31	137.77	19.177	474.59	188.11	27.309	525.95	141.16	-2.9	459.87	251.69	309.22	442.12	246.73	426.18	516.56	314.84	714.55	487.16	231.65	906.02	501.98	20.435	897.56	679.8	191.5	938.26	682.68	113.4	942.88	473.44	132.12
626.06	148.26	18.629	746.26	97.638	33.475	796.6	143.86	2.4773	692.46	61.432	163.77	618.59	24.213	430.35	602.96	-1.955	564.13	354.21	137.58	19.125	474.28	188.96	27.486	525.91	141.31	-2.964	459.91	251.52	309.15	442.13	246.67	426.28	516.47	314.81	714.52	487.09	231.52	906.02	501.74	20.143	897.71	679.79	191.42	938.19	682.51	113.25	942.84	473.35	132.11
625.89	148.11	18.711	746.37	97.586	33.633	796.6	143.86	2.4773	692.46	61.432	163.77	618.74	24.097	430.45	602.92	-2.028	564.15	354.31	137.67	19.199	474.18	188.82	27.393	525.95	141.18	-2.9122	459.87	251.37	309.1	442.13	246.67	426.28	516.4	314.82	714.57	487.63	231.51	905.48	501.67	20	897.7	679.73	191.46	938.37	682.41	113.21	942.82	473.28	132.09
626.01	148.1	18.672	746.29	97.522	33.427	796.62	143.78	2.5118	692.4	61.313	163.81	619.05	23.854	430.61	603.02	-2.0878	564.18	354.21	137.58	19.125	474.48	187.89	27.147	525.99	141.21	-2.956	459.76	251.24	309.07	442.22	246.65	426.28	516.4	314.82	714.57	487.63	231.51	905.48	501.66	19.917	897.77	679.75	191.25	938.33	682.32	113.18	942.77	473.11	132.06
626.05	148.01	18.638	746.28	97.493	33.454	796.67	143.73	2.5637	692.41	61.067	164.08	619.11	23.564	430.79	603.31	-2.2515	564.16	354.2	137.55	19.165	474.18	188.82	27.393	525.95	141.14	-2.9097	459.77	251.08	309.09	442.27	246.49	426.25	516.34	314.79	714.47	487.48	231.45	905.54	501.61	19.986	897.71	679.65	191.27	938.39	682.16	113.13	942.85	473.11	132.06
626	148.09	18.671	746.28	97.493	33.454	796.62	143.78	2.5118	692.41	61.067	164.08	619.11	23.564	430.79	603.29	-2.7413	564.28	354.14	137.35	19.041	474.48	187.89	27.147	525.99	141.21	-2.956	459.87	251.08	309.03	442.33	246.44	426.18	516.34	314.79	714.47	487.4	231.36	905.49	501.41	19.848	897.84	679.52	191.26	938.41	682.06	113.07	942.77	473.02	131.87
625.9	148.07	18.754	746.37	97.522	33.582	796.62	143.78	2.5118	692.41	61.067	164.08	619.13	23.545	430.74	603.29	-2.7413	564.28	354.19	137.37	19.079	474.48	187.89	27.147	525.95	141.14	-2.9097	459.76	251.05	309.02	442.33	246.44	426.18	516.34	314.79	714.47	487.25	231.37	905.61	501.35	19.852	897.89	679.52	191.03	938.45	682.06	113.07	942.77	472.88	131.81
625.95	148	18.721	746.33	97.485	33.415	796.67	143.73	2.5637	692.52	61.088	164.03	619.17	23.404	430.69	603.4	-2.8138	564.28	354.12	137.12	19.038	474.48	187.89	27.147	525.99	141.21	-2.956	459.83	250.98	308.95	442.38	246.34	426.16	516.41	314.68	714.5	487.28	231.32	905.5	501.35	19.852	897.89	679.52	191.03	938.45	682.06	113.07	942.77	472.86	131.77
626.06	147.96	18.652	746.33	97.485	33.415	796.62	143.78	2.5118	692.52	61.088	164.03	619.1	23.345	430.65	603.45	-2.9231	564.35	354.12	137.15	19.079	474.31	188.29	27.199	526.04	141.19	-2.994	459.79	250.97	309	441.45	246.97	426.4	516.35	314.65	714.38	487.28	231.32	905.5	501.23	19.809	897.84	679.52	191.03	938.45	682.05	112.97	942.96	472.88	131.81
625.92	147.99	18.764	746.46	97.431	33.495	796.67	143.73	2.5637	692.52	61.088	164.03	619.05	23.222	430.71	603.45	-2.9231	564.35	354.15	136.97	18.926	474.31	188.29	27.199	526.11	141.14	-2.9673	459.83	250.88	308.95	441.39	246.96	426.38	516.35	314.65	714.38	487.28	231.32	905.5	501.24	19.582	897.8	679.53	191.11	938.51	681.78	112.66	942.9	472.63	131.49
626.08	147.98	18.686	746.37	97.522	33.582	796.67	143.73	2.5637	692.54	61.06	164.01	619.05	23.222	430.71	603.49	-3.1226	564.41	354.1	137	18.975	474.43	188.13	27.229	526.07	141.08	-2.9209	459.73	250.82	309.01	441.43	246.91	426.43	516.35	314.65	714.38	487.28	231.32	905.5	501.09	19.521	897.8	679.49	190.99	938.51	681.74	112.71	942.83	472.69	131.61
625.92	147.99	18.764	746.28	97.493	33.454	796.67	143.73	2.5637	692.53	61.044	164	619.1	23.345	430.65	603.46	-3.1941	564.43	354.11	136.9	18.931	474.31	188.29	27.199	526.13	141.11	-3.0253	459.82	250.7	308.98	441.43	246.91	426.43	516.4	314.57	714.39	487.15	231.23	905.49	500.88	19.184	897.78	679.52	191.03	938.45	681.7	112.52	942.88	472.62	131.29
625.92	148.04	18.75	746.33	97.485	33.415	796.67	143.73	2.5637	692.52	61.088	164.03	619.05	23.147	430.8	603.49	-3.1226	564.41	354.18	136.83	18.965	474.46	188.09	27.292	526.03	141.09	-3.0057	459.82	250.7	308.98	441.5	246.93	426.46	516.28	314.35	714.34	487.15	231.23	905.49	500.88	19.184	897.78	679.36	190.95	938.48	681.51	112.62	942.82	472.54	131.21
625.95	148.05	18.705	746.28	97.493	33.454	796.62	143.78	2.5118	692.48	61.067	163.91	619.17	23.217	430.65	603.46	-3.1941	564.43	354.11	136.85	18.965	474.52	188.13	27.218	526.08	141.04	-2.9666	459.59	250.64	308.98	441.5	246.93	426.46	516.35	314.34	714.43	487.1	231.12	905.55	500.88	19.184	897.78	679.36	190.95	938.48	681.39	112.55	942.98	472.41	131.05
625.95	148	18.721	746.27	97.528	33.531	796.66	143.7	2.6134	692.52	61.088	164.03	619.06	23.103	430.77	603.46	-3.1941	564.43	354.11	136.85	18.965	474.52	188.13	27.218	526.1	141.01	-3.0241	459.82	250.63	309.04	441.5	246.93	426.46	516.27	314.18	714.41	487.11	231.01	905.47	500.92	19.172	897.73	679.34	190.89	938.51	681.41	112.61	943	472.44	131.1
625.97	148.01	18.752	746.33	97.485	33.415	796.62	143.78	2.5118	692.52	61.088	164.03	619.15	23.333	430.59	603.46	-3.1941	564.43	354.16	136.73	18.98	474.5	188.01	27.268	526.1	141.01	-3.0241	459.82	250.63	309.04	441.45	246.83	426.49	516.12	314.05	714.46	487.04	230.87	905.5	500.81	18.747	897.74	679.37	191.02	938.53	681.49	112.55	943.08	472.44	131.1
625.99	148.02	18.654	746.28	97.493	33.454	796.67	143.73	2.5637	692.41	61.067	164.08	619.12	23.302	430.62	603.46	-3.1941	564.43	354.16	136.73	18.98	474.58	187.96	27.187	526.1	141.01	-3.0241	459.82	250.63	309.04	441.45	246.83	426.49	516.18	314.03	714.47	486.99	230.63	905.45	500.86	18.644	897.64	679.35	190.68	938.48	681.49	112.55	943.08	472.32	131
625.9	148.07	18.754	746.33	97.52	33.493	796.67	143.73	2.5637	692.36	61.045	163.97	619.17	23.289	430.56	603.46	-3.2828	564.39	354.13	136.73	19.027	474.5	188.01	27.268	526.1	141.01	-3.0241	459.89	250.64	309.08	441.45	246.83	426.49	516.23	313.89	714.34	487.06	230.75	905.45	500.83	18.607	897.59	679.35	190.68	938.48	681.39	112.59	943.06	472.44	130.94
625.96	148.12	18.721	746.33	97.485	33.415	796.68	143.68	2.6229	692.36	61.045	163.97	619.1	23.209	430.65	603.34	-3.2043	564.38	354.13	136.73	19.027	474.47	188.05	27.205	526.12	141	-2.925	459.82	250.63	309.04	441.45	246.83	426.49	516.08	313.72	714.39	486.73	230.42	905.54	500.85	18.417	897.46	679.39	190.57	938.47	681.36	112.46	943.06	472.36	130.88
625.88	148.24	18.745	746.29	97.557	33.505	796.67	143.73	2.5637	692.36	61.045	163.97	619.1	23.345	430.65	603.18	-3.1194	564.34	354.16	136.73	18.98	474.5	188.01	27.268	526.08	141.04	-2.9666	459.82	250.63	309.04	441.35	246.62	426.56	515.97	313.71	714.6	486.73	230.42	905.54	500.88	18.218	897.4	679.28	190.31	938.62	681.36	112.46	943.06	472.31	130.76
625.86	148.29	18.758	746.34	97.548	33.469	796.67	143.73	2.5637	692.34	61.196	163.87	619.05	23.357	430.58	603.21	-3.0478	564.33	354.13	136.73	19.027	474.52	188.13	27.218	526.12	141	-2.925	459.82	250.57	309.06	441.54	246.68	426.48	515.88	313.62	714.62	486.62	230.4	905.53	500.88	18.218	897.4	679.28	190.31	938.62	681.27	112.35	943.06	472.22	130.72
625.95	148.29	18.712	746.29	97.557	33.505	796.67	143.73	2.5637	692.34	61.196	163.87	619.03	23.473	430.59	603.21	-3.0478	564.33	354.13	136.73	19.027	474.58	187.96	27.187	526.08	141.04	-2.9666	459.87	250.62	308.98	441.47	246.58	426.45	515.92	313.64	714.57	486.62	230.4	905.53	500.88	18.218	897.4	679.21	190.11	938.62	681.3	112.27	943.04	472.22	130.72
625.95	148.29	18.712	746.29	97.522	33.427	796.58	143.86	2.5816	692.34	61.196	163.87	619.05	23.357	430.58	602.96	-3.0724	564.32	354.16	136.73	18.98	474.5	188.01	27.268	526.08	141.04	-2.9666	459.82	250.63	309.04	441.4	246.45	426.61	515.83	313.55	714.74	486.66	230.26	905.52	500.76	18.137	897.43	679.28	190.31	938.62	681.3	112.27	943.04	472.2	130.64
625.95	148.29	18.712	746.29	97.557	33.505	796.62	143.78	2.5118	692.34	61.196	163.87	618.73	23.323	430.5	602.95	-3.0237	564.27	354.17	136.77	19.028	474.6	188.08	27.136	526.08	141.04	-2.9666	459.89	250.57	309.11	442.65	245.72	426.27	515.94	313.44	714.63	486.71	230.14	905.55	500.76	18.137	897.43	679.28	190.31	938.62	681.3	112.27	943.04	472.17	130.52
625.95	148.29	18.712	746.29	97.557	33.505	796.58	143.86	2.5816	692.4	61.313	163.81	618.68	23.645	430.29	602.77	-2.9327	564.12	354.16	136.73	18.98	474.58	187.96	27.187	526.08	141.04	-2.9666	459.94	250.56	309.05	442.74	245.78	426.33	515.68	313.49	714.66	486.82	230.08	905.37	500.75	18.114	897.37	679.11	190.11	938.65	681.3	112.27	943.04	472.17	130.52
625.99	148.38	18.724	746.41	97.503	33.584	796.67	143.73	2.5637	692.34	61.196	163.87	618.72	23.579	430.37	602.86	-2.678	563.98	354.16	136.73	18.98	474.6	188.08	27.136	526.12	141.11	-3.013	459.96	250.58	309.15	442.61	245.68	426.27	515.75	313.22	714.57	486.72	230.05	905.47	500.75	18.114	897.37	679.21	190.11	938.62	681.23	112.12	943.11	472.18	130.43
625.97	148.43	18.737	746.29	97.557	33.505	796.58	143.86	2.5816	692.23	61.149	163.85	618.43	23.637	430.22	602.79	-2.8866	564.11	354.21	136.71	18.932	474.52	188.13	27.218	526.12	141.11	-3.013	459.94	250.56	309.05	442.66	245.41	426.21	515.61	313.37	714.61	486.72	230.05	905.47	500.76	18.113	897.39	679.03	190.05	938.57	681.25	111.98	943.07	472.17	130.31
625.95	148.29	18.712	746.29	97.557	33.505	796.58	143.86	2.5816	692.34	61.196	163.87	618.32	23.862	430.27	602.6	-2.7382	564.15	354.19	136.75	18.972	474.58	187.96	27.187	526.12	141.11	-3.013	460.01	250.56	309.09	442.66	245.65	426.28	515.52	313.01	714.62	486.72	230.05	905.47	500.75	18.09	897.33	679.11	190.11	938.65	681.23	112.12	943.11	472.13	130.18
625.95	148.29	18.712	746.29	97.557	33.505	796.62	143.78	2.5118	692.23	61.149	163.85	618.25	23.863	430.22	602.6	-2.7382	564.15	354.16	136.73	18.98	474.5	188.01	27.268	526.08	141.04	-2.9666	459.92	250.32	309.23	442.6	245.27	426.22	515.53	312.89	714.66	486.98	229.65	905.2	500.75	18.09	897.33	678.98	189.96	938.64	681.2	111.96	943.01	472.07	130.27
625.93	148.41	18.783	746.29	97.557	33.505	796.69	143.82	2.5701	692.26	60.998	163.94	618.18	23.647	430.2	602.63	-2.6011	564.04	354.16	136.73	18.98	474.5	188.01	27.268	526.12	141.11	-3.013	459.94	250.56	309.05	442.68	245.52	426.31	515.29	312.8	714.55	486.98	229.65	905.2	500.75	18.09	897.33	679.03	190.05	938.57	681.2	111.96	943.01	472.16	130.05
625.96	148.37	18.769	746.29	97.557	33.505	796.64	143.8	2.6334	692.24	61.09	163.75	618.21	23.566	430.19	602.59	-3.0142	564.21	354.17	136.71	18.978	474.58	187.96	27.187	526.12	141.11	-3.013	459.91	250.37	309.08	442.61	245.37	426.26	515.34	312.72	714.59	486.98	229.65	905.2	500.75	18.09	897.33	679.03	189.98	938.62	681.04	111.78	942.96	472.16	130.05
625.91	148.28	18.756	746.29	97.522	33.427	796.6	143.72	2.5081	692.14	61.169	163.71	618.22	23.449	430.17	602.41	-2.9101	564.17	354.16	136.73	18.98	474.58	187.96	27.187	526.12	141.11	-3.013	459.85	250.46	309.12	442.55	245.23	426.27	515.44	312.64	714.71	486.91	229.52	905.25	500.75	18.09	897.33	679.06	190	938.46	681.16	111.8	942.96	472.12	129.92
625.88	148.27	18.802	746.28	97.493	33.454	796.62	143.78	2.5118	692.24	61.09	163.75	618.17	23.325	430.23	602.34	-2.9345	564.15	354.21	136.71	18.932	474.48	187.94	27.043	526.12	141.11	-3.013	459.93	250.39	309.18	442.55	245.23	426.27	515.31	312.57	714.65	486.85	229.75	905.29	500.73	18.115	897.26	679.11	189.96	938.79	680.84	111.61	942.83	472.12	129.96
625.9	148.22	18.787	746.27	97.528	33.531	796.62	143.78	2.5118	692.26	60.743	163.83	617.99	23.284	430.2	602.43	-3.0106	564.12	354.14	136.67	18.992	474.54	187.77	27.012	526.14	141.08	-3.0705	459.85	250.46	309.12	442.48	245.1	426.25	515.44	312.56	714.63	486.91	229.52	905.25	500.75	18.09	897.33	679.06	189.71	938.6	681.16	111.8	942.96	472.12	129.92
625.94	148.23	18.742	746.29	97.522	33.427	796.62	143.78	2.5118	692.24	60.813	163.68	618.33	23.16	430.19	602.39	-3.0787	564.15	354.16	136.73	18.98	474.34	187.96	27.274	526.14	141.08	-3.0705	459.69	250.24	309.11	442.55	245.23	426.27	515.35	312.53	714.71	486.89	229.46	905.34	500.73	18.065	897.28	679.07	189.85	938.63	681.04	111.78	942.96	472.08	129.83
625.99	148.05	18.764	746.34	97.513	33.392	796.62	143.78	2.5118	692.23	60.545	163.79	618.23	23.183	430.25	602.5	-3.1578	564.13	354.13	136.73	19.027	474.34	187.96	27.274	526.14	141.08	-3.0705	459.9	250.44	309.06	442.64	245.32	426.39	515.35	312.54	714.59	486.84	229.39	905.28	500.73	18.065	897.28	679.13	189.76	938.68	681.28	111.79	942.94	472.08	129.83
625.86	148.11	18.8	746.33	97.485	33.415	796.67	143.73	2.5637	692.23	60.545	163.79	618.3	23.046	430.14	602.5	-3.1578	564.13	354.16	136.73	18.98	474.5	188.01	27.268	526.14	141.08	-3.0705	459.78	250.34	309.08	442.48	245.1	426.25	515.24	312.49	714.73	486.9	229.48	905.33	500.73	18.065	897.28	679.06	189.71	938.6	681.13	111.74	942.99	472.08	129.83
625.89	148.05	18.837	746.14	97.826	33.048	796.67	143.73	2.5637	692.19	60.466	163.72	618.36	23.035	430.09	602.59	-3.198	564.14	354.16	136.73	18.98	474.26	187.76	27.042	526.14	141.08	-3.0705	459.73	250.06	309.05	442.54	245.14	426.19	515.26	312.51	714.67	486.8	229.27	905.44	500.73	18.065	897.28	679.13	189.76	938.68	681.15	111.66	942.87	472.17	129.73
625.93	148	18.797	746.15	97.854	33.024	796.66	143.7	2.6134	692.32	60.489	163.66	618.42	22.95	430.17	602.58	-3.2524	564.14	354.16	136.73	18.98	474.38	188.04	27.292	526.14	141.08	-3.0705	459.59	250.23	309.09	442.56	245.08	426.26	515.2	312.48	714.66	486.71	229.12	905.45	500.76	17.939	897.31	679.06	189.71	938.6	681.16	111.71	942.91	472.17	129.73
625.87	147.95	18.844	746.15	97.905	32.995	796.68	143.68	2.6229	692.32	60.489	163.66	618.44	22.799	430.27	602.58	-3.2524	564.14	354.17	136.71	18.978	474.46	187.82	27.094	526.14	141.08	-3.0705	459.49	250.2	309.05	442.56	245.08	426.26	515.32	312.56	714.78	486.71	229.12	905.45	500.77	17.913	897.18	679.1	189.8	938.53	681.15	111.66	942.87	472.25	129.64
625.97	147.9	18.887	746.14	97.826	33.048	796.66	143.7	2.6134	692.25	60.448	163.61	618.38	22.72	430.26	602.69	-3.3423	564.15	354.16	136.73	18.98	474.22	188	27.298	526.14	141.08	-3.0705	459.48	250.27	309.03	442.48	245.1	426.25	515.58	312.46	714.84	486.81	229.12	905.27	500.83	17.791	897.26	679.06	189.71	938.6	681.18	111.64	942.76	472.17	129.73
625.9	147.94	18.882	746.31	97.809	32.943	796.68	143.68	2.6229	692.32	60.489	163.66	618.38	22.72	430.26	602.7	-3.4055	564.14	354.13	136.73	19.027	474.3	187.78	27.1	526.14	141.08	-3.0705	459.6	250.3	309.04	442.48	245.1	426.25	515.37	312.4	714.68	486.78	229.05	905.35	500.83	17.791	897.26	679.06	189.71	938.6	681.18	111.69	942.81	472.36	129.44
626.01	147.91	18.799	746.39	97.838	32.948	796.68	143.68	2.6229	692.4	60.447	163.48	618.4	22.527	430.24	602.86	-3.6662	564.18	354.16	136.73	18.98	474.46	187.82	27.094	526.14	141.08	-3.0705	459.41	250.24	309.09	442.48	245.1	426.25	515.6	312.24	714.65	486.83	228.93	905.38	500.86	17.734	897.2	679.13	189.76	938.68	681.14	111.53	942.79	472.28	129.52
625.95	147.94	18.84	746.39	97.838	32.948	796.67	143.73	2.5637	692.42	60.302	163.57	618.69	22.637	430.21	603.27	-3.5707	564.36	354.13	136.73	19.027	474.5	188.01	27.268	526.14	141.08	-3.0705	459.48	250.13	309.09	442.48	245.1	426.25	515.58	312.46	714.84	486.83	228.9	905.33	500.86	17.612	897.24	679.06	189.71	938.6	681.15	111.52	942.75	472.44	129.47
626.05	147.85	18.787	746.37	97.77	32.855	796.67	143.73	2.5637	692.44	60.26	163.54	618.62	22.477	430.28	603.3	-3.6017	564.45	354.13	136.73	19.027	474.18	187.81	27.123	526.13	141.11	-3.0253	459.48	250.27	309.03	442.48	245.1	426.25	515.65	312.43	714.74	486.87	228.78	905.36	500.82	17.674	897.22	679.14	189.66	938.64	681.24	111.26	942.66	472.36	129.44
625.97	147.77	18.839	746.43	97.795	32.783	796.67	143.73	2.5637	692.33	60.147	163.53	618.7	22.408	430.25	603.32	-3.7908	564.52	354.13	136.73	19.027	474.34	187.96	27.274	526.13	141.11	-3.0253	459.48	250.27	309.03	442.48	245.1	426.25	515.68	312.44	714.82	486.8	228.68	905.32	500.89	17.622	897.24	679.06	189.71	938.6	681.24	111.26	942.66	472.49	129.43
625.97	147.7	18.83	746.43	97.795	32.783	796.68	143.68	2.6229	692.33	60.147	163.53	618.7	22.408	430.25	603.37	-3.7926	564.46	354.14	136.8	19.003	474.38	187.73	27.018	526.09	140.91	-3.0548	459.48	250.06	308.94	442.48	245.1	426.25	515.67	312.45	714.68	486.81	228.65	905.43	500.87	17.664	897.17	679.06	189.71	938.6	681.24	111.26	942.66	472.49	129.32
625.97	147.7	18.83	746.37	97.77	32.855	796.67	143.73	2.5637	692.5	60.106	163.39	618.76	22.253	430.2	603.47	-3.7253	564.33	354.21	136.71	18.932	474.3	187.95	27.216	526.09	140.91	-3.0548	459.48	250.06	308.94	442.48	245.1	426.25	515.72	312.28	714.64	486.8	228.68	905.32	500.91	17.602	897.19	679.1	189.8	938.53	681.24	111.26	942.66	472.56	129.23
625.97	147.7	18.83	746.37	97.77	32.855	796.68	143.68	2.6229	692.42	60.03	163.49	618.76	22.253	430.2	603.41	-3.7975	564.4	354.13	136.73	19.027	474.5	188.01	27.268	526.01	140.98	-3.0302	459.53	250.04	308.88	442.56	245.08	426.26	515.81	312.27	714.59	486.81	228.65	905.43	500.91	17.602	897.19	679.18	189.59	938.59	681.24	111.26	942.66	472.6	129.29
626.02	147.62	18.801	746.43	97.795	32.783	796.78	143.58	2.6311	692.55	59.9	163.45	618.73	22.298	430.26	603.41	-3.7975	564.4	354.09	136.78	18.988	474.18	187.81	27.123	526.06	140.95	-3.1546	459.53	250.04	308.88	442.48	245.1	426.25	515.7	312.26	714.7	486.91	228.67	905.45	500.77	17.584	897.33	679	189.32	938.53	681.24	111.26	942.66	472.66	129.15
626.05	147.55	18.843	746.4	97.676	32.767	796.68	143.6	2.5849	692.83	59.764	163.52	618.72	22.051	430.28	603.41	-3.7975	564.4	354.09	136.78	18.988	474.22	188	27.298	526.09	140.91	-3.0548	459.65	250.07	308.89	442.48	245.1	426.25	516	312.32	714.62	486.91	228.67	905.45	500.89	17.622	897.24	679.04	189.47	938.56	681.2	111.13	942.67	472.68	129.04
626.03	147.49	18.925	746.43	97.795	32.783	796.76	143.6	2.6181	692.95	59.676	163.58	618.72	22.051	430.28	603.41	-3.7975	564.4	354.13	136.73	19.027	474.46	187.82	27.094	526.09	140.91	-3.0548	459.53	250.04	308.88	442.56	245.08	426.26	516	312.32	714.62	486.91	228.67	905.45	500.82	17.574	897.29	679.18	189.59	938.59	681.34	111.23	942.66	472.68	129.04
626.09	147.46	18.951	746.57	97.55	32.946	796.83	143.52	2.7572	692.93	59.644	163.51	618.72	22.051	430.28	603.36	-4.0733	564.52	354.13	136.73	19.027	474.3	187.78	27.1	526.09	140.91	-3.0548	459.58	249.86	308.82	442.56	245.08	426.26	516.12	312.31	714.7	486.91	228.71	905.34	500.77	17.584	897.33	679.16	189.26	938.46	681.34	111.23	942.66	472.77	129.08
626.09	147.46	18.951	746.53	97.43	32.929	796.84	143.47	2.6719	692.93	59.644	163.51	618.77	22.043	430.35	603.34	-3.9044	564.45	354.13	136.73	19.027	474.34	187.96	27.274	526.13	140.91	-3.1279	459.65	250.07	308.89	442.48	245.1	426.25	516.19	312.36	714.6	486.91	228.71	905.34	500.77	17.584	897.33	679.11	189.11	938.47	681.2	111.13	942.67	472.79	128.95
626.03	147.49	18.925	746.58	97.36	32.941	796.8	143.35	2.6323	692.93	59.644	163.51	618.82	22.051	430.42	603.13	-4.4174	564.24	354.13	136.73	19.027	474.38	187.73	27.018	526.13	140.91	-3.1279	459.64	250	308.93	442.56	245.08	426.26	516.19	312.36	714.6	486.91	228.67	905.45	500.73	17.64	897.39	679.08	189.19	938.51	681.3	111.09	942.7	472.79	128.95
626.06	147.36	18.977	746.61	97.55	32.874	796.84	143.4	2.6643	692.86	59.542	163.59	618.71	21.902	430.42	603.07	-4.5487	564.28	354.1	136.67	19.038	474.38	187.73	27.018	526.09	140.91	-3.0548	459.75	249.81	308.8	442.56	245.08	426.26	516.19	312.36	714.6	486.91	228.67	905.45	500.77	17.584	897.33	679.14	189.16	938.41	681.4	111.06	942.7	472.89	128.84
626.06	147.36	18.977	746.58	97.36	32.941	796.79	143.26	2.602	692.95	59.591	163.63	618.87	22.046	430.49	603.08	-4.4843	564.28	354.11	136.69	18.957	474.21	187.73	27.159	526.09	140.85	-3.0815	459.87	249.86	308.91	442.56	245.08	426.26	516.33	312.24	714.62	486.91	228.67	905.45	500.7	17.522	897.43	679.12	189.19	938.53	681.41	110.96	942.75	472.88	128.86
626.06	147.32	19.037	746.54	97.364	33.014	796.86	143.29	2.7438	692.86	59.542	163.59	618.81	21.897	430.58	603.4	-4.2517	564.47	354.13	136.73	19.027	474.3	187.78	27.1	526.13	140.91	-3.1279	459.93	249.85	308.84	442.56	245.08	426.26	516.24	312.28	714.58	486.91	228.71	905.34	500.66	17.63	897.47	679.11	189.11	938.47	681.51	110.94	942.76	472.88	128.86
626.06	147.32	19.037	746.54	97.364	33.014	796.86	143.29	2.7438	692.93	59.586	163.63	618.76	21.901	430.5	603.07	-4.5487	564.28	354.13	136.73	19.027	474.38	187.73	27.018	526.13	140.91	-3.1279	459.81	249.75	308.89	442.72	245.03	426.26	516.31	312.25	714.49	486.91	228.67	905.45	500.65	17.547	897.57	679.14	189.16	938.41	681.51	110.94	942.76	472.89	128.84
626.06	147.32	19.037	746.54	97.364	33.014	796.86	143.24	2.789	692.86	59.542	163.59	618.76	21.898	430.5	603.07	-4.5487	564.28	354.09	136.78	18.988	474.3	187.78	27.1	526.13	140.91	-3.1279	459.92	249.78	308.88	442.78	245.06	426.21	516.33	312.24	714.62	487.04	228.62	905.48	500.56	17.531	897.59	679.11	189.11	938.47	681.51	110.94	942.76	472.97	128.87
626.06	147.32	19.037	746.61	97.313	32.869	796.86	143.29	2.7438	692.86	59.542	163.59	618.76	21.901	430.5	603.07	-4.5487	564.28	354.06	136.72	18.999	474.38	187.73	27.018	526.13	140.91	-3.1279	460.1	249.76	308.91	442.75	244.88	426.2	516.33	312.24	714.62	487.04	228.62	905.48	500.56	17.531	897.59	679.11	189.11	938.47	681.48	110.83	942.73	472.97	128.87
626.06	147.32	19.037	746.54	97.364	33.014	796.86	143.29	2.7438	692.86	59.542	163.59	618.76	21.901	430.5	603.07	-4.5487	564.28	354.13	136.73	19.027	474.38	187.73	27.018	526.09	140.85	-3.0815	459.98	249.75	308.92	442.78	244.87	426.28	516.33	312.24	714.62	487.04	228.62	905.48	500.65	17.44	897.59	679.1	189	938.36	681.51	110.94	942.76	472.97	128.87
626.06	147.32	19.037	746.58	97.36	32.941	796.81	143.13	2.7537	692.86	59.542	163.59	618.76	21.901	430.5	603	-4.5734	564.25	354.1	136.67	19.038	474.46	187.55	26.996	526.13	140.91	-3.1279	459.98	249.75	308.92	442.78	244.87	426.28	516.48	312.25	714.54	487.08	228.57	905.55	500.65	17.44	897.59	679.23	189.11	938.44	681.51	110.71	942.74	472.97	128.87
626.06	147.32	19.037	746.6	97.403	33.008	796.83	143.16	2.7021	692.86	59.542	163.59	618.71	21.902	430.42	603	-4.5734	564.25	354.04	136.79	18.931	474.54	187.77	27.012	526.09	140.85	-3.0815	460.16	249.72	308.94	442.91	244.91	426.28	516.48	312.25	714.54	487.08	228.57	905.55	500.61	17.395	897.65	679.23	189.11	938.44	681.63	110.72	942.72	473.05	128.9
626.06	147.32	19.037	746.58	97.36	32.941	796.86	143.24	2.789	692.86	59.542	163.59	618.63	21.878	430.41	603	-4.5734	564.25	354.04	136.74	18.965	474.38	187.73	27.018	526.05	140.85	-3.0085	460.16	249.72	308.94	442.93	244.78	426.22	516.37	312.13	714.5	487.08	228.57	905.55	500.72	17.377	897.74	679.1	189.02	938.38	681.66	110.62	942.73	473.05	128.89
626.06	147.32	19.037	746.58	97.36	32.941	796.86	143.29	2.7438	692.86	59.542	163.59	618.63	21.878	430.41	602.99	-4.5934	564.18	354.09	136.78	18.988	474.31	187.58	27.079	526.13	140.91	-3.1279	460.16	249.72	308.94	443	244.56	426.17	516.4	312.14	714.57	487.12	228.47	905.6	500.7	17.309	897.8	679.18	188.95	938.41	681.63	110.72	942.72	473.08	128.87
626.06	147.32	19.037	746.6	97.403	33.008	796.84	143.21	2.6569	692.86	59.542	163.59	618.58	21.886	430.34	602.99	-4.5934	564.18	354.09	136.83	18.955	474.3	187.78	27.1	526.05	140.85	-3.0085	460.16	249.72	308.94	442.87	244.52	426.17	516.51	312.2	714.48	487.12	228.47	905.6	500.63	17.185	897.87	679.2	188.84	938.47	681.71	110.34	942.7	473.05	128.89
626.06	147.32	19.037	746.58	97.36	32.941	796.79	143.26	2.602	692.86	59.542	163.59	618.66	21.91	430.36	602.99	-4.5934	564.18	354.09	136.78	18.988	474.31	187.58	27.079	526.08	140.8	-2.9669	460.27	249.71	308.91	442.82	244.62	426.16	516.4	312.14	714.57	487.12	228.47	905.6	500.64	17.109	897.87	679.27	188.77	938.42	681.71	110.34	942.7	473.05	128.89
626.06	147.32	19.037	746.56	97.396	33.069	796.84	143.21	2.6569	692.86	59.542	163.59	618.58	21.886	430.34	603	-4.5734	564.25	354.09	136.78	18.988	474.28	187.68	27.078	526.09	140.85	-3.0815	460.04	249.59	308.91	443	244.56	426.17	516.47	312.03	714.57	487.12	228.47	905.6	500.64	17.109	897.87	679.18	188.63	938.35	681.71	110.34	942.7	473.17	128.66
626.1	147.42	19.013	746.54	97.364	33.014	796.79	143.26	2.602	692.86	59.542	163.59	618.58	21.886	430.34	602.9	-4.7221	564.18	354.09	136.83	18.955	474.56	187.68	27.013	526.12	140.8	-3.0399	460.16	249.72	308.94	443.06	244.56	426.22	516.34	312.03	714.54	487.18	228.56	905.66	500.64	17.208	897.91	679.4	188.66	938.41	681.71	110.31	942.65	473.17	128.66
626.06	147.32	19.037	746.58	97.36	32.941	796.84	143.31	2.6348	692.93	59.644	163.51	618.58	21.886	430.34	602.9	-4.7221	564.18	354.04	136.74	18.965	474.31	187.58	27.079	526.09	140.85	-3.0815	460.13	249.41	308.86	442.98	244.45	426.07	516.31	312	714.66	487.18	228.56	905.66	500.64	17.109	897.87	679.19	188.73	938.38	681.42	110.1	942.34	473.23	128.91
626.06	147.32	19.037	746.58	97.36	32.941	796.82	143.35	2.6889	692.86	59.542	163.59	618.58	21.886	430.34	602.9	-4.7221	564.18	354.09	136.83	18.955	474.31	187.49	27.145	526.09	140.85	-3.0815	460.22	249.57	308.92	443.05	244.47	426.19	516.37	312.03	714.62	487.18	228.56	905.66	500.7	17.073	897.92	679.36	188.56	938.38	681.73	110.26	942.51	473.26	128.68
626.06	147.32	19.037	746.58	97.36	32.941	796.74	143.38	2.5534	692.86	59.542	163.59	618.58	21.886	430.34	602.99	-4.5934	564.18	354.06	136.82	18.941	474.31	187.49	27.145	526.09	140.85	-3.0815	460.16	249.72	308.94	443.04	244.37	426.09	516.37	312.03	714.62	487.18	228.56	905.66	500.7	17.073	897.92	679.72	188.76	938.26	681.46	109.92	942.04	473.23	128.67
626.06	147.32	19.037	746.61	97.313	32.869	796.82	143.35	2.6889	692.86	59.542	163.59	618.58	21.886	430.34	602.99	-4.5934	564.18	354.11	136.85	18.965	474.4	187.53	27.085	526.12	140.8	-3.0399	460.24	249.4	308.82	442.93	244.44	426.19	516.42	311.97	714.58	487.23	228.44	905.66	500.7	17.073	897.92	679.57	188.69	938.57	681.46	109.92	942.04	473.32	128.7
626.06	147.32	19.037	746.58	97.36	32.941	796.82	143.35	2.6889	692.86	59.542	163.59	618.58	21.886	430.34	602.9	-4.7221	564.18	354.11	136.9	18.931	474.48	187.46	26.997	526.08	140.8	-2.9669	460.11	249.59	308.95	442.93	244.44	426.19	516.39	311.96	714.51	487.19	228.56	905.74	500.83	16.977	897.94	679.72	188.76	938.26	681.46	109.92	942.04	473.45	128.72
626.06	147.32	19.037	746.58	97.36	32.941	796.82	143.35	2.6889	692.86	59.542	163.59	618.57	21.83	430.33	602.99	-4.5934	564.18	354.06	136.87	18.907	474.45	187.21	27.073	526.12	140.8	-3.0399	460.11	249.59	308.95	443.04	244.37	426.09	516.27	311.9	714.67	487.19	228.56	905.74	500.76	16.9	897.97	679.91	188.58	938.05	681.46	109.92	942.04	473.42	128.72
626.06	147.32	19.037	746.58	97.36	32.941	796.88	143.25	2.6896	692.88	59.469	163.52	618.57	21.83	430.33	602.9	-4.7221	564.18	354.08	136.96	18.901	474.45	187.21	27.073	526.12	140.8	-3.0399	460.19	249.54	309.02	442.93	244.44	426.19	516.35	311.93	714.62	487.12	228.47	905.6	500.77	16.914	898.04	679.98	188.73	938.14	681.46	109.92	942.04	473.52	128.72
626.09	147.22	19.052	746.58	97.36	32.941	796.79	143.26	2.602	692.87	59.332	163.66	618.5	21.86	430.32	602.88	-4.8289	564.17	354.05	136.96	18.837	474.31	187.49	27.145	526.12	140.8	-3.0399	460.13	249.41	308.86	442.91	244.33	426.09	516.35	311.93	714.62	487.24	228.43	905.75	500.9	16.909	897.99	679.97	188.72	938.24	681.46	109.92	942.04	473.59	128.74
626.09	147.22	19.052	746.71	97.406	32.947	796.86	143.29	2.7438	692.89	59.259	163.59	618.51	21.774	430.28	602.87	-4.8496	564.12	354.11	136.9	18.931	474.45	187.21	27.073	526.12	140.8	-3.0399	460.2	249.38	308.92	442.76	244.09	426.01	516.35	311.93	714.62	487.13	228.46	905.69	500.81	16.894	898.01	680.06	188.85	938.2	681.46	109.92	942.04	473.52	128.72
626.05	147.23	19.083	746.58	97.36	32.941	796.79	143.26	2.602	692.99	59.48	163.45	618.57	21.83	430.33	602.88	-4.8289	564.17	354.06	136.87	18.907	474.45	187.21	27.073	526.12	140.8	-3.0399	459.88	249.34	308.88	442.84	244.31	426.16	516.35	311.93	714.62	487.29	228.53	905.72	500.9	16.909	897.99	680.12	188.72	937.97	681.46	109.92	942.04	473.64	128.75
626.05	147.23	19.083	746.72	97.339	32.879	796.79	143.26	2.602	693.01	59.061	163.55	618.55	21.672	430.33	602.91	-4.8725	564.11	354.11	136.9	18.931	474.45	187.21	27.073	526.09	140.72	-2.9431	459.95	249.37	308.83	442.76	244.09	426.01	516.35	311.93	714.62	486.63	228.28	906.32	500.96	16.948	898.08	680.25	188.51	937.9	681.46	109.92	942.04	473.67	128.78
626.05	147.23	19.083	746.74	97.292	32.807	796.81	143.22	2.5479	693.15	59.1	163.52	618.53	21.702	430.36	602.87	-4.8496	564.12	354.06	136.9	18.958	474.45	187.21	27.073	526.09	140.77	-2.9969	459.95	249.34	308.92	442.84	244.19	426.08	516.27	311.9	714.67	486.69	228.37	906.37	500.8	16.787	898.03	679.82	188.43	937.89	682	110.1	942.27	473.77	128.69
626.05	147.23	19.083	746.74	97.292	32.807	796.81	143.22	2.5479	693.01	59.061	163.55	618.51	21.774	430.28	602.85	-4.9527	564.1	354.08	136.96	18.901	474.31	187.17	27.103	526.1	140.7	-2.9731	459.86	249.3	308.98	442.82	244.15	426.12	516.27	311.9	714.67	486.63	228.28	906.32	500.93	16.707	898.14	679.96	188.4	937.77	682	110.13	942.21	473.73	128.69
626.05	147.23	19.083	746.73	97.376	32.89	796.84	143.21	2.6569	693.01	59.061	163.55	618.54	21.531	430.32	602.9	-4.8933	564.06	354.06	136.87	18.907	474.31	187.17	27.103	526.13	140.72	-3.0162	459.95	249.34	308.92	442.76	244.09	426.01	516.27	311.9	714.67	486.63	228.28	906.32	500.94	16.935	898.02	679.96	188.4	937.77	682	110.1	942.27	473.71	128.77
626.05	147.23	19.083	746.92	97.32	32.836	796.81	143.22	2.5479	693.01	59.061	163.55	618.59	21.547	430.27	602.85	-4.9527	564.1	354.08	136.96	18.901	474.37	187.39	27.096	526.16	140.66	-3.026	459.93	249.26	309.04	442.74	244.05	426.05	516.27	311.9	714.67	486.63	228.28	906.32	500.85	16.697	898.17	679.84	188.34	937.69	682	110.13	942.21	473.77	128.69
626.05	147.23	19.083	747	97.408	32.762	796.81	143.22	2.5479	693.13	59.025	163.53	618.59	21.523	430.39	602.85	-4.9527	564.1	354.03	136.93	18.878	474.24	187.34	27.125	526.15	140.74	-3.0503	459.86	249.12	309.02	442.76	244.09	426.01	516.24	311.84	714.66	486.63	228.28	906.32	500.89	16.681	898.12	679.95	188.32	937.69	681.98	110.18	942.14	473.77	128.69
626.05	147.23	19.083	746.92	97.32	32.836	796.81	143.22	2.5479	693.13	59.025	163.53	618.59	21.523	430.39	602.78	-5.0536	564.1	353.97	136.94	18.837	474.31	187.17	27.103	526.13	140.51	-2.8052	459.52	249.11	308.86	442.74	244.05	426.05	516.24	311.89	714.59	487.3	228.52	905.8	500.9	16.723	898.19	679.83	188.27	937.62	682	110.13	942.21	473.77	128.69
626.05	147.18	19.103	746.87	97.419	32.893	796.85	143.17	2.6027	693.13	59.025	163.53	618.61	21.464	430.28	602.78	-5.0536	564.1	354.08	136.96	18.901	474.42	187.16	27.13	526.13	140.63	-2.9829	459.68	249.08	308.97	442.74	244.05	426.05	516.24	311.84	714.66	486.63	228.28	906.32	500.9	16.723	898.19	679.84	188.34	937.69	682.05	109.95	942.23	473.8	128.62
626.05	147.18	19.103	746.92	97.32	32.836	796.81	143.22	2.5479	693.13	59.025	163.53	618.67	21.452	430.35	602.78	-5.0536	564.1	354.01	136.87	18.935	474.45	187.21	27.073	526.19	140.64	-2.9259	459.68	249.08	308.97	442.74	244.05	426.05	516.27	311.84	714.74	486.68	228.2	906.24	500.92	16.726	898.29	679.86	188.22	937.57	682.11	109.96	942.18	473.8	128.59
626.08	147.14	19.094	746.95	97.507	32.823	796.86	143.16	2.4908	693.11	58.832	163.53	618.67	21.452	430.35	602.78	-5.0536	564.1	354.03	136.93	18.878	474.42	187.16	27.13	526.08	140.56	-2.9265	459.74	249.08	309.02	442.74	244.05	426.05	516.27	311.84	714.74	487.24	228.43	905.75	500.89	16.744	898.24	679.91	187.99	937.52	682.11	109.96	942.18	473.87	128.54
626.08	147.14	19.094	746.87	97.419	32.893	796.85	143.17	2.6027	693.12	58.803	163.5	618.67	21.452	430.35	602.88	-5.0503	564.05	354.08	136.96	18.901	474.28	187.12	27.159	526.13	140.63	-2.9829	459.74	249.08	309.02	442.78	244.02	426.09	516.47	311.87	714.61	487.24	228.43	905.75	500.81	16.731	898.26	679.9	188.12	937.54	682.16	109.94	942.12	473.87	128.54
626.05	147.1	19.141	747	97.408	32.762	796.9	143.11	2.5457	693.12	58.803	163.5	618.54	21.531	430.32	602.78	-5.0536	564.1	354.03	136.93	18.878	474.28	187.12	27.159	526.17	140.51	-2.8793	459.68	249.08	308.97	442.74	244.05	426.05	516.44	311.81	714.6	487.24	228.43	905.75	500.92	16.726	898.29	679.85	187.95	937.52	682.14	109.98	942.05	473.87	128.54
626.06	146.99	19.128	746.87	97.419	32.893	796.86	143.2	2.5555	693.13	58.558	163.53	618.67	21.452	430.35	602.78	-5.0536	564.1	354.03	136.93	18.878	474.45	187.21	27.073	526.08	140.56	-2.9265	459.68	249.08	308.97	442.74	244.05	426.05	516.48	311.81	714.68	487.26	228.32	905.68	500.78	16.685	898.29	679.97	187.78	937.51	682.22	109.98	942.01	473.87	128.54
626.08	146.96	19.192	747	97.254	32.845	796.9	143.11	2.5457	693.27	58.672	163.54	618.67	21.452	430.35	602.78	-5.0536	564.1	353.92	136.84	18.874	474.42	187.16	27.13	526.14	140.45	-2.948	459.75	248.99	309	442.56	243.89	426.02	516.48	311.81	714.68	486.68	228.2	906.24	500.79	16.576	898.34	680.08	187.85	937.56	682.22	109.98	942.01	473.87	128.54
626.08	146.96	19.192	746.82	97.332	32.918	796.9	143.06	2.5909	693.35	58.62	163.4	618.67	21.452	430.35	602.78	-5.0536	564.1	353.95	136.85	18.928	474.28	187.12	27.159	526.08	140.56	-2.9265	459.63	249.04	309.05	442.74	244.05	426.05	516.48	311.81	714.68	486.69	228.37	906.37	500.78	16.685	898.29	680.11	187.85	937.46	682.19	109.96	942.15	473.87	128.54
626.08	146.91	19.218	746.91	97.428	32.844	796.93	143.02	2.5489	693.49	58.627	163.29	618.67	21.301	430.42	602.78	-5.0536	564.1	354.06	136.82	18.941	474.28	187.12	27.159	526.17	140.51	-2.8793	459.57	248.91	308.87	442.61	243.81	425.99	516.43	311.83	714.58	487.32	228.41	905.73	500.79	16.576	898.34	680.01	187.88	937.47	682.19	109.93	941.92	473.87	128.54
626.15	146.83	19.223	746.87	97.224	32.857	796.85	143.17	2.6027	693.45	58.558	163.22	618.63	21.247	430.43	602.78	-5.0536	564.1	353.95	136.8	18.962	474.28	187.12	27.159	526.23	140.39	-2.8964	459.68	248.96	309.02	442.71	243.9	426.04	516.51	311.61	714.58	487.45	228.43	905.75	500.74	16.549	898.32	680.06	187.86	937.41	682.19	109.93	941.92	473.8	128.62
626.17	146.77	19.23	746.94	97.111	32.839	797.09	142.91	2.5773	693.45	58.558	163.22	618.72	21.204	430.46	602.78	-5.0536	564.1	353.99	136.71	18.933	474.4	187.13	27.311	526.23	140.39	-2.8964	459.67	248.73	308.89	442.71	243.9	426.04	516.48	311.67	714.59	486.74	228.3	906.3	500.74	16.549	898.32	680.07	187.75	937.51	682.19	109.93	941.92	473.86	128.51
626.13	146.84	19.189	746.82	97.276	32.887	797.02	142.9	2.4722	693.45	58.558	163.22	618.87	21.047	430.53	602.78	-5.0536	564.1	353.98	136.69	18.911	474.28	187.12	27.159	526.23	140.39	-2.8964	459.72	248.78	308.99	442.65	243.78	426.03	516.68	311.64	714.53	487.3	228.52	905.8	500.71	16.568	898.27	680.08	187.57	937.44	682.06	109.91	941.93	473.8	128.6
626.11	146.76	19.271	746.94	97.111	32.839	796.98	143.08	2.5536	693.68	58.619	163.42	618.89	21.011	430.5	602.78	-5.0536	564.1	354	136.68	18.94	474.32	187.04	27.144	526.25	140.36	-2.837	459.55	248.69	308.9	442.65	243.78	426.03	516.5	311.63	714.47	487.3	228.52	905.8	500.84	16.712	898.31	680.16	187.52	937.5	682.19	109.93	941.92	473.8	128.6
626.11	146.76	19.271	747.16	97.236	32.748	797.09	142.91	2.5773	693.64	58.549	163.35	618.93	21.004	430.58	602.83	-5.1512	564.16	353.91	136.68	18.868	474.42	187.16	27.13	526.23	140.39	-2.8964	459.58	248.72	308.84	442.71	243.74	425.97	516.62	311.4	714.57	486.69	228.37	906.37	500.74	16.549	898.32	680.16	187.52	937.5	681.95	109.86	941.86	473.8	128.62
626.14	146.75	19.335	747.07	97.141	32.818	797.1	142.87	2.4506	693.64	58.549	163.35	618.89	21.011	430.5	602.83	-5.1512	564.16	353.89	136.58	18.875	474.43	187.05	27.296	526.23	140.39	-2.8964	459.49	248.7	308.82	442.82	243.78	425.94	516.67	311.6	714.57	486.79	228.28	906.33	500.76	16.704	898.24	680.08	187.57	937.44	681.95	109.86	941.86	473.8	128.6
626.11	146.76	19.271	746.94	97.111	32.839	797.01	142.99	2.5569	693.64	58.438	163.38	618.91	20.912	430.51	602.78	-5.0536	564.1	353.85	136.53	18.954	474.43	187.05	27.296	526.24	140.34	-2.9487	459.67	248.73	308.89	442.78	243.74	426.01	516.66	311.4	714.48	487.56	228.34	905.65	500.62	16.528	898.29	680.16	187.52	937.5	682.02	109.77	941.94	473.8	128.6
626.13	146.72	19.301	747.07	97.141	32.818	797.09	142.83	2.4944	693.82	58.387	163.47	618.85	20.843	430.57	602.76	-5.3197	564.12	353.91	136.54	18.883	474.12	186.95	27.246	526.21	140.3	-2.8865	459.61	248.64	308.84	442.86	243.64	425.9	516.77	311.41	714.45	486.81	228.32	906.41	500.53	16.507	898.3	680.24	187.48	937.45	681.87	109.59	941.87	473.8	128.6
626.07	146.71	19.315	746.94	97.111	32.839	797.09	142.83	2.4944	693.96	58.495	163.58	618.87	20.935	430.64	602.7	-5.3764	564.2	353.82	136.46	18.872	474.31	187	27.332	526.18	140.34	-2.9459	459.66	248.63	308.94	442.75	243.6	425.93	516.69	311.38	714.49	486.81	228.32	906.41	500.4	16.605	898.28	680.19	187.43	937.42	681.83	109.54	941.79	473.8	128.6
626.1	146.68	19.345	747.07	97.141	32.818	797.09	142.83	2.4944	693.95	58.151	163.74	618.93	20.84	430.72	602.7	-5.2762	564.23	353.92	136.51	18.824	474.23	186.96	27.398	526.2	140.29	-2.9981	459.48	248.6	308.87	442.82	243.57	425.8	516.9	311.4	714.5	486.8	228.28	906.37	500.34	16.797	898.24	680.22	186.98	937.45	681.83	109.54	941.79	473.8	128.6
626.1	146.68	19.345	746.94	97.111	32.839	797.09	142.83	2.4944	694.14	58.194	163.57	618.92	20.869	430.6	602.75	-5.4742	564.26	353.93	136.42	18.821	474.36	187.01	27.358	526.22	140.25	-2.9388	459.48	248.6	308.87	442.94	243.55	425.96	516.92	311.34	714.38	487.47	228.45	905.85	500.29	16.661	898.27	680.19	186.95	937.53	681.87	109.59	941.87	473.8	128.6
626.12	146.67	19.409	747.02	97.046	32.845	797.08	142.67	2.573	694.05	58.018	163.56	618.99	20.783	430.7	602.74	-5.3738	564.3	353.87	136.41	18.739	474.43	187.05	27.296	526.22	140.11	-2.9671	459.61	248.64	308.84	442.87	243.48	425.94	516.9	311.3	714.42	487.49	228.44	905.9	500.4	16.823	898.13	680.16	186.97	937.29	681.82	109.45	941.75	473.8	128.6
626.1	146.68	19.345	747.03	97.106	32.771	797.11	142.7	2.5236	694.11	58.136	163.51	618.91	20.729	430.64	602.74	-5.3738	564.3	353.89	136.41	18.758	474.42	186.98	27.336	526.23	140.02	-2.8741	459.71	248.56	308.89	442.87	243.48	425.94	517.05	311.37	714.43	487.68	228.35	905.72	500.33	16.779	898.17	680.22	186.98	937.45	681.82	109.45	941.75	473.8	128.6
626.12	146.67	19.409	747.03	96.992	32.726	797.08	142.67	2.573	694.04	57.988	163.49	619.02	20.736	430.77	602.75	-5.4742	564.26	353.89	136.41	18.758	474.43	187.05	27.296	526.21	140.07	-2.9265	459.63	248.55	308.85	442.94	243.48	425.99	517.01	311.37	714.41	487.65	228.47	905.8	500.33	16.779	898.17	680.16	186.79	937.45	681.79	109.39	941.79	473.8	128.6
626.12	146.67	19.409	747.1	97.039	32.78	797.1	142.76	2.4522	693.97	57.876	163.63	618.95	20.79	430.62	602.74	-5.3738	564.3	353.93	136.35	18.792	474.36	187.01	27.358	526.3	140.09	-2.8174	459.8	248.51	308.79	442.94	243.45	425.81	516.97	311.33	714.38	487.66	228.57	905.96	500.29	16.793	898.07	680.09	186.7	937.44	681.79	109.39	941.79	473.83	128.69
626.1	146.57	19.448	747.09	96.957	32.835	797.11	142.59	2.5888	693.99	57.714	163.73	618.97	20.717	430.82	602.75	-5.4742	564.26	353.93	136.35	18.792	474.33	186.92	27.412	526.18	140.02	-2.9875	459.63	248.55	308.85	442.83	243.41	425.84	517.09	311.41	714.31	487.6	228.35	905.8	500.27	16.811	898.15	680.03	186.56	937.33	681.79	109.39	941.79	473.8	128.6
626.1	146.63	19.448	747.03	96.992	32.726	797.14	142.52	2.5763	694.09	57.921	163.63	619.05	20.743	430.84	602.75	-5.4742	564.26	353.88	136.31	18.757	474.1	186.69	27.44	526.21	140.07	-2.9265	459.59	248.47	308.78	442.98	243.52	425.91	517.34	311.51	714.35	487.66	228.57	905.96	500.28	16.815	898.12	680.1	186.71	937.38	681.77	109.14	941.81	473.77	128.78
626.08	146.53	19.403	747.17	97.052	32.767	797.13	142.54	2.643	694.12	57.759	163.72	618.95	20.603	430.73	602.75	-5.4742	564.26	353.9	136.28	18.753	474.3	186.78	27.337	526.25	140.05	-2.969	459.59	248.47	308.78	442.87	243.48	425.94	517.24	311.49	714.32	487.78	228.6	905.96	500.08	16.956	898.11	680.02	186.3	937.21	681.71	109.11	941.78	473.77	128.78
626.06	146.49	19.442	747.22	97.036	32.741	797.11	142.59	2.5888	694.11	57.729	163.66	618.98	20.61	430.8	602.75	-5.4742	564.26	353.88	136.31	18.757	474.11	186.61	27.45	526.27	140.58	-2.8951	459.68	248.44	308.78	442.91	243.35	425.9	517.25	311.42	714.34	487.77	228.48	905.87	500.17	16.863	898.12	680.06	186.45	937.21	681.71	109.11	941.78	473.77	128.78
626.09	146.46	19.472	747.07	96.893	32.754	797.16	142.47	2.6306	694.26	57.599	163.81	619.14	20.66	430.84	602.75	-5.4742	564.26	353.86	136.31	18.738	474.21	186.57	27.463	526.19	140.54	-2.9107	459.59	248.47	308.78	441.75	244.03	426.01	517.33	311.45	714.29	487.87	228.66	905.86	500.03	16.908	898.03	680.05	186.59	937.27	681.7	108.95	941.83	473.83	128.69
626.04	146.39	19.444	747	96.802	32.802	797.16	142.47	2.6306	694.27	57.63	163.87	619.14	20.66	430.84	602.75	-5.4742	564.26	353.92	136.31	18.711	474.11	186.61	27.45	526.27	140.58	-2.8951	459.59	248.47	308.78	441.79	244.08	426.08	517.31	311.51	714.27	487.9	228.65	905.91	500.02	17.007	898.07	680.05	186.28	937.1	681.59	108.95	941.71	473.77	128.78
626.04	146.39	19.444	747.19	96.602	32.757	797.19	142.4	2.6229	694.39	57.63	163.76	619.14	20.66	430.84	602.75	-5.4742	564.26	353.89	136.22	18.722	474.21	186.57	27.463	526.27	140.58	-2.8951	459.51	248.37	308.7	442.83	243.41	425.84	517.33	311.45	714.29	487.9	228.65	905.91	499.93	16.983	898.07	680.14	186.35	937.13	681.66	108.79	941.8	473.74	128.92
626.09	146.46	19.472	747.32	96.502	32.791	797.19	142.4	2.6229	694.58	57.573	163.69	619.19	20.584	430.92	602.65	-5.676	564.43	353.92	136.17	18.752	474.21	186.57	27.463	526.18	140.45	-2.8522	459.51	248.1	308.53	442.9	243.41	425.89	517.33	311.45	714.29	487.9	228.65	905.91	499.95	17.069	898	680.05	186.28	937.1	681.63	108.81	941.82	473.74	128.95
626.09	146.46	19.472	747.2	96.314	32.826	797.26	142.34	2.5737	694.59	57.509	163.81	619.24	20.569	431.02	602.65	-5.676	564.43	353.89	136.2	18.728	474.21	186.57	27.463	526.26	140.48	-2.7466	459.52	248.07	308.53	442.9	243.41	425.89	517.35	311.5	714.22	487.87	228.66	905.86	499.87	17.068	898.04	680.14	186.35	937.13	681.58	108.51	941.86	473.74	128.92
626.05	146.27	19.43	747.25	96.288	32.803	797.28	142.26	2.5945	694.69	57.392	163.81	619.26	20.507	431.12	602.58	-5.8523	564.52	353.87	136.17	18.77	474.21	186.57	27.463	526.18	140.44	-2.7621	459.44	247.99	308.47	442.87	243.31	425.82	517.43	311.44	714.27	487.9	228.65	905.91	499.79	17.062	898.08	680.16	186.31	937.08	681.61	108.46	941.81	473.74	128.92
626.03	146.17	19.481	747.37	96.416	32.985	797.26	142.34	2.5737	694.81	57.303	163.87	619.26	20.507	431.12	602.58	-5.8523	564.52	353.87	136.17	18.77	474.13	186.43	27.41	526.28	140.5	-2.7463	459.44	247.99	308.47	441.67	243.9	426.02	517.6	311.48	714.32	487.9	228.65	905.91	499.66	17.055	898.14	680.26	186.14	937.18	681.62	108.38	941.87	473.83	128.95
626.13	146.07	19.551	747.37	96.416	32.985	797.28	142.26	2.5945	694.99	57.368	163.87	619.24	20.569	431.02	602.58	-5.8523	564.52	353.87	136.17	18.77	474.13	186.43	27.41	526.39	140.4	-2.7763	459.44	247.99	308.47	441.77	243.95	426	517.46	311.45	714.22	487.9	228.65	905.91	499.66	17.055	898.14	680.26	186.2	937.04	681.59	108.51	941.74	473.81	129.04
626.03	145.93	19.67	747.37	96.416	32.985	797.28	142.26	2.5945	694.93	57.326	163.82	619.21	20.431	431.15	602.58	-5.8523	564.52	353.87	136.17	18.77	474.13	186.43	27.41	526.26	140.48	-2.7466	459.42	247.95	308.52	441.77	243.95	426	517.51	311.47	714.19	487.98	228.57	905.76	499.58	17.198	898.12	680.29	186.07	937.05	681.59	108.51	941.74	473.8	129.02
625.97	145.9	19.647	747.37	96.416	32.985	797.28	142.26	2.5945	694.93	57.326	163.82	619.13	20.31	431.16	602.58	-5.8523	564.52	353.9	136.14	18.798	474.13	186.43	27.41	526.21	140.3	-2.8077	459.51	247.89	308.49	441.67	243.9	426.02	517.67	311.48	714.15	488.2	228.46	905.8	499.58	17.198	898.12	680.31	185.96	937.09	681.62	108.38	941.87	473.81	129.04
625.97	145.9	19.647	747.29	96.298	32.931	797.28	142.26	2.5945	695.08	57.374	163.8	619.32	20.159	431.32	602.58	-5.8523	564.52	353.95	136.05	18.723	474.13	186.43	27.41	526.21	140.3	-2.8077	459.33	247.71	308.39	441.67	243.9	426.02	517.64	311.46	714.24	488.08	228.56	905.9	499.58	17.198	898.12	680.25	185.8	937.19	681.74	108.25	941.86	473.81	129.04
625.92	145.82	19.608	747.29	96.298	32.931	797.28	142.26	2.5945	695.1	57.252	163.6	619.24	20.045	431.32	602.53	-5.841	564.57	353.95	135.98	18.765	474.13	186.43	27.41	526.21	140.3	-2.8077	459.32	247.55	308.33	441.67	243.9	426.02	517.69	311.42	714.03	488.05	228.83	905.83	499.56	17.341	898.15	680.48	185.72	936.94	681.63	108.27	941.72	473.93	129.22
625.97	145.83	19.631	747.29	96.298	32.931	797.28	142.26	2.5945	695.1	57.2	163.59	619.32	20.159	431.32	602.48	-5.8298	564.63	353.99	136.02	18.742	474.13	186.43	27.41	526.21	140.3	-2.8077	459.21	247.58	308.35	441.67	243.9	426.02	517.69	311.5	714.1	488.09	228.71	905.8	499.56	17.341	898.15	680.63	185.74	936.92	681.63	108.31	941.79	473.83	129.5
625.97	145.56	19.633	747.3	96.012	32.985	797.28	142.26	2.5945	695.18	57.056	163.6	619.28	19.852	431.36	602.45	-5.9013	564.64	353.95	135.98	18.765	474.06	186.26	27.406	526.29	140.34	-2.7922	459.25	247.42	308.29	442.69	243.21	425.76	517.74	311.43	714.07	488.09	228.71	905.8	499.51	17.202	898.17	680.58	185.59	936.96	681.68	108.12	941.7	473.97	129.46
625.94	145.5	19.581	747.42	96.021	32.861	797.28	142.26	2.5945	695.21	57.106	163.51	619.28	19.852	431.36	602.53	-5.841	564.57	354.02	135.92	18.759	474.01	186.12	27.409	526.2	140.19	-2.7569	459.14	247.45	308.31	441.62	243.86	425.96	517.74	311.43	714.07	488.29	228.8	905.69	499.51	17.202	898.17	680.63	185.74	936.92	681.56	108.06	941.57	474.09	129.52
625.92	145.46	19.631	747.25	96.289	32.727	797.26	142.17	2.5983	695.2	56.92	163.53	619.34	19.968	431.32	602.45	-5.9013	564.64	354.03	135.89	18.793	473.84	186.05	27.465	526.18	140.08	-2.7096	459.14	247.45	308.31	441.6	243.92	426.02	517.85	311.29	713.95	488.71	228.78	905.59	499.45	17.468	898.27	680.71	185.73	936.89	681.68	107.92	941.54	474.01	129.67
625.93	145.41	19.691	747.37	95.935	32.916	797.26	142.17	2.5983	695.12	56.809	163.61	619.28	19.852	431.36	602.5	-5.9125	564.59	354.02	135.92	18.759	474.01	186.12	27.409	526.18	140.08	-2.7096	459.05	247.38	308.38	441.62	243.86	425.96	517.79	311.42	713.95	488.85	228.84	905.54	499.39	17.519	898.25	680.71	185.73	936.89	681.66	107.72	941.51	474.18	129.7
625.95	145.36	19.683	747.37	95.935	32.916	797.26	142.17	2.5983	695.2	56.92	163.53	619.25	19.782	431.37	602.4	-5.9374	564.69	354.02	135.92	18.759	474.01	186.12	27.409	526.2	140.19	-2.7569	459.04	247.46	308.37	441.62	243.86	425.96	517.95	311.28	713.91	488.86	228.98	905.62	499.27	17.765	898.28	680.86	185.76	936.9	681.66	107.72	941.51	474.19	129.96
625.95	145.36	19.683	747.27	95.906	32.772	797.26	142.17	2.5983	695.12	56.809	163.61	619.25	19.782	431.37	602.4	-5.9374	564.69	354.03	135.89	18.793	474.01	186.12	27.409	526.27	140.13	-2.6941	459.05	247.38	308.38	441.62	243.86	425.96	518.04	311.16	713.85	489.17	229.09	905.44	499.3	17.645	898.32	680.86	185.76	936.9	681.57	107.59	941.53	474.22	129.81
625.94	145.32	19.734	747.2	95.466	32.62	797.26	142.17	2.5983	695.12	56.809	163.61	619.25	19.782	431.37	602.29	-5.9544	564.71	354.03	135.89	18.793	473.98	186.09	27.48	526.27	140.13	-2.6941	459.05	247.38	308.38	441.55	243.87	425.96	518.15	311.2	713.84	489.26	229.2	905.37	499.16	17.885	898.28	680.94	185.83	936.79	681.63	107.67	941.43	474.38	129.97
625.89	145.25	19.782	747.2	95.466	32.62	797.26	142.17	2.5983	695.17	56.655	163.74	619.2	19.737	431.43	602.16	-6.0993	564.71	354.05	135.88	18.752	474.09	186.12	27.367	526.27	140.13	-2.6941	458.82	247.35	308.45	441.62	243.86	425.96	518.04	311.16	713.85	489.62	229.07	905.39	499.09	17.873	898.26	681.3	185.68	936.81	681.66	107.72	941.38	474.36	130.3
626.03	145.17	19.765	747.35	95.683	32.817	797.26	142.17	2.5983	695.17	56.655	163.74	618.93	19.764	431.39	602.04	-6.0367	564.79	354.05	135.83	18.731	473.88	186.09	27.392	526.15	140	-2.6458	458.76	247.22	308.42	441.46	243.84	425.96	518.04	311.16	713.85	489.32	229.38	905.35	499.08	17.96	898.26	681.12	185.49	936.77	681.69	107.61	941.4	474.52	130.34
626.03	145.17	19.765	747.2	95.466	32.62	797.26	142.17	2.5983	695.12	56.809	163.61	618.93	19.764	431.39	601.96	-6.1206	564.76	354.03	135.84	18.771	473.68	186	27.484	526.18	140.08	-2.7096	458.81	247.19	308.36	441.66	243.83	425.97	518.16	311.08	713.7	489.38	229.38	905.44	499.08	18.031	898.31	681.39	185.4	936.7	681.69	107.57	941.34	474.35	130.33
626.08	145.19	19.727	747.2	95.466	32.62	797.28	142.08	2.6056	695.12	56.549	163.78	618.93	19.764	431.39	601.89	-6.0811	564.75	354.12	135.78	18.761	473.88	186.09	27.392	526.18	140.08	-2.7096	458.67	246.97	308.45	441.49	243.74	426.02	518.27	311.11	713.71	489.69	229.2	905.35	499.08	18.031	898.31	681.53	185.24	936.57	681.82	107.62	941.32	474.5	130.36
626.03	145.17	19.765	747.2	95.466	32.62	797.27	142.06	2.6552	695.12	56.549	163.78	618.78	19.764	431.42	601.89	-6.0986	564.71	354.09	135.76	18.741	473.75	186	27.442	526.2	139.92	-2.793	458.49	247.01	308.45	441.38	243.79	426.01	518.4	311.01	713.7	489.51	229.28	905.34	499.01	18.02	898.29	681.57	185.37	936.42	681.93	107.6	941.25	474.5	130.36
626.03	145.13	19.816	747.2	95.466	32.62	797.24	141.94	2.6279	695.12	56.549	163.78	618.73	19.738	431.38	601.81	-6.1854	564.79	354.16	135.71	18.74	473.95	186.09	27.35	526.16	139.83	-2.7291	458.38	246.87	308.53	441.49	243.74	426.02	518.34	310.78	713.58	489.84	229.43	905.34	499.08	18.031	898.31	681.38	185.05	936.38	682.07	107.49	941.19	474.59	130.4
626.03	145.13	19.816	747.24	95.521	32.536	797.21	141.88	2.6481	695.12	56.549	163.78	618.73	19.738	431.38	601.72	-6.1158	564.87	354.09	135.76	18.741	473.68	186	27.484	526.16	139.83	-2.7291	458.45	246.9	308.48	441.47	243.6	426	518.31	310.72	713.59	489.66	229.53	905.37	499.01	18.119	898.33	681.85	185.52	936.44	681.67	107.27	940.85	474.59	130.4
625.99	145.04	19.817	747.17	95.421	32.581	797.21	141.88	2.6481	695.12	56.549	163.78	618.39	19.708	431.19	601.74	-6.1072	564.84	354.22	135.69	18.737	474.01	186.12	27.409	526.16	139.83	-2.7291	458.43	246.71	308.49	441.49	243.7	426.07	518.57	310.9	713.57	490.04	229.45	905.28	499.05	18.008	898.4	681.85	185.52	936.44	681.61	107.11	940.61	474.76	130.57
625.95	144.93	19.844	747.15	95.382	32.516	797.21	141.88	2.6481	695.11	56.469	163.77	618.47	19.63	431.34	601.61	-6.1428	564.86	354.22	135.64	18.709	473.77	186.09	27.542	526.16	139.83	-2.7291	458.38	246.87	308.53	441.36	243.55	426.02	518.61	310.6	713.42	489.16	229.3	905.98	498.97	18.099	898.42	681.65	185.09	935.99	681.61	107.12	940.52	474.91	130.68
625.95	144.93	19.844	747.15	95.382	32.516	797.21	141.88	2.6481	695.12	56.549	163.78	618.31	19.703	431.29	601.25	-6.0514	564.74	354.16	135.69	18.709	473.77	186.09	27.542	526.2	139.92	-2.793	458.37	246.73	308.42	441.29	243.5	426.07	518.67	310.61	713.36	489.34	229.42	906.06	498.98	18.338	898.37	681.64	185.11	935.87	682.23	107.37	940.68	475.07	130.91
625.96	144.87	19.989	747.15	95.382	32.516	797.2	141.86	2.6977	695.11	56.469	163.77	618.28	19.696	431.21	601.12	-6.1026	564.85	354.22	135.69	18.737	473.91	186.05	27.423	526.16	139.83	-2.7291	458.43	246.71	308.49	441.25	243.55	425.98	518.67	310.61	713.36	489.45	229.53	905.95	498.89	18.29	898.51	681.81	185.08	935.75	682.25	107.31	940.52	475.14	130.99
625.94	144.89	19.885	747.15	95.382	32.516	797.2	141.86	2.6977	695.05	56.427	163.72	618.05	19.706	431.14	600.99	-5.9872	564.91	354.22	135.64	18.709	474.06	186.08	27.438	526.16	139.83	-2.7291	458.28	246.49	308.35	441.25	243.55	425.98	518.68	310.71	713.37	489.47	229.59	905.84	498.89	18.29	898.51	681.82	185.11	935.61	682.27	107.31	940.47	475.31	131.04
625.93	144.85	19.919	747.15	95.382	32.516	797.26	141.82	2.7195	695.08	56.413	163.67	617.87	19.692	431.19	600.66	-5.8496	564.74	354.22	135.64	18.709	473.68	186.03	27.518	526.2	139.92	-2.793	458.38	246.66	308.41	441.21	243.41	426.08	518.87	310.53	713.36	489.47	229.59	905.84	498.95	18.446	898.45	681.83	185.16	935.47	682.44	107.49	940.32	475.3	131.1
625.99	144.84	19.971	747.13	95.32	32.496	797.22	141.83	2.6565	695.08	56.413	163.67	617.84	19.736	431.1	600.5	-5.8323	564.77	354.22	135.64	18.709	473.84	186.05	27.465	526.16	139.83	-2.7291	458.23	246.64	308.39	441.11	243.5	426.02	518.87	310.53	713.36	489.47	229.65	905.94	498.84	18.355	898.56	681.86	185.04	935.47	682.49	107.49	940.37	475.53	131.28
625.93	144.85	19.919	747.11	95.314	32.531	797.2	141.86	2.6977	695.08	56.413	163.67	617.62	19.729	431.08	600.51	-5.6888	564.68	354.22	135.64	18.709	473.61	186.04	27.56	526.16	139.83	-2.7291	458.34	246.54	308.43	441.24	243.5	426.03	518.97	310.51	713.34	489.57	229.75	905.86	498.74	18.483	898.57	682.01	184.94	935.29	682.57	107.42	940.17	475.66	131.35
625.95	144.8	19.942	747.1	95.252	32.51	797.26	141.82	2.7195	694.99	56.278	163.75	617.57	19.859	431	600.5	-5.772	564.7	354.22	135.64	18.709	473.77	186.09	27.542	526.16	139.83	-2.7291	458.28	246.49	308.35	442.1	242.81	425.84	519.06	310.55	713.3	489.77	229.95	905.77	498.85	18.609	898.49	682.01	184.94	935.29	682.66	107.46	940.05	475.79	131.42
625.96	144.79	19.945	747.29	94.755	32.904	797.2	141.86	2.6977	694.99	56.278	163.75	617.3	19.842	431.06	600.42	-5.6422	564.83	354.22	135.64	18.709	473.91	186.12	27.556	526.16	139.83	-2.7291	458.11	246.45	308.23	441.9	242.81	425.83	519.11	310.58	713.25	489.94	230.16	905.88	498.69	18.691	898.53	682.09	184.94	935.24	682.62	107.3	939.96	475.82	131.36
625.92	144.75	19.916	747.29	94.755	32.904	797.26	141.82	2.7195	694.99	56.278	163.75	617.14	19.958	430.94	600.43	-5.7423	564.8	354.22	135.64	18.709	473.68	186.03	27.518	526.16	139.83	-2.7291	458.28	246.49	308.35	441.92	242.91	425.78	519.15	310.58	713.2	489.97	230.16	905.92	498.69	18.691	898.53	682.36	185.11	935.17	682.63	107.39	939.88	475.82	131.35
625.97	144.73	19.996	747.29	94.755	32.904	797.29	141.8	2.6783	694.99	56.278	163.75	616.97	20.045	430.94	600.42	-5.6422	564.83	354.22	135.64	18.709	473.61	186.04	27.56	526.16	139.83	-2.7291	458.07	246.61	308.28	441.89	242.86	425.77	519.15	310.58	713.2	489.97	230.16	905.92	498.66	18.577	898.6	682.34	185.22	935.12	682.76	107.3	939.8	475.82	131.35
625.93	144.74	19.991	747.29	94.755	32.904	797.26	141.82	2.7195	694.94	56.254	163.65	616.87	20.039	430.98	600.42	-5.6422	564.83	354.22	135.64	18.709	473.68	185.83	27.249	526.16	139.83	-2.7291	458.17	246.47	308.33	441.92	242.91	425.78	519.15	310.58	713.2	490.18	230.27	905.9	498.72	18.809	898.49	682.46	185.38	934.99	682.76	107.26	939.72	476.04	131.59
625.94	144.66	20.076	747.29	94.716	32.827	797.29	141.8	2.6783	694.94	56.254	163.65	616.87	20.039	430.98	600.13	-5.5042	564.91	354.22	135.64	18.709	473.99	186.12	27.514	526.23	139.81	-2.7358	458.07	246.61	308.28	442	242.83	425.86	519.15	310.58	713.2	490.24	230.36	905.95	498.74	18.946	898.59	682.54	185.17	934.95	682.84	107.41	939.67	476.07	131.74
625.99	144.7	20.106	747.35	94.783	32.841	797.38	141.65	2.8546	694.68	56.332	163.55	616.81	19.931	431.01	600.19	-5.3253	564.79	354.22	135.64	18.709	473.91	186.12	27.556	526.16	139.83	-2.7291	458.17	246.47	308.33	441.89	242.86	425.77	519.15	310.58	713.2	490.24	230.36	905.95	498.66	19.028	898.57	682.57	185.13	934.9	682.96	107.4	939.61	476.38	131.92
625.99	144.7	20.106	747.35	94.783	32.841	797.32	141.55	2.7985	694.68	56.332	163.55	616.87	20.039	430.98	599.96	-5.2735	564.78	354.2	135.61	18.66	473.77	186.09	27.542	526.16	139.83	-2.7291	458.17	246.47	308.33	441.82	242.92	425.83	519.2	310.64	713.27	491.3	230.61	905.4	498.7	19.115	898.6	682.84	185.26	934.83	683.15	107.34	939.64	476.53	131.96
625.96	144.7	20.037	747.29	94.755	32.904	797.31	141.65	2.8619	694.58	56.382	163.59	616.87	20.039	430.98	599.76	-5.3552	564.87	354.22	135.64	18.709	473.61	186.04	27.56	526.16	139.83	-2.7291	458.11	246.45	308.23	441.85	242.79	425.74	519.15	310.58	713.2	491.44	230.87	905.51	498.75	19.162	898.54	683.18	185.47	934.87	683.3	107.34	939.64	476.64	132.09
626	144.75	20.027	747.15	95.075	32.396	797.42	141.52	2.8423	694.4	56.237	163.65	616.72	19.97	430.96	599.73	-5.1319	564.7	354.22	135.64	18.709	473.77	186.08	27.574	526.16	139.83	-2.7291	458.07	246.61	308.28	441.92	242.91	425.78	519.34	310.78	713.22	491.42	230.99	905.56	498.7	19.115	898.6	683.09	185.19	934.91	683.3	107.34	939.64	476.76	132.11
625.97	144.73	19.92	747.16	94.669	32.81	797.36	141.47	2.8921	694.29	56.352	163.72	616.55	20.016	430.77	599.55	-5.1661	564.84	354.16	135.66	18.712	473.62	186.03	27.593	526.16	139.83	-2.7291	458.07	246.69	308.34	441.91	242.95	425.72	519.43	310.81	713.19	491.54	231.05	905.5	498.75	19.222	898.62	683.13	185.24	934.81	683.38	107.33	939.59	476.9	132.17
625.88	144.74	19.831	747.26	94.645	32.833	797.31	141.46	2.9688	694.3	56.339	163.78	616.36	19.917	430.79	599.36	-5.1377	564.95	354.11	135.66	18.745	473.61	186.04	27.56	526.16	139.83	-2.7291	458.13	246.62	308.36	442.02	243.1	425.84	519.48	310.79	713.13	491.54	231.05	905.5	498.74	19.247	898.67	683.17	185.51	934.8	683.61	107.5	939.53	476.9	132.17
625.81	144.71	19.834	747.26	94.61	32.76	797.31	141.46	2.9688	694.16	56.435	163.87	616.35	20.013	430.81	599.36	-5.1377	564.95	354.16	135.66	18.712	473.99	186.12	27.514	526.16	139.83	-2.7291	458.17	246.63	308.3	441.91	242.95	425.72	519.54	310.85	713.04	491.62	231.21	905.62	498.71	19.316	898.7	683.43	185.52	934.65	683.61	107.5	939.53	476.97	132.33
625.93	144.82	19.835	747.2	94.7	32.855	797.31	141.46	2.9688	694.21	56.556	163.83	616.2	19.986	430.89	599.36	-5.1377	564.95	354.16	135.71	18.74	473.84	186.08	27.5	526.16	139.83	-2.7291	458.15	246.65	308.23	441.99	243.12	425.76	519.69	310.88	713.02	491.86	231.48	905.61	498.82	19.356	898.61	683.28	185.47	934.43	683.65	107.52	939.48	477.12	132.55
625.93	144.82	19.835	747.02	94.637	32.903	797.28	141.39	2.9847	693.9	56.54	163.87	615.84	20.115	430.91	599.13	-5.0679	564.95	354.16	135.66	18.712	473.84	186.07	27.532	526.16	139.83	-2.7291	458.2	246.94	308.35	442.08	243.01	425.69	519.8	310.92	713.01	491.92	231.52	905.54	498.73	19.34	898.74	683.56	185.6	934.54	683.7	107.55	939.36	477.09	132.49
625.9	144.82	19.754	747.07	94.653	32.838	797.21	141.43	2.9629	693.9	56.54	163.87	615.92	20.274	430.88	599.13	-5.0679	564.95	354.22	135.64	18.709	473.68	186.03	27.518	526.16	139.83	-2.7291	458.3	247.01	308.39	442.02	243.13	425.69	519.9	310.94	713.02	491.96	231.79	905.54	498.68	19.351	898.79	683.58	185.63	934.48	683.74	107.65	939.33	477.24	132.71
625.91	144.96	19.747	747.02	94.603	32.829	797.31	141.46	2.9688	693.83	56.503	163.97	615.83	20.275	430.93	599.02	-5.0806	564.98	354.16	135.68	18.771	473.84	186.07	27.532	526.16	139.83	-2.7291	458.17	247.05	308.26	442.32	243.16	425.76	519.94	310.97	712.97	491.41	231.83	905.94	498.69	19.521	898.76	683.76	185.74	934.36	683.74	107.65	939.33	477.41	132.76
625.94	145	19.787	747.07	94.653	32.838	797.17	141.54	2.9251	693.71	56.766	164.04	615.62	20.419	430.84	599.02	-5.0806	564.98	354.09	135.76	18.741	473.77	186.09	27.542	526.16	139.83	-2.7291	458.3	247.16	308.29	442.22	243.18	425.78	519.94	310.97	712.97	491.51	231.88	905.9	498.65	19.605	898.88	683.76	185.74	934.36	683.77	107.53	939.31	477.41	132.78
625.86	144.98	19.791	747.16	94.707	32.889	797.24	141.5	2.947	693.36	56.931	163.99	615.54	20.447	430.78	599	-4.6729	564.91	354.15	135.74	18.737	473.84	186.07	27.532	526.16	139.83	-2.7291	458.28	247.24	308.28	442.27	243.25	425.69	519.94	310.97	712.97	491.51	231.88	905.9	498.62	19.611	898.81	683.76	185.74	934.36	683.92	107.68	939.33	477.49	132.82
625.92	145.14	19.746	747.02	94.637	32.903	797.22	141.58	2.9178	693.28	56.956	163.89	615.54	20.447	430.78	598.8	-4.6808	564.9	354.09	135.76	18.741	473.84	186.07	27.532	526.07	139.76	-2.7174	458.35	247.35	308.28	442.32	243.33	425.69	520.06	311.12	712.94	491.58	231.92	905.86	498.74	19.652	898.84	683.91	185.67	934.3	683.91	107.75	939.28	477.47	132.89
625.93	145.16	19.678	746.68	95.095	32.518	797.24	141.5	2.947	693.27	57.039	163.83	615.14	20.561	430.9	598.78	-4.6402	564.96	354.04	135.76	18.773	473.75	186	27.442	526.16	139.83	-2.7291	458.29	247.31	308.2	442.32	243.33	425.69	520.04	311.19	712.95	491.73	232.03	905.87	498.79	19.797	898.82	684.02	185.58	934.23	683.95	107.87	939.26	477.52	133.06
625.92	145.3	19.664	746.68	95.095	32.518	797.15	141.69	2.8561	693.28	57.203	163.82	614.88	20.544	431.01	598.72	-4.4842	564.99	354.03	135.77	18.696	474.01	186.08	27.577	526.16	139.83	-2.7291	458.29	247.31	308.2	442.32	243.33	425.69	520.1	311.26	712.91	491.73	232.03	905.87	498.91	19.929	898.87	684.11	185.66	934.07	683.89	107.8	939.21	477.55	133.17
625.95	145.36	19.683	746.73	95.231	32.524	797.16	141.61	2.8855	693.04	57.15	163.92	614.72	20.838	430.96	598.72	-4.4842	564.99	354.09	135.76	18.741	473.99	186.12	27.514	526.14	139.77	-2.6675	458.46	247.48	308.28	442.32	243.33	425.69	520.09	311.4	713	491.73	232.03	905.87	498.96	20.149	898.81	684.21	185.8	934	683.93	107.91	939.19	477.64	133.19
625.9	145.36	19.657	746.78	95.214	32.596	797.15	141.69	2.8561	693.04	57.15	163.92	614.68	21.17	430.96	598.6	-4.3213	564.95	354.04	135.8	18.795	473.77	186.08	27.574	526.16	139.83	-2.7291	458.58	247.52	308.18	442.44	243.36	425.69	520.18	311.3	712.84	491.86	232.19	905.87	498.92	20.292	898.91	684.18	185.87	934.04	683.93	107.91	939.19	477.75	133.28
625.9	145.4	19.597	746.78	95.214	32.596	797.15	141.69	2.8561	692.83	57.493	163.84	614.68	21.3	430.85	598.31	-4.2375	564.76	354.08	135.84	18.728	473.99	186.12	27.514	526.07	139.76	-2.7174	458.74	247.58	308.19	442.44	243.36	425.69	520.28	311.47	712.94	491.85	232.33	905.89	499.02	20.569	898.86	684.21	185.8	934	683.93	107.91	939.19	477.74	133.38
625.89	145.5	19.558	746.82	95.286	32.576	797.15	141.69	2.8561	692.69	57.568	163.86	614.49	21.539	430.81	598.31	-4.2375	564.76	353.96	135.84	18.716	473.99	186.12	27.514	526.14	139.77	-2.6675	458.58	247.52	308.1	442.51	243.37	425.74	520.13	311.8	712.96	492.41	232.56	905.45	498.9	20.711	898.72	684.22	185.74	933.91	683.93	107.86	939.09	477.74	133.54
625.93	145.65	19.5	746.82	95.211	32.618	797.15	141.69	2.8561	692.7	57.809	163.75	614.5	21.631	430.72	598.36	-4.0039	564.81	354.03	135.82	18.717	474.06	186.08	27.438	526.14	139.77	-2.6675	458.92	247.58	308.12	442.42	243.45	425.68	520.39	312.09	713.07	492.49	232.52	905.34	498.99	20.651	898.81	684.3	185.7	933.94	683.96	107.82	939.04	477.71	133.51
625.87	145.89	19.535	746.94	95.385	32.621	797.11	141.75	2.7739	692.55	58.015	163.69	614.5	21.631	430.72	598.42	-3.8868	564.78	353.99	135.85	18.742	474.02	186.15	27.443	526.14	139.77	-2.6675	459.07	247.57	308	442.4	243.48	425.64	520.38	312.09	712.93	492.6	232.73	905.32	498.99	20.988	898.72	684.62	186.09	934.04	683.97	107.86	938.98	477.78	133.53
625.92	146.06	19.418	746.84	95.357	32.625	797.14	141.78	2.7362	692.65	58.118	163.74	614.53	21.701	430.7	598.37	-3.7777	564.66	353.94	135.86	18.822	473.91	186.03	27.456	526.07	139.76	-2.7174	459.07	247.57	308	442.36	243.65	425.62	520.71	312.37	712.94	492.6	232.73	905.32	499	21.096	898.8	684.49	185.88	933.94	684.1	107.9	938.93	477.82	133.82
625.96	146.25	19.47	746.88	95.4	32.69	797.17	141.94	2.6887	692.37	58.037	163.85	614.53	21.701	430.7	598.45	-3.7533	564.68	353.96	135.89	18.772	473.68	186	27.484	526.09	139.3	-2.8725	459.11	247.58	307.94	442.73	243.83	425.71	520.75	312.35	712.89	492.15	232.68	905.64	499.01	21.216	898.67	684.71	185.79	933.82	684.2	107.91	938.92	478.03	134.09
625.93	146.4	19.326	746.83	95.76	32.667	797.1	142	2.738	692.46	58.408	163.82	614.53	21.701	430.7	598.27	-3.5303	564.56	353.9	135.89	18.806	473.68	186.03	27.518	526.09	139.3	-2.8725	459.11	247.58	307.94	442.79	243.84	425.65	520.82	312.54	712.91	492.3	232.84	905.59	498.93	21.303	898.67	684.76	185.98	933.84	684.1	107.9	938.93	478.08	134.13
626.01	146.47	19.311	746.79	96.01	32.604	797.12	142.09	2.7508	692.41	58.636	163.85	614.56	21.947	430.71	598.36	-3.5238	564.58	353.88	135.99	18.847	474.09	186.12	27.367	526.07	139.26	-2.8197	459.18	247.71	307.98	442.79	243.84	425.65	520.91	312.55	712.95	492.3	232.84	905.59	498.85	21.414	898.72	684.81	186.14	933.82	684.2	107.91	938.92	478.08	134.13
625.95	146.56	19.212	746.79	96.01	32.604	797.12	142.09	2.7508	692.52	58.971	163.76	614.5	22.174	430.59	598.36	-3.4005	564.48	353.87	136.02	18.811	473.91	186.03	27.456	526.04	139.27	-2.7552	459.18	247.71	307.98	442.78	243.85	425.59	520.99	312.7	712.88	492.3	232.84	905.59	498.85	21.392	898.68	684.76	185.98	933.84	684.2	107.91	938.92	478.01	134.11
626.05	146.67	19.269	746.63	96.178	32.588	797.19	142.23	2.6476	692.49	59.044	163.84	614.53	22.405	430.49	598.21	-3.2328	564.42	353.87	136.09	18.769	474.06	186.08	27.438	526.06	139.31	-2.808	459.25	247.85	308	442.79	243.84	425.65	521.1	312.87	712.63	492.43	232.93	905.49	498.78	21.478	898.71	684.76	185.98	933.84	684.44	107.95	938.92	478.15	134.16
626.17	146.77	19.23	746.53	96.178	32.654	797.19	142.23	2.6476	692.36	59.343	163.7	614.51	22.55	430.51	598.3	-3.1418	564.33	353.81	136.1	18.728	473.88	186.11	27.457	525.97	139.22	-2.7501	459.25	247.85	308	442.83	243.88	425.53	521.29	313.07	712.59	492.73	233.08	905.42	498.78	21.5	898.76	684.81	186.14	933.82	684.58	107.99	938.86	478.2	134.28
626.07	146.82	19.229	746.63	96.22	32.809	797.21	142.32	2.6438	692.28	59.63	163.53	614.62	22.81	430.52	598.38	-3.0782	564.39	353.84	136.09	18.808	474.06	186.08	27.438	526.04	139.27	-2.7552	459.25	247.85	308	442.83	243.88	425.53	521.46	313.15	712.66	492.71	233.18	905.4	498.79	21.734	898.66	684.92	185.94	933.72	684.59	108.03	938.8	478.2	134.28
626.06	146.99	19.128	746.56	96.593	32.894	797.21	142.32	2.6438	692.04	59.715	163.55	614.63	22.717	430.5	598.16	-2.8992	564.3	353.81	136.08	18.846	474.06	186.08	27.438	525.98	139.26	-2.8029	459.25	247.85	308	442.93	243.86	425.53	521.41	313.1	712.59	493.27	233.25	904.99	498.79	21.734	898.66	684.96	185.99	933.59	684.68	108.02	938.71	478.16	134.38
626.08	147.08	19.206	746.6	96.638	32.959	797.19	142.4	2.6229	692.11	59.805	163.47	614.44	22.977	430.56	598.14	-2.7783	564.28	353.73	136.09	18.805	473.91	186.03	27.456	526.06	139.31	-2.808	459.25	247.85	308	442.93	243.86	425.53	521.47	313.21	712.63	493.27	233.25	904.99	499.03	21.951	898.47	685.01	186.15	933.58	684.71	108.1	938.77	478.16	134.49
626.08	147.14	19.094	746.56	96.659	32.983	797.18	142.5	2.5848	692.02	59.795	163.54	614.46	23.032	430.56	598.29	-2.3936	564.11	353.71	136.14	18.874	474.09	186.12	27.367	526.06	139.31	-2.808	459.23	248.02	308.08	442.9	244.04	425.55	521.52	313.27	712.7	493.23	233.35	904.93	499.1	22.084	898.39	685.01	186.15	933.58	684.72	108.13	938.68	478.16	134.46
625.99	147.19	19.139	746.59	96.745	32.909	797.16	142.47	2.6306	691.83	59.915	163.39	614.32	23.311	430.51	598.29	-2.3936	564.11	353.72	136.1	18.882	474.06	186.08	27.438	526.04	139.27	-2.7552	459.17	248.13	308.08	443.01	243.98	425.58	521.52	313.27	712.7	493.45	233.54	904.87	499.22	22.149	898.33	685.03	186.15	933.51	684.74	108.35	938.65	478.23	134.59
626	147.26	19.132	746.46	96.91	32.956	798.09	141.62	2.975	691.83	59.915	163.39	614.34	23.371	430.51	598.3	-2.3229	564.06	353.75	136.16	18.836	474.06	186.08	27.438	526.06	139.35	-2.7447	459.17	248.13	308.08	443.04	244.16	425.55	521.61	313.32	712.67	493.57	233.6	904.82	499.33	22.286	898.43	685.14	186.2	933.58	684.79	108.35	938.66	478.19	134.82
625.99	147.24	19.119	746.59	96.745	32.909	798.02	141.84	2.9264	691.74	60.161	163.34	614.28	23.465	430.64	598.27	-2.28	564.13	353.71	136.14	18.874	474.06	186.08	27.438	526.13	139.34	-2.7921	459.18	247.98	307.99	443.15	244.13	425.54	521.74	313.24	712.59	493.69	233.62	904.82	499.31	22.275	898.37	685.03	186.19	933.44	684.86	108.41	938.53	478.17	134.95
626	147.36	19.119	746.47	96.992	32.902	798.02	141.84	2.9264	691.72	60.184	163.41	614.14	23.779	430.52	598.37	-2.1252	564.1	353.73	136.17	18.829	474.06	186.08	27.438	526.06	139.35	-2.7447	459.17	248.13	308.08	443.22	244.29	425.54	521.7	313.31	712.62	493.4	233.64	905.16	499.42	22.314	898.43	685.14	186.31	933.45	684.91	108.38	938.47	478.2	135.07
625.88	147.39	19.201	746.47	96.992	32.902	798.08	141.81	2.8851	691.8	60.286	163.33	614.14	23.779	430.52	598.39	-2.0604	564.1	353.74	136.16	18.837	474.09	186.12	27.367	526.06	139.35	-2.7447	459.15	248.2	308.07	443.15	244.38	425.51	521.94	313.48	712.57	493.49	233.68	905.18	499.56	22.39	898.29	685.32	186.4	933.5	684.91	108.38	938.47	478.12	135.16
625.88	147.39	19.201	746.47	96.992	32.902	798.05	141.77	2.9425	691.72	60.184	163.41	614.14	23.827	430.53	598.47	-1.6805	564.03	353.78	136.21	18.864	474.09	186.12	27.367	526.07	139.39	-2.7975	459.21	248.24	308.02	443.21	244.26	425.51	522.05	313.44	712.5	493.64	233.86	905.06	499.61	22.384	898.3	685.6	186.52	933.46	684.91	108.45	938.46	478.19	135.26
625.88	147.39	19.201	746.47	96.992	32.902	798.1	141.82	2.8614	691.72	60.184	163.41	614.14	23.827	430.53	598.42	-1.7554	564.06	353.75	136.26	18.838	474.06	186.08	27.438	526.14	139.38	-2.7984	459.15	248.2	308.07	443.15	244.38	425.51	522.32	313.41	712.38	493.74	234.06	905.03	499.65	22.447	898.31	685.67	186.52	933.41	685.01	108.49	938.5	478.16	135.26
625.94	147.38	19.168	746.54	97.083	32.854	798.05	141.79	2.918	691.8	60.286	163.33	614.2	23.977	430.54	598.4	-1.5356	564.05	353.76	136.27	18.942	474.09	186.12	27.367	526.06	139.35	-2.7447	459.26	248.53	308.07	443.18	244.39	425.45	522.58	313.46	712.31	493.74	234.06	905.03	499.69	22.432	898.26	685.82	186.64	933.46	685.03	108.45	938.39	478.32	135.48
625.88	147.39	19.201	746.47	96.992	32.902	798.05	141.79	2.918	691.72	60.184	163.41	614.2	23.977	430.54	598.36	-1.4854	564.12	353.78	136.35	18.821	474.09	186.12	27.367	526.06	139.35	-2.7447	459.23	248.91	308.29	443.19	244.47	425.39	522.58	313.46	712.31	493.82	234.22	905	499.73	22.532	898.28	685.82	186.64	933.46	685.07	108.58	938.38	478.34	135.65
625.88	147.39	19.201	746.54	97.083	32.854	798.08	141.78	2.8771	691.8	60.286	163.33	614.15	23.988	430.59	598.3	-1.4279	564.22	353.77	136.39	18.992	474.06	186.08	27.438	526.06	139.35	-2.7447	459.13	248.79	308.19	443.19	244.47	425.39	522.54	313.53	712.34	493.78	234.27	904.96	499.81	22.655	898.32	686.09	186.64	933.53	685.12	108.71	938.34	478.44	135.55
625.91	147.49	19.177	746.47	96.992	32.902	798.1	141.76	2.8767	691.8	60.286	163.33	614.19	24.057	430.56	598.23	-1.4226	564.27	353.73	136.4	18.901	474.09	186.12	27.367	526.07	139.39	-2.7975	459.19	249.05	308.31	443.2	244.7	425.44	522.54	313.63	712.36	493.9	234.48	904.86	499.81	22.655	898.32	686.34	186.57	933.31	685.19	108.63	938.38	478.43	135.54
625.88	147.39	19.201	746.47	96.992	32.902	798.12	141.71	2.8724	691.61	60.137	163.4	614.19	24.057	430.56	598.13	-1.4293	564.3	353.76	136.42	19.038	474.09	186.12	27.367	526.07	139.39	-2.7975	459.3	249.06	308.21	442.88	244.71	425.28	522.54	313.63	712.36	494.13	234.49	904.85	500.03	22.801	898.26	686.37	186.81	933.44	685.2	108.67	938.38	478.41	135.92
625.91	147.49	19.177	746.47	96.992	32.902	798.14	141.75	2.8359	691.55	60.223	163.26	614.27	24.082	430.58	598.23	-1.4226	564.27	353.7	136.39	19.087	474.09	186.12	27.367	526.07	139.39	-2.7975	459.28	249.12	308.11	442.89	244.95	425.43	522.53	313.65	712.31	494.31	234.68	904.77	499.96	22.832	898.38	686.7	186.81	933.41	685.4	108.78	938.36	478.32	136.02
625.91	147.49	19.177	746.33	97.045	32.801	798.12	141.71	2.8724	691.55	60.223	163.26	614.31	24.205	430.5	598.23	-1.4226	564.27	353.75	136.64	18.999	474.09	186.12	27.367	526.06	139.31	-2.808	459.35	249.22	308.18	443.04	245.2	425.43	522.63	313.63	712.3	494.44	234.65	904.77	500.23	22.96	898.23	686.85	187.13	933.38	685.42	108.86	938.37	478.51	135.96
625.88	147.39	19.201	746.47	96.992	32.902	798.03	141.58	2.6668	691.45	60.279	163.17	614.19	24.057	430.56	598.23	-1.4226	564.27	353.76	136.72	19.033	474.09	186.12	27.367	526.07	139.39	-2.7975	459.4	249.38	308.33	442.84	245.08	425.35	522.83	313.59	712.27	494.48	234.76	904.72	500.23	22.984	898.28	686.85	187.13	933.38	685.73	108.88	938.49	478.52	136.13
625.99	147.5	19.153	746.39	97.136	32.754	798.13	141.69	2.8957	691.46	60.254	163.09	614.31	24.205	430.5	598.25	-1.3911	564.34	353.81	136.81	19.047	474.09	186.12	27.367	526.07	139.39	-2.7975	459.4	249.38	308.33	442.95	245.18	425.39	522.83	313.59	712.27	494.62	234.8	904.55	500.27	23.121	898.24	686.93	187.32	933.28	685.76	108.95	938.47	478.57	136.15
625.95	147.48	19.146	746.33	97.045	32.801	798.03	141.58	2.6668	691.43	60.467	163.07	614.31	24.205	430.5	598.31	-1.2719	564.29	353.78	136.86	19.033	474.09	186.12	27.367	526.06	139.31	-2.808	459.29	249.52	308.29	442.86	245.29	425.22	522.91	313.56	712.17	494.72	234.88	904.65	500.39	23.469	898.17	686.86	187.08	933.29	685.82	108.96	938.47	478.62	136.18
625.95	147.48	19.146	746.33	97.045	32.801	798.12	141.66	2.9322	691.44	60.443	162.99	614.31	24.205	430.5	598.33	-1.3387	564.3	353.74	136.86	19.11	474.09	186.12	27.367	526.06	139.31	-2.808	459.27	249.63	308.23	442.79	245.59	425.45	523.19	313.65	712.11	495.52	234.9	904.04	500.39	23.514	898.29	687.37	187.47	933.47	685.61	108.7	938.21	478.58	136.33
626.01	147.47	19.113	746.33	97.045	32.801	798.02	141.53	2.7267	691.17	60.523	163.14	614.31	24.205	430.5	598.34	-1.3361	564.3	353.76	137.04	19.12	474.15	186.28	27.371	526.03	139.39	-2.6855	459.28	249.67	308.25	442.81	245.71	425.38	523.22	313.64	712.06	494.91	234.87	904.57	500.62	23.491	898.23	687.47	187.58	933.44	685.61	108.7	938.21	478.65	136.38
625.88	147.51	19.121	746.39	97.136	32.754	798.03	141.46	2.7465	691.25	60.625	163.06	614.31	24.205	430.5	598.51	-1.0435	564.32	353.76	137.04	19.12	474.09	186.12	27.367	526.04	139.43	-2.7382	459.27	249.7	308.2	442.81	245.71	425.38	523.4	313.7	712.06	494.97	234.98	904.62	500.71	23.688	898.31	687.47	187.58	933.44	685.61	108.7	938.21	478.62	136.39
625.99	147.5	19.153	746.39	97.136	32.754	798.02	141.53	2.7267	691.1	60.433	163.22	614.39	24.302	430.52	598.52	-1.172	564.24	353.74	137.17	19.163	474.09	186.12	27.367	526.06	139.35	-2.7447	459.32	249.83	308.19	442.96	245.76	425.52	523.54	313.76	712	495.59	235.01	904.09	500.8	23.752	898.33	687.49	187.58	933.34	685.99	109.02	938.27	478.69	136.41
626	147.65	19.127	746.33	97.045	32.801	798.03	141.58	2.6668	691.11	60.621	163.11	614.39	24.302	430.52	598.51	-1.0435	564.32	353.75	137.13	19.208	474.09	186.12	27.367	526.13	139.54	-2.7118	459.37	249.99	308.13	442.96	245.9	425.41	523.54	313.76	712	495.11	234.95	904.56	500.79	23.791	898.39	687.49	187.58	933.34	685.9	108.88	938.21	478.75	136.79
626	147.65	19.127	746.29	97.135	32.82	798.03	141.58	2.6668	690.97	60.584	163.14	614.39	24.302	430.52	598.56	-0.98349	564.28	353.78	137.18	19.126	474.15	186.28	27.371	526.06	139.51	-2.7277	459.34	250.17	308.21	442.93	245.97	425.42	523.52	313.77	711.94	495.39	234.86	904.36	500.85	23.816	898.4	687.47	187.58	933.44	686.16	109.28	938.37	478.77	136.9
625.92	147.77	19.05	746.34	97.285	32.824	798.02	141.53	2.7267	690.97	60.584	163.14	614.53	24.345	430.61	598.7	-0.94519	564.31	353.71	137.15	19.198	474.2	186.42	27.368	526.06	139.51	-2.7277	459.34	250.17	308.21	442.93	245.97	425.42	523.63	313.8	711.95	495.54	234.94	904.45	500.87	23.777	898.34	687.85	187.76	933.4	686.16	109.28	938.37	478.82	137.08
626.07	147.86	19.022	746.28	97.183	32.851	798.04	141.62	2.6303	690.97	60.584	163.14	614.64	24.666	430.62	598.78	-0.86251	564.35	353.71	137.18	19.163	474.2	186.42	27.368	526.02	139.48	-2.6705	459.41	250.3	308.24	442.93	245.97	425.42	523.94	314.03	711.93	496.09	235.14	903.8	500.98	23.859	898.41	687.95	188.05	933.41	686.16	109.28	938.37	478.75	137.19
625.93	147.85	19.009	746.34	97.285	32.824	798.04	141.62	2.6303	690.96	60.757	163.08	614.56	24.636	430.48	598.7	-0.94519	564.31	353.7	137.28	19.208	474.2	186.42	27.368	526.06	139.51	-2.7277	459.41	250.3	308.24	443.03	246.15	425.33	523.93	314.12	711.83	496.21	235.17	903.89	501.06	23.911	898.36	687.83	187.88	933.33	686.32	109.26	938.24	478.69	137.21
625.99	147.9	18.98	746.39	97.372	32.798	797.98	141.75	2.6057	690.91	60.849	162.96	614.61	24.641	430.55	598.78	-0.86251	564.35	353.82	137.31	19.161	474.2	186.42	27.368	526.04	139.56	-2.6754	459.36	250.37	308.28	442.98	246.22	425.37	524.14	314.22	711.79	496.07	235.19	903.92	501.13	23.911	898.32	688.18	188.04	933.33	686.32	109.26	938.24	478.69	137.2
626.1	148.19	18.976	746.36	97.426	32.79	797.95	141.71	2.5741	690.91	60.849	162.96	614.64	24.666	430.62	599.04	-0.77251	564.27	353.85	137.48	19.057	474.2	186.42	27.368	526.04	139.56	-2.6754	459.36	250.37	308.28	442.9	246.31	425.44	524.19	314.34	711.78	496.23	235.12	903.79	501.25	24.06	898.24	688.18	188.04	933.33	686.32	109.29	938.33	478.68	137.53
626.07	148.23	18.991	746.31	97.625	32.667	798.05	141.76	2.5256	690.91	60.849	162.96	614.49	24.729	430.57	599.09	-0.75436	564.22	353.88	137.54	19.218	474.2	186.42	27.368	526.08	139.56	-2.6073	459.36	250.37	308.28	442.9	246.31	425.44	524.58	314.45	711.7	496.23	235.12	903.79	501.47	24.017	898.31	688.44	188.05	933.38	686.59	109.27	938.29	478.64	137.51
626.05	148.36	19.053	746.17	97.667	32.614	797.94	141.92	2.4379	690.91	60.849	162.96	614.57	24.937	430.55	599.14	-0.75083	564.27	353.86	137.61	19.169	474.2	186.42	27.368	526.09	139.66	-2.7095	459.37	250.39	308.21	442.98	246.35	425.46	524.58	314.45	711.7	496.23	235.12	903.79	501.55	23.938	898.33	688.44	188.05	933.38	686.56	109.29	938.18	478.73	137.67
626.09	148.52	19.012	746.17	97.667	32.614	797.91	141.9	2.4733	690.84	60.943	162.98	614.63	24.968	430.49	599.27	-0.71352	564.21	353.91	137.65	19.206	474.31	186.6	27.369	526.12	139.65	-2.6421	459.39	250.6	308.23	442.96	246.29	425.36	524.63	314.58	711.68	496.4	235.5	903.64	501.55	23.938	898.33	688.44	188.05	933.38	686.56	109.32	938.26	478.81	137.71
626.09	148.52	19.012	746.13	97.659	32.675	797.94	141.92	2.4379	690.84	60.943	162.98	614.65	25.078	430.52	599.24	-0.7088	564.26	353.87	137.67	19.251	474.31	186.6	27.369	526.07	139.61	-2.6567	459.37	250.64	308.12	443.06	246.47	425.49	524.74	314.74	711.65	496.42	235.78	903.6	501.67	23.96	898.28	687.75	187.79	933.09	687.19	109.69	938.42	478.81	137.77
626.04	148.68	19.077	746.21	97.769	32.618	797.88	141.95	2.4792	690.92	61.024	162.88	614.47	25.207	430.51	599.28	-0.69899	564.21	353.86	137.71	19.206	474.28	186.57	27.421	526.11	139.61	-2.5893	459.56	250.68	308.05	443.05	246.34	425.38	524.83	314.76	711.68	496.42	235.78	903.6	501.67	23.96	898.28	688.01	187.94	933.1	687.19	109.69	938.42	478.78	137.74
626.04	148.69	19.049	746.35	97.758	32.652	797.94	141.92	2.4379	690.95	61.123	162.87	614.45	25.404	430.52	599.31	-0.63576	564.19	353.94	137.8	19.207	474.36	186.61	27.355	526.16	139.68	-2.6936	459.56	250.68	308.05	443.11	246.45	425.43	524.81	314.92	711.76	496.42	235.78	903.6	501.68	23.985	898.32	688.17	187.87	933.09	687.19	109.73	938.35	478.78	137.92
626.01	148.81	19.123	746.23	97.743	32.769	797.93	141.98	2.4316	690.93	61.49	162.73	614.45	25.404	430.52	599.31	-0.52607	564.08	353.95	137.78	19.205	474.31	186.6	27.369	526.07	139.61	-2.6567	459.68	250.95	308.24	443.07	246.57	425.45	525.05	314.86	711.63	496.54	235.73	903.65	501.75	24.011	898.23	688.18	188.1	933.08	687.29	109.77	938.39	478.71	137.99
625.99	148.87	19.125	746.18	97.705	32.84	797.89	142.02	2.4352	690.86	61.562	162.87	614.45	25.404	430.52	599.46	-0.44691	564.16	353.93	137.86	19.333	474.24	186.61	27.411	526.12	139.65	-2.6421	459.71	250.98	308.28	443.19	246.61	425.48	525.1	314.85	711.58	496.42	235.78	903.6	501.85	23.973	898.02	688.59	187.95	933.13	687.37	109.77	938.36	478.75	138.05
626.04	148.93	19.043	746.25	97.895	32.88	797.89	142.02	2.4352	690.91	61.507	163.01	614.5	25.473	430.48	599.42	-0.37873	564.16	353.94	137.82	19.246	474.24	186.61	27.411	526.12	139.65	-2.6421	459.75	250.98	308.2	443.19	246.61	425.48	525.07	315.06	711.66	496.71	235.71	903.49	501.91	24.1	898.14	688.59	187.95	933.13	687.37	109.77	938.36	478.72	138.15
626.01	149.02	19.102	746.18	97.705	32.84	797.89	142.02	2.4352	690.86	61.562	162.87	614.56	25.538	430.43	599.46	-0.44691	564.16	353.95	137.89	19.332	474.23	186.68	27.399	526.05	139.62	-2.658	459.96	251.15	308.27	443.15	246.7	425.51	525.09	314.99	711.67	496.52	235.89	903.38	502.04	24.107	898.1	688.6	188.19	933.13	687.45	109.82	938.44	478.68	138.11
626.04	148.93	19.043	746.25	97.846	32.904	797.93	141.98	2.4316	690.86	61.562	162.87	614.59	25.597	430.41	599.5	-0.44865	564.11	354.05	138.08	19.294	474.24	186.75	27.359	526.07	139.61	-2.6567	459.85	251.2	308.22	443.15	246.7	425.51	525.13	315.13	711.57	496.52	235.89	903.38	502.04	24.107	898.1	688.63	188.24	933.07	687.52	110.05	938.41	478.63	138.19
625.97	149.04	19.135	746.29	97.906	32.819	797.83	142.04	2.43	690.82	61.903	162.78	614.59	25.597	430.41	599.54	-0.37777	564.08	354	138.01	19.36	474.23	186.68	27.399	526.25	139.72	-2.6737	460.12	251.3	308.15	443.15	246.7	425.51	525.13	315.13	711.57	496.65	235.85	903.43	502.09	24.221	898.04	688.6	188.19	933.13	687.59	109.99	938.47	478.61	138.32
625.95	149.12	19.133	746.24	98.062	32.691	797.89	142.01	2.3887	690.94	61.814	162.84	614.64	25.654	430.36	599.42	-0.37873	564.16	354.05	138.13	19.313	474.4	186.91	27.37	526.12	139.71	-2.6532	460.26	251.34	308.28	443.15	246.7	425.51	525.15	315.22	711.52	496.52	235.89	903.38	502.09	24.221	898.04	688.6	188.19	933.13	687.59	109.99	938.47	478.61	138.32
625.97	149.21	19.099	746.66	97.567	33.287	795.62	144.51	1.5866	690.82	61.903	162.78	614.7	25.615	430.4	599.54	-0.37777	564.08	354.08	138.17	19.351	474	187.13	27.45	526.16	139.68	-2.6936	460.34	251.47	308.36	443.15	246.7	425.51	525.15	315.22	711.52	496.52	235.89	903.38	502.12	24.13	898.09	688.76	188.3	933.14	687.59	109.99	938.47	478.65	138.44
625.97	149.21	19.099	746.12	98.251	32.718	796.92	143.08	2.1105	690.86	61.94	162.84	614.78	25.736	430.33	599.49	-0.17783	564.12	354.04	138.29	19.372	473.71	187.04	27.608	526.05	139.76	-2.6737	460.29	251.36	308.23	443.32	246.87	425.55	525.15	315.22	711.52	496.58	236.06	903.3	502.21	24.145	898.08	688.73	188.24	933.2	686.97	109.89	938.05	478.65	138.44
625.97	149.21	19.099	746.45	97.928	32.954	796.92	143.08	2.1105	690.86	61.94	162.84	614.73	25.702	430.39	599.49	-0.17783	564.12	354.04	138.29	19.372	473.71	187.04	27.608	526.16	139.68	-2.6936	460.28	251.39	308.18	443.32	246.87	425.55	525.19	315.36	711.52	496.58	236.06	903.3	502.23	24.263	898.05	688.76	188.3	933.14	687.01	109.93	937.96	478.62	138.58
626.01	149.23	19.056	746.31	98.173	32.703	796.92	143.08	2.1105	690.94	61.814	162.84	614.73	25.702	430.39	599.43	-0.30837	564.17	354.07	138.44	19.483	474.53	187.01	27.309	526.09	139.66	-2.7095	460.28	251.39	308.18	443.32	246.87	425.55	525.34	315.41	711.47	496.56	236.16	903.37	502.36	24.392	898.05	688.76	188.3	933.14	687.67	110.21	938.41	478.73	138.7
626	149.13	19.1	746.27	98.368	32.528	796.92	143.08	2.1105	690.94	61.814	162.84	614.72	25.735	430.41	599.54	-0.15919	564.18	354.03	138.38	19.375	474.36	187.01	27.358	526.24	139.68	-2.6209	460.32	251.49	308.31	443.27	247.02	425.59	525.39	315.41	711.52	496.53	236.3	903.41	502.33	24.522	898.04	688.76	188.3	933.14	687.76	110.17	938.46	478.66	138.79
626.01	149.19	19.071	746.21	98.019	32.821	796.99	143.02	2.0612	690.98	61.852	162.9	614.83	25.763	430.42	599.68	-0.13432	564.13	354.07	138.45	19.304	474.43	187.05	27.296	526.21	139.75	-2.634	460.32	251.49	308.31	443.25	247.1	425.58	525.4	315.43	711.49	496.53	236.3	903.41	502.37	24.643	898.11	688.76	188.3	933.14	687.76	110.34	938.45	478.68	138.84
625.97	149.21	19.099	746.31	98.173	32.703	796.92	143.08	2.1105	690.91	61.507	163.01	614.79	25.788	430.48	599.75	-0.05079	564.19	354.09	138.53	19.372	474	187.13	27.45	526.08	139.81	-2.6174	460.31	251.54	308.24	443.25	247.21	425.55	525.43	315.44	711.43	496.75	236.48	903.36	502.33	24.625	898.16	688.76	188.3	933.14	687.76	110.34	938.45	478.66	138.79
626	149.13	19.093	746.24	97.868	32.901	796.99	143.02	2.0612	690.89	61.661	162.85	614.94	25.76	430.51	599.78	-0.04814	564.15	354.11	138.51	19.412	474.19	187.17	27.393	526.24	139.75	-2.6409	460.25	251.69	308.26	443.31	247.21	425.63	525.48	315.45	711.48	496.61	236.43	903.41	502.34	24.66	898.16	688.76	188.3	933.14	687.88	110.38	938.49	478.7	138.85
626.02	149.07	19.073	746.32	97.967	32.816	796.99	143.02	2.0612	690.99	61.644	163.05	615.04	25.762	430.58	599.86	-0.02623	564.25	354.11	138.47	19.367	474.6	187	27.267	526.31	139.78	-2.625	460.25	251.69	308.26	443.36	247.33	425.61	525.49	315.49	711.34	496.75	236.7	903.33	502.25	24.756	898.16	688.8	188.35	933.23	687.88	110.38	938.49	478.7	138.85
626	149.13	19.1	746.29	98.164	32.574	797	143.05	2.1227	690.91	61.507	163.01	615.1	25.763	430.51	599.91	-0.00537	564.25	354.07	138.58	19.405	474.43	187.05	27.296	526.31	139.78	-2.625	460.25	251.69	308.26	443.31	247.21	425.63	525.49	315.47	711.39	496.82	236.81	903.36	502.37	24.658	898.23	688.83	188.66	933.16	687.86	110.52	938.57	478.73	139.04
625.97	149.04	19.135	746.24	98.062	32.691	796.92	143.08	2.1105	690.91	61.507	163.01	615.31	25.734	430.52	599.91	-0.00537	564.25	354.08	138.56	19.446	474.43	187.05	27.296	526.09	139.75	-2.6064	460.25	251.69	308.26	443.22	247.19	425.6	525.49	315.49	711.34	496.96	236.86	903.31	502.24	25.02	898.23	688.83	188.66	933.16	687.88	110.45	938.54	478.77	139
626.01	149.02	19.102	746.26	97.805	32.752	797	143.05	2.1227	690.91	61.507	163.01	615.26	25.72	430.5	599.76	-0.12538	564.41	354.08	138.56	19.446	474.19	187.17	27.393	526.27	139.81	-2.5825	460.25	251.69	308.26	443.25	247.21	425.55	525.49	315.49	711.34	496.96	236.86	903.31	502.25	25.132	898.32	688.83	188.66	933.16	687.93	110.59	938.52	478.78	139.05
625.97	149.04	19.135	746.17	97.925	32.623	797	143.05	2.1227	690.91	61.507	163.01	615.37	25.712	430.55	599.92	-0.10829	564.35	354.03	138.56	19.471	474.45	187.08	27.114	526.09	139.66	-2.7095	460.25	251.69	308.26	443.26	247.31	425.58	525.49	315.49	711.34	496.7	237.04	903.25	502.29	25.183	898.37	688.83	188.66	933.16	687.94	110.66	938.57	478.79	139.12
625.94	149.06	19.16	746.29	97.747	32.701	796.97	143.02	2.1065	690.95	61.545	163.07	615.38	25.785	430.6	599.91	-0.00537	564.25	354.07	138.58	19.405	474.48	186.99	27.115	526.16	139.73	-2.548	460.23	251.76	308.25	443.09	247.32	425.51	525.49	315.49	711.34	496.93	236.93	903.25	502.24	25.469	898.37	688.82	188.74	933.17	687.93	110.74	938.52	478.83	139.12
626	149.13	19.093	746.3	97.865	32.681	797.07	142.99	2.0734	690.95	61.545	163.07	615.48	25.808	430.6	599.89	-0.25153	564.49	354.08	138.56	19.446	474.45	187.08	27.114	526.12	139.71	-2.6532	460.23	251.76	308.25	443.24	247.53	425.47	525.49	315.49	711.34	496.7	237.04	903.25	502.24	25.469	898.37	688.87	188.71	933.25	687.9	110.95	938.53	478.83	139.12
625.95	149.12	19.133	746.29	97.839	32.702	796.99	143.02	2.0612	690.99	61.688	163.07	615.47	25.734	430.55	599.95	-0.12097	564.44	354.07	138.58	19.405	474.57	187.1	27.266	526.27	139.81	-2.5825	460.25	251.69	308.26	443.21	247.39	425.45	525.49	315.49	711.34	496.69	237.09	903.38	502.24	25.469	898.37	688.87	188.84	933.21	687.87	110.98	938.6	478.79	139.27
626.04	149.16	19.051	746.25	97.895	32.88	797	143.05	2.1227	690.99	61.688	163.07	615.49	25.775	430.58	599.95	-0.12097	564.44	354.08	138.65	19.411	474.45	187.08	27.114	526.1	139.84	-2.5136	460.15	251.86	308.21	443.29	247.44	425.6	525.49	315.49	711.34	496.69	237.13	903.33	502.24	25.469	898.37	688.9	188.93	933.23	687.89	110.99	938.54	478.77	139.26
626.01	149.23	19.056	746.28	98.073	32.63	796.9	143.08	2.1558	690.99	61.688	163.07	615.64	25.827	430.51	600	-0.0501	564.4	354.07	138.61	19.366	474.29	186.95	27.193	526.08	139.81	-2.6174	460.2	251.91	308.31	443.14	247.51	425.44	525.49	315.49	711.34	496.14	237.11	903.64	502.24	25.469	898.37	688.85	188.84	933.27	687.87	111.01	938.65	478.83	139.37
625.97	149.21	19.099	746.27	97.804	32.684	797	143.05	2.1227	690.99	61.688	163.07	615.55	25.901	430.54	600.09	0.08247	564.39	354.09	138.67	19.371	474.32	187.04	27.144	526.27	139.81	-2.5825	460.15	251.86	308.21	443.14	247.51	425.44	525.49	315.49	711.34	496.05	237.36	903.87	502.32	25.493	898.37	688.9	188.93	933.23	687.76	110.95	938.59	478.76	139.36
626.02	149.27	18.972	746.25	97.847	32.89	796.92	143.08	2.1105	691.04	61.797	163.04	615.64	25.827	430.51	600.09	0.08247	564.39	353.99	138.76	19.476	473.85	187.14	27.28	526.1	139.74	-2.6167	460.24	251.83	308.22	443.14	247.51	425.44	525.37	315.58	711.36	496.49	237.42	903.54	502.32	25.493	898.37	688.95	189.04	933.17	687.77	111.2	938.59	478.71	139.32
626.07	149.28	19.015	746.13	97.94	32.851	796.9	143.08	2.1558	691.08	61.826	163.14	615.55	25.901	430.54	600.09	0.08247	564.39	354.02	138.61	19.392	474.57	187.1	27.266	526.23	139.91	-2.5468	460.15	251.93	308.18	443.07	247.55	425.41	525.37	315.58	711.36	496.04	237.31	903.77	502.33	25.757	898.31	688.88	188.98	933.33	687.9	111.34	938.68	478.76	139.32
626.08	149.32	18.931	746.14	98.199	32.694	796.9	143.08	2.1558	690.97	62.042	163.08	615.55	25.901	430.54	600.09	0.08247	564.39	354.02	138.73	19.387	474.05	187.18	27.223	526.22	139.87	-2.494	460.16	251.89	308.15	442.99	247.65	425.34	525.37	315.58	711.36	496.49	237.38	903.43	502.36	25.629	898.34	688.92	189.07	933.35	687.85	111.34	938.58	478.76	139.3
626.02	149.49	18.874	746.05	98.132	32.597	796.9	143.08	2.1558	690.85	62.153	163.06	615.56	25.95	430.54	600.02	0.20808	564.38	354	138.74	19.448	474.66	187.05	27.279	526.23	139.91	-2.5468	460.15	251.93	308.18	442.99	247.58	425.4	525.3	315.66	711.31	496.49	237.38	903.43	502.29	25.621	898.35	688.92	189.07	933.35	687.75	111.42	938.61	478.82	139.33
625.95	149.55	18.87	746.06	98.234	32.78	796.92	143.08	2.1105	690.85	62.476	163.02	615.63	25.992	430.6	600.14	0.5052	564.23	353.99	138.79	19.437	474.19	187.17	27.393	526.25	139.76	-2.5298	460.13	252.03	308.13	442.99	247.65	425.34	525.3	315.66	711.31	496.53	237.46	903.62	502.33	25.757	898.31	688.92	189.07	933.35	687.76	111.66	938.65	478.78	139.33
625.95	149.55	18.87	746.08	98.12	32.927	796.9	143.08	2.1558	690.69	62.655	162.9	615.42	26.137	430.65	600.09	0.35894	564.33	353.99	138.79	19.437	474.45	187.08	27.114	526.23	139.91	-2.5468	460.15	251.93	308.18	442.99	247.65	425.34	525.37	315.58	711.36	496.49	237.38	903.43	502.37	25.784	898.34	688.86	189.18	933.31	687.76	111.66	938.65	478.78	139.33
625.91	149.78	18.914	746.11	98.297	32.665	796.76	143.14	2.0477	690.58	62.637	162.96	615.49	26.179	430.71	600.09	0.60579	564.32	353.99	138.79	19.437	474.45	187.08	27.114	526.23	139.92	-2.5894	460.13	252.03	308.13	442.99	247.65	425.34	525.3	315.66	711.31	496.45	237.49	903.4	502.37	25.784	898.34	688.82	189.29	933.33	687.8	111.78	938.63	478.79	139.32
626.03	149.89	18.926	746.23	98.07	33.072	796.76	143.12	2.0656	690.62	62.675	163.02	615.54	26.307	430.64	600.13	0.68061	564.31	353.93	138.79	19.47	474.57	187.1	27.266	526.22	139.87	-2.494	460.13	252.03	308.13	443.04	247.77	425.33	525.3	315.66	711.31	496.45	237.49	903.4	502.37	25.784	898.34	688.8	189.43	933.47	687.8	111.78	938.63	478.75	139.3
626.02	149.94	18.87	746.3	98.143	33.008	796.79	143.25	2.0662	690.5	62.676	163.14	615.44	26.533	430.62	600.13	0.68061	564.31	353.94	138.81	19.43	474.45	187.08	27.114	526.26	140	-2.5595	460.08	252.11	308.17	442.99	247.65	425.34	525.3	315.66	711.31	496.31	237.47	903.56	502.37	25.784	898.34	688.87	189.43	933.29	687.71	111.8	938.55	478.79	139.32
625.95	149.94	18.836	746.03	98.568	32.679	796.69	143.25	2.0559	690.45	62.884	163.1	615.39	26.597	430.61	600.13	0.68061	564.31	353.94	138.81	19.43	474.45	187.08	27.114	526.3	139.95	-2.4565	460.03	252.12	308.12	442.99	247.65	425.34	525.3	315.66	711.31	496.45	237.49	903.4	502.34	25.924	898.34	688.64	189.71	933.36	687.68	111.91	938.57	478.77	139.29
625.88	150.21	18.876	746.03	98.602	32.756	796.71	143.24	2.0106	690.37	63.042	163.07	615.42	26.708	430.61	600.13	0.73468	564.33	353.94	138.81	19.43	474.45	187.08	27.114	526.26	140	-2.5595	460.08	252.11	308.17	443.04	247.77	425.33	525.22	315.74	711.2	496.45	237.53	903.51	502.37	25.784	898.34	688.59	189.74	933.42	687.73	111.93	938.62	478.77	139.29
626.05	150.4	18.905	746.03	98.602	32.756	796.76	143.32	2.0772	690.27	63.14	163.14	615.43	26.827	430.45	599.93	0.85313	564.36	353.97	138.88	19.421	474.32	187.04	27.144	526.28	140.11	-2.4654	460.08	252.11	308.17	443.04	247.77	425.33	525.12	315.7	711.26	496.45	237.53	903.51	502.34	25.924	898.34	688.64	190.04	933.37	687.61	112.06	938.57	478.79	139.32
626.03	150.46	18.914	746.09	98.71	32.77	796.68	143.32	2.0216	690.19	63.249	163.18	615.45	27.147	430.44	599.89	1.0713	564.35	353.93	138.85	19.479	474.45	187.08	27.114	526.23	140.1	-2.5284	459.93	252.18	308.17	443.04	247.77	425.33	525.12	315.7	711.26	496.31	237.47	903.56	502.34	25.924	898.34	688.56	190.04	933.4	687.61	112.06	938.57	478.77	139.29
626	150.47	18.954	746.08	98.699	32.724	796.6	143.53	2.1575	690.19	63.249	163.18	615.38	27.214	430.48	599.9	0.959	564.32	353.95	138.91	19.47	474.42	187.16	27.13	526.27	140.12	-2.3869	459.93	252.18	308.17	443.04	247.77	425.33	524.97	315.75	711.21	496.31	237.44	903.45	502.32	26.034	898.3	688.44	190.03	933.41	687.53	112.07	938.62	478.77	139.29
626.1	150.78	19.118	746.05	98.629	32.794	796.63	143.53	2.1095	690.2	63.389	163.28	615.38	27.214	430.48	599.89	1.0713	564.35	353.95	138.91	19.47	474.42	187.16	27.13	526.27	140.12	-2.3869	459.94	252.24	308.13	442.95	247.79	425.37	524.99	315.75	711.26	496.31	237.47	903.56	502.32	26.034	898.3	688.41	190.18	933.38	687.6	112.13	938.52	478.77	139.29
626.07	151	19.037	745.97	98.799	32.709	796.58	143.59	2.1666	689.96	63.351	163.39	615.38	27.214	430.48	599.89	1.0713	564.35	353.92	138.98	19.452	474.41	187.15	27.158	526.27	140.12	-2.3869	459.72	252.23	307.99	442.79	247.84	425.36	524.95	315.83	711.2	496.27	237.53	903.39	502.45	26.186	898.27	688.39	190.29	933.34	687.6	112.13	938.52	478.77	139.29
626.17	151.38	19.061	746.14	98.809	32.703	796.58	143.59	2.1666	689.96	63.351	163.39	615.22	27.293	430.46	600.02	1.2586	564.37	353.88	139.05	19.411	474.42	187.16	27.13	526.18	140.06	-2.557	459.79	252.22	308.07	442.74	247.84	425.31	524.89	315.79	711.25	496.29	237.59	903.31	502.37	26.254	898.24	688.11	190.43	933.34	687.46	112.2	938.5	478.6	139.25
626.11	151.41	19.024	746.02	98.968	32.613	796.63	143.53	2.1095	690.05	63.598	163.22	615.4	27.333	430.47	599.93	1.3246	564.35	353.88	139.05	19.411	474.45	187.21	27.073	526.27	140.21	-2.3889	459.72	252.23	307.99	442.73	247.87	425.3	524.83	316.05	711.23	496.27	237.53	903.39	502.29	26.244	898.27	688.22	190.67	933.3	687.49	112.31	938.48	478.77	139.29
626.2	151.48	18.983	746.01	99.12	32.7	796.58	143.68	2.2077	689.73	63.504	163.28	615.35	27.39	430.4	599.85	1.5163	564.25	353.84	139.17	19.41	474.45	187.21	27.073	526.28	140.25	-2.4811	459.66	252.28	308.05	442.66	248.08	425.37	524.81	315.95	711.28	496.29	237.59	903.31	502.37	26.176	898.29	688.03	190.48	933.31	687.46	112.35	938.41	478.7	139.29
626.15	151.49	19.021	745.98	99.048	32.735	796.55	143.68	2.2557	689.69	63.795	163.39	615.31	27.389	430.45	599.97	1.4422	564.13	353.81	139.12	19.426	474.37	187.39	27.096	526.27	140.2	-2.4311	459.61	252.32	308.01	442.62	248.16	425.25	524.59	316.1	711.33	496.29	237.63	903.42	502.45	26.186	898.27	688.03	190.48	933.31	687.46	112.35	938.41	478.68	139.23
626.2	151.63	19.089	745.94	99.153	32.729	796.58	143.68	2.2077	689.71	63.945	163.4	615.33	27.613	430.38	599.96	1.4439	564.25	353.89	139.18	19.513	474.45	187.21	27.073	526.27	140.2	-2.4284	459.48	252.43	308.01	442.56	248.22	425.32	524.42	316.22	711.35	496.29	237.59	903.31	502.37	26.254	898.24	688.07	190.65	933.33	687.46	112.35	938.41	478.72	139.4
626.22	151.8	18.979	745.97	99.242	32.745	796.55	143.68	2.2557	689.81	64.3	163.24	615.33	27.613	430.38	599.89	1.5304	564.2	353.78	139.23	19.428	474.55	187.36	26.948	526.3	140.37	-2.4707	459.51	252.57	308.04	442.52	248.35	425.32	524.39	316.3	711.36	496.29	237.63	903.42	502.45	26.186	898.27	688.12	190.8	933.33	687.46	112.35	938.41	478.68	139.4
626.18	151.94	19.069	745.97	99.242	32.745	796.55	143.68	2.2557	689.67	64.362	163.28	615.33	27.613	430.38	599.95	1.5886	564.15	353.75	139.32	19.515	474.37	187.49	27.03	526.35	140.46	-2.4739	459.48	252.47	308.05	442.35	248.42	425.39	524.39	316.3	711.36	496.12	237.69	903.37	502.29	26.244	898.27	688.07	190.65	933.33	687.46	112.35	938.41	478.59	139.44
626.23	152.1	18.954	746.01	99.294	32.662	796.54	143.76	2.2231	689.75	64.462	163.19	615.33	27.613	430.38	599.94	1.5932	564.15	353.69	139.35	19.493	474.63	187.58	26.964	526.38	140.52	-2.5255	459.32	252.75	307.98	442.35	248.42	425.39	524.26	316.41	711.37	496.12	237.69	903.37	502.45	26.186	898.27	688.07	190.65	933.33	687.47	112.56	938.44	478.59	139.23
626.23	152.1	18.954	745.73	99.255	32.807	796.56	143.86	2.2313	689.68	64.413	163.28	615.39	27.682	430.4	600.03	1.7263	564.08	353.64	139.35	19.45	474.47	187.54	26.971	526.41	140.54	-2.5009	459.17	252.99	308.02	442.29	248.44	425.47	524.07	316.53	711.33	496.12	237.69	903.37	502.37	26.254	898.24	688.12	190.8	933.33	687.47	112.56	938.44	478.51	139.38
626.15	152.29	18.878	745.73	99.255	32.807	796.6	143.78	2.2159	689.61	64.372	163.37	615.47	27.778	430.42	600.03	1.7263	564.08	353.66	139.46	19.514	474.41	187.63	27.02	526.41	140.62	-2.5425	459.12	252.98	307.92	442.13	248.47	425.49	524.02	316.61	711.36	496.29	237.59	903.31	502.37	26.176	898.29	688.13	190.79	933.26	687.31	112.56	938.44	478.62	139.3
626.15	152.29	18.878	745.94	99.333	32.751	796.58	143.77	2.2483	689.49	64.345	163.41	615.68	27.968	430.32	599.94	1.7997	564.1	353.68	139.46	19.591	474.38	187.73	27.018	526.41	140.78	-2.5446	459.45	254.08	308.3	441.79	248.98	425.65	523.83	316.71	711.37	495.81	237.76	903.36	502.45	26.186	898.27	688.07	190.99	933.25	687.47	112.56	938.44	478.46	139.25
626.22	152.52	18.83	745.57	99.246	32.814	796.54	143.84	2.2911	689.49	64.345	163.41	615.54	28.077	430.32	599.89	1.7796	564.15	353.74	139.5	19.571	474.54	187.77	27.012	526.43	140.7	-2.5367	459.3	254.06	308.23	441.79	248.98	425.65	523.83	316.71	711.37	496	237.66	903.36	502.45	26.186	898.27	687.92	191.08	933.16	687.29	112.71	938.46	478.46	139.22
626.24	152.58	18.903	745.55	99.374	32.719	797.17	142.73	2.2942	689.34	64.531	163.28	615.74	28.252	430.29	599.94	1.7997	564.1	353.74	139.5	19.571	474.58	187.96	27.187	526.38	140.72	-2.4987	459.23	254.09	308.22	441.69	248.97	425.63	523.81	316.87	711.46	496	237.66	903.36	502.45	26.186	898.27	687.92	191.08	933.16	687.42	112.75	938.49	478.52	139.16
626.31	152.61	18.89	745.57	99.246	32.814	797.23	142.97	2.257	689.35	64.709	163.26	615.74	28.252	430.29	600.03	1.7263	564.08	353.68	139.46	19.591	474.5	188.01	27.268	526.41	140.78	-2.5446	459.17	254.09	308.26	441.69	248.97	425.63	523.81	316.87	711.46	495.81	237.76	903.36	502.52	26.214	898.29	687.93	191.38	933.11	687.46	112.83	938.43	478.43	139.11
626.26	152.72	18.817	745.57	99.246	32.814	797.14	142.84	2.2965	689.39	64.812	163.25	615.89	28.436	430.13	600.03	1.7263	564.08	353.74	139.5	19.571	474.5	188.01	27.268	526.36	140.8	-2.5066	459.08	254.1	308.28	441.61	249.05	425.7	523.71	316.83	711.48	496	237.66	903.36	502.44	26.282	898.26	687.74	191.22	933.17	687.46	112.84	938.46	478.49	139.15
626.29	152.76	18.772	745.39	99.485	32.8	797.14	142.84	2.2965	689.39	64.812	163.25	615.89	28.551	430.22	599.94	1.7997	564.1	353.74	139.55	19.596	474.45	187.99	27.21	526.29	140.91	-2.4952	458.69	253.24	308.09	441.51	249.01	425.73	523.62	316.69	711.4	495.79	237.78	903.41	502.52	26.214	898.29	687.88	191.25	933.15	687.36	112.93	938.42	478.36	139.17
626.25	152.78	18.806	745.39	99.428	32.77	797.21	143.04	2.3436	689.39	64.812	163.25	616.02	28.525	430.1	600.03	1.7263	564.08	353.76	139.61	19.59	474.22	188	27.298	526.34	140.89	-2.5331	458.88	254.22	308.32	441.48	249.17	425.71	523.61	316.85	711.49	495.79	237.78	903.41	502.52	26.214	898.29	687.93	191.38	933.11	687.5	112.97	938.45	478.41	139.24
626.25	152.78	18.806	745.38	99.334	32.863	797.14	143.01	2.3225	689.39	64.812	163.25	615.95	28.592	430.16	600.03	1.7263	564.08	353.76	139.66	19.568	474.5	188.01	27.268	526.21	140.89	-2.5986	458.46	253.17	308.12	441.29	249.13	425.66	523.61	316.85	711.49	495.6	237.88	903.41	502.52	26.214	898.29	687.93	191.38	933.11	687.5	112.97	938.45	478.34	139.29
626.23	152.94	18.829	745.52	99.443	32.863	797.14	143.01	2.3225	689.17	64.885	163.29	616.03	28.463	430.2	600.03	1.7263	564.08	353.64	139.71	19.605	474.38	188.04	27.292	526.29	140.91	-2.4952	458.53	253.32	308.13	441.29	249.13	425.66	523.61	316.85	711.49	495.6	237.88	903.41	502.51	26.278	898.21	687.92	191.4	933.17	687.5	112.97	938.45	478.42	139.21
626.21	152.92	18.728	745.38	99.391	32.893	797.11	143.07	2.3391	689.17	64.885	163.29	615.93	28.622	430.2	599.95	1.7949	564.1	353.64	139.71	19.605	474.45	188.25	27.178	526.29	140.91	-2.4952	458.53	253.32	308.13	441.29	249.13	425.66	523.51	316.86	711.54	495.6	237.88	903.41	502.52	26.214	898.29	687.85	191.48	933.04	687.5	112.97	938.45	478.23	139.24
626.28	153.03	18.816	745.59	99.741	33.096	797.14	143.01	2.3225	689.01	64.971	163.13	615.93	28.622	430.2	599.91	1.9384	564.09	353.67	139.8	19.6	474.59	187.7	27.183	526.29	140.91	-2.4952	458.53	253.32	308.13	441.29	249.13	425.66	523.41	316.87	711.56	495.5	237.91	903.35	502.52	26.214	898.29	687.85	191.48	933.04	687.5	112.97	938.45	478.19	139.25
626.28	153.03	18.816	745.62	99.705	33.103	797.06	143	2.3204	689.04	65.005	163.32	615.89	28.645	430.22	600.11	1.7912	564.13	353.66	139.87	19.616	474.53	187.76	27.101	526.21	140.89	-2.5986	458.53	253.32	308.13	441.02	249.14	425.73	523.32	316.85	711.54	495.6	237.88	903.41	502.58	26.21	898.24	687.85	191.48	933.04	687.5	112.97	938.45	478.28	139.18
626.24	153.06	18.805	745.73	99.852	33.097	797.06	143	2.3204	689.04	65.005	163.32	615.92	28.659	430.23	599.98	2.0081	564.14	353.7	139.94	19.632	474.54	187.67	27.269	526.29	140.91	-2.4952	458.53	253.32	308.13	440.94	249.42	425.77	523.24	316.88	711.52	495.44	237.9	903.32	502.58	26.21	898.24	687.85	191.48	933.04	687.4	113.01	938.42	478.22	139.16
626.07	153.07	18.752	745.64	99.767	33.255	797.16	143.07	2.3832	689.04	65.005	163.32	615.93	28.622	430.2	600.11	1.7912	564.13	353.78	140.03	19.634	474.48	187.89	27.147	526.25	141.02	-2.4405	458.43	253.3	308.1	440.9	249.36	425.5	523.24	316.88	711.52	495.44	237.9	903.32	502.58	26.21	898.24	687.81	191.59	933.05	687.36	112.93	938.42	478.02	139.14
626.16	153.13	18.84	745.54	99.716	33.168	797.06	143	2.3204	689.04	65.005	163.32	615.93	28.622	430.2	600.02	1.8597	564.15	353.75	140.06	19.613	474.48	187.89	27.147	526.28	140.96	-2.4503	458.41	253.33	308.02	440.74	249.29	425.63	523.24	316.88	711.52	495.44	237.9	903.32	502.65	26.216	898.27	687.81	191.59	933.05	687.44	113.09	938.38	478.15	139.21
626.24	153.17	18.826	745.58	100.13	33.263	797.09	143.09	2.3237	689.04	65.005	163.32	616.05	28.643	430.19	600.16	1.8622	564.1	353.78	140.03	19.634	474.48	187.89	27.147	526.28	140.96	-2.4503	458.32	253.35	308.02	440.71	249.42	425.64	523.24	316.88	711.52	495.18	237.94	903.37	502.65	26.216	898.27	687.81	191.59	933.05	687.29	113.1	938.43	478.07	139.21
626.18	153.16	18.808	745.56	99.829	33.132	796.97	142.95	2.2738	689.04	65.005	163.32	616.05	28.619	430.31	599.99	2.0033	564.15	353.78	140.07	19.66	474.54	187.83	27.229	526.17	140.99	-2.5439	458.32	253.35	308.02	440.6	249.44	425.67	523.09	316.86	711.56	495.41	237.86	903.41	502.68	26.22	898.32	687.81	191.59	933.05	687.44	113.09	938.38	477.95	139.12
626.24	153.17	18.826	745.57	100.29	33.133	797	143.02	2.2609	689.05	65.181	163.13	616.04	28.68	430.21	600.2	2.0308	564.11	353.74	140.1	19.639	474.64	187.82	27.124	526.15	141.13	-2.5364	458.32	253.35	308.02	440.59	249.31	425.58	523.13	316.85	711.5	495.12	237.93	903.34	502.65	26.216	898.27	687.74	191.64	933	687.3	113.14	938.3	478.01	139.17
626.24	153.17	18.826	745.72	99.904	33.148	797	143.09	2.3586	689.04	65.005	163.32	616.04	28.68	430.21	600.13	2.0058	564.09	353.71	140.16	19.682	474.48	187.89	27.147	526.24	141.07	-2.4929	458.26	253.44	308	440.59	249.31	425.58	523.05	317.03	711.61	495.18	237.94	903.37	502.65	26.216	898.27	687.69	191.73	933.02	687.43	113.18	938.33	478.02	139.18
626.24	153.17	18.826	745.64	99.767	33.255	797	143.02	2.2609	688.99	65.06	163.18	616.04	28.68	430.21	600.14	1.9606	564.14	353.81	140.11	19.699	474.48	187.89	27.147	526.24	141.07	-2.4929	458.21	253.38	308.05	440.47	249.4	425.69	523.05	317.03	711.61	495.12	237.93	903.34	502.73	26.234	898.28	687.61	191.81	933.03	687.4	113.3	938.31	477.96	139.22
626.18	153.16	18.808	745.61	100.19	33.178	797.09	143.09	2.3237	689.04	65.005	163.32	616.04	28.68	430.21	600.14	1.9558	564.14	353.71	140.16	19.682	474.48	187.89	27.147	526.25	141.02	-2.4405	458.16	253.38	308	440.47	249.4	425.69	523.05	317.03	711.61	495.2	237.91	903.4	502.73	26.234	898.28	687.71	191.79	933.03	687.4	113.3	938.31	478	139.05
626.1	153.12	18.824	745.59	100.23	33.161	797.02	143.08	2.3199	688.99	65.06	163.18	616.05	28.619	430.31	600	2.1902	564.21	353.77	140.13	19.679	474.48	187.73	27.187	526.15	141.13	-2.5364	458	253.47	308.02	440.4	249.39	425.64	523.05	317.03	711.61	495.12	237.93	903.34	502.73	26.234	898.28	687.69	191.73	933.02	687.4	113.3	938.31	477.9	138.99
626.18	153.16	18.808	745.54	99.716	33.168	797	143.09	2.3586	689.04	65.005	163.32	616.05	28.619	430.31	600.35	2.0408	564.24	353.74	140.2	19.721	474.48	187.89	27.147	526.17	141.08	-2.484	458.06	253.39	308.05	440.33	249.36	425.69	523.05	317.03	711.61	495.12	237.93	903.34	502.75	26.259	898.32	687.61	191.71	933.09	687.44	113.41	938.29	477.95	139.14
626.24	153.17	18.826	745.59	100.23	33.161	797	143.09	2.3586	689.1	65.126	163.27	616.05	28.619	430.31	600.34	1.8262	564.29	353.74	140.2	19.721	474.48	187.89	27.147	526.17	141.08	-2.484	457.97	253.46	308.02	440.4	249.4	425.74	522.94	316.99	711.62	495.18	237.94	903.37	502.65	26.216	898.27	687.61	191.78	932.96	687.4	113.3	938.31	477.92	139.16
626.16	153.13	18.84	745.61	99.718	33.408	797.08	143.06	2.3794	689.1	65.126	163.27	616.05	28.619	430.31	600.26	2.1112	564.27	353.79	140.24	19.756	474.48	187.89	27.147	526.24	141.07	-2.4929	458.06	253.39	308.05	440.4	249.4	425.74	522.94	316.99	711.62	495.12	237.93	903.34	502.87	26.189	898.48	687.54	192.01	933.01	687.41	113.53	938.26	477.9	139.02
626.14	153.11	18.736	745.68	99.844	33.235	796.98	142.97	2.3306	689.04	65.005	163.32	616.06	28.581	430.28	600.35	2.0408	564.24	353.82	140.21	19.694	474.18	188.82	27.393	526.24	141.07	-2.4929	458.06	253.47	308.07	440.47	249.4	425.69	522.94	316.99	711.62	494.99	237.88	903.39	502.77	26.25	898.39	687.52	192.41	933.01	687.36	113.81	938.29	477.93	138.93
626.13	153.08	18.768	745.5	99.813	33.124	797.09	143.03	2.3547	689.04	65.005	163.32	616.1	28.542	430.39	600.5	1.8202	564.26	353.74	140.2	19.721	474.18	188.82	27.393	526.17	141.08	-2.484	457.95	253.63	308.06	440.4	249.4	425.74	522.82	317.05	711.65	494.99	237.88	903.39	502.67	26.207	898.34	687.48	192.19	932.91	687.3	113.78	938.4	477.95	139.03
626.15	152.99	18.718	745.47	100.06	33.11	797.08	143.06	2.3794	689.04	65.005	163.32	616.05	28.619	430.31	600.35	2.0408	564.24	353.78	140.27	19.737	474.48	187.89	27.147	526.25	141.02	-2.4405	458.06	253.47	308.07	440.33	249.39	425.69	522.82	317.05	711.65	494.76	237.8	903.44	502.79	26.271	898.45	687.52	192.41	933.01	687.37	113.86	938.29	477.81	138.8
626.2	153.12	18.754	745.69	99.735	33.154	797.06	142.99	2.3923	689.16	64.907	163.36	616.05	28.619	430.31	600.58	1.9018	564.3	353.71	140.16	19.682	474.48	187.89	27.147	526.25	141.02	-2.4405	458.04	253.56	308.13	440.33	249.39	425.69	522.74	317.11	711.74	494.43	237.77	903.87	502.85	26.168	898.41	687.4	192.4	932.87	687.37	113.86	938.29	477.97	138.61
626.24	153.17	18.826	745.53	99.767	33.22	797	143.03	2.3896	689.16	64.907	163.36	616.1	28.542	430.39	600.62	1.84	564.25	353.77	140.13	19.679	474.48	187.89	27.147	526.24	141.07	-2.4929	458	253.47	308.02	440.4	249.4	425.74	522.74	317.11	711.74	494.26	237.68	903.9	502.87	26.189	898.48	687.55	192.37	932.92	687.37	114.02	938.28	477.81	138.8
626.14	152.97	18.751	745.57	100.14	33.176	797.06	142.93	2.4233	689.17	64.885	163.29	616.1	28.542	430.39	600.8	1.8658	564.39	353.74	140.2	19.721	474.48	187.89	27.147	526.24	141.07	-2.4929	457.97	253.46	308.02	440.26	249.35	425.74	522.74	317.11	711.74	494.35	237.72	903.91	502.87	26.189	898.48	687.45	192.45	932.96	687.37	114.1	938.31	477.85	138.66
626.16	152.91	18.749	745.62	99.61	33.326	797.07	143.01	2.4491	689.16	64.907	163.36	616.1	28.542	430.39	600.73	1.9669	564.36	353.74	140.2	19.721	474.18	188.82	27.393	526.24	141.07	-2.4929	458.06	253.39	308.05	440.26	249.35	425.74	522.61	317.13	711.72	494.26	237.68	903.9	502.95	26.241	898.42	687.46	192.41	932.89	687.42	114	938.13	477.77	138.65
626.1	152.9	18.732	745.62	99.705	33.103	797.06	142.93	2.4233	689.16	64.907	163.36	616.18	28.437	430.31	600.75	1.946	564.32	353.77	140.13	19.679	474.48	187.89	27.147	526.24	141.07	-2.4929	457.94	253.46	308.08	440.26	249.35	425.74	522.55	317.16	711.69	494.26	237.68	903.9	502.9	26.079	898.51	687.46	192.41	932.89	687.41	114.12	938.26	477.74	138.77
626.21	152.92	18.728	745.32	99.302	32.943	796.97	142.89	2.3048	689.28	64.933	163.31	616.17	28.475	430.34	600.77	1.8866	564.43	353.81	140.11	19.699	474.22	188.78	27.459	526.25	141.02	-2.4405	458.12	253.39	308.09	440.09	249.19	425.52	522.53	317.22	711.67	494.26	237.68	903.9	502.87	26.189	898.48	687.34	192.5	932.91	687.39	114.06	938.23	477.81	138.78
626.1	152.9	18.732	745.39	99.428	32.77	797.06	142.93	2.4233	689.28	64.933	163.31	616.27	28.398	430.38	600.91	1.8799	564.37	353.74	140.1	19.639	474.48	187.89	27.147	526.25	141.02	-2.4405	457.98	253.38	308	440.16	249.33	425.72	522.55	317.16	711.69	494.26	237.68	903.9	503.1	26.286	898.43	687.45	192.45	932.96	687.41	114.12	938.26	477.74	138.79
626.1	152.9	18.732	745.58	99.647	33.189	797.04	142.94	2.4627	689.37	64.833	163.32	616.3	28.288	430.4	600.91	1.8799	564.37	353.78	140.07	19.66	474.48	187.89	27.147	526.25	141.02	-2.4405	458.08	253.44	308.14	440.19	249.34	425.64	522.46	317.15	711.65	494.26	237.68	903.9	502.95	26.074	898.55	687.48	192.54	932.95	687.41	114.12	938.26	477.81	138.71
626.16	152.78	18.757	745.58	99.59	33.159	797.03	142.85	2.4241	689.39	64.812	163.25	616.27	28.398	430.38	600.91	1.8799	564.37	353.74	140.2	19.721	474.48	187.89	27.147	526.26	141.01	-2.5027	458.08	253.35	308.22	440.19	249.21	425.55	522.49	317.11	711.62	494.26	237.68	903.9	503.18	26.118	898.44	687.31	192.37	932.85	687.32	114.1	938.41	477.81	138.78
626.1	152.9	18.732	745.58	99.59	33.159	797.03	142.85	2.4241	689.39	64.812	163.25	616.3	28.288	430.4	600.91	1.8799	564.37	353.77	140.13	19.679	474.17	188.71	27.443	526.25	141.02	-2.4405	458.14	253.36	308.16	440.25	249.23	425.65	522.26	317.07	711.61	494.26	237.68	903.9	503.18	26.118	898.44	687.39	192.69	932.91	687.41	114.16	938.34	477.82	138.68
626.12	152.8	18.745	745.62	99.648	33.073	797.04	142.94	2.4627	689.37	64.833	163.32	616.3	28.288	430.4	601.04	1.8599	564.47	353.75	140.01	19.68	474.48	187.89	27.147	526.15	141.13	-2.5364	458.14	253.36	308.16	440.25	249.23	425.65	522.32	317.07	711.7	494.26	237.68	903.9	503.18	26.059	898.48	687.4	192.75	932.98	687.41	114.26	938.47	477.77	138.65
626.1	152.9	18.732	745.58	99.647	33.189	797.06	142.93	2.4233	689.39	64.812	163.25	616.3	28.288	430.4	601.12	1.8497	564.4	353.78	140.07	19.66	474.64	187.82	27.124	526.24	141.07	-2.4929	458.14	253.36	308.16	440.25	249.23	425.65	522.23	317.09	711.72	494.2	237.57	903.86	503.26	26.135	898.43	687.34	192.5	932.91	687.37	114.42	938.4	477.77	138.65
626.16	152.91	18.749	745.58	99.647	33.189	797.07	143.01	2.4491	689.37	64.833	163.32	616.3	28.288	430.4	601.15	1.8718	564.44	353.78	140.07	19.66	474.48	187.89	27.147	526.28	140.96	-2.4503	458.14	253.36	308.16	440.25	249.23	425.65	522.18	317.02	711.67	494.2	237.57	903.86	503.26	26.135	898.43	687.34	192.55	932.98	687.39	114.32	938.44	477.77	138.65
626.09	152.77	18.79	745.66	99.75	33.328	797.04	142.94	2.4627	689.43	64.74	163.36	616.31	28.31	430.44	601.13	1.8591	564.42	353.78	140.07	19.66	474.75	187.87	27.344	526.25	141.03	-2.5378	458.23	253.41	308.31	440.32	249.36	425.79	522.14	317.04	711.78	494.2	237.57	903.86	503.55	25.956	898.53	687.31	192.77	933.04	687.43	114.34	938.38	477.77	138.65
626.16	152.78	18.757	745.48	99.385	32.95	797.04	142.94	2.4627	689.43	64.74	163.36	616.3	28.288	430.4	601.24	1.8706	564.39	353.78	140.07	19.66	474.48	187.89	27.147	526.25	141.02	-2.4405	458.25	253.34	308.14	440.32	249.23	425.7	522.14	317.04	711.78	494.2	237.57	903.86	503.59	26	898.46	687.36	192.74	933.06	687.37	114.42	938.4	477.83	138.56
626.2	152.89	18.76	745.73	99.852	33.097	797.04	142.94	2.4627	689.49	64.705	163.26	616.31	28.31	430.44	601.34	1.8786	564.35	353.78	140.07	19.66	474.65	188.05	27.392	526.26	141.01	-2.5027	458.12	253.18	308.19	440.32	249.23	425.7	522.14	317.04	711.78	494.2	237.57	903.86	503.62	25.958	898.49	687.27	192.9	933.02	687.36	114.54	938.5	477.82	138.68
626.16	152.78	18.757	745.68	99.698	33.276	797.04	143	2.4317	689.77	64.523	163.36	616.34	28.28	430.4	601.43	1.899	564.36	353.78	140.07	19.66	474.48	187.89	27.147	526.28	140.96	-2.4503	458.25	253.34	308.14	440.32	249.23	425.7	522.03	316.98	711.8	494.19	237.53	903.93	503.56	25.744	898.57	687.24	192.99	933.07	687.34	114.5	938.42	477.83	138.56
626.15	152.78	18.807	745.58	99.793	33.148	797.06	142.93	2.4233	689.61	64.554	163.24	616.31	28.31	430.44	601.43	1.899	564.36	353.8	140.13	19.638	474.48	187.89	27.147	526.15	141.13	-2.5364	458.25	253.34	308.14	440.24	249.18	425.69	522.08	317.03	711.87	494.06	237.29	903.87	503.67	25.683	898.52	687.12	192.88	933.02	687.42	114.49	938.43	477.73	138.41
626.22	152.79	18.773	745.72	99.756	33.19	797.06	142.93	2.4233	689.77	64.523	163.36	616.34	28.28	430.4	601.43	1.899	564.36	353.78	140.07	19.66	474.48	187.89	27.147	526.29	141.05	-2.5309	458.25	253.34	308.14	440.24	249.18	425.69	521.9	316.95	711.95	494.05	237.25	903.94	503.69	25.658	898.58	687.12	192.88	933.02	687.4	114.56	938.45	477.75	138.3
626.19	152.76	18.722	745.59	99.741	33.096	797.04	143	2.4317	689.77	64.523	163.36	616.31	28.31	430.44	601.43	1.899	564.36	353.78	140.03	19.634	474.48	187.89	27.147	526.25	141.03	-2.5378	458.19	253.33	308.2	440.08	249.04	425.62	521.76	316.91	711.91	493.92	237.13	904.01	503.86	25.738	898.52	687.08	192.96	933.06	687.36	114.54	938.5	477.68	138.39
626.15	152.77	18.772	745.48	99.442	32.98	797.08	143.06	2.3794	689.77	64.523	163.36	616.31	28.31	430.44	601.54	1.92	564.36	353.75	140.01	19.68	474.64	187.82	27.124	526.31	141	-2.4785	458.27	253.32	308.16	440.11	249.03	425.58	521.81	316.97	711.98	493.92	237.13	904.01	503.86	25.738	898.52	686.96	192.95	933.08	687.36	114.54	938.5	477.64	138.26
626.25	152.77	18.739	745.68	99.698	33.276	797.07	143.01	2.4491	689.72	64.602	163.25	616.29	28.2	430.53	601.54	1.92	564.36	353.82	140.02	19.593	474.48	187.89	27.147	526.24	141.07	-2.4929	458.19	253.33	308.2	440.18	249.04	425.81	521.65	316.88	711.93	493.92	237.13	904.01	503.78	25.682	898.58	687.08	192.96	933.06	687.36	114.54	938.5	477.74	138.08
626.19	152.76	18.722	745.68	99.698	33.276	797.07	143.07	2.4181	689.77	64.523	163.36	616.34	28.28	430.4	601.65	1.9374	564.34	353.82	140.02	19.593	474.59	188.11	27.309	526.24	141.07	-2.4929	458.12	253.18	308.19	440.07	249	425.72	521.68	316.92	711.96	493.92	237.13	904.01	503.86	25.738	898.52	686.96	192.95	933.08	687.4	114.56	938.45	477.74	138.08
626.19	152.7	18.87	745.68	99.698	33.276	797.08	143.06	2.3794	689.77	64.523	163.36	616.31	28.171	430.49	601.65	1.9374	564.34	353.78	140.03	19.634	474.48	187.89	27.147	526.24	141.07	-2.4929	458.18	253.19	308.13	440.16	249	425.85	521.58	316.88	711.98	493.92	237.13	904.01	503.86	25.738	898.52	686.96	192.95	933.08	687.48	114.59	938.55	477.74	138.08
626.26	152.72	18.817	745.62	99.666	33.356	797.11	143.02	2.4355	689.77	64.523	163.36	616.34	28.28	430.4	601.68	1.9379	564.3	353.82	140.02	19.593	474.48	187.89	27.147	526.24	141.07	-2.4929	458.3	253.15	308.15	440.21	249.03	425.77	521.53	316.94	712.02	494.33	237.18	903.64	503.86	25.738	898.52	687.08	192.96	933.06	687.48	114.59	938.55	477.69	138.07
626.26	152.72	18.817	745.73	99.852	33.097	797.16	143.07	2.3832	689.77	64.523	163.36	616.34	28.28	430.4	601.61	1.8083	564.43	353.82	140.02	19.593	474.48	187.89	27.147	526.25	141.03	-2.5378	458.18	253.19	308.13	440.27	249.04	425.82	521.58	316.88	711.98	493.83	237.08	904.06	503.86	25.738	898.52	686.96	192.95	933.08	687.52	114.61	938.49	477.7	137.97
626.17	152.67	18.819	745.68	99.698	33.276	797.17	142.97	2.383	689.85	64.458	163.41	616.43	28.241	430.47	601.61	1.8083	564.43	353.88	139.98	19.594	474.18	188.82	27.393	526.25	141.03	-2.5378	458.21	253.16	308.19	440.13	249.01	425.77	521.43	316.9	712.05	494.19	237.13	903.67	503.78	25.682	898.58	686.96	192.95	933.08	687.53	114.65	938.64	477.64	137.94
626.22	152.52	18.83	746.04	99.685	33.278	797.12	142.95	2.3406	689.77	64.523	163.36	616.41	28.132	430.56	601.65	1.9374	564.34	353.82	140.02	19.593	474.48	187.73	27.187	526.24	141.07	-2.4929	458.12	253.18	308.19	440.16	249	425.85	521.48	316.95	712.13	494.19	237.13	903.67	503.88	25.712	898.58	686.94	193.06	933.02	687.53	114.65	938.64	477.64	137.94
626.17	152.47	18.87	745.74	99.673	33.217	797.12	142.95	2.3406	689.81	64.354	163.43	616.56	27.952	430.61	601.61	1.8083	564.43	353.81	139.85	19.598	474.48	187.89	27.147	526.16	141.09	-2.5813	458.3	253.15	308.15	440.16	249	425.85	521.43	316.9	712.05	494.19	237.13	903.67	503.93	25.74	898.61	686.96	192.95	933.08	687.65	114.72	938.67	477.64	137.94
626.08	152.46	18.825	746.17	99.718	33.239	797.16	142.89	2.3572	689.88	64.395	163.35	616.44	28.03	430.6	601.65	1.9374	564.34	353.87	139.84	19.558	474.48	187.89	27.147	526.24	141.07	-2.4929	458.13	253.03	308.12	440.16	249	425.85	521.45	316.86	712.17	493.56	236.92	904.21	503.79	25.623	898.7	686.96	192.95	933.08	687.61	114.7	938.72	477.64	137.94
626.11	152.36	18.815	745.79	99.375	32.884	797.27	142.99	2.3666	689.81	64.354	163.43	616.56	27.952	430.61	601.69	1.8194	564.38	353.81	139.83	19.619	474.48	187.89	27.147	526.33	140.94	-2.5855	458.04	253.06	308.13	440.13	249.01	425.77	521.4	316.89	712.11	493.56	236.92	904.21	503.93	25.74	898.61	686.96	192.95	933.08	687.65	114.72	938.67	477.64	137.94
626.09	152.26	18.875	745.99	99.632	33.18	797.25	143	2.4053	690.05	64.373	163.33	616.56	27.952	430.61	601.65	1.9374	564.34	353.85	139.74	19.604	474.54	187.83	27.229	526.3	141.01	-2.5757	458.04	253.06	308.13	440.16	249	425.85	521.42	316.85	712.23	493.56	236.93	904.19	503.86	25.686	898.67	686.96	192.95	933.08	687.61	114.7	938.72	477.64	137.94
626.15	152.11	18.824	746.26	99.643	33.136	797.27	142.99	2.3666	690.07	64.202	163.4	616.61	27.895	430.62	601.75	1.6945	564.43	353.81	139.69	19.587	474.68	187.6	27.242	526.24	140.96	-2.6441	458.04	253.06	308.13	440.11	248.77	425.82	521.4	316.89	712.11	493.45	236.87	904.21	503.86	25.686	898.67	686.96	192.95	933.08	687.63	114.7	938.72	477.64	137.94
626	151.97	18.917	745.94	99.333	32.751	797.27	142.99	2.3666	690.06	64.15	163.38	616.61	27.895	430.62	601.72	1.6203	564.42	353.76	139.66	19.568	474.48	187.89	27.147	526.25	140.88	-2.5533	458.13	253.03	308.12	440.11	248.77	425.82	521.32	316.86	712.34	493.45	236.87	904.21	503.97	25.546	898.74	686.96	192.95	933.08	687.69	114.84	938.65	477.7	137.97
626.02	151.88	18.884	746.02	99.335	32.922	797.19	142.9	2.3754	690.36	63.923	163.37	616.53	27.713	430.66	601.77	1.5226	564.49	353.76	139.66	19.568	474.48	187.89	27.147	526.31	140.86	-2.5913	458.22	253.02	308.08	440.11	248.77	425.82	521.36	316.84	712.28	493.45	236.87	904.21	504.03	25.621	898.72	686.96	192.95	933.08	687.69	114.84	938.65	477.7	137.97
626.01	151.58	18.998	746.06	99.387	32.84	796.59	144	2.3706	690.61	63.984	163.29	616.53	27.713	430.66	601.87	1.5269	564.45	353.76	139.66	19.568	474.36	188.39	27.374	526.25	140.88	-2.5533	458.13	253.03	308.12	440.11	248.77	425.82	521.23	316.77	712.31	493.45	236.87	904.21	504.04	25.588	898.78	686.96	192.95	933.08	687.65	114.72	938.67	477.68	137.72
626.08	151.5	18.924	745.85	99.351	32.824	796.45	143.8	2.33	690.51	63.722	163.35	616.57	27.504	430.61	601.72	1.4516	564.52	353.79	139.65	19.531	474.54	187.83	27.229	526.38	140.74	-2.6027	458.11	252.93	308.16	440.11	248.77	425.82	521.15	316.65	712.26	493.45	236.87	904.21	504.04	25.588	898.8	686.94	193.06	933.02	687.77	114.85	938.72	477.68	137.72
626.07	151.44	18.965	745.9	99.281	32.833	796.56	143.92	2.3781	690.53	63.65	163.27	616.55	27.344	430.68	601.83	1.4797	564.56	353.76	139.6	19.545	474.54	187.83	27.229	526.32	140.81	-2.5389	458.11	252.93	308.16	440.11	248.77	425.82	521.15	316.65	712.26	493.45	236.87	904.21	504.04	25.588	898.8	686.94	193.06	933.02	687.77	114.85	938.72	477.68	137.72
626.04	151.39	19.013	745.97	99.242	32.745	796.54	143.82	2.3698	690.55	63.526	163.14	616.52	27.303	430.83	601.87	1.4671	564.64	353.79	139.6	19.508	474.68	187.6	27.242	526.32	140.77	-2.5648	458.11	252.93	308.16	440.11	248.77	425.82	521.15	316.65	712.26	493.5	236.9	904.3	504.05	25.555	898.85	686.94	193.06	933.02	687.81	114.87	938.67	477.68	137.72
625.93	151	19.005	745.94	99.153	32.729	796.42	143.72	2.2445	690.66	63.253	163.22	616.77	27.139	430.89	601.87	1.4671	564.64	353.77	139.49	19.537	474.59	187.7	27.183	526.39	140.69	-2.5503	458.11	252.93	308.16	440.02	248.79	425.69	521.15	316.65	712.26	493.45	236.87	904.21	504.07	25.435	898.87	686.91	193.14	933.06	687.72	114.96	938.67	477.68	137.72
625.91	150.77	19.022	745.93	98.939	32.844	796.52	143.74	2.2828	690.77	62.877	163.46	616.99	27.083	430.85	601.84	1.3598	564.59	353.77	139.49	19.537	474.68	187.77	27.202	526.39	140.69	-2.5503	458.11	252.93	308.16	439.99	248.63	425.72	521.2	316.64	712.2	493.45	236.87	904.21	504.07	25.435	898.87	686.94	193.06	933.02	687.81	114.96	938.7	477.69	137.69
625.78	150.49	18.943	746.06	98.762	32.839	796.6	143.75	2.3384	691	62.849	163.38	617.19	26.832	430.86	601.85	1.3855	564.67	353.77	139.49	19.537	474.73	187.47	27.197	526.39	140.69	-2.5503	458.11	252.93	308.16	439.99	248.63	425.72	521.15	316.65	712.26	493.45	236.87	904.21	504.15	25.488	898.81	686.91	193.14	933.06	687.81	114.87	938.67	477.74	137.73
625.72	150.29	18.882	746.03	98.692	32.909	796.55	143.59	2.2146	691.21	62.653	163.44	617.38	26.781	430.84	601.9	1.2802	564.76	353.83	139.46	19.559	474.38	188.04	27.292	526.38	140.69	-2.6317	458.11	252.93	308.16	440	248.65	425.78	521.15	316.65	712.26	493.45	236.87	904.21	504.07	25.435	898.87	686.84	193.09	933.02	687.88	115.1	938.66	477.71	137.67
625.69	150.25	18.847	746.05	98.629	32.794	796.47	143.58	2.2516	691.33	62.534	163.4	617.33	26.577	430.84	602.17	1.1178	564.82	353.83	139.46	19.559	474.5	188.01	27.268	526.39	140.64	-2.5793	457.96	252.92	308.22	439.84	248.61	425.65	521.09	316.65	712.22	493.45	236.87	904.21	504.11	25.462	898.9	686.91	193.14	933.06	687.88	115.1	938.66	477.72	137.64
625.7	150.22	18.879	746.05	98.629	32.794	796.47	143.5	2.2106	691.41	62.475	163.34	617.38	26.5	430.92	602.07	0.99702	564.92	353.86	139.29	19.476	474.5	188.01	27.268	526.39	140.64	-2.5793	457.87	252.91	308.18	439.88	248.3	425.65	520.99	316.66	712.24	493.45	236.87	904.21	504.07	25.435	898.87	686.91	193.14	933.06	687.87	115.11	938.69	477.72	137.64
625.7	150.22	18.879	746.08	98.699	32.724	796.47	143.5	2.2106	691.47	62.472	163.45	617.6	26.385	431.01	602.03	0.98286	564.97	353.87	139.33	19.488	474.5	188.01	27.268	526.39	140.64	-2.5793	457.81	252.76	308.13	439.74	248.27	425.54	521.09	316.65	712.22	493.45	236.87	904.21	504.12	25.266	898.93	686.91	193.14	933.06	687.91	115.22	938.67	477.79	137.65
625.72	150.22	18.793	746.05	98.629	32.794	796.52	143.35	2.2329	691.47	62.472	163.45	617.72	26.308	431.02	602.07	0.99702	564.92	353.95	139.24	19.447	474.5	188.01	27.268	526.39	140.64	-2.5793	457.85	252.78	308.07	439.81	248.37	425.6	521.09	316.65	712.22	493.45	236.87	904.21	504.15	25.36	898.98	686.79	193.09	933	687.91	115.22	938.67	477.74	137.51
625.73	150.18	18.826	746.08	98.699	32.724	796.47	143.5	2.2106	691.6	62.503	163.41	617.79	26.235	430.97	602.03	0.74671	565.12	353.9	139.24	19.401	474.5	188.01	27.268	526.39	140.64	-2.5793	457.8	252.87	308.16	439.74	248.27	425.54	521.04	316.65	712.18	493.49	236.84	904.25	504.15	25.293	898.96	686.79	193.09	933	687.91	115.22	938.67	477.79	137.65
625.7	150.22	18.879	746.05	98.629	32.794	796.46	143.4	2.1811	691.6	62.503	163.41	617.72	26.308	431.02	602.18	0.77618	565.05	353.9	139.15	19.403	474.5	188.01	27.268	526.39	140.64	-2.5793	457.63	252.56	308.13	439.67	248.21	425.45	520.9	316.69	712.24	493.45	236.87	904.21	504.21	25.249	899.01	686.69	193.12	933	687.86	115.27	938.61	477.79	137.65
625.82	150.08	18.823	746.05	98.629	32.794	796.53	143.44	2.2624	691.47	62.472	163.45	617.72	26.308	431.02	602.15	0.78523	565.1	353.9	139.15	19.403	474.3	187.78	27.1	526.39	140.64	-2.5793	457.63	252.56	308.13	439.54	248.03	425.37	520.99	316.66	712.24	493.45	236.87	904.21	504.21	25.249	899.01	686.69	193.12	933	687.91	115.22	938.67	477.84	137.67
625.68	150.14	18.835	746.05	98.629	32.794	796.46	143.4	2.1811	691.47	62.472	163.45	617.79	26.235	430.97	602.21	0.77648	565.06	353.9	139.15	19.403	474.34	187.96	27.274	526.39	140.64	-2.5793	457.53	252.51	308.18	439.51	247.92	425.4	520.81	316.67	712.21	493.35	236.74	904.23	504.21	25.249	899.01	686.69	193.12	933	687.86	115.27	938.61	477.74	137.51
625.72	150.18	18.867	745.93	98.73	32.779	796.47	143.5	2.2106	691.47	62.472	163.45	617.79	26.235	430.97	602.19	0.7444	564.99	353.84	139.21	19.421	474.6	187.86	27.188	526.39	140.5	-2.5198	457.36	252.41	308.16	439.47	247.8	425.45	520.61	316.67	712.2	493.35	236.8	904.27	504.24	25.001	898.99	686.69	193.12	933	687.86	115.27	938.61	477.82	137.41
625.7	150.22	18.879	746.05	98.629	32.794	796.47	143.5	2.2106	691.41	62.475	163.34	617.79	26.235	430.97	602.33	0.66816	564.96	353.95	139.16	19.448	474.43	187.72	27.075	526.39	140.64	-2.5793	457.43	252.18	308.06	439.39	247.89	425.4	520.61	316.67	712.2	493.19	236.65	904.24	504.3	25.148	898.99	686.69	193.12	933	687.86	115.27	938.61	477.79	137.65
625.7	150.22	18.879	746.1	98.73	32.812	796.47	143.5	2.2106	691.26	62.454	163.39	617.65	26.228	431.01	602.28	0.79763	564.89	353.89	139.09	19.366	474.34	187.96	27.274	526.4	140.52	-2.5186	457.22	252.16	308.04	439.47	247.8	425.45	520.73	316.57	712.2	493.14	236.61	904.33	504.28	24.692	898.96	686.69	193.12	933	687.82	115.32	938.54	477.88	137.64
625.7	150.22	18.879	746.05	98.629	32.794	796.47	143.58	2.2516	691.2	62.524	163.33	617.79	26.235	430.97	602.22	0.7356	564.94	353.89	139.09	19.366	474.32	187.69	27.105	526.41	140.56	-2.5714	457.22	252.16	308.04	439.39	247.89	425.4	520.63	316.6	712.21	493.56	236.81	903.78	504.25	24.903	898.91	686.61	193.06	932.91	687.86	115.27	938.61	477.81	137.43
625.69	150.25	18.847	746.07	98.727	32.761	796.47	143.58	2.2516	691.21	62.653	163.44	617.6	26.239	430.95	602.13	0.77795	564.84	353.95	139.04	19.364	474.41	187.87	27.336	526.39	140.5	-2.5198	457.27	252.09	308.01	439.28	247.84	425.36	520.53	316.62	712.22	493.58	236.7	903.71	504.34	24.722	898.9	687.17	193.22	933.05	687.16	114.86	938.08	477.84	137.51
625.72	150.29	18.882	745.95	98.862	32.823	796.55	143.68	2.2557	691.11	62.756	163.43	617.53	26.437	430.82	602.26	0.97882	564.76	353.89	139.09	19.366	474.31	187.58	27.079	526.39	140.5	-2.5198	457.22	252.16	308.04	439.22	247.88	425.46	520.59	316.58	712.13	493.14	236.61	904.33	504.29	24.581	898.92	687.17	193.22	933.05	687.38	115	938.24	477.81	137.43
625.71	150.33	18.931	745.91	98.792	32.894	796.55	143.68	2.2557	691	62.849	163.38	617.47	26.499	430.87	602.22	1.0813	564.71	353.95	139.04	19.364	474.31	187.49	27.145	526.39	140.55	-2.4909	457.22	252.16	308.04	439.22	247.88	425.46	520.31	316.47	712.12	493.37	236.5	903.78	504.29	24.536	898.99	687.17	193.22	933.05	687.27	115.01	938.13	477.82	137.41
625.72	150.29	18.882	746.03	98.692	32.909	796.42	143.72	2.2445	691	62.849	163.38	617.42	26.473	430.84	602.24	1.0445	564.53	353.95	139.04	19.364	474.37	187.37	27.092	526.41	140.56	-2.5714	457.11	252.14	308.04	439.08	247.83	425.4	520.27	316.45	712.04	493.5	236.55	903.73	504.32	24.431	898.91	687.17	193.22	933.05	687.05	114.7	938.03	477.78	137.52
625.68	150.29	18.895	746.1	98.852	32.799	796.55	143.68	2.2557	690.94	62.848	163.27	617.42	26.576	430.79	602.22	1.0613	564.59	353.97	139.01	19.315	474.4	187.53	27.085	526.39	140.55	-2.4909	457.16	252.06	308	439.05	247.72	425.44	520.04	316.07	712.03	493.39	236.38	903.63	504.39	24.344	898.88	686.52	193	932.83	687.58	114.93	938.18	477.9	137.45
625.83	150.4	18.973	746.12	98.829	32.85	796.55	143.68	2.2557	691	62.849	163.38	617.37	26.549	430.76	602.22	1.0613	564.59	353.95	139.04	19.364	474.16	187.6	27.228	526.4	140.57	-2.4897	457.11	252.14	308.04	439.05	247.72	425.44	520	316.23	712.07	493.21	236.22	903.74	504.39	24.299	898.95	686.52	193	932.83	687.88	114.95	938.14	477.84	137.31
625.71	150.33	18.931	745.99	99.02	32.788	796.46	143.66	2.2173	691	62.849	163.38	617.37	26.549	430.76	602.24	1.0445	564.53	353.95	139.04	19.364	474.38	187.31	27.122	526.37	140.51	-2.4381	457.11	252.14	308.04	438.96	247.62	425.62	519.97	315.93	712	493.21	236.22	903.74	504.39	24.344	898.88	686.52	193	932.83	687.77	114.93	938.14	477.86	137.42
625.71	150.33	18.931	746	98.929	32.835	796.46	143.66	2.2173	691	62.849	163.38	617.24	26.505	430.71	602.2	1.0576	564.58	353.9	139.02	19.362	474.22	187.54	27.23	526.39	140.55	-2.4909	457.11	252.14	308.04	438.73	247.66	425.5	519.9	315.79	711.96	493.11	236.17	903.81	504.39	24.344	898.88	686.56	192.93	932.78	687.79	114.89	938.09	477.78	137.52
625.68	150.29	18.895	745.91	98.792	32.894	796.42	143.72	2.2445	691	62.849	163.38	617.06	26.485	430.76	602.2	1.0576	564.58	354.01	139.04	19.334	474.31	187.49	27.145	526.37	140.46	-2.4671	457.11	252.14	308.04	438.6	247.48	425.32	519.9	315.79	711.96	493.11	236.17	903.81	504.37	24.392	898.82	686.52	193	932.83	687.65	114.91	938.13	477.87	137.18
625.71	150.33	18.931	746.14	98.929	32.723	796.52	143.74	2.2828	691	62.849	163.38	617.14	26.482	430.71	602.19	1.0745	564.63	353.95	139.04	19.364	474.05	187.39	27.21	526.39	140.55	-2.4909	456.95	252.11	308.12	438.69	247.39	425.38	519.92	315.64	711.88	493.12	236.16	903.78	504.39	24.299	898.95	686.56	192.93	932.78	687.67	114.67	938.04	477.92	137.21
625.79	150.36	18.923	745.91	98.792	32.894	796.42	143.72	2.2445	690.94	62.848	163.27	617.06	26.485	430.76	602.2	1.0576	564.58	353.97	139.01	19.315	474.31	187.49	27.145	526.37	140.38	-2.4227	456.9	252.15	308.18	438.6	247.4	425.44	519.81	315.76	711.99	493.11	236.17	903.81	504.46	24.397	898.82	686.36	193.01	932.7	687.76	114.93	938.13	477.81	137.15
625.79	150.36	18.923	746.15	98.894	32.646	796.34	143.72	2.2327	691.21	62.653	163.44	616.99	26.406	430.75	602.13	1.0141	564.68	353.99	138.9	19.378	474.16	187.32	27.237	526.37	140.46	-2.4671	456.95	252.11	308.12	438.56	247.56	425.49	519.83	315.6	711.91	493.21	236.22	903.74	504.32	24.251	898.86	686.43	193.04	932.8	687.82	114.86	938.02	477.8	137.17
625.79	150.36	18.923	746.1	98.852	32.799	796.42	143.72	2.2445	691.1	62.746	163.39	617.06	26.485	430.76	602.02	1.0716	564.64	353.95	139.04	19.364	474.16	187.32	27.237	526.34	140.38	-2.4203	456.95	252.11	308.12	438.6	247.4	425.44	519.68	315.55	711.93	493.02	236.11	903.84	504.35	24.163	898.98	686.47	192.97	932.76	687.7	114.84	938.02	477.87	137.18
625.72	150.29	18.882	746.05	98.966	32.73	796.43	143.74	2.2695	691.1	62.746	163.39	616.92	26.412	430.81	602.02	1.0716	564.64	353.97	139.01	19.315	474.15	187.4	27.209	526.37	140.46	-2.4671	456.9	252.15	308.18	438.6	247.4	425.44	519.72	315.74	711.96	493.09	236.05	903.81	504.32	24.251	898.86	686.45	193.04	932.8	687.64	114.76	938.11	477.87	137.18
625.76	150.32	18.887	746.13	98.844	32.78	796.42	143.72	2.2445	691.1	62.746	163.39	616.88	26.388	430.77	602.02	0.95588	564.61	353.97	139.01	19.315	474.16	187.32	27.237	526.33	140.25	-2.3261	456.84	252.01	308.19	438.6	247.4	425.44	519.68	315.55	711.93	493.13	235.93	903.83	504.39	24.299	898.95	686.98	193.22	932.99	687.09	114.72	937.94	477.83	137.27
625.79	150.33	18.875	745.99	98.84	32.758	796.42	143.72	2.2445	691.1	62.746	163.39	616.78	26.384	430.81	601.93	1.1216	564.56	353.97	139.01	19.315	474.12	187.3	27.161	526.33	140.33	-2.3676	456.74	251.99	308.17	438.56	247.56	425.49	519.68	315.55	711.93	493.15	235.99	903.75	504.42	24.087	899.01	686.39	193	932.73	687.7	114.84	938.02	477.8	137.17
625.71	150.33	18.931	746.03	98.692	32.909	796.32	143.75	2.2846	691.1	62.746	163.39	616.78	26.384	430.81	602.04	1.0646	564.6	354	138.94	19.333	474.23	187.22	27.187	526.37	140.38	-2.4227	456.68	252.03	308.27	438.38	247.28	425.35	519.56	315.51	711.93	493.09	236.05	903.81	504.42	24.087	899.01	686.36	193.08	932.78	687.6	114.83	937.98	477.9	137.28
625.72	150.29	18.882	746.02	98.944	32.765	796.41	143.75	2.2964	691.17	62.549	163.38	616.78	26.384	430.81	601.97	1.0069	564.69	354	138.94	19.333	474.36	187.27	27.157	526.33	140.33	-2.3676	456.51	251.88	308.22	438.6	247.4	425.44	519.68	315.55	711.93	493.13	235.84	903.71	504.42	24.087	899.01	686.43	193.04	932.8	687.6	114.83	937.98	477.85	137.28
625.72	150.29	18.882	746.14	98.8	32.741	796.38	143.59	2.2398	691.06	62.75	163.32	616.78	26.384	430.81	601.95	0.94166	564.54	354	138.94	19.333	474.2	187.29	27.182	526.33	140.33	-2.3703	456.39	251.84	308.24	438.38	247.28	425.35	519.56	315.51	711.93	493.11	235.78	903.79	504.42	24.087	899.01	686.39	193	932.73	687.59	114.8	937.97	477.76	137.16
625.69	150.25	18.847	745.96	98.834	32.786	796.46	143.66	2.2173	691.06	62.642	163.33	616.78	26.384	430.81	601.92	0.94888	564.56	354	138.94	19.333	474.25	187.35	27.132	526.33	140.33	-2.3676	456.39	251.84	308.24	438.38	247.28	425.35	519.56	315.51	711.93	493.18	235.78	903.83	504.42	24.087	899.01	686.36	193.08	932.78	687.5	114.74	937.89	477.83	137.27
625.69	150.25	18.847	746.14	98.811	32.744	796.32	143.75	2.2846	691.2	62.524	163.33	616.78	26.384	430.81	602.09	0.87151	564.66	353.96	138.84	19.387	474.08	187.13	27.273	526.33	140.33	-2.3676	456.36	251.75	308.13	438.38	247.29	425.53	519.45	315.48	711.92	493.11	235.78	903.79	504.42	24.087	899.01	686.36	193.08	932.78	687.44	114.74	938.19	477.83	137.27
625.73	150.26	18.915	746.04	98.664	32.872	796.44	143.64	2.279	691.03	62.609	163.17	616.78	26.384	430.81	602.13	0.86461	564.61	354	138.94	19.333	474.28	187.12	27.159	526.37	140.46	-2.4671	456.36	251.75	308.13	438.35	247.26	425.41	519.45	315.48	711.92	493.11	235.78	903.79	504.42	24.087	899.01	686.36	193.08	932.78	687.34	114.72	938.08	477.78	137.27
625.69	150.25	18.847	746.03	98.912	32.729	796.46	143.66	2.2173	691.15	62.512	163.23	616.88	26.388	430.77	602.09	0.87151	564.66	353.97	138.88	19.421	474.16	187.32	27.237	526.33	140.33	-2.3703	456.39	251.84	308.24	438.42	247.34	425.46	519.38	315.33	711.93	493.11	235.78	903.79	504.42	24.087	899.01	686.36	193.08	932.78	687.38	114.83	938.05	477.71	137.24
625.7	150.22	18.879	746.07	98.727	32.761	796.44	143.64	2.279	691.15	62.512	163.23	616.88	26.388	430.77	602.13	0.86461	564.61	353.99	138.9	19.378	474.16	187.07	27.195	526.37	140.46	-2.4671	456.39	251.84	308.24	438.38	247.28	425.35	519.38	315.33	711.93	493.11	235.78	903.79	504.42	24.087	899.01	686.36	193.08	932.78	687.32	114.69	938.14	477.76	137.24
625.69	150.25	18.847	745.92	98.764	32.856	796.46	143.66	2.2173	691.25	62.414	163.24	616.88	26.388	430.77	602.13	0.86461	564.61	353.94	138.81	19.43	474.28	187.12	27.159	526.37	140.3	-2.3813	456.47	251.79	308.12	438.33	247.18	425.56	519.45	315.48	711.92	493.18	235.78	903.83	504.37	23.946	899.02	686.23	193.03	932.72	687.44	114.74	938.19	477.71	137.24
625.7	150.22	18.879	746.05	98.629	32.794	796.34	143.72	2.2327	691.29	62.429	163.34	617.17	26.319	430.61	602.05	0.74354	564.63	353.99	138.9	19.378	474.24	187.12	27.165	526.33	140.25	-2.3261	456.39	251.84	308.24	438.33	247.23	425.43	519.38	315.33	711.93	493.11	235.78	903.79	504.37	23.946	899.02	686.36	193.08	932.78	687.32	114.69	938.14	477.69	137.13
625.69	150.25	18.847	746.03	98.657	32.831	796.47	143.58	2.2516	691.29	62.429	163.34	617.17	26.319	430.61	602.09	0.73087	564.71	354	138.81	19.292	474.13	187.13	27.299	526.33	140.25	-2.3261	456.42	251.75	308.08	438.31	247.21	425.49	519.38	315.33	711.93	493.15	235.64	903.74	504.37	23.946	899.02	686.23	193.03	932.72	687.32	114.69	938.14	477.67	137.16
625.7	150.22	18.879	746.05	98.629	32.794	796.42	143.72	2.2445	691.29	62.429	163.34	617.17	26.319	430.61	602.1	0.63536	564.82	353.97	138.75	19.379	474.16	187.3	27.187	526.33	140.21	-2.3622	456.36	251.75	308.13	438.4	247.26	425.61	519.38	315.33	711.93	493.15	235.64	903.74	504.37	23.946	899.02	686.36	193.08	932.78	687.32	114.69	938.14	477.67	137.16
625.73	150.19	18.9	745.97	98.799	32.709	796.42	143.72	2.2445	691.41	62.475	163.34	617.22	26.235	430.68	602.05	0.51198	564.78	353.99	138.77	19.337	474.16	187.07	27.195	526.29	140.17	-2.3102	456.42	251.75	308.08	438.38	247.12	425.52	519.38	315.33	711.93	493.15	235.64	903.74	504.37	23.899	898.96	686.23	193.03	932.72	687.32	114.69	938.14	477.7	137.26
625.68	150.18	18.93	746.08	98.734	32.801	796.38	143.59	2.2398	691.41	62.475	163.34	617.48	26.102	430.77	602.05	0.51198	564.78	353.97	138.75	19.379	474.16	187.07	27.195	526.33	140.21	-2.3622	456.36	251.75	308.13	438.4	247.14	425.46	519.49	315.36	711.94	493.11	235.78	903.79	504.37	23.899	898.96	686.17	192.83	932.72	687.32	114.69	938.14	477.67	137.16
625.7	150.22	18.879	746.04	98.664	32.872	796.47	143.58	2.2516	691.41	62.475	163.34	617.44	26.033	430.81	602.21	0.32285	564.68	353.98	138.91	19.376	474.21	187.16	27.231	526.3	140.24	-2.3544	456.46	251.72	308.11	438.39	247.25	425.43	519.45	315.23	711.96	493.25	235.57	903.85	504.37	23.946	899.02	686.23	193.03	932.72	687.36	114.64	938.2	477.74	137.14
625.7	150.22	18.879	745.96	98.834	32.786	796.45	143.62	2.3036	691.54	62.469	163.38	617.64	26.017	430.86	602.21	0.32285	564.68	354	138.81	19.292	474.28	187.12	27.159	526.33	140.21	-2.3622	456.36	251.75	308.13	438.33	247.23	425.43	519.49	315.36	711.94	493.18	235.57	903.81	504.37	23.946	899.02	686.11	193.02	932.74	687.32	114.69	938.14	477.67	137.16
625.68	150.18	18.93	746.04	98.664	32.872	796.37	143.57	2.1645	691.48	62.471	163.27	617.5	25.931	430.89	602.38	0.235	564.64	353.95	138.85	19.385	474.28	187.12	27.159	526.33	140.29	-2.4037	456.36	251.75	308.13	438.38	247.28	425.35	519.45	315.23	711.96	493.17	235.54	903.87	504.32	23.872	898.94	686.17	192.83	932.72	687.32	114.69	938.14	477.67	137.16
625.68	150.18	18.93	746.1	98.73	32.812	796.47	143.58	2.2516	691.74	62.502	163.27	617.6	25.953	430.89	602.33	0.24541	564.7	354	138.81	19.292	474.13	187.25	27.244	526.33	140.21	-2.3622	456.46	251.72	308.11	438.54	247.09	425.6	519.38	315.33	711.93	493.25	235.57	903.85	504.32	23.872	898.94	686.11	193.02	932.74	687.28	114.57	938.16	477.67	137.16
625.75	150.14	18.813	746.08	98.734	32.801	796.45	143.62	2.3036	691.69	62.316	163.22	617.6	25.908	430.88	602.38	0.235	564.64	353.96	138.84	19.387	474.28	187.12	27.159	526.33	140.21	-2.3622	456.36	251.75	308.13	438.5	247.06	425.47	519.38	315.33	711.93	492.42	235.46	904.47	504.32	23.872	898.94	686.56	192.97	932.87	686.83	114.43	938.03	477.67	137.16
625.79	150.03	18.84	746.04	98.664	32.872	796.47	143.58	2.2516	691.74	62.502	163.27	617.71	25.966	430.86	602.38	0.13942	564.62	353.99	138.77	19.337	474.16	187.07	27.195	526.33	140.29	-2.4037	456.36	251.75	308.13	438.44	247.01	425.39	519.56	315.26	711.97	492.42	235.46	904.47	504.27	23.827	899	686.05	192.82	932.74	687.28	114.57	938.16	477.67	137.16
625.82	150	18.861	745.96	98.834	32.786	796.47	143.58	2.2516	691.74	62.314	163.33	617.6	25.908	430.88	602.43	0.12797	564.56	353.95	138.85	19.385	474.28	187.12	27.159	526.31	140.12	-2.3632	456.36	251.75	308.13	438.48	247.03	425.49	519.45	315.23	711.96	493.23	235.55	903.91	504.28	23.745	898.98	686.75	193.22	932.93	686.83	114.43	938.03	477.67	137.16
625.75	150.05	18.814	746.08	98.734	32.801	796.47	143.58	2.2516	691.74	62.502	163.27	617.71	25.921	430.85	602.43	0.12797	564.56	354	138.81	19.292	474.28	187.12	27.159	526.33	140.29	-2.4037	456.39	251.84	308.24	438.5	247.06	425.47	519.56	315.26	711.97	493.23	235.55	903.91	504.28	23.745	898.98	686.08	192.74	932.7	687.32	114.57	938.3	477.67	137.16
625.66	150.1	18.885	746.08	98.734	32.801	796.37	143.66	2.2055	691.74	62.314	163.33	617.71	25.921	430.85	602.42	0.22355	564.59	354.06	138.81	19.261	474.28	187.12	27.159	526.29	140.17	-2.3102	456.4	251.67	308.11	438.48	247.03	425.49	519.41	315.11	711.99	492.42	235.46	904.47	504.28	23.745	898.98	686.05	192.82	932.74	687.32	114.52	938.22	477.67	137.16
625.76	150.06	18.893	746.05	98.629	32.794	796.46	143.57	2.1763	691.74	62.314	163.33	617.71	25.921	430.85	602.42	0.22355	564.59	354	138.81	19.292	474.16	187.07	27.195	526.33	140.21	-2.3622	456.35	251.64	308.16	438.5	247.06	425.47	519.41	315.11	711.99	493.23	235.55	903.91	504.32	23.872	898.94	686.05	192.82	932.74	687.35	114.44	938.2	477.59	137.15
625.69	150.06	18.83	746.14	98.811	32.744	796.46	143.66	2.2173	691.74	62.314	163.33	617.75	25.945	430.89	602.42	0.22355	564.59	353.99	138.77	19.337	474.28	187.12	27.159	526.33	140.21	-2.3622	456.36	251.75	308.13	438.52	247.08	425.41	519.39	315.23	712.01	493.23	235.55	903.91	504.28	23.745	898.98	686.17	192.83	932.72	687.32	114.52	938.22	477.55	137
625.76	150.07	18.885	746.12	98.707	32.737	796.46	143.66	2.2173	691.69	62.316	163.22	617.71	25.921	430.85	602.42	0.22355	564.59	353.96	138.84	19.387	474.28	187.12	27.159	526.33	140.21	-2.3622	456.36	251.75	308.13	438.5	247.11	425.34	519.46	315.14	712.06	493.23	235.55	903.91	504.29	23.708	898.91	686.56	192.97	932.87	686.86	114.4	938.2	477.59	137.15
625.76	150.07	18.885	746.05	98.629	32.794	796.47	143.58	2.2516	691.74	62.314	163.33	617.74	25.985	430.83	602.42	0.22355	564.59	353.98	138.78	19.334	474.28	187.12	27.159	526.35	140.25	-2.415	456.36	251.75	308.13	438.51	246.9	425.55	519.35	315.11	712.04	493.19	235.68	903.95	504.32	23.872	898.94	686	192.84	932.81	687.35	114.44	938.2	477.62	137.04
625.7	150	18.847	746.1	98.774	32.851	796.46	143.66	2.2173	691.69	62.316	163.22	617.78	26.009	430.87	602.42	0.22355	564.59	353.94	138.81	19.43	474.16	187.07	27.195	526.29	140.17	-2.3102	456.46	251.72	308.11	438.55	247.02	425.61	519.52	315.15	712.01	493.23	235.55	903.91	504.28	23.745	898.98	686.06	192.71	932.8	687.32	114.57	938.3	477.56	136.98
625.82	149.94	18.878	746.05	98.629	32.794	796.46	143.66	2.2173	691.74	62.314	163.33	617.74	25.99	430.91	602.38	0.235	564.64	353.99	138.77	19.337	474.16	187.07	27.195	526.33	140.25	-2.3261	456.4	251.67	308.11	438.49	246.78	425.45	519.28	315.11	712.09	493.23	235.55	903.91	504.24	23.7	899.04	686.12	192.91	932.8	687.31	114.47	938.33	477.55	137
625.84	149.89	18.83	746.08	98.699	32.724	796.52	143.74	2.2828	691.74	62.314	163.33	617.83	26.079	430.92	602.5	0.34002	564.58	354.03	138.75	19.352	474.16	187.07	27.195	526.29	140.17	-2.3102	456.51	251.65	308.08	438.5	247.06	425.47	519.35	315.11	712.04	493.19	235.68	903.95	504.29	23.708	898.91	686.79	192.88	933.01	687	114.33	938.1	477.43	136.85
625.82	149.94	18.878	746.12	98.707	32.737	796.5	143.72	2.3001	691.69	62.316	163.22	617.8	26.016	430.94	602.43	0.12797	564.56	353.98	138.78	19.334	474.21	187.07	27.221	526.33	140.21	-2.3622	456.47	251.56	308.08	438.59	246.72	425.51	519.34	315.12	712.14	493.23	235.55	903.91	504.29	23.708	898.91	686.01	192.74	932.86	687.35	114.49	938.29	477.39	136.76
625.78	149.9	18.844	746.08	98.734	32.801	796.55	143.68	2.2557	691.74	62.314	163.33	617.74	25.99	430.91	602.51	0.24444	564.55	353.97	138.87	19.342	474.28	187.12	27.159	526.33	140.25	-2.3261	456.33	251.59	308.27	438.62	246.8	425.65	519.35	315.11	712.04	493.23	235.55	903.91	504.28	23.745	898.98	686.6	192.88	932.95	686.91	114.31	938.16	477.4	136.52
625.78	149.9	18.844	746.08	98.699	32.724	796.42	143.72	2.2445	691.74	62.314	163.33	617.8	25.971	430.92	602.5	0.34002	564.58	353.97	138.75	19.379	474.28	187.12	27.159	526.33	140.21	-2.3622	456.4	251.67	308.11	438.56	246.76	425.54	519.45	315.15	712.05	493.23	235.55	903.91	504.28	23.745	898.98	686.6	192.88	932.95	686.91	114.31	938.16	477.4	136.52
625.84	149.86	18.875	746.15	98.776	32.667	796.56	143.61	2.29	691.74	62.314	163.33	617.94	26.046	430.88	602.5	0.34002	564.58	353.97	138.75	19.379	474.16	187.07	27.195	526.37	140.3	-2.3813	456.36	251.68	308.38	438.55	246.69	425.58	519.28	315.11	712.09	493.23	235.55	903.91	504.28	23.745	898.98	686.09	192.71	932.89	687.35	114.49	938.29	477.4	136.52
625.8	149.79	18.856	746.15	98.776	32.667	796.46	143.66	2.2173	691.74	62.314	163.33	617.85	25.956	430.86	602.5	0.34002	564.58	353.97	138.75	19.379	474.16	187.07	27.195	526.37	140.3	-2.3813	456.36	251.75	308.13	438.65	246.74	425.77	519.35	315.11	712.04	493.22	235.64	903.98	504.24	23.7	899.04	686.6	192.88	932.95	687.06	114.3	938.27	477.45	136.56
625.8	149.74	18.908	746.14	98.811	32.744	796.56	143.61	2.29	691.74	62.314	163.33	617.93	25.865	430.91	602.43	0.12797	564.56	353.97	138.75	19.379	474.28	187.12	27.159	526.26	140.08	-2.2951	456.4	251.67	308.11	438.5	246.62	425.54	519.41	315.11	711.99	493.19	235.68	903.95	504.33	23.771	899.01	686.6	192.88	932.95	687.09	114.41	938.24	477.41	136.49
625.8	149.79	18.856	746.11	98.741	32.814	796.55	143.68	2.2557	691.77	62.225	163.41	617.93	25.865	430.91	602.51	0.24444	564.55	353.97	138.75	19.379	474.16	187.07	27.195	526.29	140.17	-2.3102	456.36	251.75	308.13	438.55	246.69	425.58	519.46	315.14	712.06	493.19	235.68	903.95	504.24	23.747	899.1	686.6	192.88	932.95	686.81	114.37	938.27	477.39	136.49
625.8	149.79	18.856	746.08	98.699	32.724	796.55	143.59	2.3072	691.77	62.167	163.32	617.87	25.763	430.93	602.43	0.12797	564.56	354.02	138.73	19.387	474.21	187.07	27.221	526.3	140.12	-2.3488	456.29	251.66	308.29	438.55	246.7	425.6	519.5	315.15	712.1	493.19	235.68	903.95	504.24	23.7	899.04	686.6	192.88	932.95	687.01	114.39	938.31	477.43	136.35
625.8	149.74	18.908	746.14	98.811	32.744	796.56	143.61	2.29	691.94	62.125	163.38	617.87	25.763	430.93	602.43	0.12797	564.56	353.96	138.72	19.42	474.01	187.2	27.284	526.29	140.17	-2.311	456.35	251.64	308.16	438.49	246.56	425.57	519.35	315.11	712.04	493.19	235.68	903.95	504.24	23.7	899.04	686.6	192.88	932.95	687.01	114.39	938.31	477.41	136.49
625.77	149.6	18.935	746.15	98.776	32.667	796.56	143.52	2.2489	692.02	62.023	163.35	618.06	25.808	430.94	602.45	0.1447	564.65	353.97	138.75	19.379	474.12	186.95	27.246	526.3	140.2	-2.3903	456.31	251.67	308.29	438.65	246.63	425.71	519.35	315.11	712.04	493.23	235.55	903.91	504.29	23.774	899.12	686.6	192.88	932.95	686.93	114.35	938.46	477.46	136.53
625.78	149.54	18.938	746.06	98.609	32.768	796.56	143.61	2.29	692.1	61.528	163.48	617.97	25.691	431.01	602.53	0.16941	564.67	354.04	138.75	19.346	474.16	187.07	27.195	526.29	140.17	-2.311	456.35	251.64	308.16	438.49	246.56	425.57	519.46	315.14	712.06	493.19	235.68	903.95	504.29	23.774	899.12	686.49	192.86	933.02	686.96	114.36	938.38	477.38	136.31
625.72	149.49	18.979	746.06	98.609	32.768	796.56	143.52	2.2489	692.2	61.383	163.58	618.11	25.585	431.03	602.57	0.10596	564.74	354.02	138.73	19.387	474.16	187.07	27.195	526.26	140.08	-2.2951	456.33	251.71	308.18	438.49	246.56	425.57	519.28	315.11	712.09	493.19	235.68	903.95	504.29	23.774	899.12	686.6	192.88	932.95	686.96	114.36	938.38	477.33	136.17
625.69	149.47	19.023	746.1	98.675	32.692	796.55	143.5	2.2662	692.18	61.172	163.59	618.06	25.407	431.09	602.74	-0.00265	564.76	353.97	138.75	19.379	474.09	187.12	27.267	526.26	140.08	-2.2951	456.32	251.61	308.21	438.44	246.66	425.59	519.46	315.14	712.06	493.18	235.76	904.02	504.29	23.774	899.12	686.49	192.86	933.02	687.01	114.39	938.31	477.44	136.25
625.75	149.45	19.026	745.99	98.532	32.826	796.56	143.52	2.2489	692.17	60.988	163.56	618.1	25.366	431.17	602.78	-0.12651	564.81	353.97	138.75	19.379	474.09	187.12	27.267	526.3	140.12	-2.3488	456.31	251.72	308.19	438.55	246.61	425.68	519.28	315.11	712.09	493.18	235.76	904.02	504.38	23.682	899.12	686.29	192.85	933.04	687.01	114.39	938.31	477.4	136.08
625.84	149.29	19.045	746.06	98.605	32.762	796.64	143.53	2.3045	692.25	60.746	163.7	618.27	25.259	431.18	602.88	-0.12434	564.77	354.02	138.73	19.387	474.01	187.07	27.334	526.26	140.08	-2.2951	456.26	251.47	308.23	438.38	246.52	425.59	519.28	315.11	712.09	493.18	235.76	904.02	504.27	23.657	899.19	686.29	192.85	933.04	686.96	114.36	938.38	477.48	136.11
625.82	149.27	19.123	746.1	98.675	32.692	796.56	143.43	2.2194	692.25	60.948	163.68	618.27	25.259	431.18	602.88	-0.12434	564.77	353.98	138.7	19.323	474.09	187.12	27.267	526.26	140.08	-2.2951	456.28	251.68	308.23	438.5	246.57	425.6	519.35	315.11	712.04	493.19	235.68	903.95	504.29	23.774	899.12	686.29	192.85	933.04	686.96	114.36	938.38	477.34	136.01
625.9	149.21	19.127	746.05	98.397	32.94	796.64	143.53	2.3045	692.25	60.948	163.68	618.27	25.259	431.18	602.88	-0.12434	564.77	353.93	138.72	19.316	474.05	186.99	27.314	526.29	140.17	-2.311	456.22	251.56	308.19	438.44	246.52	425.49	519.46	315.14	712.06	493.18	235.76	904.02	504.27	23.657	899.19	686.4	192.86	932.97	686.96	114.36	938.38	477.39	135.96
625.87	149.06	19.188	746.26	98.073	33.078	796.59	143.35	2.1823	692.4	60.82	163.72	618.37	25.186	431.18	602.88	-0.12434	564.77	354.02	138.73	19.387	474.08	187.02	27.262	526.26	140.08	-2.2951	456.26	251.34	308.08	438.44	246.52	425.49	519.13	315.05	712.16	493.13	235.73	904.09	504.29	23.774	899.12	686.29	192.85	933.04	686.98	114.38	938.39	477.44	135.93
625.87	149.06	19.188	746.3	98.143	33.008	796.69	143.46	2.2474	692.5	60.865	163.74	618.56	25.152	431.46	602.97	-0.14567	564.88	354.01	138.66	19.381	474.16	187.07	27.195	526.3	140.12	-2.3488	456.33	251.44	308.18	438.48	246.54	425.61	519.28	315.11	712.09	493.18	235.76	904.02	504.29	23.774	899.12	686.29	192.85	933.04	686.98	114.38	938.39	477.48	135.91
625.85	148.98	19.238	746.41	97.929	33.173	796.74	143.31	2.2698	692.59	60.613	163.62	618.61	25.171	431.41	603.03	-0.18891	564.93	354.05	138.65	19.308	474.12	186.95	27.246	526.22	139.98	-2.2584	456.23	251.4	308.17	438.38	246.52	425.59	519.13	315.05	712.16	493.13	235.73	904.09	504.29	23.774	899.12	686.29	192.85	933.04	686.93	114.35	938.46	477.41	135.87
625.91	148.87	19.154	746.31	97.843	33.229	796.74	143.31	2.2698	692.59	60.613	163.62	618.72	25.029	431.44	603.31	-0.0967	564.93	353.93	138.72	19.316	474.12	186.95	27.246	526.25	140.02	-2.313	456.26	251.47	308.23	438.5	246.57	425.6	519.24	315.09	712.14	493.13	235.73	904.09	504.27	23.657	899.19	686.29	192.85	933.04	686.93	114.35	938.46	477.33	135.67
625.93	148.68	19.148	746.32	97.762	33.27	796.74	143.31	2.2698	692.55	60.534	163.55	618.82	24.984	431.4	603.35	-0.22774	564.95	353.92	138.66	19.31	474.12	186.95	27.246	526.22	139.98	-2.2584	456.26	251.47	308.23	438.38	246.52	425.59	519.24	315.09	712.14	493.11	235.67	904.17	504.27	23.657	899.19	686.29	192.85	933.04	686.93	114.35	938.46	477.33	135.67
625.93	148.68	19.148	746.27	97.78	33.295	796.74	143.31	2.2698	692.58	60.389	163.65	618.99	24.907	431.47	603.31	-0.30274	564.98	354.01	138.58	19.346	474.05	186.99	27.314	526.25	140.02	-2.313	456.27	251.33	308.14	438.26	246.37	425.48	519.13	315.05	712.16	493.15	235.85	904.35	504.27	23.657	899.19	686.51	192.85	933.09	686.93	114.35	938.46	477.26	135.65
625.86	148.58	19.214	746.28	98.216	32.701	796.67	143.31	2.2142	692.66	60.28	163.61	618.97	24.821	431.42	603.34	-0.4159	565.05	354.03	138.59	19.302	474.12	186.95	27.246	526.22	139.98	-2.2584	456.22	251.2	308.16	438.39	246.43	425.44	519.24	315.09	712.14	493.1	235.84	904.25	504.26	23.586	899.25	686.29	192.85	933.04	686.93	114.35	938.46	477.26	135.65
625.93	148.6	19.241	746.16	98.162	32.839	796.73	143.26	2.2487	692.79	60.311	163.57	619.06	24.628	431.51	603.48	-0.46714	565.14	354.03	138.59	19.302	474.07	186.84	27.34	526.23	139.94	-2.3078	456.23	251.31	308.2	438.26	246.37	425.48	519.13	315.05	712.16	493.04	236	904.39	504.26	23.586	899.25	686.24	192.83	933.15	686.96	114.41	938.55	477.16	135.63
625.88	148.45	19.146	746.15	98.058	32.907	796.75	143.23	2.185	692.79	60.311	163.57	619.27	24.469	431.52	603.67	-0.72984	565.16	353.93	138.61	19.321	474.12	186.95	27.246	526.23	139.94	-2.3078	456.19	251.17	308.22	438.32	246.31	425.41	519.13	315.05	712.16	492.89	236.04	904.57	504.26	23.586	899.25	686.18	192.83	933.1	686.93	114.35	938.46	477.09	135.39
625.98	148.27	19.257	746.15	97.854	33.024	796.81	143.18	2.2196	692.95	60.114	163.67	619.21	24.452	431.58	603.67	-0.72984	565.16	353.94	138.51	19.314	474.05	186.99	27.314	526.22	139.98	-2.2584	456.13	251.1	308.14	438.3	246.26	425.41	519.13	315.05	712.16	492.93	236.04	904.71	504.29	23.613	899.28	685.94	192.81	933.23	687	114.5	938.64	477.03	135.35
625.91	148.01	19.247	746.42	97.848	32.799	796.81	143.18	2.2196	693.11	60.086	163.81	619.27	24.469	431.52	603.82	-0.74083	565.19	353.97	138.56	19.367	474.05	186.99	27.314	526.23	139.94	-2.3078	456.16	251.13	308.08	438.4	246.33	425.57	519.13	315.05	712.16	492.8	236.14	904.8	504.28	23.584	899.36	685.94	192.81	933.23	687	114.5	938.64	476.92	135.35
625.91	148.01	19.247	746.39	97.789	32.882	796.81	143.18	2.2196	693.52	60.017	163.92	619.41	24.242	431.65	603.86	-0.76827	565.3	354.03	138.38	19.375	474.05	186.99	27.314	526.25	139.89	-2.3687	456.22	251.16	308.27	438.34	246.18	425.35	519.13	315.05	712.16	492.94	236.03	904.79	504.34	23.515	899.44	685.9	192.86	933.31	687	114.5	938.64	476.92	135.35
625.95	147.95	19.313	746.45	97.735	32.813	796.81	143.27	2.3043	693.39	59.976	163.94	619.44	24.265	431.59	603.89	-0.71985	565.28	354	138.47	19.289	473.66	186.77	27.593	526.21	139.85	-2.3115	456.02	251.06	308.21	438.17	246.11	425.26	519.13	315.05	712.16	492.75	236.02	905.03	504.34	23.403	899.45	685.64	192.45	933.26	686.79	114.48	938.65	476.83	135.33
625.92	147.77	19.236	746.39	97.789	32.882	796.81	143.18	2.2196	693.52	60.017	163.92	619.56	24.142	431.67	603.82	-0.74083	565.19	354.06	138.42	19.334	474.17	187	27.466	526.21	139.85	-2.3115	456.02	250.88	308.14	438.28	246.28	425.34	519.04	315.06	712.2	492.55	235.91	905.2	504.36	23.398	899.52	685.89	192.85	933.42	686.79	114.48	938.65	476.87	135.26
625.91	147.81	19.288	746.49	97.821	32.734	796.74	143.18	2.164	693.56	60.003	163.84	619.46	24.138	431.71	603.92	-0.79053	565.23	354.03	138.32	19.331	474.23	186.96	27.398	526.21	139.85	-2.3115	455.99	250.86	308.19	438.21	246.16	425.3	519.04	315.06	712.2	492.52	235.91	905.17	504.45	23.384	899.67	685.77	192.72	933.36	686.79	114.48	938.65	476.83	135.33
625.99	147.74	19.261	746.62	97.831	32.852	796.89	143.15	2.198	693.57	59.945	163.75	619.64	24.138	431.62	603.98	-0.76955	565.32	354.01	138.21	19.278	473.89	186.7	27.503	526.19	139.78	-2.3186	455.9	250.95	308.02	438.11	245.96	425.27	519.04	315.06	712.2	492.69	235.93	905.26	504.43	23.34	899.8	685.71	192.64	933.35	686.97	114.63	938.85	476.87	135.37
626.04	147.67	19.232	746.52	97.806	32.744	796.89	143.15	2.198	693.56	60.003	163.84	619.64	24.138	431.62	604.07	-0.89456	565.33	354.04	138.16	19.272	474.03	186.73	27.52	526.17	139.82	-2.2655	455.77	250.75	308.13	438.03	245.79	425.31	519.04	315.06	712.2	492.5	235.76	905.38	504.31	23.263	900	685.77	192.72	933.36	686.58	114.52	938.73	476.68	135.64
626.03	147.63	19.184	746.54	97.768	32.669	796.89	143.15	2.198	693.56	60.003	163.84	619.51	24.126	431.73	604.1	-1.1512	565.46	354.03	138.18	19.319	474.03	186.73	27.52	526.21	139.85	-2.3115	455.79	250.7	308.25	438.03	245.79	425.31	519.04	315.06	712.2	492.46	235.68	905.46	504.61	23.213	900.14	685.93	192.98	933.53	686.79	114.83	938.84	476.59	135.7
626.1	147.63	19.16	746.5	97.767	32.741	796.89	143.15	2.198	693.57	59.945	163.75	619.68	24.087	431.74	604.07	-0.88721	565.36	353.95	138	19.357	474.11	186.9	27.572	526.19	139.78	-2.3186	455.59	250.52	308.1	438.03	245.79	425.31	518.97	315.16	712.16	492.54	235.61	905.36	504.53	23.117	900.24	685.74	192.85	933.81	686.69	114.68	938.78	476.38	135.64
626.03	147.63	19.184	746.4	97.672	32.916	796.81	143.18	2.2196	693.68	59.963	163.69	619.68	24.087	431.74	604.17	-0.95774	565.35	353.91	137.96	19.342	473.89	186.7	27.503	526.16	139.75	-2.2727	455.65	250.39	308.09	438.03	245.79	425.31	518.97	315.16	712.16	492.46	235.68	905.46	504.28	22.873	900.34	685.93	193.11	933.9	686.68	114.81	938.9	476.25	135.63
625.98	147.52	19.182	746.5	97.706	32.762	796.81	143.18	2.2196	693.68	59.963	163.69	619.57	24.064	431.69	604.1	-1.1512	565.46	353.92	137.86	19.37	474.03	186.73	27.52	526.16	139.75	-2.2727	455.53	250.33	308.19	438.03	245.79	425.31	518.97	315.16	712.16	492.47	235.37	905.57	504.42	22.678	900.48	685.9	193.21	933.71	686.68	114.81	938.9	476.16	135.59
626	147.49	19.252	746.54	97.768	32.669	796.9	143.08	2.1558	693.68	59.963	163.69	619.57	24.034	431.81	604.12	-0.95004	565.44	353.89	137.83	19.313	474.03	186.73	27.52	526.2	139.63	-2.3165	455.55	250.35	308.13	437.96	245.74	425.34	518.95	315.07	712.23	492.19	235.27	905.62	504.24	22.565	900.61	685.93	193.12	933.8	686.74	115.03	938.93	476.1	135.68
625.97	147.39	19.271	746.5	97.706	32.762	796.98	143.05	2.168	693.6	59.887	163.78	619.65	24.03	431.75	604.1	-1.1512	565.46	353.85	137.81	19.353	473.89	186.7	27.503	526.19	139.78	-2.3186	455.46	250.31	308.31	437.73	245.79	425.45	518.81	315.2	712.17	492.08	235.29	905.86	504.37	22.445	900.69	685.87	193.25	933.78	686.8	115.15	939.02	475.91	135.53
625.91	147.37	19.312	746.64	97.881	32.722	796.9	143.1	2.2582	693.68	59.963	163.69	619.65	24.03	431.75	604.09	-0.92687	565.57	353.85	137.74	19.318	474.03	186.73	27.52	526.2	139.63	-2.3165	455.28	250.3	308.35	437.73	245.79	425.45	518.81	315.2	712.17	491.98	235.11	905.9	504.37	22.445	900.69	685.69	193.52	933.78	686.8	115.15	939.02	475.83	135.61
625.95	147.36	19.319	746.74	97.576	32.971	796.93	142.95	2.2207	693.68	59.963	163.69	619.38	23.982	431.95	604.08	-1.4076	565.7	353.86	137.77	19.324	474.03	186.73	27.52	526.16	139.75	-2.2727	455.17	250.3	308.25	437.73	245.79	425.45	518.7	315.07	712.26	491.98	235.11	905.9	504.37	22.445	900.69	685.57	193.41	933.85	686.75	115.23	939.08	475.71	135.61
625.88	147.33	19.314	746.79	97.576	32.899	796.98	142.94	2.2853	693.61	59.677	163.86	619.38	23.982	431.95	603.97	-1.4743	565.75	353.79	137.64	19.288	473.98	186.7	27.6	526.16	139.75	-2.2727	455.17	250.3	308.25	437.73	245.79	425.45	518.6	315.16	712.27	491.98	235.11	905.9	504.46	22.348	900.71	685.76	193.67	934.12	686.86	115.37	939.09	475.64	135.65
625.84	147.22	19.369	746.62	97.479	32.958	797.04	142.84	2.3295	693.54	59.575	163.94	619.38	23.982	431.95	603.93	-1.4768	565.79	353.83	137.76	19.343	473.89	186.7	27.503	526.15	139.7	-2.2186	455.15	250.15	308.27	437.73	245.79	425.45	518.49	315.13	712.26	491.9	234.97	905.94	504.39	22.326	900.68	685.45	193.72	933.98	686.66	115.37	938.99	475.6	135.6
625.84	147.22	19.369	746.79	97.505	32.983	796.98	142.89	2.3768	693.61	59.677	163.86	619.38	23.982	431.95	603.95	-1.4141	565.79	353.86	137.77	19.324	473.89	186.69	27.533	526.13	139.72	-2.2224	455.09	250.27	308.28	437.75	245.76	425.52	518.4	315.09	712.37	491.96	235.04	906	504.34	22.281	900.64	685.4	193.69	934.1	686.66	115.37	938.99	475.3	135.61
625.96	147.23	19.472	746.79	97.576	32.899	797.04	142.84	2.3295	693.61	59.677	163.86	619.41	23.916	431.94	603.83	-1.4063	565.8	353.86	137.77	19.324	474.03	186.73	27.52	526.15	139.7	-2.2186	455.09	250.27	308.28	437.75	245.76	425.52	518.3	315.05	712.4	492.05	235.06	906.03	504.35	22.171	900.62	685.19	193.7	933.99	686.67	115.41	939.08	475.1	135.81
625.84	147.22	19.369	746.84	97.506	32.911	797.1	142.76	2.4522	693.67	59.698	163.97	619.28	23.856	432.03	603.9	-1.4793	565.84	353.77	137.64	19.292	474.03	186.73	27.52	526.15	139.7	-2.2186	455.09	250.27	308.28	437.67	245.76	425.5	518.19	315.01	712.4	491.93	234.79	906.05	504.36	22.207	900.56	685.17	193.7	934.15	686.67	115.41	939.08	474.94	135.74
625.95	147.16	19.447	746.84	97.506	32.911	797	142.85	2.418	693.67	59.494	164.02	619.28	23.856	432.03	603.93	-1.4768	565.79	353.77	137.64	19.292	474.03	186.73	27.52	526.1	139.77	-2.2347	455.08	250.29	308.21	437.49	245.61	425.47	518.19	315.01	712.4	491.93	235	906.12	504.36	22.207	900.56	684.61	193.54	934.01	686.83	115.7	939.35	474.98	135.85
625.87	147.16	19.453	746.84	97.506	32.911	797.1	142.81	2.4084	693.71	59.41	163.99	619.28	23.856	432.03	603.95	-1.4141	565.79	353.82	137.68	19.33	473.89	186.7	27.503	526.1	139.77	-2.2347	455.09	250.27	308.28	437.5	245.57	425.55	518.06	315.01	712.43	491.65	234.76	906.35	504.31	22.129	900.48	685.29	194.04	934.32	686.61	115.52	939.09	474.95	135.94
625.9	147.15	19.488	746.76	97.386	32.966	797.1	142.76	2.4522	693.74	59.596	163.94	619.28	23.856	432.03	603.93	-1.4768	565.79	353.73	137.61	19.265	473.98	186.7	27.6	526.16	139.75	-2.2727	454.98	250.31	308.25	437.59	245.61	425.64	517.82	314.96	712.52	491.69	234.63	906.37	504.18	22.137	900.59	684.56	193.89	934.01	686.89	115.94	939.39	474.8	135.92
625.87	147.15	19.424	746.89	97.367	32.907	797.03	142.84	2.43	693.77	59.431	164.11	619.38	23.86	431.99	603.93	-1.4768	565.79	353.77	137.63	19.286	473.89	186.7	27.503	526.1	139.77	-2.2347	454.98	250.31	308.25	437.49	245.61	425.47	517.7	314.98	712.55	491.6	234.61	906.35	504.12	22.182	900.57	684.41	193.74	934.22	686.68	115.88	939.32	474.77	136.01
625.9	147.15	19.488	746.84	97.506	32.911	797.1	142.76	2.4522	693.71	59.41	163.99	619.38	23.86	431.99	603.95	-1.4141	565.79	353.74	137.62	19.328	474.03	186.73	27.52	526.16	139.75	-2.2727	454.92	250.44	308.26	437.49	245.61	425.47	517.66	315.12	712.58	491.6	234.61	906.35	504	22.2	900.49	684.23	193.64	934.38	686.54	115.73	939.33	474.53	136.2
625.93	147.15	19.391	746.75	97.458	32.896	797.1	142.76	2.4522	693.77	59.431	164.11	619.32	23.744	432.07	604.04	-1.436	565.84	353.67	137.56	19.347	473.89	186.7	27.503	526.1	139.77	-2.2347	454.88	250.5	308.34	437.4	245.57	425.5	517.59	315.36	712.71	491.5	234.52	906.5	504.03	22.144	900.43	684.29	193.83	934.37	686.42	116.16	939.28	474.26	136.38
625.9	147.15	19.488	746.76	97.386	32.966	797.01	142.79	2.3758	693.78	59.628	164.06	619.42	23.748	432.03	604.02	-1.4557	565.8	353.74	137.62	19.328	473.81	186.55	27.45	526.15	139.7	-2.2186	454.92	250.44	308.26	437.34	245.57	425.55	517.43	315.42	712.77	491.48	234.5	906.56	503.84	22.123	900.5	684.29	193.83	934.37	686.32	115.91	939.38	474.16	136.32
625.9	147.15	19.488	747	97.448	32.781	797.03	142.84	2.43	693.99	59.573	163.99	619.38	23.86	431.99	603.93	-1.4768	565.79	353.76	137.67	19.252	473.89	186.7	27.503	526.16	139.75	-2.2727	454.88	250.52	308.28	437.33	245.64	425.53	517.14	315.42	712.81	491.4	234.38	906.53	503.77	22.026	900.46	684.13	193.74	934.57	686.03	116.05	939.44	474.16	136.32
625.84	147.17	19.389	746.79	97.505	32.983	797.03	142.84	2.43	693.78	59.628	164.06	619.38	23.86	431.99	604.04	-1.4539	565.79	353.7	137.59	19.301	474.03	186.73	27.52	526.16	139.75	-2.2727	454.85	250.53	308.22	437.35	245.53	425.63	517.14	315.42	712.81	491.3	234.25	906.67	503.75	22.135	900.48	684.13	193.74	934.57	685.89	116	939.55	474.08	136.39
625.9	147.15	19.488	746.76	97.386	32.966	797.03	142.84	2.43	693.91	59.725	164.11	619.47	23.856	431.94	604.02	-1.4557	565.8	353.78	137.66	19.366	473.89	186.69	27.533	526.1	139.77	-2.2347	454.85	250.53	308.22	437.24	245.59	425.58	517.09	315.45	712.86	491.18	234.2	906.73	503.77	22.026	900.46	683.99	193.91	934.54	685.91	116.25	939.51	474.01	136.38
625.87	147.16	19.453	746.82	97.468	32.919	797.02	142.9	2.4722	693.91	59.725	164.11	619.55	23.808	431.94	604.02	-1.475	565.75	353.71	137.6	19.385	473.85	186.67	27.583	526.2	139.82	-2.2607	454.85	250.53	308.22	437.24	245.59	425.58	517.05	315.51	712.89	491.13	234.33	906.71	503.74	22.135	900.43	683.99	193.91	934.54	685.83	116.22	939.51	473.88	136.41
625.91	147.21	19.336	746.97	97.449	32.834	796.88	142.96	2.3853	693.91	59.732	164.13	619.58	23.796	431.9	604.11	-1.4533	565.76	353.8	137.63	19.252	473.85	186.67	27.583	526.17	139.79	-2.2152	454.73	250.5	308.23	437.16	245.47	425.52	516.94	315.47	712.91	491.17	234.42	906.64	503.67	22.204	900.44	683.6	193.91	934.6	685.71	116.3	939.56	473.62	136.3
625.84	147.22	19.369	746.71	97.39	33.039	796.94	142.93	2.4642	694.03	59.991	164.01	619.6	23.971	431.81	604.18	-1.3659	565.75	353.64	137.52	19.388	473.89	186.7	27.503	526.12	139.85	-2.2313	454.73	250.5	308.23	436.89	245.34	425.66	516.84	315.48	712.95	491.05	234.19	906.7	503.71	22.034	900.51	683.6	193.91	934.6	685.49	116.13	939.55	473.56	136.24
625.88	147.39	19.201	746.84	97.506	32.911	796.95	142.87	2.422	693.84	59.967	164.12	619.6	23.971	431.81	604.18	-1.3659	565.75	353.73	137.67	19.294	473.69	186.63	27.596	526.1	139.77	-2.2347	454.53	250.5	308.2	437.02	245.41	425.59	516.77	315.44	712.95	491.05	234.19	906.7	503.52	22.108	900.41	683.6	193.91	934.6	685.32	116.17	939.65	473.37	136.2
625.88	147.39	19.201	746.84	97.506	32.911	796.92	143.05	2.4137	693.82	60.113	163.94	619.6	23.971	431.81	604.17	-1.3688	565.77	353.76	137.61	19.298	473.89	186.7	27.503	526.1	139.83	-2.181	454.46	250.58	308.27	436.73	245.49	425.58	516.54	315.41	713.01	491.1	234.06	906.72	503.47	21.889	900.38	683.54	194.08	934.62	685.14	116.02	939.63	473.24	136.14
625.88	147.39	19.201	746.84	97.506	32.911	796.92	143.05	2.4137	693.78	60.131	164.1	619.65	24.03	431.75	604.17	-1.3688	565.77	353.77	137.64	19.292	473.74	186.65	27.516	526.08	139.73	-2.0746	454.48	250.5	308.27	436.62	245.46	425.56	516.64	315.43	713.03	490.97	234.04	906.73	503.37	21.998	900.46	683.5	194.17	934.66	684.99	115.93	939.67	473.06	135.9
625.91	147.49	19.177	746.71	97.457	32.954	796.76	143.17	2.3833	693.61	60.146	164.08	619.6	23.971	431.81	604.12	-1.3367	565.66	353.7	137.59	19.301	473.85	186.67	27.583	526.16	139.88	-2.2772	454.46	250.58	308.27	436.61	245.5	425.52	516.47	315.43	712.99	490.84	233.98	906.78	503.32	22.161	900.37	683.35	194.03	934.62	685.03	116	939.73	472.88	135.76
625.91	147.49	19.177	746.79	97.505	32.983	796.81	143.22	2.3646	693.62	60.226	164.22	619.62	24.039	431.8	604.04	-1.1435	565.55	353.76	137.73	19.28	473.74	186.65	27.516	526.12	139.85	-2.2313	454.48	250.5	308.27	436.48	245.62	425.46	516.47	315.43	712.99	490.8	233.93	906.72	503.38	21.976	900.34	683.38	194.16	934.68	684.87	115.85	939.61	472.8	135.72
625.96	147.6	19.179	746.57	97.55	32.946	796.76	143.29	2.4217	693.66	60.264	164.28	619.68	24.087	431.74	604.14	-1.2141	565.54	353.81	137.73	19.285	473.74	186.65	27.516	526.14	139.93	-2.2239	454.35	250.54	308.29	436.34	245.76	425.49	516.25	315.47	712.95	490.71	234.04	906.76	503.14	22.126	900.32	683.38	194.16	934.68	684.94	116.04	939.69	472.82	135.71
625.89	147.8	19.145	746.48	97.725	32.796	796.76	143.29	2.4217	693.66	60.264	164.28	619.56	24.098	431.84	603.88	-1.0115	565.45	353.73	137.61	19.265	473.66	186.72	27.593	526.14	139.93	-2.2239	454.46	250.58	308.27	436.13	245.7	425.5	516.25	315.47	712.95	490.67	233.99	906.69	503.15	21.932	900.36	683.34	194.14	934.56	684.88	115.92	939.8	472.59	135.65
625.89	147.8	19.145	746.37	97.77	32.855	796.66	143.23	2.4306	693.59	60.434	164.33	619.68	24.087	431.74	603.88	-1.0115	565.45	353.81	137.77	19.319	473.69	186.63	27.596	526.14	139.93	-2.2239	454.2	250.63	308.32	436.13	245.79	425.42	516.25	315.46	713	490.54	234.09	906.78	503.08	21.987	900.29	683.2	194	934.61	684.8	115.93	939.75	472.57	135.6
625.94	147.81	19.074	746.43	97.795	32.783	796.76	143.33	2.3615	693.41	60.75	164.29	619.64	24.138	431.62	603.84	-0.96394	565.32	353.82	137.79	19.387	473.61	186.7	27.673	526.1	139.95	-2.1243	453.97	250.61	308.38	436.13	245.79	425.42	516.04	315.42	713.07	490.58	234.14	906.85	502.98	21.91	900.31	682.99	194.25	934.54	684.77	115.8	939.73	472.54	135.62
626	148.21	19.129	746.31	97.809	32.943	796.69	143.38	2.3269	693.37	60.749	164.36	619.55	24.288	431.62	603.65	-0.9161	565.32	353.87	137.85	19.272	473.64	186.85	27.459	526.13	139.97	-2.1746	453.97	250.61	308.38	436.12	245.77	425.48	515.94	315.38	713.1	489.54	233.97	907.12	502.99	21.97	900.26	682.9	194.09	934.61	684.63	115.78	939.76	472.4	135.56
625.87	148.4	19.092	746.33	97.711	33.004	796.52	143.35	2.2329	693.12	61.11	164.42	619.3	24.348	431.73	603.49	-0.91199	565.29	353.87	137.76	19.32	473.69	186.76	27.428	526.19	140.09	-2.2353	453.85	250.57	308.4	436.06	245.87	425.48	516.03	315.4	713.13	489.43	233.97	907.16	503.01	21.823	900.18	682.8	193.78	934.69	684.64	115.76	939.7	472.32	135.53
625.96	148.47	19.071	746.33	97.711	33.004	796.6	143.35	2.2885	693.17	61.387	164.27	619.27	24.469	431.52	603.49	-0.91199	565.29	353.9	137.88	19.323	473.58	186.86	27.574	526.16	140.06	-2.1894	453.97	250.61	308.38	436.06	245.85	425.54	515.93	315.36	713.16	489.34	234.06	907.21	503.01	21.823	900.18	682.84	194.07	934.63	684.64	115.76	939.7	472.22	135.63
625.87	148.63	19.178	746.26	97.727	33.066	796.7	143.47	2.3564	693.09	61.465	164.25	619.27	24.646	431.58	603.5	-0.81425	565.11	353.85	137.81	19.353	473.64	186.85	27.459	526.16	140.06	-2.1894	453.97	250.61	308.38	436	245.89	425.55	515.91	315.46	713.11	489.3	234.02	907.26	502.91	21.806	900.08	682.58	193.72	934.77	684.63	115.78	939.76	472.15	135.5
625.93	148.71	19.109	746.14	97.826	33.048	796.55	143.5	2.2662	692.93	61.503	164.36	619.29	24.724	431.53	603.31	-0.54144	564.91	353.86	137.87	19.37	473.65	187.11	27.582	526.22	140.16	-2.2228	453.79	250.61	308.37	435.87	245.99	425.64	515.9	315.44	713.16	489.19	234.13	907.26	502.91	21.806	900.08	682.45	193.47	934.62	684.53	115.72	939.68	471.99	135.41
625.91	148.87	19.154	746.34	97.513	33.392	796.62	143.56	2.3594	693.01	61.637	164.3	619.14	24.849	431.39	603.3	-0.42768	564.93	353.85	137.94	19.365	473.6	187.05	27.535	526.24	140.19	-2.273	453.79	250.61	308.37	435.87	245.97	425.7	515.91	315.46	713.11	489.05	234.04	907.34	502.8	21.97	900.02	682.4	193.33	934.66	684.45	115.73	939.72	471.99	135.41
625.88	148.89	19.179	746.29	97.522	33.427	796.53	143.54	2.3211	693.01	61.637	164.3	619.15	24.903	431.4	603.02	-0.35793	564.87	353.95	137.97	19.302	473.69	186.99	27.591	526.22	140.16	-2.2228	453.79	250.61	308.37	435.81	246	425.72	515.86	315.54	713.13	489.21	233.86	907.21	502.68	22.055	899.94	682.26	193.41	934.6	684.3	115.58	939.72	471.84	135.4
625.87	149.06	19.188	746.27	97.78	33.295	796.56	143.61	2.29	693.03	61.8	164.32	619.03	25.056	431.32	602.99	-0.2269	564.85	353.81	137.92	19.403	473.46	187.12	27.693	526.22	140.22	-2.2219	453.79	250.61	308.37	435.72	246.17	425.65	515.86	315.54	713.13	489.05	234.04	907.34	502.61	21.948	899.89	682.37	193.49	934.74	684.3	115.58	939.72	471.72	135.54
625.87	149.06	19.188	746.38	97.916	33.165	796.62	143.65	2.3975	693.03	61.8	164.32	619.03	25.056	431.32	602.95	-0.18445	564.77	353.96	137.97	19.359	473.45	187.04	27.676	526.22	140.22	-2.2219	453.79	250.61	308.37	435.72	246.17	425.65	515.81	315.45	713.08	489.05	234.04	907.34	502.67	22.119	899.8	682.07	193.23	934.61	684.3	115.58	939.72	471.59	135.48
625.89	149.16	19.154	746.32	97.762	33.27	796.55	143.59	2.3072	692.75	61.748	164.25	619.08	25.133	431.28	602.88	-0.12434	564.77	353.9	138.13	19.268	473.49	187.07	27.596	526.19	140.24	-2.2386	453.73	250.67	308.43	435.59	246.23	425.81	515.86	315.54	713.13	488.95	234	907.33	502.6	22.113	899.82	681.97	193.17	934.52	684.27	115.65	939.76	471.56	135.42
625.87	149.22	19.087	745.99	98.532	32.826	796.53	143.66	2.3174	692.92	61.781	164.38	618.94	25.109	431.29	602.87	-0.14433	564.69	354.01	138.21	19.278	473.6	187.09	27.662	526.22	140.22	-2.2219	453.73	250.67	308.43	435.46	246.2	425.81	515.74	315.43	713.06	489.13	233.96	907.28	502.6	22.113	899.82	681.95	193.17	934.72	684.27	115.65	939.76	471.43	135.33
625.77	149.36	19.041	746.21	97.922	33.172	796.47	143.58	2.2516	692.86	61.976	164.21	618.9	25.106	431.21	602.87	-0.14433	564.69	354.01	138.28	19.293	473.65	187.11	27.582	526.22	140.23	-2.2603	453.56	250.8	308.49	435.47	246.18	425.68	515.75	315.35	712.96	488.94	234.14	907.36	502.51	22.06	899.77	681.86	193.11	934.63	684.23	115.53	939.77	471.25	135.15
625.79	149.47	18.984	746.05	98.397	32.94	796.46	143.66	2.2173	692.75	61.932	164.21	618.94	25.109	431.29	602.83	-0.21934	564.72	353.95	138.28	19.318	473.6	187.23	27.475	526.15	140.25	-2.1388	453.56	250.8	308.49	435.31	246.23	425.76	515.82	315.47	713.02	489.05	234.1	907.17	502.45	21.909	899.76	681.74	193.1	934.66	684.24	115.52	939.72	471.11	135.18
625.72	149.49	18.979	745.99	98.532	32.826	796.51	143.7	2.3693	692.69	62.216	164.21	618.85	25.11	431.12	602.86	-0.30134	564.57	353.89	138.42	19.275	473.31	187.08	27.707	526.22	140.3	-2.2634	453.56	250.8	308.49	435.12	246.24	425.74	515.75	315.35	712.96	489.07	234.05	907.17	502.27	22.033	899.75	681.74	193.1	934.66	684.11	115.27	939.64	470.95	135.08
625.75	149.52	18.982	745.99	98.532	32.826	796.42	143.72	2.2445	692.68	62.13	164.05	618.88	25.168	431.11	602.75	-0.34648	564.59	353.88	138.39	19.315	473.31	187.08	27.707	526.2	140.38	-2.2735	453.56	250.8	308.49	435.06	246.23	425.8	515.77	315.28	712.88	488.96	234.22	907.07	502.27	22.033	899.75	681.71	193.04	934.72	684	115.23	939.6	470.78	134.98
625.81	149.62	18.894	745.99	98.532	32.826	796.41	143.75	2.2964	692.59	62.2	164.05	618.76	25.232	431.07	602.79	-0.32645	564.54	353.95	138.31	19.28	473.31	187.08	27.707	526.18	140.35	-2.2212	453.54	250.82	308.43	435.02	246.38	425.84	515.85	315.39	712.94	489.08	234.23	906.95	502.13	21.877	899.73	681.71	193.04	934.72	683.92	115.24	939.65	470.66	134.84
625.81	149.62	18.894	746.03	98.602	32.756	796.55	143.68	2.2557	692.59	62.2	164.05	618.73	25.228	430.99	602.79	-0.32645	564.54	353.95	138.4	19.359	473.6	187.23	27.475	526.15	140.25	-2.1388	453.44	250.82	308.49	435.02	246.38	425.84	515.87	315.31	712.85	488.93	234.37	907.03	502.08	22.169	899.72	681.74	193.1	934.66	683.92	115.24	939.65	470.66	134.84
625.8	149.74	18.908	746.03	98.602	32.756	796.46	143.66	2.2173	692.55	62.338	163.91	618.73	25.228	430.99	602.83	-0.3664	564.45	353.88	138.5	19.347	473.39	187.3	27.715	526.15	140.25	-2.1388	453.44	250.82	308.49	435.02	246.38	425.84	516.01	315.32	712.66	489.09	234.23	907	502.02	22.164	899.69	681.74	193.1	934.66	683.8	115.23	939.67	470.65	134.86
625.8	149.74	18.908	745.99	98.532	32.826	796.42	143.72	2.2445	692.52	62.532	163.72	618.73	25.228	430.99	602.84	-0.46874	564.48	353.85	138.51	19.347	473.46	187.12	27.693	526.15	140.32	-2.1753	453.43	250.84	308.43	434.97	246.47	425.86	516.03	315.46	712.68	489.04	234.05	907.05	501.94	21.964	899.68	681.71	193.04	934.72	683.71	115.3	939.73	470.59	135.03
625.8	149.79	18.856	745.99	98.532	32.826	796.46	143.66	2.2173	692.43	62.401	163.8	618.73	25.228	430.99	602.84	-0.46874	564.48	353.88	138.5	19.347	473.32	187.33	27.598	526.15	140.32	-2.1753	453.39	250.89	308.53	435.08	246.37	425.75	516.13	315.39	712.54	489.1	234.08	906.97	501.98	22.091	899.64	681.7	193.01	934.79	683.7	115.22	939.68	470.59	134.93
625.84	149.86	18.846	745.99	98.532	32.826	796.54	143.66	2.2729	692.43	62.401	163.8	618.73	25.228	430.99	602.86	-0.4924	564.45	353.89	138.53	19.307	473.53	187.26	27.685	526.11	140.33	-2.1407	453.39	250.91	308.46	434.92	246.44	425.91	516.22	315.52	712.69	489.24	234.12	906.82	501.94	21.964	899.68	681.7	193.01	934.79	683.7	115.22	939.68	470.51	134.92
625.88	149.94	18.864	745.99	98.532	32.826	796.52	143.74	2.2828	692.52	62.532	163.72	618.73	25.228	430.99	602.77	-0.82887	564.57	353.93	138.57	19.276	473.39	187.3	27.715	526.11	140.41	-2.1772	453.39	250.91	308.46	434.82	246.42	425.88	516.07	315.31	712.51	489.08	234.19	906.85	501.98	22.091	899.64	681.7	193.01	934.79	683.68	115.11	939.66	470.51	134.92
625.79	150.02	18.987	745.99	98.532	32.826	796.55	143.68	2.2557	692.52	62.532	163.72	618.81	25.224	430.94	602.76	-0.7166	564.52	353.89	138.57	19.353	473.46	187.12	27.693	526.11	140.41	-2.1772	453.33	251.1	308.53	434.66	246.44	425.94	516.17	315.35	712.5	489.02	234.1	906.81	501.86	21.809	899.66	681.7	193.01	934.79	683.68	115.11	939.66	470.51	134.92
625.83	150.17	18.893	746.03	98.602	32.756	796.55	143.68	2.2557	692.32	62.675	163.59	618.81	25.224	430.94	602.64	-0.69716	564.39	353.88	138.58	19.297	473.24	187.25	27.729	526.07	140.43	-2.1171	453.23	250.93	308.4	434.66	246.44	425.94	516.28	315.47	712.64	489.11	233.84	906.89	501.87	21.808	899.69	681.62	192.95	934.7	683.7	115.22	939.68	470.51	134.92
625.73	150.17	18.914	746.02	98.637	32.833	796.42	143.72	2.2445	692.24	62.7	163.35	618.81	25.224	430.94	602.76	-0.88183	564.45	353.89	138.53	19.307	473.43	187.47	27.603	526.11	140.33	-2.1407	453.13	250.93	308.46	434.59	246.5	425.88	516.28	315.47	712.64	488.96	233.81	906.9	501.88	21.775	899.73	681.7	193.01	934.79	683.59	115.13	939.67	470.51	134.92
625.76	150.21	18.864	746.15	98.776	32.667	796.42	143.72	2.2445	692.26	62.933	163.4	618.7	25.192	430.74	602.64	-0.69716	564.39	353.89	138.53	19.307	473.39	187.3	27.715	526.11	140.41	-2.1772	453.08	251.22	308.4	434.66	246.44	425.94	516.24	315.46	712.56	489.21	233.98	906.93	501.76	21.953	899.71	681.7	193.01	934.79	683.59	115.13	939.67	470.25	134.89
625.8	150.33	18.956	745.97	98.799	32.709	796.58	143.77	2.3426	692.12	62.87	163.34	618.67	25.318	430.7	602.62	-0.75775	564.39	353.88	138.58	19.297	473.24	187.25	27.729	526.03	140.48	-2.1116	453.06	251.16	308.51	434.57	246.58	425.87	516.28	315.47	712.64	489.25	233.97	906.76	501.86	21.776	899.6	681.7	193.01	934.79	683.56	115.08	939.72	470.3	134.88
625.76	150.32	18.915	746.05	98.629	32.794	796.55	143.68	2.2557	692.04	62.864	163.43	618.65	25.214	430.8	602.61	-0.77766	564.34	353.88	138.62	19.342	473.2	187.36	27.743	526	140.48	-2.0708	453.16	251.15	308.45	434.64	246.53	425.93	516.28	315.47	712.64	489.32	233.99	906.79	501.88	21.8	899.53	681.7	193.01	934.79	683.56	115.08	939.72	470.21	134.86
625.8	150.33	18.956	746.08	98.699	32.724	796.52	143.74	2.2828	692.02	62.825	163.32	618.64	25.476	430.58	602.51	-0.87537	564.21	353.82	138.63	19.351	473.2	187.36	27.743	526.07	140.36	-2.0822	452.89	251.24	308.53	434.41	246.51	425.97	516.28	315.47	712.64	489.25	233.97	906.76	501.83	21.622	899.6	681.7	193.01	934.79	683.54	114.98	939.68	470.21	134.86
625.71	150.35	19.059	746.06	98.762	32.839	796.52	143.74	2.2828	692.02	62.825	163.32	618.58	25.27	430.6	602.64	-0.76581	564.22	353.86	138.75	19.272	473.35	187.4	27.729	526.01	140.6	-2.1597	453.07	251.14	308.57	434.43	246.42	425.97	516.28	315.47	712.64	490.22	233.84	906.47	501.91	21.739	899.46	681.62	192.95	934.7	683.59	114.98	939.75	470.3	134.89
625.84	150.4	18.944	746.06	98.762	32.839	796.46	143.66	2.2173	691.96	62.784	163.27	618.51	25.424	430.52	602.51	-0.87537	564.21	353.84	138.79	19.342	473.35	187.4	27.729	526.07	140.36	-2.0822	452.95	251.18	308.52	434.36	246.48	425.91	516.31	315.47	712.69	490.13	233.79	906.36	501.83	21.687	899.51	681.61	192.63	934.73	683.66	114.85	939.67	470.17	134.94
625.77	150.42	19.019	746.14	98.811	32.744	796.55	143.68	2.2557	691.96	62.784	163.27	618.51	25.347	430.48	602.59	-0.94667	564.16	353.73	138.75	19.34	473.2	187.36	27.743	526	140.55	-2.1056	452.96	251.17	308.58	434.41	246.51	425.97	516.28	315.47	712.64	490.19	233.93	906.37	501.94	21.613	899.48	681.51	192.58	934.71	683.71	114.63	939.73	470.16	134.86
625.85	150.46	18.969	746.15	98.776	32.667	796.55	143.68	2.2557	691.96	62.784	163.27	618.51	25.424	430.52	602.59	-0.94667	564.16	353.84	138.78	19.256	473.39	187.59	27.903	526	140.55	-2.1056	452.95	251.18	308.52	434.41	246.51	425.97	516.31	315.47	712.69	490.22	233.84	906.47	501.83	21.687	899.51	681.55	192.44	934.72	683.74	114.53	939.73	470.1	134.95
625.88	150.52	19.082	746.08	98.699	32.724	796.42	143.72	2.2445	691.96	62.784	163.27	618.4	25.343	430.52	602.51	-0.87537	564.21	353.77	138.75	19.365	473.2	187.36	27.743	526.01	140.6	-2.1597	452.96	251.17	308.58	434.41	246.51	425.97	516.41	315.57	712.78	490.22	233.84	906.47	501.78	21.634	899.5	681.55	192.44	934.72	683.77	114.47	939.69	470.07	134.96
625.88	150.68	19.098	746.14	98.811	32.744	796.55	143.68	2.2557	691.87	62.779	163.34	618.39	25.424	430.47	602.56	-0.81709	564.16	353.78	138.95	19.318	473.13	187.41	27.676	526	140.55	-2.1056	452.95	251.18	308.52	434.43	246.42	425.97	516.44	315.56	712.83	490.22	233.84	906.47	501.83	21.687	899.51	681.55	192.44	934.72	683.65	114.45	939.69	470.08	135.04
625.9	150.59	19.075	746.02	98.944	32.765	796.54	143.84	2.2911	691.87	62.779	163.34	618.29	25.42	430.51	602.49	-0.74579	564.21	353.77	138.75	19.365	473.35	187.4	27.729	526	140.48	-2.0708	453.08	251.17	308.67	434.41	246.51	425.97	516.4	315.49	712.72	490.22	233.84	906.47	501.78	21.634	899.5	681.58	192.29	934.76	683.67	114.33	939.68	470.07	135.03
625.87	150.59	19.148	746.03	98.91	32.688	796.42	143.72	2.2445	691.96	62.784	163.27	618.29	25.42	430.51	602.56	-0.81709	564.16	353.81	138.79	19.332	473.2	187.36	27.743	526	140.55	-2.1056	452.98	251.15	308.64	434.41	246.51	425.97	516.48	315.43	712.78	490.22	233.84	906.47	501.75	21.76	899.48	681.61	192.18	934.79	683.63	114.24	939.73	470.08	135.04
625.89	150.57	19.084	746.09	98.977	32.669	796.54	143.82	2.3698	691.87	62.779	163.34	618.29	25.42	430.51	602.56	-0.81709	564.16	353.79	138.85	19.38	473.2	187.36	27.743	526.01	140.6	-2.1597	453.08	251.17	308.67	434.53	246.4	425.95	516.48	315.51	712.91	489.57	233.87	906.73	501.75	21.76	899.48	681.61	192.18	934.79	683.63	114.27	939.78	470.03	135.13
626	150.77	19.147	746.26	99.052	32.583	796.57	143.78	2.2639	691.96	62.784	163.27	618.29	25.42	430.51	602.56	-0.81709	564.16	353.79	138.85	19.38	473.27	187.18	27.72	525.95	140.54	-2.0736	453.11	251.11	308.76	434.5	246.52	425.99	516.54	315.41	713.01	489.78	233.84	906.72	501.78	21.634	899.5	681.54	191.96	934.78	683.63	114.24	939.73	470	135.13
625.99	150.75	19.181	746.14	98.811	32.744	796.52	143.74	2.2828	691.96	62.784	163.27	618.2	25.424	430.57	602.59	-0.94667	564.16	353.8	138.88	19.335	473.13	187.41	27.676	525.89	140.47	-2.0145	453.22	251.08	308.75	434.43	246.42	425.97	516.57	315.43	712.96	489.68	233.77	906.79	501.75	21.605	899.45	681.67	192.13	934.84	683.62	113.98	939.76	470.08	135.04
626.07	150.76	19.112	746.03	98.91	32.688	796.52	143.74	2.2828	691.92	62.679	163.22	618.2	25.424	430.57	602.56	-0.81709	564.16	353.79	138.95	19.422	473.2	187.36	27.743	525.95	140.6	-2.1355	453.11	251.11	308.76	434.76	246.46	425.97	516.73	315.42	712.98	489.74	233.78	906.85	501.78	21.634	899.5	681.77	191.81	934.79	683.66	114.12	939.75	470.13	135.04
625.87	150.59	19.148	745.96	98.834	32.786	796.57	143.78	2.2639	691.78	62.735	163.32	618.19	25.378	430.51	602.59	-0.94667	564.16	353.79	138.95	19.422	473.13	187.41	27.676	525.95	140.54	-2.0736	453.23	251.05	308.77	434.76	246.46	425.97	516.8	315.43	713.05	489.74	233.78	906.85	501.83	21.533	899.47	681.88	191.62	934.84	683.74	114.1	939.7	470.07	135.03
625.87	150.64	19.095	746.08	98.961	32.66	796.54	143.84	2.2911	691.86	62.738	163.25	618.13	25.25	430.57	602.43	-0.83975	564.15	353.82	138.88	19.44	473.35	187.4	27.729	526	140.55	-2.1056	453.22	251.08	308.75	434.66	246.44	425.94	516.8	315.43	713.05	489.74	233.78	906.85	501.86	21.561	899.53	681.85	191.67	934.89	683.62	113.98	939.76	470	135.13
625.88	150.52	19.082	746.09	98.818	32.744	796.55	143.68	2.2557	691.86	62.681	163.11	618.18	25.324	430.5	602.56	-0.81709	564.16	353.72	138.88	19.395	473.33	187.37	27.92	526	140.55	-2.1056	453.29	251.01	308.8	434.74	246.41	426.01	516.8	315.38	713.11	489.74	233.78	906.85	501.78	21.634	899.5	681.85	191.67	934.89	683.62	113.98	939.76	470	135.13
625.94	150.56	19.058	746.04	98.877	32.652	796.52	143.74	2.2828	691.82	62.634	163.19	618.18	25.324	430.5	602.49	-0.84099	564.14	353.77	138.79	19.375	473.2	187.36	27.743	526.07	140.43	-2.1171	453.29	251.01	308.8	434.76	246.46	425.97	516.89	315.37	713.07	489.78	233.77	906.99	501.83	21.533	899.47	681.85	191.67	934.89	683.66	113.89	939.74	469.98	135.13
625.82	150.57	19.056	746.15	98.896	32.687	796.55	143.68	2.2557	691.82	62.634	163.19	618.14	25.242	430.62	602.25	-0.88497	564.18	353.74	138.84	19.448	473.2	187.36	27.743	525.99	140.5	-2.0533	453.29	251.01	308.8	434.84	246.38	426.01	516.83	315.4	713.06	489.8	233.76	907.06	501.78	21.634	899.5	682.04	191.45	934.87	683.82	113.99	939.71	469.98	135.17
625.83	150.4	18.973	746.15	98.765	32.664	796.46	143.66	2.2173	691.76	62.636	163.08	618.12	25.181	430.63	602.39	-0.80052	564.07	353.76	138.9	19.456	473.2	187.36	27.743	525.99	140.5	-2.0533	453.42	251.03	308.69	434.84	246.38	426.01	516.83	315.45	713	489.87	233.79	907.08	501.7	21.632	899.54	682.04	191.45	934.87	683.66	113.82	939.79	470	135.13
625.79	150.36	18.923	745.97	98.799	32.709	796.55	143.68	2.2557	691.76	62.636	163.08	618.1	25.134	430.57	602.25	-0.88497	564.18	353.74	138.76	19.361	473.39	187.59	27.903	525.95	140.54	-2.0736	453.39	251	308.75	434.93	246.39	426.06	516.94	315.25	713.12	489.8	233.76	907.06	501.7	21.632	899.54	682.04	191.45	934.87	683.62	113.72	939.83	470.03	135.17
625.76	150.33	19.013	746.09	98.977	32.669	796.46	143.66	2.2173	691.68	62.504	163.16	618.1	25.134	430.57	602.34	-1.081	564.13	353.78	138.82	19.33	473.2	187.36	27.743	526	140.48	-2.0708	453.39	251	308.75	434.9	246.38	426.07	517	315.36	713.09	489.85	233.8	907	501.7	21.632	899.54	682.02	191.5	934.92	683.59	113.59	939.82	469.98	135.17
625.82	150.33	18.998	746.22	98.842	32.607	796.55	143.68	2.2557	691.68	62.504	163.16	618.1	25.134	430.57	602.22	-0.95611	564.17	353.7	138.95	19.346	473.2	187.36	27.743	526	140.48	-2.0708	453.39	251	308.75	435.01	246.43	426.12	517.05	315.29	713.11	489.87	233.79	907.08	501.67	21.758	899.52	682.04	191.45	934.87	683.59	113.59	939.82	470.03	135.17
625.81	150.29	18.907	746.08	98.699	32.724	796.55	143.68	2.2557	691.68	62.504	163.16	618.1	25.134	430.57	602.2	-1.1269	564.19	353.72	138.88	19.395	473.24	187.54	27.917	526	140.55	-2.1056	453.51	251.04	308.74	435.06	246.34	426.1	517.14	315.21	713.08	489.87	233.79	907.08	501.68	21.603	899.48	682.16	191.39	934.98	683.66	113.58	939.77	470.03	135.17
625.87	150.22	18.963	746.15	98.765	32.664	796.55	143.68	2.2557	691.69	62.316	163.22	618.1	25.134	430.57	602.44	-1.1215	564.2	353.77	138.83	19.263	473.27	187.18	27.72	526	140.48	-2.0708	453.69	250.99	308.59	435.1	246.28	426.09	517.15	315.2	713.14	489.87	233.79	907.08	501.68	21.603	899.48	682.25	191.35	935.01	683.59	113.59	939.82	470.07	135.27
625.92	150.06	18.891	746.15	98.776	32.667	796.55	143.68	2.2557	691.74	62.314	163.33	618.1	25.134	430.57	602.34	-1.1262	564.24	353.78	138.71	19.313	473.2	187.36	27.743	525.97	140.38	-2.0525	453.69	250.99	308.59	435.2	246.25	426.09	517.19	315.04	713.09	489.87	233.79	907.08	501.63	21.722	899.57	682.17	191.29	934.91	683.59	113.59	939.82	470.07	135.27
625.88	149.91	18.909	746.03	98.602	32.756	796.55	143.59	2.2146	691.75	62.256	163.24	618.1	25.134	430.57	602.22	-1.3012	564.28	353.76	138.81	19.251	473.2	187.36	27.743	526.04	140.27	-2.064	453.69	250.99	308.59	435.47	246.3	426.01	517.42	315.06	713.09	489.87	233.79	907.08	501.57	21.706	899.46	682.25	191.35	935.01	683.59	113.59	939.82	470.03	135.17
625.89	149.86	18.965	746.03	98.602	32.756	796.55	143.68	2.2557	691.62	62.127	163.19	618.09	25.031	430.67	602.22	-1.2561	564.17	353.8	138.73	19.236	473.27	187.18	27.72	526.02	140.21	-2.0116	453.75	250.96	308.62	435.53	246.3	425.96	517.42	315.06	713.09	489.87	233.79	907.08	501.59	21.579	899.48	682.15	190.99	935	683.61	113.5	939.85	470.09	135.32
625.84	149.78	18.942	746.09	98.679	32.698	796.56	143.61	2.29	691.74	62.103	163.19	618.1	24.944	430.66	602.22	-1.3012	564.28	353.81	138.63	19.268	473.24	187.25	27.729	525.99	140.25	-2.0319	453.75	250.96	308.62	435.71	246.34	426.02	517.42	315.06	713.09	489.87	233.79	907.08	501.59	21.579	899.48	682.19	191.16	935.03	683.59	113.59	939.82	470.05	135.2
625.81	149.62	18.894	746.06	98.605	32.762	796.63	143.6	2.2702	691.82	62.001	163.16	618.3	24.863	430.61	602.22	-1.3012	564.28	353.79	138.6	19.265	473.35	187.4	27.729	526.04	140.27	-2.064	453.78	250.79	308.56	435.65	246.42	426.1	517.42	315.06	713.09	489.95	233.62	906.95	501.59	21.579	899.48	682.08	191.22	935.1	683.61	113.5	939.85	470.01	135.09
625.79	149.54	18.941	746.03	98.602	32.756	796.56	143.61	2.29	691.77	61.426	163.25	618.18	24.894	430.69	602.32	-1.2965	564.24	353.8	138.56	19.268	473.24	187.25	27.729	525.99	140.17	-2.0216	454.01	250.86	308.55	435.82	246.37	426	517.42	315.06	713.09	489.85	233.67	906.92	501.52	21.567	899.56	682.23	191.21	935.17	683.61	113.5	939.85	470.05	135.2
625.8	149.5	18.985	746.03	98.568	32.679	796.56	143.52	2.2489	691.95	61.149	163.18	618.3	24.863	430.61	602.32	-1.2965	564.24	353.81	138.58	19.231	473.27	187.18	27.72	525.99	140.24	-2.0564	454.08	250.64	308.4	435.91	246.36	425.96	517.42	315.06	713.09	489.85	233.66	906.64	501.39	21.755	899.51	682.27	191.43	935.19	683.6	113.5	939.91	470.14	135.23
625.79	149.34	19.081	746	98.498	32.749	796.69	143.46	2.2474	691.89	60.948	163.26	618.36	24.733	430.6	602.32	-1.2965	564.24	353.87	138.5	19.269	473.35	187.4	27.729	525.99	140.17	-2.0216	454.12	250.74	308.43	435.94	246.36	426.01	517.68	314.97	713.12	489.85	233.66	906.64	501.49	21.538	899.5	682.34	191.19	935.35	683.56	113.39	939.93	470.05	135.2
625.9	149.27	19.095	746.1	98.64	32.615	796.61	143.46	2.1918	692.03	61.267	163.32	618.27	24.804	430.62	602.39	-1.2727	564.26	353.87	138.5	19.269	473.45	187.04	27.676	526.01	140.1	-2.026	454.29	250.65	308.36	436.17	246.42	426	517.62	315.11	713.04	489.85	233.69	906.65	501.49	21.538	899.5	682.18	191.06	935.34	683.56	113.39	939.93	470.05	135.2
625.95	149.12	19.133	746.07	98.57	32.685	796.68	143.37	2.2179	691.98	60.868	163.34	618.36	24.733	430.6	602.22	-1.4231	564.39	353.8	138.56	19.268	473.37	187.22	27.698	526.01	140.1	-2.026	454.3	250.66	308.34	436.38	246.47	425.9	517.72	314.93	713.08	489.95	233.72	906.59	501.42	21.628	899.53	682.29	191.22	935.34	683.58	113.35	940	470.05	135.2
625.94	149.06	19.16	746.03	98.568	32.679	796.74	143.31	2.2698	692.05	60.699	163.43	618.36	24.733	430.6	602.22	-1.4231	564.39	353.81	138.32	19.296	473.39	187.3	27.715	526.01	140.1	-2.026	454.54	250.65	308.39	436.41	246.39	425.85	517.72	314.93	713.08	489.93	233.69	906.52	501.42	21.628	899.53	682.29	191.08	935.47	683.56	113.39	939.93	470.14	135.23
625.93	148.95	19.249	746.02	98.419	32.779	796.75	143.23	2.185	692.35	60.592	163.27	618.36	24.733	430.6	602.32	-1.4184	564.35	353.8	138.41	19.195	473.39	187.3	27.715	526.01	140.1	-2.026	454.52	250.66	308.34	436.43	246.5	425.99	517.85	314.93	713.01	489.93	233.69	906.52	501.42	21.628	899.53	682.29	191.08	935.47	683.56	113.44	939.98	470.05	135.2
625.94	148.78	19.189	746.32	98.056	32.988	796.81	143.18	2.2196	692.38	60.409	163.37	618.5	24.644	430.65	602.36	-1.5377	564.39	353.78	138.29	19.173	473.24	187.25	27.729	526.01	140.1	-2.026	454.54	250.65	308.39	436.85	246.28	425.88	517.84	314.95	713.03	489.97	233.71	906.46	501.49	21.538	899.5	682.27	191.1	935.53	683.7	113.41	940.05	470.17	135.27
626.01	148.78	19.161	746.25	98.156	32.765	796.81	143.18	2.2196	692.38	60.409	163.37	618.4	24.64	430.69	602.36	-1.5377	564.39	353.83	138.22	19.238	473.53	187.26	27.685	526.01	140.1	-2.026	454.67	250.66	308.45	436.92	246.32	425.87	518	314.86	712.96	489.97	233.71	906.46	501.42	21.628	899.53	682.29	191.08	935.47	683.68	113.41	939.93	470.1	135.12
625.92	148.72	19.225	746.26	98.155	32.704	796.75	143.23	2.185	692.39	60.368	163.34	618.44	24.59	430.76	602.44	-1.5138	564.41	353.8	138.14	19.155	473.46	187.12	27.693	526.05	139.98	-2.0656	454.73	250.62	308.4	437.05	246.21	425.83	518.05	314.83	712.9	490.01	233.81	906.41	501.33	21.611	899.54	682.47	191.09	935.63	683.7	113.41	940.05	470.18	135.03
625.93	148.6	19.241	746.23	98.235	32.775	796.89	143.15	2.198	692.42	60.223	163.44	618.48	24.445	430.79	602.44	-1.5138	564.41	353.74	138.08	19.222	473.45	187.04	27.676	526.04	140.1	-2.1326	454.81	250.59	308.41	437.14	246.02	425.96	518.03	314.79	712.95	490.01	233.81	906.41	501.52	21.67	899.51	682.59	191.2	935.4	683.7	113.41	940.05	470.21	135.09
626.14	148.44	19.128	746.55	97.601	33.121	796.89	143.15	2.198	692.52	60.087	163.33	618.55	24.282	430.92	602.39	-1.5829	564.44	353.7	137.96	19.164	473.6	187.09	27.662	526.03	140.06	-2.0786	454.83	250.52	308.34	437.24	245.96	425.86	518.08	314.85	713.02	490.01	233.81	906.41	501.38	21.647	899.49	682.56	190.98	935.46	683.7	113.41	940.05	470.27	134.94
626.18	148.31	19.139	746.14	97.968	32.828	796.89	143.15	2.198	692.52	60.087	163.33	618.55	24.282	430.92	602.39	-1.5829	564.44	353.7	137.92	19.213	473.45	187.04	27.676	526.05	139.98	-2.0656	454.83	250.5	308.41	437.4	245.82	425.81	518.09	314.9	712.91	490.01	233.81	906.41	501.57	21.706	899.46	682.53	190.89	935.43	683.77	113.41	940.02	470.27	134.94
626.14	148.27	19.183	746.19	97.913	32.953	796.89	143.15	2.198	692.52	60.087	163.33	618.66	24.222	430.95	602.39	-1.5829	564.44	353.68	137.75	19.196	473.45	187.04	27.676	526.05	139.98	-2.0656	454.88	250.5	308.34	437.4	245.82	425.81	518.03	314.88	713.07	490.05	233.93	906.35	501.36	21.847	899.35	682.64	190.95	935.36	683.78	113.32	940.05	470.27	134.94
625.96	147.98	19.259	746.24	97.868	32.901	796.9	143.08	2.1558	692.5	60.055	163.26	618.76	24.226	430.9	602.49	-1.6233	564.5	353.71	137.8	19.176	473.45	187.04	27.676	526.01	139.84	-2.0192	454.88	250.5	308.34	437.4	245.82	425.81	518.05	314.8	713.03	490.07	233.96	906.43	501.38	21.709	899.34	682.68	191.12	935.4	683.78	113.37	940.09	470.4	134.84
626.03	147.81	19.193	746.25	97.895	32.88	796.89	143.15	2.198	692.5	60.055	163.26	618.87	24.076	430.92	602.49	-1.6233	564.5	353.73	137.73	19.202	473.45	187.04	27.676	526.03	139.9	-2.0715	454.98	250.49	308.31	437.71	245.88	425.82	518.1	314.85	713.1	490.85	234.05	906.17	501.55	21.941	899.13	682.79	190.98	935.37	683.85	113.27	940.1	470.4	134.84
626.07	147.88	19.255	746.3	97.929	32.814	796.97	143.11	2.2102	692.75	59.973	163.23	618.82	24.164	430.85	602.49	-1.6233	564.5	353.74	137.75	19.17	473.69	186.99	27.591	526.03	139.9	-2.0715	455.2	250.43	308.47	437.6	245.69	425.69	518.19	314.82	713.11	490.87	233.87	906.05	501.48	22.185	899.03	682.79	190.98	935.37	683.85	113.27	940.1	470.45	134.62
626.05	147.78	19.286	746.24	97.819	32.913	796.98	143.05	2.168	692.75	59.973	163.23	618.8	24.016	430.98	602.46	-1.6961	564.52	353.78	137.66	19.104	473.69	186.99	27.591	526.03	139.9	-2.0715	455.13	250.37	308.34	437.78	245.74	425.61	518.19	314.82	713.11	490.84	234.06	906.17	501.39	22.063	898.98	682.76	190.91	935.42	683.85	113.27	940.1	470.45	134.62
626.03	147.75	19.332	746.32	97.718	32.95	796.89	143.15	2.198	692.85	59.856	163.23	618.98	23.998	430.93	602.49	-1.6233	564.5	353.75	137.6	19.095	473.72	186.95	27.743	526.1	139.9	-2.0879	455.4	250.24	308.46	437.8	245.64	425.89	518.23	314.89	713.09	490.85	234.05	906.17	501.54	22.108	898.9	682.83	190.94	935.27	683.86	113.26	940.05	470.55	134.5
626.11	147.67	19.206	746.3	97.906	32.831	796.98	143.05	2.168	692.89	59.691	163.39	618.92	23.937	430.99	602.38	-1.7598	564.46	353.78	137.64	19.031	473.53	186.94	27.605	526.1	139.9	-2.0879	455.4	250.24	308.46	437.94	245.7	425.72	518.28	314.84	713.15	490.85	234.09	906.26	501.63	22.176	898.79	682.79	190.87	935.32	684.08	113.28	940.02	470.59	134.47
626.11	147.67	19.206	746.2	97.835	32.951	796.82	143.12	2.1774	692.89	59.691	163.39	618.96	23.838	431.04	602.49	-1.6233	564.5	353.73	137.73	19.202	473.82	187.02	27.608	526.04	139.94	-2.1256	455.48	250.21	308.47	437.95	245.59	425.82	518.23	314.88	713.21	490.89	233.95	906.23	501.59	22.048	898.7	682.93	190.92	935.23	683.96	113.27	940.04	470.66	134.21
626.04	147.67	19.232	746.25	97.846	32.904	796.98	143.05	2.168	692.97	59.767	163.3	618.93	23.876	431.08	602.49	-1.6233	564.5	353.7	137.6	19.12	473.85	186.91	27.712	526.04	139.94	-2.1256	455.48	250.21	308.47	438	245.6	426.01	518.28	314.84	713.15	490.89	233.95	906.23	501.59	22.082	898.63	683	190.88	935.24	684.04	113.26	939.99	470.63	134.09
626.14	147.64	19.23	746.32	97.875	32.83	796.9	143.08	2.1558	692.97	59.767	163.3	618.96	23.714	431.09	602.49	-1.6233	564.5	353.82	137.74	19.134	473.58	186.86	27.574	526.23	140.48	-2.078	455.48	250.21	308.47	438.15	245.68	426.02	518.37	314.79	713.19	490.85	234.09	906.26	501.52	22.141	898.59	683.03	190.8	935.21	684.16	113.31	939.9	470.73	134.09
626.03	147.63	19.184	746.31	97.873	32.837	796.9	143.08	2.1558	692.89	59.691	163.39	618.92	23.683	431.22	602.49	-1.6233	564.5	353.78	137.6	19.056	473.85	186.91	27.712	526.11	139.94	-2.1419	455.57	250.2	308.41	438.32	245.74	425.98	518.2	314.79	713.25	490.89	233.89	906.13	501.63	22.083	898.6	683.15	190.79	935.14	684.17	113.27	939.96	470.73	134.09
626.03	147.63	19.184	746.27	97.908	32.887	796.98	143.05	2.168	692.97	59.767	163.3	618.96	23.787	431.02	602.41	-1.687	564.45	353.78	137.6	19.056	473.78	186.93	27.48	526.16	139.94	-2.2509	455.64	250.2	308.5	438.22	245.69	426.03	518.16	314.78	713.31	490.87	233.87	906.05	501.66	21.883	898.58	683.19	190.81	935.08	684.12	113.19	939.88	470.77	134.04
626.16	147.6	19.304	746.56	97.866	32.655	796.89	143.15	2.198	692.97	59.767	163.3	618.89	23.603	431.14	602.49	-1.6233	564.5	353.82	137.64	19.018	473.74	186.9	27.56	526.14	139.92	-2.2007	455.82	250.34	308.53	438.38	245.7	425.85	518.15	314.76	713.23	490.82	233.75	906.12	501.87	21.862	898.55	683.19	190.81	935.08	684.12	113.19	939.88	470.73	133.91
626.01	147.52	19.248	746.39	97.758	32.91	796.89	143.15	2.198	692.97	59.767	163.3	618.97	23.777	431.13	602.49	-1.6233	564.5	353.8	137.67	19.08	473.85	186.9	27.743	526.16	139.94	-2.2509	455.86	250.35	308.47	438.51	245.72	425.91	518.2	314.79	713.25	490.82	233.75	906.12	501.77	21.659	898.54	683.19	190.81	935.08	684.12	113.19	939.88	470.76	133.77
626.03	147.63	19.184	746.31	97.873	32.837	796.98	143.05	2.168	693.02	59.72	163.41	618.9	23.654	431.15	602.49	-1.6233	564.5	353.8	137.6	19.048	473.85	186.91	27.712	526.17	139.95	-2.2466	455.82	250.2	308.29	438.51	245.72	425.91	518.2	314.79	713.25	490.77	233.64	906.19	501.9	21.638	898.56	683.13	190.76	935	684.12	113.19	939.88	470.83	133.81
625.99	147.51	19.209	746.48	97.875	32.723	796.89	143.15	2.198	693.02	59.72	163.41	618.97	23.777	431.13	602.49	-1.6233	564.5	353.78	137.63	19.144	473.99	186.94	27.729	526.16	139.94	-2.2509	455.9	250.2	308.38	438.56	245.71	425.84	518.2	314.79	713.25	490.82	233.75	906.12	501.9	21.638	898.56	683.18	190.88	934.88	684.12	113.19	939.88	470.93	133.75
626	147.49	19.252	746.48	97.875	32.723	796.89	143.15	2.198	692.97	59.767	163.3	618.89	23.603	431.14	602.49	-1.6233	564.5	353.77	137.56	18.999	474.03	186.97	27.649	526.16	139.94	-2.2509	456.01	250.17	308.37	438.53	245.68	425.9	518.06	314.79	713.34	490.77	233.64	906.19	501.9	21.638	898.56	683.48	190.95	934.93	684.12	113.19	939.88	470.89	133.61
625.98	147.52	19.182	746.49	97.793	32.757	796.97	143.11	2.2102	693.02	59.72	163.41	618.9	23.654	431.15	602.46	-1.6961	564.52	353.73	137.55	19.039	473.85	186.91	27.712	526.19	139.97	-2.2968	456.01	250.17	308.37	438.56	245.54	425.85	517.99	314.61	713.21	490.02	233.66	906.53	501.9	21.638	898.56	683.33	190.9	934.88	684.12	113.19	939.88	470.93	133.61
626.03	147.63	19.184	746.41	97.862	32.84	796.89	143.15	2.198	692.97	59.767	163.3	618.97	23.777	431.13	602.38	-1.7598	564.46	353.81	137.64	19.105	473.85	186.91	27.712	526.19	139.97	-2.2968	456.01	250.17	308.37	438.59	245.56	425.79	517.98	314.77	713.3	490.02	233.66	906.53	501.94	21.495	898.54	683.38	190.87	934.79	684.12	113.19	939.88	470.94	133.68
626.03	147.63	19.184	746.37	97.806	32.887	796.89	143.15	2.198	692.97	59.767	163.3	618.97	23.726	431.12	602.41	-1.687	564.45	353.78	137.6	19.056	473.9	186.94	27.632	526.12	139.85	-2.2313	455.9	250.2	308.38	438.56	245.54	425.85	517.99	314.61	713.21	490.06	233.65	906.42	501.93	21.516	898.59	683.35	190.92	934.72	684.12	113.19	939.88	470.94	133.68
626.03	147.63	19.184	746.35	97.748	32.892	796.89	143.15	2.198	693.02	59.72	163.41	618.9	23.654	431.15	602.38	-1.7598	564.46	353.78	137.6	19.056	473.69	186.76	27.428	526.13	139.86	-2.227	456.01	250.17	308.37	438.52	245.43	425.88	517.99	314.61	713.21	490.02	233.66	906.53	501.98	21.325	898.46	683.52	190.88	934.79	684.21	113.18	939.84	470.9	133.7
625.98	147.52	19.182	746.42	97.848	32.799	796.89	143.15	2.198	692.98	59.799	163.37	618.97	23.726	431.12	602.38	-1.7598	564.46	353.8	137.6	19.048	473.98	186.87	27.556	526.2	140.05	-2.341	455.9	250.2	308.38	438.42	245.34	425.85	517.94	314.55	713.14	490.12	233.63	906.52	501.98	21.325	898.46	683.38	190.87	934.79	684.21	113.18	939.84	471.01	133.86
625.98	147.52	19.182	746.47	97.823	32.752	796.89	143.15	2.198	693.05	59.843	163.41	618.9	23.654	431.15	602.38	-1.7598	564.46	353.79	137.54	19.04	473.89	186.7	27.503	526.16	139.88	-2.2772	455.9	250.15	308.44	438.2	245.24	425.89	518.04	314.57	713.16	490.12	233.63	906.52	501.99	21.215	898.44	683.52	190.88	934.79	684.18	113.07	939.82	471.09	133.86
626.03	147.63	19.184	746.36	97.858	32.912	796.89	143.15	2.198	692.97	59.767	163.3	618.89	23.668	431.05	602.38	-1.7598	564.46	353.77	137.52	18.997	473.82	186.82	27.569	526.19	139.97	-2.2968	455.78	249.97	308.37	438.24	245.31	425.71	517.86	314.52	713.15	490.17	233.59	906.57	502.07	21.121	898.41	683.72	191.06	934.77	683.67	112.88	939.62	471.15	133.87
626.03	147.63	19.184	746.44	97.735	32.822	796.81	143.18	2.2196	693.02	59.72	163.41	618.96	23.787	431.02	602.38	-1.7598	564.46	353.81	137.54	18.956	473.98	186.87	27.556	526.12	139.85	-2.2313	455.67	249.97	308.36	438.15	245.25	425.81	517.99	314.51	713.09	490.28	233.4	906.4	502.07	21.121	898.41	683.68	191.16	934.69	683.71	112.89	939.52	471.27	133.88
626.03	147.63	19.184	746.26	97.727	33.066	796.89	143.15	2.198	692.97	59.767	163.3	618.89	23.603	431.14	602.38	-1.7598	564.46	353.77	137.56	18.999	473.85	186.67	27.583	526.12	139.85	-2.2313	455.64	250.05	308.37	438.08	245.21	425.92	518	314.45	713.1	490.33	233.21	906.26	502.02	21.018	898.38	683.72	191	934.5	683.53	112.64	939.45	471.23	133.9
625.99	147.74	19.261	746.39	97.973	32.755	796.81	143.27	2.3043	692.98	59.799	163.37	618.89	23.603	431.14	602.38	-1.7598	564.46	353.77	137.56	18.999	473.85	186.67	27.583	526.16	139.94	-2.2509	455.68	249.93	308.42	437.99	245.2	425.89	517.9	314.46	713.15	490.23	233.26	906.24	502.02	21.018	898.38	683.74	191.06	934.62	683.61	112.77	939.53	471.29	134.05
626.03	147.63	19.184	746.41	97.804	32.792	796.81	143.18	2.2196	692.76	60.005	163.3	618.89	23.603	431.14	602.38	-1.7598	564.46	353.77	137.56	18.999	473.89	186.7	27.503	526.16	139.88	-2.2772	455.56	250.06	308.42	437.99	245.2	425.89	517.91	314.48	713.1	490.18	233.33	906.31	501.98	20.991	898.35	683.52	190.87	934.32	684.31	112.8	939.56	471.35	134.05
625.99	147.74	19.261	746.44	97.985	32.703	796.89	143.15	2.198	692.76	60.005	163.3	618.95	23.659	431.08	602.46	-1.7626	564.41	353.73	137.51	19.115	473.66	186.72	27.593	526.16	139.88	-2.2772	455.47	250.06	308.32	437.99	245.2	425.89	517.79	314.25	713.1	490.33	233.21	906.26	502.01	21.045	898.31	683.4	190.6	934.24	684.28	112.68	939.54	471.36	134.06
626.06	147.7	19.19	746.46	97.776	32.821	796.81	143.27	2.3043	692.76	60.005	163.3	618.97	23.726	431.12	602.46	-1.7626	564.41	353.78	137.6	19.056	473.85	186.67	27.583	526.05	139.85	-2.2149	455.51	249.93	308.37	437.83	245.21	426	517.87	314.37	713.15	490.37	233.25	906.21	501.98	21.018	898.27	683.36	190.54	934.06	684.28	112.68	939.54	471.36	134.06
625.99	147.74	19.261	746.26	97.809	32.918	796.88	143.23	2.281	692.76	60.005	163.3	618.89	23.668	431.05	602.46	-1.7626	564.41	353.79	137.54	19.04	473.69	186.63	27.596	526.1	139.83	-2.181	455.48	250.01	308.38	437.77	245.2	426.06	517.89	314.25	713.05	490.34	233.15	906.26	501.98	20.991	898.35	683.39	190.59	934.01	684.31	112.61	939.5	471.44	134.3
626.06	147.74	19.235	746.42	97.747	32.802	796.81	143.18	2.2196	692.52	60.087	163.33	618.89	23.603	431.14	602.46	-1.7626	564.41	353.71	137.5	19.116	473.64	186.59	27.674	526.13	139.89	-2.1699	455.38	250.05	308.28	437.64	245.07	425.9	517.79	314.25	713.1	490.53	233.17	906.12	501.91	20.946	898.39	683.38	190.43	934.12	684.35	112.72	939.47	471.39	134.32
625.95	147.77	19.171	746.25	97.895	32.88	796.81	143.27	2.3043	692.65	60.116	163.28	618.95	23.659	431.08	602.46	-1.7626	564.41	353.76	137.51	19.086	473.69	186.63	27.596	526.13	139.89	-2.1699	455.33	249.95	308.33	437.54	244.94	425.78	517.84	314.2	712.96	490.65	233.11	906.14	501.87	20.934	898.26	683.39	190.59	934.01	684.31	112.61	939.5	471.5	134.34
625.99	147.74	19.261	746.32	97.967	32.816	796.81	143.18	2.2196	692.65	60.116	163.28	618.95	23.724	430.99	602.46	-1.7626	564.41	353.71	137.53	19.074	473.64	186.59	27.674	526.1	139.83	-2.181	455.21	249.89	308.27	437.58	244.97	425.82	517.89	314.25	713.05	490.76	233.11	906	501.94	21.017	898.26	683.39	190.59	934.01	684.32	112.68	939.39	471.5	134.34
625.99	147.74	19.261	746.36	97.913	32.758	796.75	143.23	2.185	692.52	60.087	163.33	618.89	23.668	431.05	602.46	-1.7626	564.41	353.66	137.45	19.108	473.69	186.63	27.596	526.1	139.83	-2.181	455.2	250.06	308.24	437.52	244.95	425.72	517.93	314.22	713	490.6	233.18	906.07	501.9	20.973	898.32	683.57	190.53	934.03	683.82	112.58	939.15	471.61	134.35
626.03	147.81	19.193	746.56	98.08	32.578	796.88	143.23	2.281	692.52	60.087	163.33	618.89	23.668	431.05	602.46	-1.7626	564.41	353.76	137.52	19.076	473.69	186.63	27.596	526.09	139.78	-2.127	455.05	250.07	308.33	437.4	244.83	425.72	517.97	314.23	712.94	490.63	233.11	906.04	501.74	21.038	898.35	683.63	190.57	933.96	683.82	112.58	939.15	471.69	134.39
625.99	147.74	19.261	746.47	97.852	32.727	796.88	143.23	2.281	692.76	60.005	163.3	618.89	23.603	431.14	602.46	-1.7626	564.41	353.68	137.47	19.118	473.64	186.59	27.674	526.09	139.71	-2.1824	454.92	249.84	308.33	437.34	244.83	425.78	517.88	314.21	712.9	490.75	233.27	906.02	501.81	20.944	898.32	683.93	190.51	933.79	683.89	112.65	939.1	471.68	134.59
625.96	147.85	19.167	746.56	97.81	32.672	796.81	143.18	2.2196	692.63	60.084	163.21	618.89	23.577	431.06	602.46	-1.7626	564.41	353.66	137.5	19.049	473.61	186.46	27.542	526.1	139.83	-2.181	454.89	249.8	308.35	437.34	244.83	425.78	517.99	314.2	712.87	490.9	233.2	905.89	501.74	21.038	898.35	683.89	190.66	933.55	684.17	112.67	939.16	471.99	134.99
625.99	147.74	19.164	746.51	97.806	32.753	796.88	143.23	2.281	692.75	59.973	163.23	618.89	23.603	431.14	602.38	-1.7598	564.46	353.69	137.47	19.163	473.64	186.59	27.674	526.06	139.69	-2.1321	454.82	249.8	308.43	437.31	244.8	425.84	518.08	314.21	712.91	490.9	233.2	905.89	501.66	20.991	898.43	683.93	190.56	933.61	684.09	112.65	938.97	471.96	135.1
625.96	147.81	19.219	746.38	97.946	32.774	796.89	143.15	2.198	692.75	59.973	163.23	618.89	23.668	431.05	602.3	-1.7837	564.44	353.65	137.4	19.166	473.56	186.44	27.621	526.09	139.78	-2.127	454.89	249.8	308.35	437.24	244.86	425.78	517.92	314.22	712.84	490.95	233.28	905.79	501.68	21.129	898.49	683.93	190.56	933.61	684.06	112.72	938.91	471.9	135.19
626.06	147.8	19.161	746.53	97.852	32.671	796.81	143.18	2.2196	692.75	59.973	163.23	618.88	23.642	430.97	602.3	-1.7837	564.44	353.6	137.36	19.141	473.58	186.59	27.753	526.09	139.78	-2.127	454.76	249.81	308.3	436.99	244.81	425.86	517.98	314.25	712.85	491.02	233.35	905.79	501.68	21.129	898.49	683.79	190.35	933.5	684.12	112.63	938.89	472.04	135.56
625.95	147.77	19.171	746.57	97.78	32.694	796.89	143.15	2.198	692.86	59.883	163.29	618.93	23.496	431.16	602.3	-1.7837	564.44	353.66	137.44	19.054	473.74	186.64	27.735	526	139.73	-2.0583	454.6	249.88	308.32	436.99	244.81	425.86	518.02	314.11	712.8	491.19	233.33	905.74	501.71	21.359	898.53	684.05	190.22	933.6	684.29	112.64	938.85	472.12	135.62
625.99	147.79	19.188	746.56	97.838	32.672	796.89	143.15	2.198	692.97	59.767	163.3	618.89	23.603	431.14	602.3	-1.7837	564.44	353.61	137.43	19.177	473.55	186.49	27.622	526.03	139.66	-2.0246	454.6	249.88	308.32	436.99	244.81	425.86	518.18	313.99	712.76	491.23	233.37	905.64	501.6	21.362	898.61	684.19	190.33	933.5	684.45	112.66	938.8	472.12	135.62
626.06	147.7	19.19	746.57	97.78	32.694	796.89	143.15	2.198	692.97	59.767	163.3	618.93	23.496	431.16	602.3	-1.7837	564.44	353.62	137.34	19.137	473.55	186.71	27.752	525.96	139.65	-2.0083	454.48	249.75	308.4	436.87	244.77	425.89	518.21	314.12	712.79	491.31	233.42	905.6	501.52	21.274	898.76	684.27	190.17	933.47	684.45	112.66	938.8	472.1	135.71
626.1	147.76	19.182	746.54	97.768	32.669	796.89	143.15	2.198	692.97	59.767	163.3	618.93	23.496	431.16	602.21	-1.7432	564.38	353.72	137.47	19.112	473.55	186.49	27.622	526.1	140.33	-1.9291	454.48	249.75	308.4	436.87	244.77	425.89	518.06	314.17	712.58	491.31	233.42	905.6	501.49	21.286	898.81	684.22	190.28	933.41	684.44	112.69	938.72	472.1	135.69
625.99	147.74	19.261	746.61	97.841	32.6	796.89	143.15	2.198	692.97	59.767	163.3	618.92	23.471	431.08	602.21	-1.7432	564.38	353.62	137.41	19.107	473.47	186.56	27.699	525.99	139.69	-2.1141	454.48	249.75	308.4	436.87	244.77	425.89	518.3	313.96	712.52	491.31	233.42	905.6	501.44	21.239	898.87	684.22	190.28	933.41	684.42	112.71	938.61	472.06	135.62
626.03	147.63	19.184	746.61	97.841	32.6	796.98	143.05	2.168	692.97	59.767	163.3	618.89	23.603	431.14	602.11	-1.7479	564.42	353.62	137.34	19.137	473.5	186.44	27.7	526.18	140.34	-1.9542	454.5	249.84	308.35	436.76	244.75	425.87	518.43	314.1	712.48	491.36	233.39	905.44	501.35	21.421	898.89	684.36	190.04	933.33	684.42	112.71	938.61	472.06	135.62
626.03	147.63	19.184	746.54	97.768	32.669	796.89	143.15	2.198	692.97	59.767	163.3	618.93	23.496	431.16	602.11	-1.7479	564.42	353.54	137.29	19.106	473.5	186.44	27.7	525.98	139.64	-2.0617	454.38	249.81	308.34	436.76	244.75	425.87	518.42	314.11	712.43	491.36	233.39	905.44	501.25	21.317	899.03	684.36	190.04	933.33	684.45	112.65	938.27	472.25	135.69
626.11	147.67	19.206	746.61	97.841	32.6	796.98	143.05	2.168	692.97	59.767	163.3	618.93	23.496	431.16	601.99	-1.9049	564.5	353.6	137.35	19.079	473.5	186.66	27.83	525.99	139.62	-1.9481	454.37	249.72	308.39	436.76	244.75	425.87	518.48	314.14	712.38	491.44	233.51	905.5	501.23	21.449	899.06	684.36	190.04	933.33	684.44	112.58	938.27	472.5	135.95
626.1	147.63	19.16	746.58	97.93	32.556	796.93	143	2.1604	692.93	59.644	163.51	618.89	23.603	431.14	601.99	-1.9049	564.5	353.63	137.31	19.102	473.47	186.56	27.699	525.98	139.64	-2.0617	454.38	249.81	308.34	436.76	244.75	425.87	518.59	314.18	712.38	491.46	233.44	905.41	501.23	21.449	899.06	684.36	190.04	933.33	684.48	112.61	938.2	472.59	135.92
626.1	147.63	19.16	746.54	97.87	32.643	796.98	143.05	2.168	693.02	59.72	163.41	618.82	23.493	431.21	601.91	-1.7902	564.41	353.54	137.28	19.099	473.42	186.52	27.777	525.96	139.65	-2.0083	454.3	249.84	308.33	436.7	244.93	425.91	518.59	314.18	712.38	491.46	233.44	905.41	501.15	21.411	899.09	684.36	190.04	933.33	684.37	112.46	938.15	472.6	136
626.1	147.63	19.16	746.61	97.841	32.6	796.98	143.05	2.168	692.93	59.644	163.51	618.82	23.493	431.21	601.91	-1.7902	564.41	353.57	137.34	19.041	473.5	186.44	27.7	525.99	139.62	-1.9481	454.38	249.81	308.34	436.88	244.79	425.85	518.92	314.58	712.34	491.46	233.44	905.41	501.14	21.556	899.14	684.58	190.12	933.26	684.54	112.5	938.21	472.77	136.09
626.03	147.63	19.184	746.49	97.866	32.715	797.01	142.96	2.1727	693.02	59.72	163.41	618.82	23.493	431.21	601.91	-1.7902	564.41	353.61	137.35	19.161	473.5	186.66	27.83	525.99	139.62	-1.9481	454.38	249.81	308.34	436.68	245.08	425.73	519.05	314.42	712.22	491.46	233.44	905.41	501.14	21.556	899.14	684.58	190.12	933.26	684.48	112.61	938.2	472.74	136.22
625.99	147.7	19.214	746.49	97.866	32.715	796.98	143.05	2.168	693.02	59.72	163.41	618.81	23.467	431.13	601.86	-1.8143	564.38	353.61	137.33	19.13	473.42	186.52	27.777	525.96	139.65	-2.0083	454.2	250.04	308.35	436.91	244.94	425.71	519.05	314.42	712.22	491.55	233.43	905.39	501.11	21.674	899.11	684.57	190.07	933.23	684.43	112.35	938.16	472.8	136.24
626.14	147.62	19.129	746.56	97.78	32.641	797.01	142.96	2.1727	693.02	59.72	163.41	618.82	23.493	431.21	601.91	-1.7902	564.41	353.59	137.21	19.108	473.42	186.52	27.777	525.91	139.64	-1.9763	454.38	249.81	308.34	436.94	245.11	425.75	519.05	314.42	712.22	491.62	233.57	905.39	501.05	21.904	898.9	684.67	189.94	933.3	684.43	112.35	938.16	472.92	136.34
626.1	147.63	19.16	746.67	97.844	32.757	796.97	142.95	2.2151	692.93	59.644	163.51	618.82	23.493	431.21	601.82	-1.948	564.48	353.6	137.29	19.047	473.42	186.52	27.777	525.8	139.57	-2.0154	454.5	249.84	308.35	436.94	245.11	425.75	519.25	314.42	712.11	491.71	233.63	905.34	500.98	22.121	898.93	684.63	189.96	933.18	684.43	112.35	938.16	472.99	136.2
626.05	147.52	19.158	746.54	97.87	32.643	797.01	142.96	2.1727	693.02	59.72	163.41	618.76	23.344	431.18	601.86	-1.8143	564.38	353.56	137.38	19.139	473.55	186.49	27.622	525.99	139.62	-1.9481	454.44	249.95	308.35	436.92	245.25	425.81	519.21	314.56	712.18	491.77	233.64	905.28	500.95	22.125	898.79	684.71	189.88	933.22	684.43	112.35	938.16	473.07	136.25
626.03	147.63	19.184	746.59	97.799	32.655	797.01	142.96	2.1727	692.93	59.644	163.51	618.82	23.493	431.21	601.91	-1.7902	564.41	353.67	137.4	19.082	473.58	186.59	27.753	525.94	139.61	-1.916	454.6	249.88	308.32	437.16	245.4	425.8	519.34	314.46	712	491.93	233.82	905.25	500.82	22.186	898.91	684.71	189.88	933.22	684.98	112.13	938.34	473.22	136.31
625.98	147.52	19.182	746.51	97.856	32.624	797.01	142.96	2.1727	693.02	59.72	163.41	618.82	23.493	431.21	601.82	-1.948	564.48	353.64	137.42	19.125	473.5	186.66	27.83	525.93	139.63	-2.0296	454.55	249.99	308.32	437.16	245.4	425.8	519.35	314.57	712.09	491.93	233.82	905.25	500.87	22.21	898.78	684.71	189.88	933.22	685.05	112.16	938.24	473.39	136.37
625.98	147.52	19.182	746.56	97.78	32.641	797.07	142.94	2.2516	692.93	59.644	163.51	618.69	23.301	431.22	601.82	-1.948	564.48	353.58	137.36	18.983	473.5	186.66	27.83	525.92	139.59	-1.9289	454.71	249.91	308.31	437.25	245.38	425.78	519.34	314.59	712.04	491.93	233.82	905.25	500.84	22.219	898.73	684.71	189.88	933.22	685.05	112.16	938.24	473.51	136.42
625.98	147.52	19.182	746.77	97.706	32.805	797.05	142.91	2.2257	692.93	59.644	163.51	618.69	23.301	431.22	601.74	-1.8278	564.4	353.7	137.43	19.035	473.42	186.52	27.777	525.93	139.52	-1.8909	454.71	249.91	308.31	437.3	245.39	425.73	519.4	314.6	712.09	492.04	233.87	905.23	500.79	22.241	898.57	684.78	189.76	933.2	685.2	112.15	938.35	473.62	136.42
625.98	147.52	19.182	746.54	97.87	32.643	797.01	142.92	2.2303	693.04	59.655	163.44	618.75	23.427	431.17	601.82	-1.948	564.48	353.63	137.46	19.13	473.55	186.71	27.752	525.96	139.65	-2.0083	454.75	250.1	308.35	437.33	245.5	425.69	519.37	314.72	712.18	492.15	233.93	905.21	500.84	22.232	898.61	685.01	189.76	933.25	685.48	112.04	938.42	473.71	136.45
625.95	147.41	19.206	746.6	97.819	32.807	797.07	142.94	2.2516	693.19	59.483	163.48	618.69	23.301	431.22	601.74	-1.8278	564.4	353.69	137.47	19.007	473.69	186.63	27.596	525.98	139.64	-2.0617	454.87	250.13	308.37	437.41	245.61	425.76	519.37	314.74	712.14	492.15	233.93	905.21	500.79	22.241	898.57	684.95	189.88	933.27	685.37	111.89	938.39	473.83	136.48
625.95	147.41	19.206	746.76	97.591	32.887	797.05	142.87	2.2835	693.2	59.652	163.36	618.69	23.301	431.22	601.82	-2.0006	564.46	353.66	137.45	18.953	473.63	186.63	27.675	525.93	139.69	-2.0728	454.92	249.97	308.2	437.49	245.61	425.68	519.57	314.62	712.07	492.28	234.05	905.16	500.8	22.304	898.49	685.01	189.76	933.25	685.44	112.02	938.49	473.83	136.48
625.97	147.39	19.271	746.76	97.591	32.887	797.01	142.96	2.1727	692.9	59.437	163.57	618.68	23.275	431.14	601.7	-1.9615	564.5	353.58	137.4	18.999	473.61	186.48	27.544	525.91	139.64	-1.9763	455.05	250.16	308.3	437.57	245.59	425.7	519.72	314.77	712.13	492.43	234.01	905.17	500.8	22.304	898.49	685.01	189.76	933.25	685.32	111.86	938.46	473.85	136.5
626	147.49	19.252	746.54	97.87	32.643	797.05	142.87	2.2835	693.12	59.578	163.46	618.69	23.301	431.22	601.86	-1.8143	564.38	353.7	137.53	18.985	473.63	186.63	27.675	525.9	139.61	-2.0763	455.05	250.16	308.3	437.66	245.7	425.64	519.83	314.8	712.12	492.44	233.99	905.15	500.8	22.304	898.49	685.01	189.76	933.25	685.32	111.86	938.46	473.89	136.5
626.02	147.42	19.182	746.81	97.794	32.703	797.01	142.92	2.2303	693.13	59.164	163.59	618.69	23.301	431.22	601.7	-1.9615	564.5	353.7	137.52	19.075	473.56	186.66	27.751	525.98	139.64	-2.0617	455.05	250.16	308.3	437.68	245.72	425.58	519.98	314.64	712.13	492.47	234.07	905.1	500.8	22.304	898.49	685.01	189.76	933.25	685.32	111.86	938.46	473.96	136.52
626	147.39	19.335	746.83	97.513	32.741	797.01	142.92	2.2303	693.05	59.119	163.55	618.69	23.301	431.22	601.86	-1.8143	564.38	353.7	137.52	19.075	473.69	186.61	27.594	526.02	139.61	-2.0015	455.15	249.99	308.17	437.68	245.72	425.58	520.2	314.45	712.21	492.56	233.91	905.15	500.8	22.304	898.49	685.01	189.76	933.25	685.37	111.84	938.57	473.96	136.52
626.04	147.4	19.247	746.9	97.587	32.673	797.05	142.87	2.2835	693.13	59.025	163.53	618.72	23.278	431.19	601.87	-1.9239	564.51	353.72	137.53	18.974	473.64	186.59	27.674	525.98	139.64	-2.0617	455.15	250.15	308.27	437.9	245.7	425.61	520.26	314.58	712.11	492.5	233.89	905.21	500.8	22.284	898.45	685.01	189.76	933.25	685.32	111.86	938.46	474	136.63
625.99	147.29	19.286	746.73	97.554	32.817	797.11	142.88	2.3046	693.36	59.124	163.56	618.77	23.369	431.26	601.87	-1.9239	564.51	353.72	137.53	18.974	473.61	186.48	27.544	526.03	139.66	-2.0246	455.15	250.15	308.27	437.9	245.7	425.61	520.34	314.58	712.14	492.53	233.97	905.16	500.8	22.304	898.49	685.23	189.76	933.33	685.41	111.8	938.43	474	136.63
625.94	147.24	19.438	747.04	97.56	32.784	797.11	142.88	2.3046	693.45	59.175	163.61	618.82	23.281	431.14	601.87	-1.9239	564.51	353.7	137.5	18.981	473.69	186.63	27.596	525.98	139.64	-2.0617	455.23	250.11	308.28	437.95	245.66	425.65	520.46	314.46	712.06	492.38	233.98	905.21	500.8	22.304	898.49	685.23	189.76	933.33	685.37	111.84	938.57	474.07	136.67
626.14	147.22	19.352	746.89	97.499	32.685	797.11	142.88	2.3046	693.36	59.124	163.56	618.79	23.304	431.18	601.87	-1.9239	564.51	353.75	137.48	18.983	473.64	186.59	27.674	525.98	139.64	-2.0617	455.33	250.13	308.31	438	245.66	425.58	520.5	314.33	712.11	492.5	233.89	905.21	500.8	22.304	898.49	685.23	189.76	933.33	685.47	111.93	938.62	474.07	136.67
626.16	147.29	19.293	746.9	97.587	32.673	797.11	142.84	2.3625	693.52	59.162	163.7	618.78	23.278	431.1	601.87	-1.9239	564.51	353.77	137.52	18.997	473.64	186.59	27.674	525.98	139.64	-2.0617	455.38	250.04	308.29	438.15	245.72	425.63	520.5	314.33	712.11	492.6	233.95	905.18	500.8	22.304	898.49	685.23	189.76	933.33	685.68	112	938.8	474.07	136.67
626.1	147.22	19.369	746.78	97.346	32.725	797.14	142.81	2.2949	693.52	59.162	163.7	618.8	23.163	431.09	601.87	-1.9239	564.51	353.77	137.52	18.997	473.64	186.59	27.674	525.98	139.64	-2.0617	455.47	250.06	308.32	438.32	245.7	425.59	520.59	314.28	712.05	492.53	233.97	905.16	500.8	22.284	898.45	685.23	189.76	933.33	685.68	112	938.8	474.14	136.69
625.95	147.22	19.427	746.97	97.449	32.834	797.18	142.78	2.3132	693.52	59.162	163.7	618.89	23.329	431.31	601.87	-1.9239	564.51	353.75	137.5	18.938	473.64	186.59	27.674	525.98	139.64	-2.0617	455.47	250.06	308.32	438.22	245.68	425.56	520.58	314.23	712.14	492.63	234.03	905.12	500.8	22.304	898.49	685.23	189.76	933.33	685.72	111.93	938.92	474.14	136.69
626.01	147.21	19.375	747.03	97.619	32.772	797.11	142.84	2.3625	693.52	59.162	163.7	618.84	23.146	431.27	601.93	-2.098	564.67	353.69	137.45	18.977	473.69	186.63	27.596	525.98	139.64	-2.0617	455.56	250.06	308.26	438.32	245.71	425.58	520.54	314.25	712.1	492.63	234.03	905.12	500.8	22.284	898.45	685.23	189.76	933.33	685.83	112.21	939.11	474.14	136.69
626.05	147.25	19.393	747	97.408	32.762	797.15	142.77	2.3527	693.52	59.162	163.7	618.91	23.213	431.3	602.16	-1.922	564.58	353.73	137.55	19.039	473.73	186.49	27.603	526.06	139.64	-2.078	455.59	249.98	308.25	438.34	245.71	425.57	520.59	314.28	712.05	492.65	234.05	905.07	500.8	22.304	898.49	685.23	189.76	933.33	685.83	112.21	939.11	474.14	136.69
626.09	147.19	19.428	746.95	97.507	32.823	797.18	142.78	2.3132	693.52	59.162	163.7	618.93	23.19	431.26	602.16	-1.922	564.58	353.73	137.5	19.033	473.8	186.62	27.688	526.09	139.61	-2.0178	455.59	249.98	308.25	438.5	245.78	425.68	520.72	314.32	712.05	492.91	234.1	904.95	500.77	22.396	898.44	685.23	189.76	933.33	685.82	112.21	939.16	474.22	136.7
626.09	147.19	19.42	746.95	97.507	32.823	797.05	142.87	2.2835	693.52	59.162	163.7	618.93	23.19	431.26	602.16	-1.922	564.58	353.72	137.52	19.119	473.85	186.66	27.576	525.97	139.61	-2.0927	455.63	249.81	308.19	438.44	245.75	425.59	520.73	314.37	711.98	493.59	234.05	904.72	500.77	22.396	898.44	685.23	189.76	933.33	685.85	112.13	939.22	474.22	136.7
626	147.23	19.376	747.04	97.462	32.68	797.11	142.84	2.3625	693.52	59.162	163.7	618.91	23.213	431.3	602.16	-1.922	564.58	353.72	137.49	19.023	473.8	186.62	27.688	526.06	139.64	-2.078	455.59	249.98	308.25	438.54	245.8	425.77	520.73	314.31	712.04	493.61	234.07	904.66	500.8	22.434	898.39	685.23	189.76	933.33	685.8	112.23	939.25	474.33	136.72
626.14	147.23	19.363	747.07	97.526	32.713	797.11	142.84	2.3625	693.52	59.162	163.7	619.01	23.219	431.26	602.16	-1.922	564.58	353.73	137.5	19.033	473.89	186.7	27.503	526.06	139.64	-2.078	455.85	249.82	308.13	438.58	245.66	425.72	520.76	314.29	712.09	493.71	234.12	904.59	500.73	22.403	898.27	685.19	189.82	933.41	685.8	112.23	939.25	474.33	136.72
626.13	147.22	19.334	746.97	97.449	32.834	797.15	142.77	2.3527	693.52	59.162	163.7	619.04	23.239	431.34	602.16	-1.922	564.58	353.7	137.52	19.075	473.89	186.7	27.503	525.99	139.69	-2.1141	455.95	249.86	308.09	438.58	245.66	425.72	520.81	314.24	712.03	493.61	234.07	904.66	500.87	22.444	898.19	685.09	189.76	933.37	685.46	112.19	939.28	474.33	136.72
626	147.23	19.405	746.92	97.32	32.836	797.11	142.84	2.3625	693.52	59.162	163.7	619.04	23.239	431.34	602.16	-1.922	564.58	353.78	137.51	19.003	473.59	186.34	27.459	526.06	139.64	-2.078	456.04	249.83	308.26	438.57	245.5	425.51	520.89	314.25	712.02	493.71	234.15	904.5	500.9	22.491	898.26	685.06	189.8	933.42	685.46	112.19	939.28	474.3	136.61
626.07	147.26	19.373	747	97.448	32.781	797.05	142.87	2.2835	693.55	59.188	163.81	618.92	23.354	431.38	602.12	-2.0557	564.68	353.7	137.54	19.078	473.64	186.59	27.674	526.06	139.64	-2.078	456.04	249.83	308.26	438.79	245.55	425.67	520.73	314.31	712.04	493.68	234.1	904.32	501.02	22.423	898.19	685.27	189.89	933.52	685.59	112.22	939.3	474.38	136.64
626.06	147.25	19.365	746.82	97.42	32.753	797.05	142.87	2.2835	693.63	59.291	163.72	619.04	23.197	431.22	602.12	-2.0557	564.68	353.75	137.48	18.983	473.74	186.65	27.516	526.06	139.64	-2.078	456.01	249.83	308.03	438.9	245.59	425.65	520.83	314.18	711.96	493.51	234.22	904.4	501.07	22.484	898.1	685.09	189.97	933.51	685.59	112.22	939.3	474.33	136.59
626.1	147.26	19.277	746.97	97.619	32.821	797.11	142.84	2.3625	693.55	59.188	163.81	619.02	23.36	431.34	602.24	-1.8977	564.6	353.67	137.32	19.034	473.74	186.65	27.516	526.06	139.64	-2.078	456.19	249.83	308.08	439	245.56	425.65	520.86	314.16	712	493.65	234.11	904.27	501.14	22.39	897.92	685.09	189.97	933.51	685.7	112.25	939.31	474.43	136.64
626.13	147.29	19.229	747.01	97.541	32.77	797.12	142.81	2.2342	693.63	59.396	163.79	619.04	23.239	431.34	602.2	-2.0313	564.7	353.72	137.4	19.076	473.56	186.44	27.621	526.06	139.64	-2.078	456.25	249.77	308.08	438.99	245.54	425.71	520.8	314.22	712.06	493.46	234.21	904.27	501.25	22.422	898.04	685.03	189.92	933.42	685.7	112.25	939.31	474.41	136.62
626.06	147.27	19.223	746.97	97.487	32.852	797.05	142.91	2.2257	693.77	59.622	163.65	619.04	23.239	431.34	602.24	-1.8977	564.6	353.67	137.43	18.994	473.77	186.51	27.523	526.08	139.67	-2.1283	456.32	249.87	308.08	439	245.56	425.65	520.8	314.22	712.06	493.46	234.21	904.27	501.28	22.329	897.88	685.12	189.86	933.51	685.7	112.25	939.31	474.47	136.62
626.02	147.29	19.349	747	97.448	32.781	797.05	142.91	2.2257	693.7	59.724	163.68	619.08	23.474	431.29	602.46	-1.6961	564.52	353.66	137.41	19.183	473.76	186.52	27.561	526.09	139.72	-2.1806	456.25	249.77	308.08	439	245.56	425.65	520.8	314.22	712.06	493.46	234.21	904.27	501.28	22.359	897.95	685.23	190	933.52	685.83	112.3	939.36	474.54	136.62
625.95	147.41	19.206	747.07	97.526	32.713	797.01	142.96	2.1727	693.7	59.753	163.76	619.1	23.353	431.29	602.34	-1.8935	564.56	353.76	137.48	18.979	473.93	186.47	27.544	526.06	139.64	-2.078	456.43	249.88	308.19	439.06	245.4	425.7	520.74	314.12	712.01	493.65	234.11	904.27	501.28	22.329	897.88	685.09	189.97	933.51	685.79	112.31	939.4	474.58	136.61
626.05	147.52	19.158	747.01	97.541	32.77	797.01	142.96	2.1727	693.7	59.753	163.76	619.07	23.334	431.22	602.46	-1.6961	564.52	353.77	137.52	18.997	473.66	186.51	27.464	526.07	139.7	-2.1304	456.42	249.89	308.3	439.06	245.4	425.7	520.73	314.1	712.03	493.71	234.15	904.2	501.37	22.233	897.88	685.27	189.89	933.52	685.92	112.36	939.44	474.76	136.44
626.05	147.52	19.158	746.81	97.603	32.743	796.98	143.05	2.168	693.68	59.963	163.69	619.14	23.319	431.39	602.38	-1.7598	564.46	353.75	137.5	19.077	473.85	186.66	27.576	526.08	139.67	-2.1283	456.47	249.87	308.24	439.02	245.53	425.76	520.86	314.16	712	493.88	234.05	904.15	501.34	22.186	897.83	685.13	190.13	933.55	685.99	112.34	939.38	474.85	136.28
626.08	147.5	19.119	746.94	97.634	32.76	797.01	142.96	2.1727	693.68	59.963	163.69	619.08	23.474	431.29	602.43	-1.8146	564.61	353.8	137.49	19.044	473.61	186.48	27.544	526.15	139.7	-2.2186	456.47	249.87	308.24	438.99	245.54	425.71	520.68	313.96	711.96	493.52	234.25	904.21	501.46	22.253	897.87	685.23	190	933.52	685.92	112.36	939.44	475.05	136.18
626.03	147.63	19.184	746.7	97.752	32.749	796.9	143.08	2.1558	693.68	59.963	163.69	619.16	23.499	431.31	602.46	-1.6961	564.52	353.75	137.43	19.04	473.71	186.55	27.603	526.11	139.62	-2.116	456.47	249.87	308.24	439.06	245.4	425.7	520.85	314.11	712.04	493.71	234.15	904.2	501.43	22.251	897.8	685.09	189.97	933.51	685.99	112.34	939.38	475.09	136.25
626.03	147.63	19.184	746.8	97.879	32.598	796.98	143.05	2.168	693.68	59.963	163.69	619.16	23.499	431.31	602.43	-1.8146	564.61	353.83	137.52	18.997	473.95	186.58	27.467	526.06	139.64	-2.078	456.42	249.8	308.13	439.05	245.28	425.78	520.85	314.11	712.04	493.57	234.07	903.95	501.52	22.239	897.81	685.09	189.97	933.51	685.99	112.34	939.38	475.18	136.15
626.03	147.63	19.184	746.75	97.956	32.581	796.89	143.15	2.198	693.68	60.02	163.78	619.24	23.525	431.33	602.43	-1.8146	564.61	353.71	137.5	19.116	473.81	186.64	27.656	526.15	139.7	-2.2186	456.48	249.85	308.34	439.08	245.39	425.75	520.67	313.91	711.99	493.59	234.06	904.15	501.58	22.155	897.76	685.09	189.97	933.51	685.99	112.34	939.38	475.26	136.06
626.02	147.77	19.147	746.72	97.794	32.694	796.9	143.08	2.1558	693.56	60.003	163.84	619.16	23.499	431.31	602.57	-1.7745	564.52	353.78	137.5	19.037	473.85	186.66	27.576	526.09	139.72	-2.1806	456.42	249.8	308.13	439.05	245.28	425.78	520.67	313.91	711.99	493.1	234.14	904.12	501.53	22.285	897.79	685.13	190.13	933.55	685.99	112.34	939.38	475.36	136.06
625.89	147.8	19.145	746.82	97.833	32.555	796.81	143.18	2.2196	693.56	60.003	163.84	619.29	23.7	431.22	602.57	-1.7745	564.52	353.79	137.54	19.04	473.85	186.67	27.583	526.09	139.72	-2.1806	456.42	249.8	308.13	439.13	245.31	425.72	520.67	313.91	711.99	493.56	234.01	903.95	501.71	22.182	897.69	685.18	190.11	933.6	685.99	112.34	939.38	475.34	136.06
625.99	147.74	19.261	746.61	97.841	32.6	796.89	143.15	2.198	693.56	60.003	163.84	619.42	23.72	431.3	602.71	-1.7541	564.53	353.75	137.48	19.074	473.69	186.63	27.596	526.15	139.7	-2.2186	456.43	249.78	308.22	439.1	245.2	425.74	520.67	313.91	711.99	493.1	233.9	904.07	501.66	22.376	897.53	685.26	190.14	933.6	685.79	112.22	939.34	475.35	136.04
625.96	147.81	19.121	746.74	97.806	32.719	796.89	143.15	2.198	693.52	60.017	163.92	619.42	23.72	431.3	602.71	-1.7541	564.53	353.72	137.47	19.112	473.73	186.49	27.603	526.09	139.72	-2.1806	456.42	249.89	308.3	439.1	245.2	425.74	520.68	313.85	712.02	492.93	233.99	904.06	501.88	22.295	897.55	685.18	190.28	933.67	685.8	112.23	939.25	475.37	136.03
625.9	147.94	19.235	746.54	97.768	32.669	796.89	143.15	2.198	693.52	60.017	163.92	619.42	23.72	431.3	602.68	-1.8806	564.64	353.73	137.55	19.039	473.85	186.66	27.576	526.09	139.72	-2.1806	456.42	249.89	308.3	439.1	245.2	425.74	520.68	313.85	712.02	492.86	233.98	904.02	501.97	22.35	897.5	685.13	189.94	933.43	685.8	112.19	939.43	475.35	136.04
625.93	147.97	19.195	746.61	97.841	32.6	796.89	143.15	2.198	693.52	60.017	163.92	619.45	23.771	431.29	602.76	-1.7706	564.43	353.77	137.52	18.997	473.95	186.58	27.467	526.11	139.8	-2.1735	456.48	249.75	308.26	439.1	245.2	425.74	520.68	313.85	712.02	492.86	233.98	904.02	501.96	22.343	897.41	685.18	190.28	933.67	685.79	112.22	939.34	475.35	136.04
626	147.98	19.169	746.61	97.841	32.6	796.89	143.15	2.198	693.52	60.017	163.92	619.4	23.782	431.19	602.81	-1.7474	564.5	353.69	137.46	19.156	473.69	186.63	27.596	526.09	139.78	-2.1233	456.48	249.85	308.34	439.09	245.06	425.65	520.75	313.77	712.08	492.71	233.81	904.09	502.11	22.398	897.39	685.24	190.16	933.62	685.8	112.19	939.43	475.35	136.04
626.02	148.15	19.158	746.74	97.806	32.719	796.89	143.15	2.198	693.42	60.125	163.9	619.4	23.782	431.19	602.78	-1.7337	564.51	353.64	137.46	19.165	473.69	186.63	27.596	526.11	139.8	-2.1735	456.48	249.85	308.34	439.1	245.2	425.74	520.68	313.85	712.02	492.86	233.86	904.06	502.08	22.275	897.29	685.18	190.28	933.67	685.85	112.1	939.4	475.35	136.04
626.04	148.27	19.198	746.72	97.794	32.694	796.75	143.23	2.185	693.52	60.017	163.92	619.4	23.782	431.19	602.81	-1.7474	564.5	353.71	137.5	19.116	473.85	186.66	27.576	526.11	139.8	-2.1735	456.39	249.69	308.43	439.1	245.2	425.74	520.68	313.85	712.02	492.57	233.76	904.11	502.17	22.078	897.29	685.04	190.07	933.56	685.73	112.13	939.48	475.49	135.95
626.13	148.26	19.074	746.86	97.947	32.558	796.83	143.19	2.1634	693.51	60.059	163.95	619.45	23.757	431.28	602.9	-1.724	564.37	353.71	137.5	19.116	473.64	186.59	27.674	526.11	139.8	-2.1735	456.46	249.76	308.38	439.1	245.2	425.74	520.68	313.85	712.02	492.41	233.71	904.16	502.17	22.078	897.29	685.18	190.28	933.67	685.85	112.1	939.4	475.47	135.91
626.13	148.3	19.137	746.72	97.794	32.694	796.75	143.24	2.1671	693.42	60.125	163.9	619.4	23.782	431.19	603.09	-1.7625	564.46	353.74	137.52	19.08	473.66	186.51	27.464	526.17	139.82	-2.2655	456.52	249.73	308.42	439.1	245.2	425.74	520.75	313.77	712.08	492.44	233.6	903.98	502.21	21.977	897.22	685.18	190.28	933.67	685.72	112.11	939.47	475.42	135.86
626.04	148.21	19.209	746.79	97.867	32.626	796.89	143.15	2.198	693.44	60.257	163.99	619.46	23.695	431.39	603.15	-1.7425	564.58	353.77	137.57	19.136	473.81	186.55	27.45	526.14	139.76	-2.1612	456.43	249.89	308.4	439.09	245.17	425.85	520.75	313.77	712.08	492.56	233.61	904.06	502.21	22.013	897.16	685.24	190.16	933.69	685.7	111.95	939.5	475.46	135.77
626.08	148.34	19.109	746.68	97.921	32.533	796.75	143.23	2.185	693.4	60.166	163.93	619.57	23.67	431.43	603.2	-1.7109	564.53	353.72	137.54	19.173	473.56	186.44	27.621	526.17	139.82	-2.2655	456.3	249.85	308.41	438.95	245.13	425.82	520.68	313.85	712.02	492.28	233.34	903.97	502.26	21.948	897.11	685.18	190.28	933.67	685.7	111.95	939.5	475.59	135.59
626.2	148.37	18.943	746.61	97.841	32.6	796.77	143.25	2.1115	693.4	60.166	163.93	619.49	23.746	431.37	603.17	-1.8374	564.63	353.72	137.54	19.173	473.56	186.44	27.621	526.17	139.78	-2.2115	456.39	249.69	308.43	438.88	245.04	425.85	520.75	313.77	712.08	492.03	233.32	904.04	502.26	21.948	897.11	685.1	189.95	933.59	685.85	112.1	939.4	475.75	135.42
626.19	148.36	19.008	746.8	97.94	32.636	796.77	143.23	2.1396	693.55	60.149	164.01	619.57	23.67	431.43	603.22	-1.8549	564.74	353.71	137.57	19.132	473.58	186.36	27.628	526.11	139.8	-2.1735	456.46	249.76	308.48	438.96	244.95	425.68	520.75	313.77	712.08	492.23	233.22	904.03	502.33	21.861	897.09	685.24	190.16	933.69	685.85	112.1	939.4	475.81	135.5
626.04	148.29	19.045	746.68	97.921	32.533	796.74	143.31	2.2698	693.51	60.059	163.95	619.57	23.67	431.43	603.17	-1.8374	564.63	353.7	137.52	19.075	473.77	186.53	27.53	526.11	139.89	-2.1803	456.52	249.73	308.42	438.87	244.83	425.69	520.75	313.77	712.08	492.03	233.32	904.04	502.31	21.881	897.02	685.18	190.28	933.67	685.78	112.03	939.45	475.87	135.23
625.97	148.44	19.13	746.85	97.976	32.541	796.69	143.28	2.1331	693.55	60.149	164.01	619.62	23.656	431.4	603.3	-1.9459	564.7	353.7	137.52	19.075	473.56	186.44	27.621	526.17	139.78	-2.2115	456.29	249.65	308.47	438.96	244.85	425.68	520.75	313.77	712.08	491.55	233.21	904.22	502.3	21.728	896.94	685.1	189.95	933.59	685.6	111.83	939.51	476.1	135.61
626.11	148.29	19.019	746.8	97.94	32.636	796.89	143.15	2.198	693.51	60.059	163.95	619.61	23.645	431.4	603.39	-1.879	564.64	353.7	137.44	19.159	473.76	186.52	27.561	526.09	139.78	-2.1233	456.34	249.62	308.32	438.88	244.77	425.8	520.75	313.77	712.08	491.4	233.18	904.31	502.33	21.755	897.01	685.24	190.16	933.69	685.6	111.83	939.51	476.07	135.33
626.16	148.23	19.049	746.86	97.947	32.558	796.75	143.23	2.185	693.51	60.059	163.95	619.64	23.697	431.38	603.44	-1.8965	564.75	353.72	137.49	19.127	473.87	186.52	27.618	526.12	139.85	-2.2276	456.2	249.65	308.54	438.8	244.76	425.67	520.75	313.77	712.08	491.4	233.18	904.31	502.3	21.728	896.94	685.29	190.02	933.84	685.6	111.83	939.51	476.12	135.47
626.09	148.25	19.181	746.61	97.841	32.6	796.69	143.28	2.1331	693.52	60.017	163.92	619.62	23.656	431.4	603.48	-1.8583	564.65	353.74	137.52	19.08	473.66	186.51	27.464	526.17	139.78	-2.2115	456.15	249.53	308.4	438.75	244.79	425.8	520.75	313.77	712.08	491.42	233.22	904.36	502.49	21.806	896.8	685.29	190.02	933.84	685.64	111.74	939.58	476.26	135.47
626.04	148.14	19.11	746.81	97.886	32.652	796.83	143.21	2.1455	693.56	60.108	163.98	619.69	23.501	431.49	603.53	-1.8759	564.75	353.7	137.42	19.16	473.66	186.51	27.464	526.08	139.77	-2.125	456.05	249.54	308.46	438.74	244.74	425.79	520.75	313.77	712.08	491.34	233.35	904.33	502.41	21.744	896.78	685.24	190.16	933.69	685.64	111.74	939.58	476.31	135.52
626.15	148.25	19.139	746.86	97.947	32.558	796.82	143.28	2.2464	693.52	60.017	163.92	619.8	23.521	431.48	603.48	-1.8583	564.65	353.65	137.4	19.166	473.61	186.48	27.544	526.17	139.78	-2.2115	456.05	249.39	308.36	438.7	244.77	425.71	520.73	313.75	712.14	491.26	233.27	904.32	502.46	21.655	896.66	685.29	189.59	933.58	685.64	111.74	939.58	476.35	135.35
625.94	148	19.216	746.86	97.947	32.558	796.69	143.28	2.1331	693.52	60.017	163.92	619.92	23.533	431.45	603.53	-1.8759	564.75	353.66	137.34	19.211	473.6	186.5	27.755	526.11	139.8	-2.1735	456.06	249.46	308.48	438.74	244.74	425.79	520.71	313.76	712.14	491.3	233.32	904.38	502.46	21.655	896.66	685.15	189.83	933.65	685.64	111.74	939.58	476.53	135.57
626.04	148.12	19.105	746.79	97.867	32.626	796.83	143.19	2.1634	693.56	60.003	163.84	619.92	23.533	431.45	603.53	-1.8759	564.75	353.66	137.34	19.211	473.53	186.22	27.631	526.14	139.75	-2.1629	456.06	249.32	308.37	438.71	244.62	425.78	520.68	313.66	712.18	491.26	233.27	904.32	502.49	21.582	896.49	685.17	189.75	933.82	685.64	111.74	939.58	476.53	135.57
626.11	148.01	19.064	746.75	97.956	32.581	796.89	143.15	2.198	693.64	60.035	163.86	619.92	23.533	431.45	603.53	-1.8759	564.75	353.67	137.24	19.191	473.47	186.06	27.627	526.15	139.73	-2.1591	456	249.35	308.43	438.57	244.63	425.77	520.65	313.64	712.24	491.2	233.23	904.41	502.56	21.642	896.58	685.15	189.81	933.73	685.64	111.74	939.58	476.53	135.57
625.99	148	19.122	746.79	97.867	32.626	796.89	143.15	2.198	693.68	60.02	163.78	619.92	23.533	431.45	603.59	-1.9314	564.7	353.65	137.24	19.126	473.69	186.26	27.645	526.1	139.77	-2.2347	456.06	249.32	308.37	438.53	244.63	425.68	520.65	313.64	712.24	491.21	233.25	904.39	502.56	21.581	896.45	685.22	189.68	933.73	685.52	111.58	939.56	476.6	135.49
626.03	147.96	19.138	746.75	97.956	32.581	796.89	143.15	2.198	693.68	60.02	163.78	619.92	23.533	431.45	603.73	-2.1598	564.71	353.63	137.27	19.092	473.51	186.24	27.626	526.15	139.51	-2.1599	456.04	249.27	308.41	438.57	244.63	425.77	520.68	313.66	712.18	491.24	233.28	904.48	502.58	21.639	896.39	685.29	189.53	933.75	685.52	111.58	939.56	476.68	135.52
625.94	147.81	19.074	746.84	97.933	32.595	796.89	143.15	2.198	693.73	60.055	163.88	619.92	23.533	431.45	603.58	-2.1206	564.78	353.69	137.27	19.061	473.41	186.05	27.701	526.09	139.59	-2.2157	456.04	249.27	308.41	438.36	244.46	425.79	520.43	313.57	712.25	491.24	233.28	904.48	502.6	21.708	896.41	685.29	189.53	933.75	685.4	111.41	939.52	476.68	135.52
625.92	147.87	19.153	746.75	97.956	32.581	796.81	143.18	2.2196	693.68	60.02	163.78	619.96	23.526	431.53	603.75	-2.2519	564.9	353.59	137.19	19.111	473.52	186.19	27.623	526.11	139.62	-2.116	456.04	249.27	308.41	438.34	244.45	425.79	520.43	313.57	712.25	491.24	233.28	904.48	502.5	21.581	896.5	685.29	189.53	933.75	685.4	111.41	939.52	476.78	135.6
626.02	147.82	19.05	746.89	97.937	32.523	796.89	143.15	2.198	693.68	60.02	163.78	620.08	23.54	431.5	603.75	-2.2519	564.9	353.66	137.08	19.13	473.41	186.05	27.701	526.17	139.53	-2.2101	456.04	249.27	308.41	438.41	244.59	425.69	520.44	313.5	712.26	491.24	233.28	904.48	502.56	21.598	896.33	685.29	189.53	933.75	685.61	111.4	939.63	476.75	135.54
625.98	147.75	19.14	746.89	97.937	32.523	796.9	143.08	2.1558	693.68	60.02	163.78	620.03	23.547	431.42	603.75	-2.2519	564.9	353.66	137.08	19.13	473.57	186.09	27.715	526.13	139.65	-2.1662	455.98	249.17	308.49	438.48	244.58	425.81	520.37	313.38	712.21	491.07	233.45	904.59	502.49	21.493	896.32	685.23	189.66	933.76	685.61	111.4	939.63	476.82	135.47
625.97	147.66	19.158	747.08	97.614	32.701	796.9	143.08	2.1558	693.95	60.103	163.73	620.08	23.54	431.5	603.75	-2.2519	564.9	353.63	137.09	19.04	473.45	186.08	27.622	526.13	139.48	-2.2596	456.04	249.18	308.42	438.37	244.56	425.75	520.44	313.5	712.26	491.11	233.4	904.53	502.45	21.62	896.31	685.29	189.53	933.75	685.4	111.41	939.52	476.82	135.47
626.06	147.61	19.153	746.89	97.937	32.523	796.97	143.11	2.2102	693.95	60.103	163.73	620.1	23.514	431.47	603.76	-2.3996	564.84	353.63	137.06	19.076	473.47	186.22	27.706	526.03	139.44	-2.2778	456.04	249.11	308.44	438.37	244.56	425.75	520.37	313.38	712.21	491.17	233.36	904.55	502.37	21.613	896.34	685.29	189.53	933.75	685.4	111.41	939.52	476.83	135.44
626.1	147.63	19.16	747.02	97.691	32.685	796.9	143.08	2.1558	693.95	60.103	163.73	620.05	23.263	431.51	603.82	-2.6056	564.93	353.63	137.09	19.04	473.41	186.05	27.701	526.13	139.48	-2.2596	456.04	249.11	308.44	438.32	244.43	425.85	520.37	313.38	712.21	491.11	233.35	904.61	502.45	21.62	896.31	685.29	189.53	933.75	685.61	111.4	939.63	476.82	135.47
626.06	147.61	19.153	747.08	97.614	32.701	796.98	143.05	2.168	694.01	60.079	163.74	619.97	23.335	431.56	603.67	-2.3309	564.86	353.63	137.06	19.076	473.41	186.05	27.701	526.17	139.49	-2.3484	455.87	248.84	308.37	438.36	244.46	425.79	520.37	313.38	712.21	491.22	233.22	904.68	502.34	21.486	896.39	685.35	189.51	933.88	685.61	111.4	939.63	476.81	135.39
626.06	147.61	19.153	747.01	97.541	32.77	796.9	143.08	2.1558	694.01	60.079	163.74	619.97	23.335	431.56	603.89	-2.5055	564.82	353.64	137.01	19.028	473.41	186.05	27.701	526.09	139.36	-2.2953	456.02	248.9	308.37	438.38	244.48	425.73	520.37	313.38	712.21	490.96	233.25	904.87	502.34	21.486	896.39	685.29	189.53	933.75	685.4	111.41	939.52	476.9	135.29
625.98	147.52	19.182	747.08	97.614	32.701	796.9	143.08	2.1558	694.13	59.786	163.92	620.11	23.2	431.41	603.74	-2.6322	565	353.64	136.96	18.968	473.41	186.05	27.701	526.02	139.35	-2.3638	455.97	248.77	308.37	438.32	244.43	425.85	520.37	313.38	712.21	490.86	233.3	904.83	502.26	21.554	896.35	685.35	189.51	933.88	685.4	111.41	939.52	476.82	135.24
626.05	147.52	19.158	747.08	97.614	32.701	796.9	143.08	2.1558	694.2	59.692	163.88	620.17	23.186	431.52	603.85	-2.7046	565	353.57	136.84	18.966	473.41	186.05	27.701	526.05	139.33	-2.3969	456.01	248.6	308.31	438.4	244.34	425.9	520.37	313.38	712.21	490.75	233.37	904.95	502.26	21.554	896.35	685.08	189.48	933.89	685.85	111.56	939.67	476.82	135.24
625.95	147.41	19.206	747.08	97.614	32.701	796.98	143.05	2.168	694.3	59.702	163.81	620.12	23.185	431.45	603.84	-2.7796	564.87	353.58	136.77	19.001	473.51	186.01	27.71	526.02	139.47	-2.2799	455.85	248.63	308.4	438.39	244.45	425.84	520.37	313.38	712.21	490.67	233.36	905.04	502.21	21.626	896.41	684.92	189.52	933.84	685.85	111.56	939.67	476.92	135.29
625.91	147.49	19.177	747.04	97.56	32.784	796.98	143.05	2.168	694.3	59.702	163.81	620.09	23.086	431.52	603.84	-2.8146	565.01	353.58	136.73	18.981	473.41	186.05	27.701	526.13	139.44	-2.3979	455.94	248.75	308.43	438.32	244.43	425.85	520.37	313.38	712.21	490.67	233.36	905.04	502.17	21.531	896.36	685.06	189.53	933.82	685.85	111.56	939.67	476.86	135.28
625.97	147.39	19.271	747.2	97.57	32.779	796.98	143.05	2.168	694.3	59.702	163.81	620.09	23.086	431.52	603.82	-2.8036	565.03	353.64	136.72	18.891	473.51	186.01	27.71	526.11	139.38	-2.3456	455.96	248.6	308.27	438.34	244.45	425.79	520.37	313.38	712.21	490.79	233.29	905.04	502.13	21.603	896.41	684.94	189.4	933.99	685.85	111.56	939.67	477.06	135.09
626.11	147.39	19.215	747.04	97.56	32.784	797.01	142.96	2.1727	694.39	59.412	163.91	620.11	23.042	431.49	603.86	-2.8452	564.98	353.62	136.67	18.903	473.51	186.01	27.71	526.02	139.35	-2.3638	455.92	248.77	308.33	438.32	244.43	425.85	520.37	313.38	712.21	490.71	233.32	905.03	502.25	21.463	896.39	684.86	189.42	934	685.85	111.56	939.67	477.09	135.06
626.06	147.29	19.253	747.07	97.526	32.713	797.08	142.91	2.1233	694.44	59.557	163.91	620.14	22.941	431.58	603.81	-2.8347	564.97	353.62	136.67	18.903	473.51	186.01	27.71	525.96	139.29	-2.4162	455.88	248.66	308.35	438.34	244.45	425.79	520.37	313.38	712.21	490.71	233.32	905.03	502.09	21.557	896.48	684.87	189.42	934.04	685.85	111.56	939.67	477.18	135.09
625.97	147.24	19.304	747.13	97.592	32.73	797.01	142.96	2.1727	694.44	59.245	163.9	620.14	22.941	431.58	603.84	-2.8146	565.01	353.62	136.67	18.903	473.41	186.05	27.701	526.03	139.4	-2.4162	455.88	248.66	308.35	438.34	244.45	425.79	520.27	313.35	712.19	490.77	233.33	905.06	502.09	21.557	896.48	684.82	189.36	934.02	685.85	111.56	939.67	477.18	135.09
626.04	147.24	19.198	747.07	97.526	32.713	797.05	142.91	2.2257	694.49	59.06	163.94	620.14	22.941	431.58	603.83	-2.8709	565.07	353.55	136.59	18.83	473.51	186.01	27.71	526.11	139.38	-2.3456	455.82	248.44	308.23	438.42	244.48	425.83	520.37	313.38	712.21	490.79	233.3	905.09	502.09	21.557	896.48	684.78	189.38	934.13	685.78	111.58	939.73	477.17	135.09
626.14	147.18	19.229	747	97.408	32.762	797.11	142.88	2.3046	694.6	58.991	164.02	620.21	22.786	431.68	603.84	-2.9015	565.04	353.55	136.59	18.83	473.51	186.01	27.71	525.96	139.29	-2.4162	455.85	248.36	308.24	438.42	244.37	425.84	520.27	313.35	712.19	490.71	233.5	905.11	502.09	21.557	896.48	684.77	189.23	934.07	685.7	111.59	939.76	477.17	135.09
626.1	147.11	19.298	747.16	97.418	32.757	797.18	142.78	2.3132	694.57	58.828	164.01	620.21	22.786	431.68	603.93	-2.8503	565.07	353.53	136.55	18.871	473.45	186.08	27.622	525.89	139.24	-2.4084	455.81	248.34	308.3	438.32	244.43	425.85	520.37	313.38	712.21	490.55	233.42	905.11	502.03	21.618	896.6	684.82	189.29	934.09	685.7	111.59	939.76	477.19	135.04
626.13	147.06	19.305	747.16	97.236	32.748	797.05	142.87	2.2835	694.51	58.691	164.06	620.24	22.675	431.71	603.84	-2.9015	565.04	353.51	136.52	18.914	473.51	186.01	27.71	526.05	139.33	-2.3969	455.74	248.31	308.19	438.26	244.35	425.72	520.27	313.35	712.19	490.61	233.44	905.14	502.17	21.481	896.61	684.65	189.34	934.09	685.7	111.59	939.76	477.27	135.08
626.17	147.1	19.332	746.91	97.428	32.844	797.18	142.78	2.3132	694.51	58.691	164.06	620.24	22.675	431.71	603.81	-2.9694	565.14	353.59	136.57	18.839	473.51	186.01	27.71	525.88	139.26	-2.4307	455.81	248.34	308.3	438.26	244.35	425.72	520.37	313.38	712.21	490.53	233.38	905.15	502.06	21.596	896.59	684.6	189.21	934.14	685.58	111.58	939.79	477.18	135.09
626.15	147.05	19.323	747.2	97.314	32.729	797.15	142.77	2.3527	694.54	58.524	164.18	620.24	22.675	431.71	603.87	-2.972	565.11	353.56	136.58	18.909	473.51	186.01	27.71	525.89	139.24	-2.4084	455.68	248.31	308.1	438.17	244.31	425.77	520.16	313.37	712.21	490.58	233.43	905.39	501.94	21.539	896.82	684.65	189.34	934.09	685.58	111.58	939.79	477.27	135.08
626.04	147.07	19.396	747.03	97.206	32.77	797.14	142.73	2.397	694.46	58.455	164.28	620.24	22.675	431.71	603.76	-3.0628	565.25	353.53	136.55	18.871	473.51	186.01	27.71	526	139.26	-2.4565	455.68	248.31	308.1	438.24	244.41	425.84	520.27	313.39	712.23	490.54	233.43	905.25	502.02	21.456	896.95	684.62	189.47	934.08	685.58	111.58	939.79	477.23	135.1
626.1	146.81	19.264	747.03	97.206	32.77	797.21	142.67	2.3477	694.48	58.294	164.36	620.22	22.61	431.72	603.74	-3.1668	565.25	353.51	136.44	18.902	473.41	186.05	27.701	526.05	139.33	-2.3969	455.71	248.51	308.28	438.15	244.32	425.71	519.82	313.44	712.29	490.4	233.41	905.25	501.95	21.525	896.92	684.65	189.34	934.09	685.58	111.58	939.79	477.23	135.1
626.09	146.82	19.364	746.94	97.111	32.839	797.21	142.67	2.3477	694.48	58.228	164.34	620.24	22.675	431.71	603.76	-3.0628	565.25	353.53	136.5	18.903	473.55	186.04	27.635	525.93	139.21	-2.4488	455.65	248.29	308.16	438.17	244.31	425.77	519.82	313.44	712.29	490.49	233.45	905.26	501.95	21.525	896.92	685.11	189.55	934.08	684.82	111.41	939.67	477.22	135.07
626.08	146.87	19.357	747.07	97.141	32.818	797.16	142.65	2.4144	694.54	58.248	164.26	620.22	22.565	431.79	603.76	-3.0628	565.25	353.57	136.51	18.846	473.45	186.08	27.622	525.97	139.19	-2.4194	455.71	248.24	308.21	438.17	244.31	425.77	519.82	313.44	712.29	490.53	233.47	905.35	502.03	21.481	896.99	684.53	189.49	934.1	685.15	111.55	939.83	477.22	135.07
626.13	146.8	19.328	747.24	97.229	32.683	797.18	142.54	2.4479	694.64	58.435	164.13	620.2	22.447	431.77	603.78	-3.0934	565.22	353.55	136.54	18.861	473.51	186.01	27.71	525.96	139.29	-2.4162	455.61	248.24	308.27	438.13	244.3	425.77	519.72	313.4	712.31	490.39	233.43	905.33	502.03	21.481	896.99	684.89	189.54	934.08	684.82	111.41	939.67	477.24	135.07
626.14	146.75	19.335	747.16	97.236	32.748	797.18	142.54	2.4479	694.54	58.248	164.26	620.16	22.541	431.7	603.81	-3.1285	565.33	353.56	136.42	18.912	473.51	186.01	27.71	526	139.26	-2.4565	455.65	248.29	308.16	438.14	244.28	425.83	519.77	313.46	712.26	490.3	233.41	905.37	501.91	21.327	897.07	684.89	189.54	934.08	684.82	111.41	939.67	477.14	135.08
626.14	146.75	19.335	747.15	97.134	32.753	797.25	142.48	2.3986	694.54	58.248	164.26	620.16	22.541	431.7	603.7	-3.2109	565.29	353.58	136.52	18.881	473.41	186.05	27.701	526	139.26	-2.4565	455.72	248.32	308.27	438.03	244.32	425.79	519.56	313.45	712.29	490.35	233.38	905.48	502.03	21.481	896.99	684.89	189.54	934.08	684.82	111.41	939.67	477.13	135.12
626.14	146.75	19.335	747.15	97.052	32.807	797.19	142.48	2.5193	694.54	58.248	164.26	620	22.407	431.81	603.74	-3.2765	565.37	353.51	136.44	18.902	473.51	186.01	27.71	525.96	139.29	-2.4162	455.46	248.29	308.17	438.05	244.3	425.85	519.49	313.34	712.22	490.28	233.33	905.53	502.05	21.457	897.06	684.89	189.54	934.08	684.82	111.41	939.67	477.1	135.05
626.23	146.72	19.343	747.15	97.134	32.753	797.19	142.48	2.5193	694.56	58.227	164.19	620.05	22.314	431.88	603.7	-3.2109	565.29	353.59	136.38	18.884	473.51	186.01	27.71	526.02	139.35	-2.3638	455.44	248.51	308.24	438.05	244.3	425.85	519.56	313.45	712.29	490.28	233.33	905.53	501.95	21.289	897.18	684.57	189.38	934.15	684.82	111.41	939.67	477	135.18
626.12	146.67	19.409	747.03	97.106	32.771	797.25	142.48	2.3986	694.52	58.21	164.16	620	22.407	431.81	603.7	-3.2109	565.29	353.57	136.36	18.908	473.51	186.01	27.71	525.96	139.29	-2.4162	455.4	248.32	308.14	438.03	244.32	425.79	519.49	313.44	712.25	490.28	233.33	905.53	501.84	21.35	897.23	684.84	189.62	934.15	684.76	111.5	939.71	477	135.18
626.16	146.72	19.365	747.29	97.027	32.781	797.19	142.4	2.6229	694.54	58.248	164.26	620.05	22.314	431.88	603.74	-3.2765	565.37	353.45	136.42	18.899	473.41	186.05	27.701	525.98	139.29	-2.4115	455.22	248.29	308.18	436.85	244.89	425.87	519.33	313.22	712.21	490.18	233.47	905.66	501.77	21.3	897.28	684.73	189.84	934.14	684.76	111.5	939.71	476.94	135.19
626.16	146.72	19.365	747.15	97.134	32.753	797.19	142.48	2.5193	694.42	58.2	164.24	620.04	22.527	431.72	603.67	-3.2002	565.32	353.58	136.52	18.881	473.51	186.01	27.71	525.97	139.18	-2.4422	455.12	248.5	308.21	436.78	244.91	425.87	519.02	313.39	712.24	490.14	233.46	905.63	501.84	21.253	897.35	684.64	189.64	934.08	684.76	111.5	939.71	476.94	135.19
626.12	146.67	19.409	747.15	97.134	32.753	797.23	142.45	2.448	694.54	58.189	164.08	620	22.407	431.81	603.72	-3.1397	565.28	353.59	136.38	18.825	473.45	186.08	27.622	526.13	139.92	-2.2846	455.12	248.5	308.21	436.73	244.87	425.97	518.91	313.25	712.28	490.19	233.43	905.59	501.86	21.184	897.41	684.02	190.01	933.94	684.76	111.5	939.71	476.94	135.19
626.12	146.67	19.409	747.09	96.957	32.835	797.28	142.37	2.5279	694.54	58.189	164.08	620	22.25	431.92	603.66	-3.1333	565.33	353.56	136.42	18.912	473.51	186.01	27.71	526.18	139.9	-2.3264	455.12	248.5	308.21	436.66	244.86	425.74	518.83	313.29	712.32	490.01	233.37	905.74	501.86	21.184	897.41	684.25	190.01	933.98	684.76	111.5	939.71	476.94	135.19
626.12	146.67	19.409	747.07	97.141	32.818	797.19	142.4	2.6229	694.62	58.073	164.04	620	22.25	431.92	603.66	-3.1333	565.33	353.57	136.36	18.908	473.51	186.01	27.71	526.07	139.83	-2.3412	454.83	248.64	308.38	436.65	244.87	425.9	518.83	313.29	712.32	490.01	233.37	905.74	501.86	21.151	897.47	683.98	190.15	933.95	684.76	111.5	939.71	476.77	135.29
626.12	146.67	19.409	746.93	97.03	32.894	797.19	142.4	2.6229	694.45	58.18	164.17	619.96	22.344	431.85	603.58	-3.2654	565.38	353.53	136.39	18.958	473.41	186.05	27.701	525.99	139.21	-2.3834	454.77	248.53	308.37	436.49	244.79	425.74	518.72	313.25	712.31	489.94	233.46	905.82	501.91	21.249	897.51	684.02	190.01	933.94	684.73	111.59	939.64	476.73	135.36
626.2	146.68	19.387	747.09	96.957	32.835	797.19	142.4	2.6229	694.54	58.189	164.08	619.84	22.324	431.86	603.57	-3.1871	565.27	353.48	136.41	18.937	473.51	186.01	27.71	526.05	139.85	-2.2701	454.65	248.48	308.35	436.49	244.79	425.74	518.72	313.25	712.31	489.94	233.46	905.82	501.89	21.193	897.51	683.92	190.02	933.81	684.73	111.59	939.64	476.73	135.36
626.2	146.68	19.387	746.97	96.929	32.854	797.26	142.34	2.5737	694.54	58.189	164.08	619.73	22.313	431.9	603.66	-3.1333	565.33	353.56	136.42	18.912	473.51	186.01	27.71	525.99	139.76	-2.3267	454.5	248.49	308.29	436.49	244.79	425.73	518.41	313.19	712.39	490.75	233.4	905.52	501.78	21.149	897.51	684.05	190.17	933.77	684.86	111.76	939.68	476.73	135.36
626.12	146.67	19.409	747.15	97.052	32.807	797.24	142.39	2.5194	694.45	58.18	164.17	619.76	22.432	431.81	603.62	-3.0844	565.39	353.6	136.39	18.862	473.41	186.05	27.701	526.13	139.92	-2.2846	454.54	248.46	308.33	436.49	244.76	425.78	518.36	313.26	712.43	490.75	233.4	905.52	501.68	21.073	897.51	683.92	190.02	933.81	684.98	111.92	939.7	476.69	135.38
626.12	146.67	19.409	747.15	97.052	32.807	797.21	142.43	2.5772	694.54	58.189	164.08	619.73	22.313	431.9	603.57	-3.145	565.43	353.49	136.4	18.908	473.41	186.05	27.701	525.99	139.32	-2.3136	454.54	248.46	308.33	436.54	244.79	425.81	518.36	313.26	712.43	489.67	233.51	905.87	501.97	21.028	897.54	684.05	190.17	933.77	684.86	111.76	939.68	476.69	135.38
626.18	146.68	19.43	747.15	97.134	32.753	797.17	142.45	2.5687	694.56	58.227	164.19	619.68	22.515	431.63	603.53	-3.0439	565.39	353.6	136.39	18.862	473.41	186.05	27.701	525.88	139.26	-2.4307	454.39	248.51	308.33	436.44	244.79	425.78	518.36	313.26	712.43	489.62	233.5	905.84	501.76	21.153	897.63	684.05	190.22	933.6	684.92	112.02	939.67	476.62	135.51
626.12	146.67	19.409	746.97	96.929	32.854	797.19	142.4	2.6229	694.54	58.248	164.26	619.7	22.406	431.79	603.4	-2.8774	565.42	353.58	136.41	18.876	473.41	186.05	27.701	526.13	139.92	-2.2846	454.31	248.54	308.32	436.44	244.79	425.78	518.31	313.31	712.48	489.53	233.37	905.91	501.85	21.186	897.62	683.99	190.36	933.96	684.86	112.13	939.66	476.72	135.54
626.12	146.67	19.409	747.15	97.052	32.807	797.21	142.43	2.5772	694.52	58.21	164.16	619.65	22.342	431.83	603.36	-2.7764	565.37	353.53	136.39	18.958	473.41	186.05	27.701	526.24	139.98	-2.271	454.31	248.54	308.32	437.45	244.26	425.8	518.31	313.31	712.48	489.54	233.54	905.93	501.68	21.222	897.6	684.11	190.39	933.99	684.86	112.13	939.66	476.78	135.58
626.12	146.67	19.409	747.07	97.141	32.818	797.17	142.45	2.5687	694.54	58.189	164.08	619.68	22.514	431.8	603.36	-2.7764	565.37	353.49	136.42	18.945	473.51	186.01	27.71	525.99	139.76	-2.3267	454.31	248.54	308.32	437.3	244.32	425.89	518.15	313.16	712.4	489.57	233.47	905.86	501.78	21.256	897.59	684.16	190.65	933.96	684.86	112.13	939.66	476.71	135.66
626.12	146.67	19.409	747.03	97.106	32.771	797.17	142.45	2.5687	694.4	58.162	164.14	619.7	22.636	431.67	603.13	-2.7678	565.39	353.51	136.44	18.902	473.41	186.05	27.701	526.05	139.33	-2.3969	454.2	248.51	308.31	437.26	244.26	425.79	518.08	313.17	712.25	489.57	233.47	905.86	501.76	21.153	897.63	683.93	190.56	933.61	684.86	112.13	939.66	476.75	135.78
626.16	146.72	19.365	747.15	97.134	32.753	797.16	142.51	2.4973	694.42	58.2	164.24	619.73	22.525	431.71	603.07	-2.692	565.34	353.53	136.39	18.958	473.41	186.05	27.701	526.05	139.33	-2.3969	454.2	248.51	308.31	437.17	244.27	425.91	518.08	313.17	712.25	489.53	233.46	905.82	501.76	21.153	897.63	683.98	190.67	933.74	684.8	112.24	939.67	476.81	135.79
626.12	146.67	19.409	747.07	97.141	32.818	797.16	142.51	2.4973	694.54	58.248	164.26	619.68	22.726	431.57	603.17	-2.5476	565.4	353.53	136.39	18.958	473.51	186.01	27.71	525.95	139.25	-2.3093	454.08	248.47	308.32	437.17	244.27	425.91	518.08	313.17	712.25	489.53	233.46	905.82	501.68	21.222	897.6	683.92	190.76	933.81	684.7	112.44	939.64	476.74	135.88
626.23	146.72	19.343	747.15	97.134	32.753	797.19	142.4	2.6229	694.42	58.2	164.24	619.46	23.006	431.61	603.18	-2.6341	565.38	353.53	136.43	18.888	473.41	186.05	27.701	526.02	139.35	-2.3638	454.01	248.33	308.31	437	244.2	425.74	518.05	313.14	712.3	489.53	233.46	905.82	501.68	21.222	897.6	683.93	190.77	933.68	684.44	112.43	939.56	476.74	135.88
626.16	146.72	19.365	747.07	97.141	32.818	797.16	142.55	2.5269	694.42	58.2	164.24	619.48	22.944	431.61	603.1	-2.5242	565.33	353.53	136.39	18.958	473.41	186.05	27.701	526.04	139.34	-2.3378	453.98	248.43	308.37	437.04	244.27	425.84	517.84	313.24	712.25	489.53	233.46	905.82	501.68	21.222	897.6	683.86	190.9	933.66	684.3	112.35	939.42	476.74	135.88
626.12	146.67	19.409	747.07	97.141	32.818	797.16	142.51	2.4973	694.37	58.247	164.35	619.47	23.085	431.69	602.99	-2.5316	565.37	353.49	136.42	18.945	473.41	186.05	27.701	526.02	139.35	-2.3638	453.98	248.43	308.37	436.88	244.16	425.76	517.8	313.37	712.18	489.53	233.46	905.82	501.53	21.174	897.67	683.86	190.9	933.66	684.08	112.55	939.37	476.74	135.88
626.16	146.72	19.365	747.07	97.141	32.818	797.18	142.56	2.5135	694.35	58.407	164.27	619.42	23.079	431.62	602.91	-2.5293	565.42	353.56	136.42	18.912	473.41	186.05	27.701	525.86	139.11	-2.258	453.98	248.43	308.37	437	244.2	425.74	517.71	313.25	712.07	489.53	233.46	905.82	501.68	21.222	897.6	683.86	190.9	933.66	684.19	112.71	939.43	476.74	135.88
626.14	146.75	19.335	747.07	97.141	32.818	797.15	142.61	2.4555	694.31	58.575	164.15	619.47	23.085	431.69	602.98	-2.4533	565.26	353.5	136.43	18.97	473.51	186.01	27.71	526.12	139.34	-2.2988	453.98	248.43	308.37	436.68	244.16	425.75	517.67	313.19	711.97	489.53	233.46	905.82	501.5	21.303	897.64	683.86	190.9	933.66	684.19	112.71	939.43	476.78	135.91
626.14	146.75	19.335	746.94	97.111	32.839	797.14	142.52	2.5763	694.31	58.575	164.15	619.47	23.085	431.69	602.9	-2.3983	565.33	353.53	136.39	18.958	473.41	186.05	27.701	526.09	139.36	-2.2953	453.92	248.29	308.35	436.58	244.18	425.77	517.69	313.43	711.93	489.48	233.45	905.75	501.5	21.303	897.64	683.86	190.9	933.66	684.26	112.83	939.52	476.77	136.06
626.08	146.87	19.357	746.94	97.111	32.839	797.11	142.66	2.4893	694.3	58.603	164.18	619.42	23.079	431.62	602.9	-2.4509	565.3	353.53	136.39	18.958	473.28	186	27.759	526.13	139.31	-2.2523	453.92	248.37	308.29	436.48	244.25	425.7	517.51	313.43	711.89	489.52	233.58	905.86	501.42	21.396	897.67	683.67	190.91	933.55	684.4	113.03	939.34	476.76	136.18
626.13	146.8	19.328	747.07	97.141	32.818	797.1	142.65	2.5174	694.28	58.686	164.35	619.41	23.124	431.65	602.9	-2.3983	565.33	353.51	136.44	18.902	473.41	186.05	27.701	526.03	139.27	-2.2706	453.86	248.23	308.28	436.48	244.25	425.7	517.58	313.63	711.89	489.46	233.6	905.76	501.5	21.303	897.64	683.67	190.91	933.55	684.43	113.09	939.38	476.8	136.01
626.05	146.93	19.268	747.07	97.141	32.818	797.12	142.68	2.468	694.22	58.993	164.26	619.41	23.124	431.65	602.9	-2.3983	565.33	353.42	136.39	18.956	473.41	186.05	27.701	526.04	139.25	-2.2066	453.87	248.44	308.21	436.48	244.25	425.7	517.64	313.64	711.93	489.38	233.62	905.67	501.34	21.524	897.73	683.67	190.91	933.55	684.47	113.23	939.3	476.78	136.14
626.02	147.06	19.247	746.88	97.154	32.812	797.1	142.76	2.4522	694.07	59.108	164.21	619.46	23.13	431.72	602.76	-2.2525	565.25	353.49	136.42	18.945	473.41	186.05	27.701	525.99	139.32	-2.3136	453.67	248.34	308.31	436.39	244.26	425.74	517.58	313.63	711.89	489.44	233.72	905.73	501.4	21.621	897.8	683.67	190.91	933.55	684.5	113.44	939.33	476.72	136.32
625.98	147.09	19.297	746.88	97.154	32.812	797.1	142.76	2.4522	694.04	59.514	164.06	619.43	23.217	431.66	602.76	-2.0773	565.1	353.49	136.46	18.914	473.41	186.05	27.701	526.03	139.29	-2.2533	453.58	248.44	308.28	436.31	244.29	425.65	517.58	313.63	711.89	489.44	233.72	905.73	501.34	21.524	897.73	683.67	190.91	933.55	684.23	113.44	939.28	476.83	136.32
625.98	147.17	19.259	746.92	97.32	32.836	797.1	142.81	2.4084	694.04	59.514	164.06	619.35	23.191	431.64	602.6	-2.065	565.04	353.49	136.42	18.945	473.41	186.05	27.701	525.93	139.11	-2.1788	453.77	248.45	308.25	436.4	244.28	425.61	517.54	313.63	711.84	489.43	233.67	905.64	501.32	21.702	897.8	683.67	190.91	933.55	684.23	113.44	939.28	476.85	136.52
625.92	147.27	19.281	746.92	97.32	32.836	797.1	142.81	2.4084	694.04	59.768	164.1	619.35	23.191	431.64	602.56	-2.0511	564.97	353.44	136.49	18.991	473.51	186	27.73	525.77	139.13	-2.3861	453.68	248.48	308.24	436.4	244.28	425.61	517.54	313.63	711.84	489.35	233.63	905.51	501.3	21.784	897.74	683.78	191.02	933.48	683.96	113.53	939.21	476.92	136.61
625.92	147.27	19.281	746.92	97.32	32.836	797.1	142.81	2.4084	693.66	59.756	164.06	619.26	23.23	431.57	602.61	-1.9176	564.88	353.46	136.47	19.025	473.41	186.05	27.701	526.03	139.17	-2.2032	453.57	248.51	308.27	436.31	244.29	425.65	517.54	313.89	711.74	489.33	233.74	905.49	501.22	21.765	897.75	684	191.34	933.64	684.06	113.68	939.28	476.9	136.69
625.94	147.38	19.168	746.97	97.487	32.852	797.11	142.84	2.3625	693.73	60.055	163.88	619.17	23.229	431.45	602.55	-1.9057	564.76	353.52	136.57	18.903	473.41	186.05	27.701	525.98	139.25	-2.313	453.57	248.51	308.27	436.28	244.3	425.6	517.44	314.08	711.66	489.41	233.79	905.44	501.03	21.963	897.72	683.78	191.02	933.48	684.06	113.68	939.28	476.93	136.8
625.98	147.4	19.175	746.97	97.487	32.852	796.94	143.03	2.2105	693.69	60.069	163.96	619.2	23.474	431.4	602.43	-1.8272	564.76	353.45	136.63	19.002	473.28	186	27.759	525.89	139.16	-2.2219	453.57	248.51	308.27	436.2	244.37	425.54	517.51	314.14	711.63	489.47	233.83	905.4	501.11	21.981	897.71	683.81	191.17	933.52	684.06	113.68	939.28	476.9	136.69
625.98	147.52	19.182	746.97	97.487	32.852	796.9	143.08	2.1558	693.57	60.052	164.02	619.17	23.474	431.42	602.43	-1.8272	564.76	353.54	136.66	19.066	473.41	186.05	27.701	526	139.28	-2.2668	453.47	248.62	308.24	436.21	244.35	425.53	517.65	314.17	711.61	489.26	234.08	905.11	501.09	22.203	897.61	683.81	191.17	933.52	684.06	113.68	939.28	476.97	136.89
626.1	147.63	19.16	746.9	97.58	32.843	796.96	143.06	2.2348	693.57	60.052	164.02	619.23	23.612	431.3	602.45	-1.72	564.57	353.5	136.67	19.038	473.41	186.05	27.701	525.95	139.19	-2.1338	453.62	248.82	308.14	435.91	244.41	425.45	517.49	314.3	711.57	489.26	234.08	905.11	501.09	22.203	897.61	683.95	191.29	933.41	684.18	113.83	939.29	476.97	136.89
626.06	147.61	19.153	746.87	97.56	32.828	796.89	143.15	2.198	693.56	60.108	163.98	619.15	23.638	431.3	602.55	-1.6161	564.7	353.51	136.71	19.049	473.41	186.05	27.701	526.01	139.28	-2.1139	453.61	248.93	308.1	435.91	244.41	425.45	517.56	314.21	711.48	489.37	234.19	905.02	501.18	22.246	897.57	683.99	191.39	933.55	684.18	113.83	939.29	477.04	136.93
625.92	147.79	19.114	746.79	97.576	32.899	796.89	143.15	2.198	693.6	60.187	164.11	619	23.806	431.2	602.55	-1.6161	564.7	353.56	136.82	19.048	473.41	186.05	27.701	526.12	139.53	-2.2022	453.65	249.06	308.09	435.91	244.41	425.45	517.54	314.34	711.42	489.39	234.21	904.97	501.09	22.203	897.61	683.99	191.39	933.55	684.18	113.83	939.29	477.04	136.93
625.95	147.86	19.122	746.65	97.822	32.737	796.89	143.15	2.198	693.55	60.149	164.01	618.93	23.874	431.25	602.49	-1.6233	564.5	353.55	136.82	19.226	473.41	186.05	27.701	526.12	139.53	-2.2022	453.4	249.08	308.17	435.83	244.59	425.44	517.52	314.41	711.41	489.36	234.27	904.91	501.12	22.29	897.52	683.99	191.39	933.55	684.18	113.83	939.29	476.98	136.99
626.08	148.19	19.013	746.52	97.776	32.766	796.81	143.18	2.2196	693.35	60.356	163.99	618.99	23.934	431.19	602.54	-1.6001	564.56	353.59	136.97	19.129	473.41	186.05	27.701	526.05	139.65	-2.1011	453.57	249.3	308.12	435.83	244.59	425.44	517.62	314.45	711.38	489.36	234.27	904.91	500.94	22.353	897.56	683.99	191.39	933.55	684.31	114.01	939.34	476.97	137.02
626.14	148.45	19.055	746.5	97.706	32.762	796.81	143.18	2.2196	693.1	60.413	163.97	618.95	24.037	431.14	602.49	-1.6233	564.5	353.57	137.03	19.171	473.41	186.05	27.701	526.06	139.6	-2.1144	453.46	249.54	308.16	435.83	244.59	425.44	517.67	314.48	711.33	489.57	234.51	904.82	500.96	22.397	897.49	683.95	191.29	933.41	684.31	114.01	939.34	477.01	137.1
625.93	148.68	19.148	746.43	97.86	32.822	796.81	143.27	2.3043	692.78	60.52	163.95	618.8	24.408	431	602.35	-1.4885	564.56	353.53	137.13	19.227	473.41	186.05	27.701	526.06	139.77	-2.0236	453.48	249.81	308.21	435.83	244.59	425.44	517.79	314.51	711.32	489.57	234.65	904.62	500.88	22.393	897.45	683.95	191.29	933.41	684.18	113.83	939.29	476.97	137.02
626.04	148.79	19.091	746.29	98.003	32.902	796.81	143.27	2.3043	692.62	60.886	163.78	618.71	24.638	430.78	602.34	-1.3344	564.5	353.42	137.13	19.266	473.41	186.05	27.701	526.06	139.77	-2.0236	453.45	249.69	308.11	435.87	244.7	425.41	517.79	314.51	711.32	489.73	234.69	904.69	500.99	22.743	897.33	683.95	191.29	933.41	684.31	114.01	939.34	476.88	137.14
626	148.87	19.118	746.69	97.708	33.249	796.82	143.28	2.2464	692.54	60.883	163.85	618.5	24.694	430.79	602.3	-1.2151	564.46	353.57	137.23	19.314	473.41	186.05	27.701	525.98	139.69	-1.9915	453.48	249.84	308.13	435.86	244.72	425.35	517.87	314.55	711.29	489.64	234.67	904.55	500.97	22.749	897.27	683.99	191.39	933.55	684.31	114.01	939.34	476.92	137.18
625.87	149.06	19.188	746.32	97.762	33.27	796.81	143.27	2.3043	692.57	61.05	163.77	618.43	24.822	430.8	602.25	-1.1187	564.39	353.6	137.22	19.307	473.39	186.14	27.699	525.97	139.73	-2.0382	453.45	249.94	308.19	435.88	244.76	425.37	517.87	314.55	711.29	489.68	234.81	904.43	500.99	22.986	897.2	683.99	191.39	933.55	684.18	113.83	939.29	476.91	137.29
625.9	149.21	19.127	746.22	98.398	32.74	796.68	143.37	2.2179	692.52	61.044	163.84	618.36	24.829	430.86	602.23	-0.9891	564.39	353.6	137.35	19.245	473.44	186.18	27.621	526.06	139.77	-2.0236	453.43	249.95	308.13	435.81	244.89	425.29	517.95	314.51	711.19	489.83	235.02	904.34	500.81	23.224	897.19	683.99	191.39	933.55	684.18	113.83	939.29	476.91	137.29
625.9	149.21	19.127	746.19	98.632	32.591	796.68	143.37	2.2179	692.42	61.34	163.79	618.15	25.006	430.79	602.2	-0.97238	564.43	353.52	137.47	19.409	473.39	186.14	27.699	526.06	139.77	-2.0236	453.45	250.11	308.2	435.8	244.97	425.13	517.93	314.7	711.19	489.83	235.02	904.34	500.79	23.119	897.14	683.77	191.33	933.51	684.49	113.79	939.35	476.88	137.47
625.81	149.38	18.998	746.03	98.568	32.679	796.71	143.4	2.2493	692.45	61.283	163.78	618.15	25.006	430.79	602.22	-0.77608	564.39	353.59	137.52	19.41	473.39	186.14	27.699	526.06	139.77	-2.0236	453.59	250.3	308.24	435.62	244.97	425.13	518.05	314.69	711.26	489.86	235.1	904.28	501.06	23.361	897.02	683.77	191.33	933.51	684.49	113.79	939.35	476.8	137.66
625.88	149.55	18.898	746.1	98.64	32.615	796.69	143.46	2.2474	692.31	61.433	163.62	618.03	25.083	430.78	602.02	-0.64682	564.27	353.62	137.56	19.37	473.44	186.18	27.621	525.97	139.73	-2.0382	453.46	250.4	308.24	435.54	245.1	425.18	518.41	314.82	711.07	489.85	235.22	904.32	500.95	23.519	897.08	683.82	191.51	933.51	684.49	113.79	939.35	476.77	137.8
625.82	149.57	18.897	746.03	98.602	32.756	796.69	143.46	2.2474	692.19	61.484	163.67	618.05	25.187	430.69	602.01	-0.42744	564.24	353.64	137.59	19.323	473.39	186.14	27.699	525.99	139.76	-2.0073	453.35	250.41	308.13	435.55	245.47	425.27	518.59	314.8	711.06	490.03	235.18	904.21	500.75	23.72	897.03	684	191.34	933.64	684.06	113.68	939.28	476.78	137.83
625.87	149.74	18.879	746.16	98.751	32.634	796.69	143.46	2.2474	692.11	62.02	163.51	617.96	25.23	430.69	601.8	-0.30935	564.24	353.61	137.71	19.333	473.5	186.44	27.7	525.99	139.76	-2.0073	453.44	250.59	308.28	435.48	245.55	425.19	518.71	314.92	711.04	489.86	235.37	904.34	500.74	23.746	896.97	684	191.34	933.64	684.06	113.68	939.28	476.82	137.97
625.89	149.86	18.965	746.1	98.675	32.692	796.64	143.53	2.3045	691.94	62.182	163.47	617.96	25.308	430.73	601.81	-0.11239	564.16	353.62	137.71	19.344	473.28	186.58	27.499	525.91	139.73	-2.0218	453.49	250.75	308.28	435.51	245.79	425.4	518.85	314.94	711	490.05	235.43	904.2	500.74	23.746	896.97	684.19	191.33	933.76	684.04	113.69	939.37	476.67	138
625.88	149.94	18.864	746.09	98.679	32.698	796.68	143.53	2.2131	691.89	62.248	163.36	617.92	25.394	430.65	601.59	-0.06672	564.15	353.65	137.98	19.449	473.28	186.58	27.499	525.99	139.76	-2.0073	453.34	250.82	308.4	435.43	246.04	425.46	518.95	315.01	710.86	490.22	235.45	903.93	500.72	23.847	897.01	684.19	191.33	933.76	683.94	113.55	939.3	476.74	138.04
625.84	150.11	18.862	746.1	98.675	32.692	796.69	143.46	2.2474	691.77	62.225	163.41	617.93	25.47	430.7	601.46	0.09917	564.1	353.7	138.2	19.428	473.42	186.54	27.468	525.97	139.78	-1.9563	453.43	250.84	308.43	435.34	246.07	425.46	519.21	315	710.83	490.35	235.72	903.84	500.54	24.035	897.01	684.19	191.33	933.76	683.94	113.55	939.3	476.59	138.09
625.79	150.25	18.899	746.16	98.751	32.634	796.61	143.46	2.1918	691.84	62.359	163.35	617.99	25.598	430.63	601.55	0.03094	564.08	353.72	138.34	19.44	473.31	186.81	27.583	525.97	139.78	-1.9563	453.34	250.82	308.4	435.43	246.04	425.46	519.31	315.11	710.9	490.41	235.66	903.7	500.44	24.15	896.92	684.19	191.33	933.76	684.09	113.48	939.47	476.66	138.13
625.72	150.3	18.964	746.1	98.675	32.692	796.68	143.37	2.2179	691.74	62.314	163.33	617.81	25.648	430.69	601.35	0.15896	564.07	353.77	138.42	19.458	473.23	186.91	27.654	525.97	139.78	-1.9563	453.28	250.86	308.36	435.29	246.22	425.5	519.41	315.15	710.87	490.48	235.71	903.66	500.44	24.15	896.92	684.02	191.11	933.73	684.15	113.33	939.6	476.7	138.26
625.84	150.4	18.944	746.08	98.699	32.724	796.69	143.46	2.2474	691.74	62.314	163.33	617.81	25.648	430.69	601.21	0.16665	564.17	353.74	138.52	19.422	473.23	186.91	27.654	525.95	139.74	-1.8641	453.38	250.87	308.39	435.32	246.3	425.59	519.86	315.25	710.79	490.48	235.71	903.66	500.42	24.28	896.9	684.21	191.1	933.84	683.96	113.12	939.67	476.7	138.26
625.73	150.38	18.97	746.03	98.602	32.756	796.68	143.37	2.2179	691.74	62.314	163.33	617.7	25.636	430.71	601.21	0.16665	564.17	353.76	138.69	19.459	473.23	186.91	27.654	525.93	139.86	-1.9157	453.48	250.97	308.31	435.28	246.39	425.62	520.02	315.44	710.76	490.72	236.02	903.67	500.37	24.359	896.86	684.39	191.12	933.81	683.96	113.12	939.67	476.52	138.45
625.89	150.69	19.121	746.1	98.675	32.692	796.61	143.36	2.1623	691.74	62.314	163.33	617.61	25.675	430.65	601.21	0.16665	564.17	353.72	138.74	19.501	473.23	186.91	27.654	525.93	139.86	-1.9157	453.32	251.12	308.2	435.28	246.39	425.62	520	315.46	710.71	490.83	236.07	903.67	500.4	24.4	896.91	684.21	191.1	933.84	683.96	113.12	939.67	476.52	138.45
625.96	150.85	19.112	745.99	98.532	32.826	796.61	143.36	2.1623	691.69	62.316	163.22	617.5	25.663	430.68	601.04	0.1317	564.17	353.75	138.82	19.514	473.31	187.08	27.707	525.93	139.86	-1.9157	453.37	251.28	308.25	435.32	246.41	425.56	520.41	315.5	710.59	490.83	236.07	903.67	500.4	24.464	896.85	684.39	191.12	933.81	684.01	113.03	939.62	476.45	138.83
625.97	150.88	19.063	746.08	98.699	32.724	796.51	143.34	2.1267	691.68	62.504	163.16	617.61	25.675	430.65	600.93	0.20408	564.16	353.7	138.92	19.545	473.24	187.25	27.729	525.86	139.83	-1.9303	453.44	251.22	308.3	435.45	246.53	425.51	520.39	315.78	710.67	492.03	236.08	903.22	500.29	24.517	896.79	684.39	191.12	933.81	683.94	112.91	939.53	476.54	138.88
626	150.98	19.03	746.04	98.664	32.872	796.51	143.34	2.1267	691.56	62.473	163.2	617.37	25.758	430.66	600.93	0.20408	564.16	353.75	138.99	19.467	473.43	187.23	27.707	525.84	139.82	-1.9294	453.55	251.51	308.21	435.57	246.75	425.49	520.72	315.77	710.56	492.03	236.08	903.22	500.29	24.517	896.79	684.39	191.12	933.81	684.01	113.03	939.62	476.45	138.83
626.05	151.25	19.056	746.08	98.699	32.724	796.51	143.34	2.1267	691.48	62.471	163.27	617.4	25.641	430.67	600.83	0.18196	564.15	353.67	139.1	19.512	473.27	187.18	27.72	525.93	139.86	-1.9157	453.62	251.71	308.2	435.74	246.89	425.45	520.97	316.14	710.61	492.18	236.13	903.19	500.31	24.731	896.81	684.39	191.12	933.81	684.01	113.03	939.62	476.5	138.95
626.1	151.36	19.054	746.08	98.699	32.724	796.51	143.34	2.1267	691.32	62.411	163.17	617.37	25.758	430.66	600.81	0.38198	564.04	353.58	139.11	19.479	473.24	187.25	27.729	525.93	139.86	-1.9157	453.73	251.89	308.13	435.85	246.93	425.42	521.32	316.21	710.43	492.53	236.38	903.02	500.36	24.778	896.75	684.49	190.91	933.79	683.94	112.91	939.53	476.46	139.09
626.03	151.34	19.043	745.97	98.799	32.709	796.51	143.34	2.1267	691.32	62.411	163.17	617.32	25.843	430.58	600.66	0.28924	564.07	353.58	139.23	19.475	473.2	187.36	27.743	525.97	139.83	-1.8555	453.84	251.93	308.1	435.85	246.93	425.42	521.62	316.38	710.48	491.44	236.53	903.31	500.24	24.886	896.9	684.6	191.02	933.72	684.01	113.03	939.62	476.52	139.04
626.2	151.48	18.983	746.03	98.602	32.756	796.51	143.34	2.1267	691.32	62.411	163.17	617.27	25.919	430.5	600.8	0.38658	564.05	353.6	139.26	19.431	473.43	187.23	27.707	525.83	140.05	-1.9397	453.84	251.93	308.1	435.93	247.12	425.35	521.91	316.42	710.44	491.59	236.63	903.34	500.37	24.944	896.81	684.78	191.25	933.74	684.01	113.03	939.62	476.52	139.04
626.14	151.45	18.977	745.96	98.834	32.786	796.51	143.34	2.1267	691.32	62.411	163.17	617.27	25.919	430.5	600.77	0.30693	564.06	353.56	139.33	19.533	473.52	187.52	27.534	525.92	139.94	-1.9287	453.88	251.94	308.04	435.98	247.25	425.34	521.89	316.52	710.44	491.69	236.81	903.37	500.24	24.886	896.9	684.9	190.9	933.75	683.94	112.91	939.53	476.44	139.14
626.15	151.5	19.014	745.97	98.799	32.709	796.52	143.26	2.0433	691.22	62.51	163.15	617.27	25.919	430.5	600.64	0.21801	564.15	353.58	139.36	19.489	473.59	187.61	27.402	525.81	140.16	-1.9059	453.94	251.95	307.98	436.05	247.53	425.28	521.89	316.52	710.44	491.79	236.82	903.3	500.1	25.113	896.98	684.9	190.9	933.75	683.94	112.91	939.53	476.46	139.31
626.22	151.57	19.099	746.08	98.699	32.724	796.51	143.34	2.1267	691.09	62.469	163.17	617.27	25.919	430.5	600.55	0.28187	564.11	353.61	139.36	19.485	473.43	187.47	27.603	525.93	140.25	-1.9725	453.98	252.06	307.96	436.05	247.53	425.28	521.91	316.65	710.31	491.88	237.03	903.27	500.03	25.174	897.07	685.08	191.12	933.76	684.32	113.05	939.57	476.4	139.55
626.22	151.57	19.099	745.73	98.604	32.84	796.46	143.32	2.0969	691.03	62.609	163.17	617.27	25.919	430.5	600.69	0.36429	564.05	353.55	139.37	19.524	473.58	187.54	27.447	525.8	140.23	-1.9298	454.05	252.25	307.94	436.16	247.56	425.29	521.98	316.62	710.33	492.13	237.24	903.27	500.08	25.221	897.01	685.12	191.07	933.64	684.05	113.04	939.52	476.49	139.58
626.14	151.66	19.058	746.08	98.699	32.724	796.52	143.26	2.0433	690.9	62.568	163.19	617.27	25.919	430.5	600.52	0.42335	564.14	353.55	139.37	19.524	473.58	187.69	27.392	525.96	140.34	-1.9907	454.05	252.25	307.94	436.2	247.55	425.23	522.27	316.88	710.38	492.21	237.29	903.22	500.08	25.221	897.01	685.18	190.95	933.67	684.33	112.96	939.61	476.56	139.86
626.21	151.7	19.041	745.83	98.76	32.714	796.52	143.26	2.0433	690.99	62.671	163.05	617.39	26.089	430.43	600.69	0.36429	564.05	353.42	139.43	19.559	473.57	187.85	27.52	525.87	140.42	-1.9622	454.07	252.4	307.95	436.51	247.85	425.19	522.36	316.9	710.42	492.27	237.43	903.14	500.03	25.174	897.07	685.18	190.95	933.67	684.44	113.09	939.59	476.61	139.91
626.25	151.8	19.028	745.82	98.713	32.677	796.52	143.26	2.0433	690.9	62.568	163.19	617.49	26.111	430.43	600.52	0.42335	564.14	353.48	139.42	19.52	473.62	187.87	27.567	525.84	140.32	-1.9478	454.22	252.54	307.93	436.68	247.94	425.04	522.55	316.85	710.52	492.26	237.41	903.19	500.07	25.329	897.09	685.4	190.94	933.75	684.34	112.91	939.47	476.56	140.08
626.25	151.8	19.028	745.7	98.733	32.742	796.52	143.26	2.0433	690.75	62.738	163.07	617.43	26.161	430.4	600.62	0.43072	564.1	353.48	139.49	19.543	473.62	187.97	27.501	525.9	140.32	-1.972	454.55	252.87	307.94	436.81	248.05	425.14	522.55	317.03	710.37	492.43	237.49	903.07	500.15	25.492	896.97	685.4	190.94	933.75	684.5	113.16	939.33	476.65	140.13
626.27	151.88	18.98	745.82	98.633	32.757	796.52	143.26	2.0433	690.77	62.702	163.23	617.43	26.161	430.4	600.52	0.42335	564.14	353.42	139.5	19.582	473.62	187.97	27.501	525.89	140.32	-1.947	454.77	252.94	307.91	436.9	248.05	425.09	522.81	317.26	710.26	492.53	237.61	903.13	500.14	25.366	897.1	685.21	190.92	933.58	684.59	113.27	939.33	476.8	140.19
626.22	151.96	19.022	745.71	98.818	32.685	796.52	143.26	2.0433	690.8	62.677	163.19	617.53	26.232	430.42	600.52	0.42335	564.14	353.43	139.54	19.623	473.62	187.97	27.501	525.95	140.46	-2.0387	454.64	252.91	307.91	436.99	248.06	425.12	523.04	317.27	710.48	492.55	237.69	903.15	500.11	25.52	897.1	685.43	190.91	933.66	684.77	113.16	939.3	476.79	140.1
626.25	151.98	18.979	745.83	98.77	32.738	796.52	143.26	2.0433	690.72	62.763	163.11	617.43	26.209	430.42	600.52	0.42335	564.14	353.43	139.58	19.601	473.62	187.97	27.501	525.89	140.47	-2.0145	454.77	252.94	307.91	437.01	248.2	425.22	523.14	317.49	710.45	492.64	237.62	903.24	500.14	25.637	897.04	685.43	190.91	933.66	684.85	113.28	939.38	476.91	140.19
626.19	152	18.941	745.71	98.818	32.685	796.52	143.26	2.0433	690.75	62.738	163.07	617.31	26.288	430.41	600.47	0.5322	564.08	353.43	139.58	19.601	473.75	188	27.52	525.87	140.42	-1.9622	454.94	252.98	307.96	437.01	248.2	425.22	523.21	317.42	710.52	492.62	237.83	903.15	500.16	25.661	897.08	685.43	190.91	933.66	685.31	113.28	939.58	476.93	140.22
626.15	152.29	18.878	745.71	98.818	32.685	796.52	143.26	2.0433	690.73	63.065	163.06	617.31	26.288	430.41	600.47	0.62158	564.12	353.38	139.57	19.539	473.79	187.53	27.416	525.89	140.47	-2.0145	454.86	253.04	307.94	437.01	248.2	425.22	523.21	317.42	710.52	492.72	237.79	903.18	500.16	25.706	897.14	685.57	190.97	933.74	685.23	113.15	939.5	476.91	140.19
626.15	152.29	18.878	745.71	98.818	32.685	796.52	143.26	2.0433	690.73	63.065	163.06	617.31	26.288	430.41	600.47	0.62158	564.12	353.4	139.61	19.58	473.93	187.56	27.46	525.8	140.53	-2.0581	454.96	253.01	307.91	437.07	248.23	425.17	523.36	317.57	710.48	492.81	237.83	903.18	500.16	25.661	897.08	685.61	191.15	933.73	685.31	113.28	939.58	477.06	140.27
626.16	152.34	18.951	745.51	98.973	32.771	796.46	143.32	2.0969	690.62	63.047	163.13	617.26	26.284	430.48	600.45	0.63788	564.17	353.36	139.61	19.621	473.71	187.6	27.345	525.89	140.47	-2.0145	455.03	253.02	307.85	437.17	248.23	425.14	523.53	317.64	710.41	492.87	237.79	903.21	500.21	25.847	897.13	685.55	191.04	933.6	685.24	113.11	939.58	477.1	140.3
626.22	152.52	18.83	745.52	98.927	32.676	796.45	143.39	2.0626	690.59	63.208	163.02	617.26	26.284	430.48	600.47	0.62158	564.12	353.36	139.67	19.645	473.93	187.56	27.46	525.89	140.47	-2.0145	455.12	253.27	308.08	437.28	248.21	425.1	523.53	317.64	710.41	493.03	237.94	903.24	500.37	25.902	897.07	685.7	190.82	933.72	685.4	113.42	939.65	477.14	140.5
626.21	152.43	18.88	745.52	98.927	32.676	796.52	143.26	2.0433	690.63	63.358	163.01	617.25	26.33	430.5	600.52	0.73294	564.17	353.45	139.73	19.684	473.93	187.56	27.46	525.89	140.6	-2.0252	455.16	253.19	308.05	437.5	248.36	425.24	523.84	317.77	710.61	493.14	238	903.22	500.37	25.902	897.07	685.78	191.19	933.73	685.54	113.44	939.6	477.2	140.54
626.24	152.58	18.903	745.55	99.025	32.688	796.52	143.26	2.0433	690.54	63.223	163.1	617.22	26.348	430.55	600.52	0.73294	564.17	353.39	139.73	19.64	473.4	187.66	27.292	525.8	140.56	-1.9583	455.12	253.27	308.08	437.46	248.54	425.22	523.73	317.74	710.59	493.25	238.03	903.27	500.37	25.902	897.07	685.84	190.95	933.56	685.46	113.25	939.61	477.2	140.54
626.24	152.58	18.903	745.51	98.973	32.771	796.51	143.33	2.009	690.55	63.467	163.05	617.29	26.437	430.44	600.52	0.73294	564.17	353.39	139.73	19.64	474.08	187.62	27.444	525.82	140.63	-2.0293	455.12	253.27	308.08	437.49	248.49	425.33	523.94	317.72	710.66	493.16	237.98	903.35	500.4	25.909	897.02	685.99	190.99	933.68	685.64	113.43	939.78	477.2	140.54
626.26	152.67	18.869	745.45	99.043	32.762	796.52	143.26	2.0433	690.55	63.467	163.05	617.04	26.501	430.47	600.42	0.948	564.21	353.39	139.73	19.64	473.62	188.56	27.658	525.78	140.68	-2.0326	455.15	253.35	308.13	437.63	248.79	425.43	523.93	317.74	710.61	493.33	238.17	903.48	500.37	25.902	897.07	685.93	191.21	933.67	685.65	113.5	939.67	477.26	140.58
626.26	152.67	18.869	745.57	99.09	32.692	796.51	143.33	2.009	690.55	63.467	163.05	617.04	26.501	430.47	600.42	0.948	564.21	353.44	139.89	19.61	473.77	188.73	27.525	525.71	140.71	-2.0367	455.31	253.35	308.08	437.8	248.96	425.4	523.94	317.71	710.71	493.49	238.18	903.49	500.48	26.034	896.99	686.04	191.15	933.79	685.64	113.49	939.73	477.42	140.55
626.29	152.76	18.772	745.45	99.043	32.762	796.46	143.32	2.0969	690.55	63.526	163.14	616.86	26.717	430.44	600.42	0.948	564.21	353.44	139.89	19.61	473.67	188.65	27.533	525.74	140.76	-2.1224	455.37	253.5	308.23	437.82	248.85	425.32	523.99	317.69	710.69	493.65	238.25	903.47	500.48	26.034	896.99	685.95	191.09	933.71	685.66	113.44	939.72	477.42	140.62
626.25	152.78	18.806	745.51	98.973	32.771	796.51	143.51	2.1219	690.57	63.61	163.14	616.89	26.611	430.49	600.35	1.0729	564.22	353.5	139.88	19.655	473.93	188.73	27.522	525.74	140.75	-2.1138	455.37	253.5	308.23	437.98	248.99	425.45	524.02	317.65	710.82	493.65	238.25	903.47	500.56	26.073	896.96	686.45	191.23	933.96	685.54	113.4	939.76	477.52	140.54
626.32	152.82	18.793	745.65	99.261	32.65	796.37	143.57	2.1645	690.4	63.575	163.21	616.81	26.975	430.46	600.39	1.066	564.17	353.46	139.98	19.632	474.14	187.86	27.204	525.72	140.77	-2.0808	455.66	253.52	308.31	438.17	249.07	425.37	524	317.68	710.75	493.65	238.25	903.47	500.48	26.034	896.99	686.48	191.2	933.87	685.54	113.4	939.76	477.51	140.65
626.3	152.92	18.78	745.41	99.176	32.856	796.46	143.57	2.1763	690.4	63.575	163.21	616.78	27.076	430.41	600.44	1.1282	564.12	353.46	140.03	19.659	473.93	188.73	27.522	525.71	140.71	-2.0367	455.75	253.51	308.27	438.17	249.07	425.37	524.02	317.65	710.82	493.58	238.21	903.52	500.7	26.227	896.97	686.64	191.4	933.89	685.54	113.4	939.76	477.59	140.68
626.27	152.93	18.746	745.56	99.278	32.723	797.14	142.59	2.2803	690.47	63.688	163.13	616.78	27.076	430.41	600.5	1.191	564.07	353.44	140.06	19.695	473.93	188.73	27.522	525.81	140.8	-1.9534	455.94	253.66	308.31	438.17	249.07	425.37	524.09	317.8	710.86	493.65	238.25	903.47	500.83	26.284	896.88	686.45	191.23	933.96	685.54	113.4	939.76	477.67	140.55
626.21	153	18.736	745.51	99.316	32.806	796.37	143.57	2.1645	690.21	63.786	163.15	616.66	27.34	430.5	600.39	1.2739	564.17	353.46	140.03	19.659	474.23	187.96	27.234	525.73	140.87	-2.0715	456.02	253.66	308.25	438.31	249.3	425.48	524.09	317.8	710.86	493.65	238.25	903.47	500.88	26.393	896.9	686.45	191.23	933.96	685.75	113.42	939.77	477.61	140.63
626.21	153	18.736	745.51	99.316	32.806	797.11	142.7	2.3191	690.11	63.776	163.22	616.66	27.34	430.5	600.47	1.2591	564.14	353.57	140.19	19.678	473.95	188.84	27.472	525.8	140.99	-2.011	456.12	253.7	308.25	438.31	249.3	425.48	524.12	317.78	710.94	493.65	238.25	903.47	500.86	26.495	896.77	686.45	191.28	934.13	685.75	113.42	939.77	477.84	140.6
626.24	153.17	18.826	745.38	99.334	32.863	797.03	142.69	2.317	690.11	63.776	163.22	616.51	27.376	430.5	600.39	1.3304	564.19	353.59	140.14	19.7	473.95	188.84	27.472	525.72	141.11	-1.9641	456.12	253.7	308.25	438.49	249.46	425.47	524.27	317.79	711.01	493.65	238.25	903.47	500.91	26.649	896.75	686.33	191.09	934.01	685.87	113.58	939.81	477.82	140.61
626.24	153.17	18.826	745.51	99.316	32.806	796.46	143.57	2.1763	690.04	63.894	163.34	616.48	27.366	430.49	600.42	1.3172	564.14	353.57	140.19	19.678	473.95	188.84	27.472	525.78	140.9	-2.0222	456.12	253.7	308.25	438.54	249.51	425.56	524.4	317.89	711.02	493.65	238.25	903.47	500.98	26.63	896.76	686.45	191.28	934.13	685.87	113.58	939.81	477.9	140.61
626.24	153.17	18.826	745.38	99.334	32.863	797.03	142.69	2.317	690.07	64.019	163.28	616.48	27.366	430.49	600.57	1.3628	564.18	353.62	140.22	19.699	473.95	188.84	27.472	525.69	140.99	-2.0211	456.2	253.73	308.2	438.72	249.38	425.57	524.45	317.96	711.03	493.67	238.37	903.56	501.05	26.701	896.77	686.45	191.23	933.96	685.75	113.42	939.77	477.84	140.6
626.23	153.23	18.813	745.38	99.334	32.863	797.11	142.7	2.3191	690.06	64.043	163.35	616.6	27.493	430.38	600.52	1.4607	564.07	353.66	140.3	19.7	473.95	188.84	27.472	525.75	141.13	-1.9588	456.46	253.72	308.12	438.78	249.53	425.57	524.64	318.14	711.03	493.75	238.31	903.44	501.07	26.628	896.77	686.94	191.67	934.35	685.92	113.49	939.79	477.84	140.6
626.23	153.23	18.813	745.38	99.334	32.863	797.03	142.69	2.317	689.95	64.113	163.27	616.55	27.436	430.43	600.61	1.5055	564.08	353.63	140.26	19.66	473.95	188.84	27.472	525.73	140.93	-2.0662	456.56	253.76	308.09	438.91	249.55	425.6	524.74	318.12	711.02	493.77	238.27	903.5	501.05	26.675	896.7	686.54	191.49	934.4	685.87	113.58	939.81	477.92	140.53
626.23	153.23	18.813	745.39	99.428	32.77	797.06	142.77	2.3042	689.94	64.284	163.21	616.6	27.493	430.38	600.68	1.5143	564.13	353.6	140.32	19.699	473.95	188.84	27.472	525.78	141.16	-1.9289	456.62	253.82	308.17	438.93	249.57	425.68	524.52	318.1	711.04	493.75	238.22	903.58	501.13	26.722	896.62	686.59	191.44	934.09	686.11	113.51	939.76	477.92	140.53
626.23	153.23	18.813	745.42	99.392	32.776	797.11	142.77	2.3463	689.9	64.281	163.27	616.52	27.5	430.44	600.78	1.5284	564.11	353.69	140.43	19.657	474.04	188.97	27.565	525.64	141.32	-1.9325	456.75	254	308.13	439.12	249.54	425.61	524.59	318.01	711.09	493.67	238.21	903.53	501.13	26.748	896.69	687.01	191.8	934.49	686.05	113.65	939.81	478.07	140.48
626.21	153.26	18.782	745.39	99.428	32.77	797.05	142.79	2.2868	689.94	64.284	163.21	616.52	27.5	430.44	600.78	1.5844	564.02	353.71	140.52	19.686	473.95	188.84	27.472	525.79	141.17	-2.1221	456.87	254.03	308.14	439.22	249.54	425.56	524.64	318.14	711.03	493.75	238.22	903.58	501.13	26.722	896.62	686.74	191.49	934.29	686.24	113.67	939.78	477.93	140.4
626.21	153.26	18.782	745.42	99.392	32.776	797.06	142.77	2.3042	689.95	64.392	163.24	616.52	27.5	430.44	600.71	1.5921	564.1	353.66	140.53	19.716	474.04	188.97	27.565	525.78	141.31	-2.1212	456.99	254	308.09	439.28	249.51	425.66	524.82	318.02	711.07	493.59	238.13	903.66	501.16	26.648	896.76	687.01	191.8	934.49	686.19	113.77	939.8	478	140.44
626.21	153.26	18.782	745.39	99.428	32.77	797.04	142.76	2.3442	689.95	64.392	163.24	616.59	27.626	430.4	600.88	1.5984	564	353.69	140.5	19.671	474.2	189.02	27.559	525.88	141.15	-2.1173	457.19	254.04	308.17	439.39	249.51	425.61	524.74	318.12	711.02	493.75	238.22	903.58	501.15	26.702	896.75	686.87	191.65	934.51	686.24	113.67	939.78	477.99	140.41
626.21	153.26	18.782	745.43	99.488	32.683	796.98	142.78	2.2847	689.95	64.392	163.24	616.59	27.626	430.4	600.82	1.6061	564.09	353.67	140.58	19.725	474.11	188.89	27.466	525.84	140.94	-2.174	457.31	254.17	308.16	439.39	249.51	425.61	524.93	318.12	711.04	493.75	238.22	903.58	501.14	26.774	896.72	687.13	191.98	934.58	686.24	113.67	939.78	478.07	140.34
626.15	153.25	18.764	745.63	99.744	32.98	797	142.78	2.2447	689.9	64.457	163.13	616.62	27.735	430.31	600.86	1.6135	564.04	353.67	140.58	19.725	474.14	189.07	27.503	525.93	141.25	-2.0689	457.32	254.13	308.25	439.63	249.58	425.6	524.91	318.04	711.12	493.87	238.11	903.64	501.16	26.648	896.76	686.82	191.69	934.58	686.24	113.67	939.78	478.15	140.3
626.21	153.26	18.782	745.43	99.488	32.683	797.07	142.8	2.2468	689.86	64.457	163.19	616.59	27.626	430.4	600.84	1.5908	564.04	353.73	140.52	19.677	474.2	189.02	27.559	525.85	141.25	-2.1728	457.37	254.14	308.19	439.63	249.58	425.6	524.85	318.1	711	493.87	238.11	903.64	501.14	26.721	896.76	686.83	191.71	934.59	686.24	113.67	939.78	478.24	140.3
626.21	153.26	18.782	745.39	99.485	32.8	797.07	142.86	2.2178	689.86	64.457	163.19	616.62	27.735	430.31	600.99	1.6077	563.97	353.63	140.51	19.71	474.2	189.02	27.559	525.88	141.28	-2.2558	457.3	254.02	308.13	439.71	249.49	425.65	525.01	318.02	711.09	493.87	238.11	903.64	501.2	26.702	896.86	687.09	192.04	934.66	686.24	113.67	939.78	478.24	140.22
626.15	153.25	18.764	745.63	99.744	32.98	797.13	142.84	2.2773	689.86	64.457	163.19	616.62	27.735	430.31	600.99	1.6077	563.97	353.67	140.58	19.725	474.2	189.02	27.559	525.89	141.17	-2.3288	457.37	254.14	308.19	439.63	249.58	425.6	525.01	318.02	711.09	493.8	238.07	903.68	501.22	26.828	896.8	687.13	191.98	934.58	686.29	113.57	939.82	478.3	140.24
626.21	153.26	18.782	745.43	99.488	32.683	797.13	142.84	2.2773	689.86	64.457	163.19	616.64	27.69	430.37	600.96	1.6228	564.01	353.66	140.34	19.672	474.19	188.9	27.622	525.89	141.16	-2.3525	457.56	253.94	308.12	439.71	249.49	425.65	525.01	318.02	711.09	493.87	238.11	903.64	501.15	26.774	896.86	686.96	191.86	934.57	686.29	113.57	939.82	478.31	140.26
626.21	153.26	18.782	745.63	99.801	33.01	797.13	142.84	2.2773	689.86	64.457	163.19	616.62	27.735	430.31	600.92	1.6154	564.05	353.69	140.42	19.706	473.95	188.84	27.472	525.73	141.17	-2.2929	457.73	253.84	308.05	439.71	249.49	425.65	525.01	318.02	711.09	493.95	238.14	903.65	501.19	26.802	896.9	686.96	191.89	934.68	686.29	113.57	939.82	478.39	140.14
626.23	153.23	18.813	745.43	99.488	32.683	797.13	142.78	2.3063	689.86	64.457	163.19	616.62	27.735	430.31	600.92	1.6154	564.05	353.65	140.39	19.662	474.19	188.9	27.622	525.81	141.06	-2.292	457.73	253.84	308.05	439.8	249.53	425.62	525.01	318.02	711.09	493.95	238.14	903.65	501.25	26.694	896.9	686.83	191.74	934.69	686.29	113.57	939.82	478.53	140.12
626.21	153.26	18.782	745.42	99.449	32.806	797.07	142.86	2.2178	689.86	64.457	163.19	616.62	27.735	430.31	600.96	1.6228	564.01	353.71	140.37	19.715	474.2	189.02	27.559	525.92	141.1	-2.256	457.73	253.84	308.05	439.8	249.53	425.62	525.01	318.02	711.09	493.87	238.11	903.64	501.2	26.702	896.86	687	191.83	934.6	686.29	113.57	939.82	478.43	140.2
626.17	153.21	18.795	745.43	99.545	32.713	797.13	142.78	2.3063	689.86	64.35	163.16	616.5	27.812	430.3	600.96	1.6228	564.01	353.66	140.26	19.639	473.95	188.84	27.472	525.97	141	-2.3626	457.73	253.84	308.05	439.8	249.53	425.62	525.01	318.02	711.09	493.95	238.14	903.65	501.19	26.802	896.9	687.01	191.8	934.49	686.35	113.46	939.82	478.53	140.12
626.2	153.18	18.741	745.43	99.545	32.713	797.13	142.78	2.3063	689.94	64.284	163.21	616.59	27.626	430.4	600.96	1.6228	564.01	353.73	140.33	19.633	474.2	189.02	27.559	525.97	140.98	-2.3319	457.79	253.79	307.99	439.8	249.53	425.62	525.01	318.02	711.09	493.95	238.14	903.65	501.32	26.746	896.84	686.96	191.89	934.67	686.35	113.46	939.82	478.48	139.96
626.24	153.17	18.826	745.39	99.485	32.8	797.13	142.78	2.3063	689.94	64.284	163.21	616.62	27.735	430.31	600.99	1.6077	563.97	353.66	140.12	19.661	474.11	188.89	27.466	526.06	141	-2.3653	457.79	253.79	307.99	439.8	249.53	425.62	525.01	318.02	711.09	493.95	238.14	903.65	501.25	26.694	896.9	687.13	191.98	934.58	686.35	113.46	939.82	478.49	139.98
626.2	153.12	18.754	745.43	99.488	32.683	797.13	142.78	2.3063	689.94	64.284	163.21	616.59	27.626	430.4	600.96	1.6228	564.01	353.66	140.2	19.682	473.95	188.84	27.472	525.9	140.97	-2.288	457.79	253.79	307.99	439.87	249.57	425.56	525.01	318.02	711.09	494.03	238.11	903.66	501.37	26.596	896.87	686.87	191.63	934.49	686.35	113.46	939.82	478.52	139.85
626.21	153	18.736	745.43	99.488	32.683	797.13	142.78	2.2501	689.95	64.113	163.27	616.52	27.5	430.44	600.95	1.6001	564.01	353.71	140.16	19.682	474.2	189.02	27.559	526.06	141	-2.3653	457.79	253.79	307.99	439.85	249.46	425.58	525.01	318.02	711.09	494.08	238.13	903.61	501.33	26.697	896.87	687.13	191.98	934.58	686.35	113.46	939.82	478.56	139.89
626.23	152.95	18.734	745.42	99.392	32.776	797.19	142.9	2.2506	690.04	63.987	163.16	616.62	27.735	430.31	600.96	1.6228	564.01	353.69	140.06	19.618	474.11	188.89	27.466	525.9	140.98	-2.2693	457.79	253.79	307.99	439.92	249.53	425.6	525.01	318.02	711.09	494.16	238.1	903.62	501.24	26.629	896.97	686.92	191.5	934.47	686.35	113.46	939.82	478.59	139.7
626.23	152.95	18.734	745.38	99.334	32.863	797.26	142.77	2.2818	690.07	64.019	163.28	616.52	27.5	430.44	600.99	1.6077	563.97	353.59	140.14	19.7	474.2	189.02	27.559	526.01	140.86	-2.3177	457.79	253.79	307.99	439.85	249.46	425.58	525.01	318.02	711.09	494.16	238.1	903.62	501.24	26.629	896.97	687.31	192	934.53	686.35	113.46	939.82	478.64	139.76
626.23	152.82	18.741	745.56	99.47	32.626	797.24	142.93	2.2511	690.23	63.935	163.17	616.52	27.5	430.44	600.99	1.6077	563.97	353.74	140.1	19.639	474.2	189.02	27.559	525.88	140.89	-2.2919	457.77	253.59	307.9	439.91	249.43	425.62	525.01	318.02	711.09	494.16	238.1	903.62	501.32	26.632	896.93	686.73	191.48	934.52	686.35	113.46	939.82	478.64	139.74
626.32	152.82	18.793	745.55	99.374	32.719	797.18	142.74	2.2626	690.23	63.72	163.07	616.46	27.429	430.49	600.96	1.6228	564.01	353.53	139.97	19.57	474.11	188.89	27.466	525.97	140.81	-2.266	457.78	253.52	307.91	439.97	249.46	425.56	525.01	318.02	711.09	494.16	238.1	903.62	501.39	26.472	897	687.12	191.55	934.41	686.35	113.46	939.82	478.74	139.53
626.23	152.73	18.784	745.51	99.316	32.806	796.65	143.69	2.0987	690.47	63.688	163.13	616.48	27.366	430.49	600.95	1.5349	563.98	353.44	139.89	19.61	474.09	188.77	27.516	526.01	140.86	-2.3177	457.78	253.52	307.91	439.93	249.39	425.69	525.05	317.86	711.04	494.16	238.1	903.62	501.33	26.557	897.04	687.25	191.71	934.39	686.35	113.46	939.82	478.74	139.53
626.23	152.68	18.836	745.51	99.316	32.806	797.29	142.66	2.243	690.51	63.681	163.07	616.48	27.366	430.49	600.88	1.4052	564.13	353.5	139.92	19.59	473.95	188.84	27.472	525.88	140.89	-2.2919	457.72	253.38	307.89	440.03	249.42	425.5	525.01	318.02	711.09	494.16	238.1	903.62	501.39	26.472	897	687.11	191.54	934.39	686.41	113.35	939.83	478.74	139.51
626.22	152.42	18.788	745.55	99.374	32.719	796.58	143.68	2.2077	690.52	63.622	162.97	616.48	27.366	430.49	601.09	1.3039	564.09	353.56	139.91	19.551	474.23	187.96	27.234	525.9	140.83	-2.2644	457.72	253.38	307.89	439.97	249.39	425.55	525.01	318.02	711.09	494.16	238.1	903.62	501.39	26.472	897	687.36	191.72	934.62	686.41	113.35	939.83	478.83	139.55
626.16	152.37	18.828	745.55	99.374	32.719	796.63	143.53	2.0658	690.59	63.453	162.97	616.67	27.366	430.39	601.05	1.2935	564.14	353.54	139.75	19.54	473.88	188.9	27.415	525.84	140.83	-2.2402	457.72	253.38	307.89	440.01	249.4	425.6	525.05	317.86	711.04	494.16	238.1	903.62	501.42	26.454	897.05	686.89	191.12	933.99	686.68	113.24	939.97	478.83	139.55
626.09	152.16	18.91	745.52	99.126	32.702	796.63	143.44	2.0248	690.67	63.344	162.93	616.66	27.155	430.54	601.09	1.3039	564.09	353.48	139.76	19.579	473.95	188.84	27.472	525.84	140.83	-2.2402	457.72	253.38	307.89	440.01	249.26	425.51	525.05	317.86	711.04	494.16	238.1	903.62	501.39	26.472	897	687.26	191.67	934.27	686.68	113.24	939.97	478.86	139.58
626.12	151.98	18.938	745.64	99.121	32.64	796.63	143.44	2.0248	690.79	63.362	162.87	616.7	26.916	430.49	601.09	1.1755	564.17	353.42	139.73	19.599	473.95	188.84	27.472	525.84	140.83	-2.2402	457.66	253.38	307.95	439.99	249.29	425.65	525.05	317.86	711.04	494.16	238.1	903.62	501.39	26.472	897	687.32	191.39	934.35	686.47	113.25	939.86	478.83	139.52
626.17	151.73	18.952	746	99.192	32.614	796.71	143.41	2.0032	690.76	63.226	162.83	616.86	26.717	430.44	601.09	1.1206	564.15	353.49	139.57	19.562	473.95	188.84	27.472	525.74	140.84	-2.2109	457.66	253.38	307.95	439.88	249.18	425.57	525.05	317.86	711.04	494.21	238.11	903.66	501.39	26.472	897	687.47	191.57	934.35	686.5	113.21	939.78	478.84	139.42
626.25	151.63	19.066	745.99	99.006	32.592	796.7	143.32	1.9736	690.89	63.051	162.82	616.94	26.555	430.43	601.09	1.1206	564.15	353.52	139.59	19.502	473.97	188.68	27.589	525.81	140.8	-2.1962	457.71	253.22	307.92	439.99	249.15	425.55	525.19	317.6	711.03	494.16	238.1	903.62	501.36	26.539	897.09	687.37	191.55	934.07	686.37	113.06	939.65	478.86	139.46
626.21	151.53	19.056	745.97	98.912	32.688	796.7	143.32	1.9736	690.89	62.823	162.8	617.04	26.501	430.47	601.04	1.0578	564.2	353.44	139.56	19.5	473.97	188.68	27.589	525.87	140.78	-2.1959	457.71	253.22	307.92	439.98	249.22	425.53	525.04	317.65	710.99	494.16	238.1	903.62	501.42	26.454	897.05	687.23	191.34	933.96	686.59	113.02	939.85	478.9	139.3
626.07	151.44	18.965	745.99	98.864	32.625	796.7	143.32	1.9736	691.24	62.504	162.81	617.11	26.329	430.56	600.98	0.99554	564.25	353.54	139.45	19.459	474.2	187.68	27.416	525.74	140.78	-2.2351	457.71	253.22	307.92	439.88	249.18	425.57	525.11	317.47	710.99	494.16	238.1	903.62	501.42	26.454	897.05	687.14	191.02	933.89	686.37	113.07	939.56	478.81	139.33
626.01	151.13	19.061	745.92	98.787	32.683	796.7	143.32	1.9736	691.35	62.316	162.94	617.11	26.329	430.56	600.98	0.99554	564.25	353.58	139.4	19.465	474.06	187.62	27.433	525.74	140.69	-2.138	457.45	252.94	307.79	439.99	249.15	425.55	525.04	317.34	710.97	494.21	238.11	903.66	501.42	26.454	897.05	687.65	191.09	933.89	686.59	113.02	939.85	478.87	139.45
626.1	150.9	19.132	745.91	98.703	32.741	796.7	143.32	1.9736	691.28	61.993	163.06	617.26	26.284	430.48	601.13	0.90719	564.29	353.64	139.39	19.426	473.97	187.69	27.362	525.75	140.74	-2.1933	457.45	252.94	307.79	439.93	249.02	425.55	525.19	317.6	711.03	494.16	238.1	903.62	501.46	26.438	897.11	687.21	190.89	933.87	686.59	113.06	939.67	478.86	139.46
625.93	150.75	19.138	745.91	98.703	32.741	796.8	143.18	2.024	691.36	61.997	162.92	617.26	26.284	430.48	601.14	0.75256	564.24	353.64	139.39	19.426	474.06	187.62	27.433	525.77	140.58	-2.1157	457.23	252.9	307.85	439.86	248.89	425.51	525.09	317.27	710.93	494.25	238.13	903.75	501.39	26.528	897.15	687.41	191.02	933.95	686.47	112.88	939.74	478.83	139.36
625.92	150.55	19.044	745.99	98.741	32.6	796.8	143.18	2.024	691.49	61.978	163.04	617.34	25.986	430.63	601.14	0.75256	564.24	353.64	139.39	19.426	474.06	187.62	27.433	525.82	140.59	-2.1478	456.81	252.81	307.87	439.86	248.89	425.51	525.02	317.3	710.91	494.14	238.04	903.68	501.31	26.395	897.12	687.16	191	933.8	686.25	112.87	939.72	478.82	139.37
625.95	150.48	18.97	746.03	98.568	32.679	796.8	143.18	2.024	691.49	61.978	163.04	617.23	25.921	430.55	601.07	0.65748	564.23	353.58	139.4	19.465	473.73	188.18	27.618	525.79	140.54	-2.0763	456.84	252.73	307.92	439.75	248.92	425.53	525.04	317.22	710.91	494.22	238.09	903.68	501.3	26.34	897.23	687.22	190.88	933.82	686.25	112.91	939.54	478.83	139.36
625.98	150.36	18.929	746.1	98.64	32.615	796.8	143.18	2.024	691.45	61.906	162.92	617.43	25.783	430.72	601.07	0.65748	564.23	353.64	139.35	19.45	473.75	188.02	27.464	525.77	140.52	-2.0747	456.79	252.74	307.98	439.74	248.87	425.57	525.11	317.2	710.94	494.21	238.11	903.66	501.33	26.126	897.22	687.23	190.88	933.78	686.25	112.91	939.54	478.86	139.46
625.86	150.29	18.892	746.03	98.568	32.679	796.86	143.14	2.0579	691.46	61.538	162.83	617.5	25.663	430.68	601.25	0.51865	564.19	353.66	139.25	19.392	473.62	187.97	27.501	525.8	140.36	-1.9888	456.85	252.7	308	439.61	248.83	425.58	525.03	317.22	710.93	494.16	238.1	903.62	501.33	26.126	897.22	687.44	190.96	933.91	686.16	112.74	939.56	478.82	139.37
625.96	150.29	18.859	746.03	98.568	32.679	796.76	143.14	2.0477	691.54	61.445	162.81	617.5	25.663	430.68	601.14	0.33237	564.3	353.66	139.25	19.392	473.62	187.97	27.501	525.9	140.46	-2.0632	456.69	252.69	308.04	439.31	248.55	425.4	524.98	317.09	710.81	494.14	238.04	903.68	501.33	26.126	897.22	687.29	190.75	933.8	686.07	112.63	939.48	478.76	139.38
625.93	150.3	18.963	746.03	98.568	32.679	796.83	143.13	2.1212	691.54	61.445	162.81	617.5	25.663	430.68	601.17	0.31986	564.25	353.71	139.19	19.37	473.68	187.87	27.597	525.72	140.42	-2.0323	456.59	252.65	308.07	439.24	248.39	425.4	524.98	317.09	710.81	494.19	238.06	903.72	501.4	26.047	897.27	687.28	190.76	933.89	686.08	112.61	939.48	478.82	139.37
625.89	150.14	18.929	746	98.498	32.749	796.86	143.13	2.0759	691.54	61.445	162.81	617.7	25.636	430.71	601.24	0.25945	564.19	353.71	139.19	19.37	473.53	187.83	27.635	525.8	140.28	-1.9539	456.57	252.56	308.12	439.22	248.29	425.32	524.98	317.09	710.81	494.19	238	903.82	501.21	26.091	897.26	687.11	190.5	933.72	686.12	112.65	939.46	478.78	139.33
626.03	150.1	18.82	746.03	98.568	32.679	796.72	143.18	1.9684	691.54	61.445	162.81	617.61	25.675	430.65	601.17	0.31986	564.25	353.79	139.13	19.342	473.63	187.79	27.577	525.79	140.23	-1.9016	456.58	252.51	308.18	439.26	248.3	425.41	524.98	317.09	710.81	494.14	238.04	903.68	501.22	25.974	897.19	687.11	190.5	933.72	686.08	112.64	939.39	478.78	139.33
626.03	149.97	18.827	746.03	98.568	32.679	796.8	143.18	2.024	691.54	61.445	162.81	617.7	25.636	430.71	601.32	0.26006	564.15	353.82	139.01	19.333	473.84	187.58	27.644	525.92	140.29	-2.0101	456.49	252.5	308.07	439.26	248.3	425.41	524.98	317.09	710.81	493.99	237.97	903.72	501.26	25.753	897.17	687.29	190.75	933.8	686.01	112.52	939.4	478.78	139.35
625.85	150.03	18.9	746.03	98.568	32.679	796.8	143.18	2.024	691.55	61.623	162.79	617.7	25.636	430.71	601.24	0.25945	564.19	353.8	138.98	19.377	473.49	187.49	27.516	525.8	140.28	-1.9539	456.5	252.45	308.13	439.22	248.29	425.32	524.89	317.07	710.77	494.07	238	903.73	501.26	25.753	897.17	686.99	190.37	933.78	686.01	112.52	939.4	478.76	139.4
626.02	150.02	18.825	746.1	98.64	32.615	796.8	143.18	2.024	691.54	61.445	162.81	617.7	25.636	430.71	601.32	0.26006	564.15	353.79	138.89	19.269	473.66	187.64	27.603	525.82	140.13	-1.9129	456.45	252.36	308.01	439.21	248.15	425.23	524.71	316.89	710.79	494.07	238	903.73	501.34	25.67	897.19	686.97	190.38	933.87	686.07	112.43	939.28	478.78	139.35
626.03	149.97	18.827	746.1	98.64	32.615	796.86	143.14	2.0579	691.54	61.445	162.81	617.51	25.653	430.65	601.24	0.24169	564.15	353.82	138.82	19.287	473.65	187.37	27.474	525.85	140.22	-1.9257	456.36	252.39	308.21	439.09	248.01	425.3	524.54	316.81	710.7	493.92	237.84	903.72	501.39	25.598	897.13	686.99	190.37	933.78	686.07	112.43	939.28	478.76	139.4
626.02	149.94	18.87	746.03	98.568	32.679	796.8	143.18	2.024	691.55	61.623	162.79	617.6	25.599	430.6	601.33	0.2419	564.1	353.86	138.67	19.319	473.57	187.59	27.671	525.73	140.09	-1.9266	456.19	252.25	308.14	439.23	247.95	425.25	524.42	316.65	710.78	493.83	237.81	903.71	501.35	25.622	897.08	687.11	190.5	933.72	686.07	112.42	939.37	478.7	139.38
626.02	149.94	18.87	746.1	98.64	32.615	796.79	143.25	2.0662	691.6	61.574	162.76	617.61	25.675	430.65	601.24	0.24169	564.15	353.8	138.76	19.281	473.53	187.4	27.497	525.87	140.14	-1.945	456.11	252.12	308.12	439.13	247.93	425.22	524.42	316.65	710.78	493.83	237.81	903.71	501.35	25.41	897.26	687.16	190.61	933.85	686.07	112.43	939.28	478.76	139.4
625.96	149.86	18.936	746.17	98.717	32.556	796.79	143.25	2.0662	691.65	61.465	162.75	617.6	25.599	430.6	601.33	0.2419	564.1	353.89	138.59	19.227	473.82	187.2	27.548	525.66	140.1	-1.9021	456.05	251.96	308.06	439.1	247.79	425.24	524.43	316.6	710.84	493.69	237.52	903.72	501.26	25.283	897.22	686.99	190.37	933.78	686.07	112.43	939.28	478.62	139.35
625.88	149.91	18.909	746.1	98.64	32.615	796.79	143.25	2.0662	691.71	61.594	162.71	617.6	25.599	430.6	601.33	0.2419	564.1	353.9	138.56	19.262	473.68	187.17	27.531	525.93	140	-1.9811	456.01	251.84	308.06	438.87	247.81	425.43	524.46	316.52	710.83	493.67	237.61	903.75	501.29	25.256	897.25	686.84	190.38	933.84	686.61	112.6	939.55	478.71	139.32
625.96	149.86	18.936	746.1	98.644	32.62	796.79	143.26	1.9871	691.65	61.465	162.75	617.61	25.675	430.65	601.33	0.2419	564.1	353.87	138.5	19.269	473.6	187.23	27.475	525.97	139.95	-1.9608	455.89	251.81	308.06	438.89	247.7	425.32	524.35	316.46	710.91	493.49	237.48	903.81	501.28	24.936	897.21	686.74	190.36	933.94	686.61	112.63	939.49	478.66	139.31
625.96	149.86	18.936	746.1	98.675	32.692	796.8	143.18	2.024	691.65	61.465	162.75	617.55	25.547	430.71	601.24	0.24169	564.15	353.83	138.44	19.252	473.57	187.29	27.605	525.84	139.82	-1.9294	455.89	251.81	308.06	438.72	247.52	425.29	524.35	316.46	710.91	493.48	237.37	903.74	501.25	25.076	897.2	686.67	190.38	934	686.61	112.6	939.55	478.63	139.34
625.92	149.82	18.902	746.03	98.568	32.679	796.79	143.25	2.0662	691.65	61.465	162.75	617.55	25.547	430.71	601.33	0.2419	564.1	353.87	138.5	19.269	473.65	187.11	27.582	525.86	139.81	-1.9079	455.67	251.5	307.88	438.65	247.56	425.43	524.32	316.39	710.89	493.55	237.23	903.74	501.28	24.824	897.2	686.82	190.37	933.9	686.53	112.53	939.54	478.66	139.33
625.87	149.74	18.879	746.16	98.751	32.634	796.79	143.25	2.0662	691.65	61.465	162.75	617.69	25.581	430.66	601.24	0.24169	564.15	353.73	138.32	19.254	473.6	187.09	27.662	525.84	139.82	-1.9294	455.67	251.5	307.88	438.6	247.48	425.32	524.34	316.24	710.96	493.43	237.25	903.78	501.31	24.625	897.14	686.82	190.37	933.9	686.3	112.46	939.48	478.66	139.33
625.82	149.57	18.897	746.16	98.751	32.634	796.79	143.25	2.0662	691.65	61.465	162.75	617.63	25.378	430.72	601.24	0.24169	564.15	353.75	138.24	19.26	473.65	187.19	27.534	525.77	139.79	-1.944	455.61	251.46	307.94	438.55	247.34	425.33	524.23	316.19	710.93	493.55	237.23	903.74	501.29	24.665	897.21	686.67	190.38	934	686.41	112.51	939.54	478.63	139.34
625.86	149.6	18.895	746.1	98.64	32.615	796.79	143.25	2.0662	691.55	61.205	162.8	617.67	25.19	430.62	601.3	0.16686	564.12	353.69	137.89	19.27	473.53	186.94	27.605	525.93	139.86	-1.9157	455.61	251.46	307.94	438.64	247.33	425.28	523.93	316.2	711.02	493.35	237.28	903.77	501.31	24.625	897.14	686.69	190.39	933.94	686.21	112.42	939.42	478.66	139.29
625.95	149.55	18.87	746.1	98.64	32.615	796.79	143.25	2.0662	691.72	61.203	163.03	617.63	25.378	430.72	601.21	0.16665	564.17	353.71	137.96	19.245	473.6	187.03	27.488	525.86	139.83	-1.9303	455.55	251.19	307.79	438.44	247.32	425.31	523.9	316.02	711.01	493.38	237.2	903.68	501.31	24.625	897.14	686.69	190.39	933.94	686.25	112.39	939.36	478.62	139.15
625.88	149.55	18.898	746.1	98.64	32.615	796.79	143.25	2.0662	691.74	61.047	162.94	617.67	25.19	430.62	601.21	0.16665	564.17	353.75	137.93	19.306	473.69	186.99	27.591	525.93	139.86	-1.9157	455.52	251.16	307.84	438.44	247.32	425.31	523.62	315.91	710.95	493.32	237.06	903.56	501.31	24.625	897.14	686.46	190.21	934.02	686.09	112.37	939.49	478.62	138.95
625.95	149.55	18.87	746.17	98.717	32.556	796.79	143.25	2.0662	691.75	60.874	163.01	617.67	25.19	430.62	601.21	0.16665	564.17	353.66	137.82	19.187	473.74	186.9	27.56	525.84	139.82	-1.9294	455.38	251.07	307.82	438.5	247.11	425.34	523.62	315.91	710.95	493.3	237.2	903.71	501.31	24.625	897.14	686.49	190.38	934.07	686.2	112.39	939.48	478.59	139.03
625.92	149.53	18.914	746.17	98.717	32.556	796.86	143.2	2.1001	691.82	60.858	163.11	617.67	25.19	430.62	601.21	0.16665	564.17	353.63	137.74	19.281	473.65	186.73	27.508	525.9	139.84	-1.9615	455.33	250.94	307.83	438.44	247.06	425.25	523.66	315.69	711.03	493.32	237.06	903.56	501.31	24.625	897.14	686.38	190.02	934.08	686.09	112.37	939.49	478.56	139.04
625.93	149.43	18.927	746.1	98.64	32.615	796.79	143.25	2.0662	691.92	60.792	163.18	617.71	25.088	430.67	601.21	0.16665	564.17	353.66	137.69	19.275	473.61	186.7	27.673	525.84	139.82	-1.9294	455.33	250.94	307.83	438.49	246.91	425.25	523.66	315.69	711.03	493.21	236.98	903.64	501.31	24.625	897.14	686.25	189.97	934.02	686.1	112.36	939.48	478.6	138.96
625.83	149.49	19.025	746.1	98.64	32.615	796.86	143.2	2.1001	691.79	60.759	163.12	617.71	25.088	430.67	601.21	0.16665	564.17	353.69	137.72	19.239	473.5	186.69	27.521	525.84	139.74	-1.9388	455.33	250.94	307.83	438.51	246.64	425.33	523.54	315.65	711.04	492.92	236.77	903.58	501.31	24.625	897.14	686.25	189.97	934.02	686.06	112.29	939.45	478.51	138.91
625.88	149.51	18.957	746.03	98.568	32.679	796.79	143.25	2.0662	691.89	60.692	163.19	617.82	25.1	430.64	601.31	0.10685	564.2	353.63	137.66	19.226	473.65	186.73	27.508	525.8	139.72	-1.9846	455.26	250.8	307.81	438.42	246.52	425.35	523.54	315.65	711.04	492.92	236.77	903.58	501.31	24.625	897.14	686.32	190.02	934.08	686.06	112.26	939.51	478.54	138.83
625.92	149.3	19.017	746.17	98.717	32.556	796.86	143.2	2.1001	691.89	60.692	163.19	617.82	25.1	430.64	601.36	0.00919	564.27	353.65	137.6	19.242	473.5	186.69	27.521	525.75	139.69	-1.9302	455.21	250.87	307.94	438.33	246.49	425.51	523.51	315.51	710.86	492.86	236.75	903.55	501.33	24.494	897.16	686.21	190.1	934.03	686.05	112.22	939.57	478.57	138.83
625.87	149.34	19.052	746.03	98.568	32.679	796.77	143.25	2.1115	691.98	60.7	163.12	617.82	25.1	430.64	601.43	-0.21762	564.25	353.71	137.69	19.253	473.5	186.69	27.521	525.91	139.77	-1.9243	455.01	250.66	308.01	438.25	246.37	425.33	523.39	315.37	710.87	492.92	236.75	903.65	501.25	24.473	897.17	686.11	189.93	934.01	686.05	112.22	939.57	478.46	138.79
625.94	149.28	19.056	746.1	98.64	32.615	796.85	143.19	2.1181	691.96	60.667	163.06	617.8	24.996	430.74	601.35	-0.49459	564.32	353.65	137.57	19.211	473.69	186.61	27.594	525.77	139.78	-1.9216	454.86	250.64	308.16	438.2	246.27	425.3	522.99	315.38	710.92	492.86	236.75	903.55	501.25	24.473	897.17	686.04	189.99	933.94	686.05	112.22	939.57	478.5	138.8
625.9	149.27	19.095	746.03	98.568	32.679	796.86	143.2	2.1001	692.06	60.583	163.1	617.69	24.984	430.76	601.48	-0.56386	564.34	353.65	137.57	19.211	473.64	186.59	27.674	525.97	139.78	-1.9563	454.9	250.66	308.1	438.07	246.24	425.29	522.99	315.38	710.92	492.71	236.59	903.57	501.21	24.428	897.24	686.14	189.78	934.07	686.02	112.16	939.61	478.46	138.79
625.94	149.28	19.056	746.17	98.717	32.556	796.89	143.15	2.198	691.96	60.667	163.06	617.8	24.996	430.74	601.47	-0.62866	564.34	353.6	137.58	19.234	473.61	186.48	27.544	525.77	139.67	-1.9811	454.9	250.66	308.1	438	246.11	425.26	522.86	315.32	710.9	492.72	236.57	903.64	501.32	24.475	897.1	686.11	189.93	934.01	686.02	112.16	939.61	478.44	138.75
625.97	149.21	19.099	746.3	98.143	33.008	796.92	143.15	2.1526	692.1	60.724	163.07	617.81	24.909	430.72	601.47	-0.62866	564.34	353.64	137.53	19.154	473.64	186.59	27.674	525.8	139.7	-1.9623	454.9	250.66	308.1	438.01	245.97	425.18	522.86	315.32	710.9	492.56	236.39	903.65	501.25	24.473	897.17	686.11	189.93	934.01	685.99	112.08	939.66	478.51	138.75
625.82	149.27	19.123	746.17	98.717	32.556	796.92	143.15	2.1526	691.86	60.659	163.13	617.8	24.996	430.74	601.47	-0.62866	564.34	353.69	137.54	19.212	473.56	186.44	27.621	525.67	139.65	-1.945	454.86	250.64	308.16	438	246.11	425.26	522.86	315.32	710.9	492.55	236.4	903.58	501.24	24.033	897.18	686.1	189.91	934.07	685.99	112.08	939.66	478.46	138.55
625.95	149.23	19.059	746.23	98.07	33.072	796.85	143.19	2.1181	692.06	60.583	163.1	617.78	24.937	430.75	601.47	-0.62866	564.34	353.65	137.57	19.155	473.69	186.63	27.596	525.88	139.75	-1.9701	454.86	250.64	308.16	438.01	245.97	425.18	522.67	315.05	711.03	492.56	236.27	903.61	501.1	24.088	897.22	686.07	190	934.1	685.95	111.98	939.69	478.42	138.54
625.95	149.23	19.059	746.1	98.644	32.62	796.92	143.15	2.1526	691.98	60.7	163.12	617.79	24.85	430.73	601.5	-0.81351	564.35	353.68	137.56	19.171	473.64	186.59	27.674	525.82	139.7	-2.0355	454.86	250.64	308.16	437.95	245.84	425.17	522.67	315.05	711.03	492.52	236.35	903.58	501.08	24.082	897.15	685.91	190	933.94	685.95	111.98	939.69	478.21	138.35
625.97	149.21	19.099	746.37	98.219	32.949	796.92	143.15	2.1526	692.19	60.639	163.12	617.79	24.85	430.73	601.61	-0.79976	564.33	353.69	137.55	19.163	473.66	186.51	27.464	525.88	139.75	-1.9701	454.86	250.64	308.16	437.93	245.8	425.22	522.64	315.02	711.07	492.56	236.27	903.61	501.08	24.082	897.15	685.95	189.8	934.01	685.95	111.98	939.69	478.12	138.33
625.77	149.36	19.041	746.36	98.128	32.94	796.77	143.25	2.1115	691.99	60.608	163.23	617.79	24.85	430.73	601.59	-1.0778	564.35	353.66	137.51	19.195	473.5	186.47	27.392	525.88	139.75	-1.9701	454.86	250.64	308.16	437.93	245.8	425.22	522.45	314.96	711.11	492.52	236.23	903.46	501.1	23.996	897.08	685.91	190.02	934.04	685.6	111.83	939.51	478.1	138.31
625.95	149.23	19.059	746.1	98.644	32.62	796.77	143.25	2.1115	692.16	60.54	163.32	617.79	24.85	430.73	601.64	-1.0277	564.29	353.67	137.52	19.114	473.64	186.59	27.674	525.97	139.78	-1.9563	454.86	250.64	308.16	437.93	245.8	425.22	522.41	314.71	711.05	492.51	235.98	903.58	501.07	23.881	897.13	685.93	189.96	934.13	685.6	111.83	939.51	478.1	138.31
625.87	149.34	19.052	746.24	98.65	32.525	796.92	143.15	2.1526	691.96	60.667	163.06	617.85	24.843	430.68	601.75	-1.0139	564.27	353.59	137.49	19.183	473.58	186.62	27.444	525.97	139.78	-1.9563	454.86	250.64	308.16	437.93	245.8	425.22	522.3	314.68	711.04	492.4	235.93	903.54	501.06	23.952	897.14	685.99	189.86	934.07	685.6	111.83	939.51	477.94	138.21
625.9	149.3	19.04	746.3	98.143	33.008	796.83	143.19	2.1634	691.98	60.7	163.12	617.85	24.843	430.68	601.79	-1.1325	564.3	353.65	137.57	19.211	473.61	186.48	27.544	525.91	139.73	-2.0218	454.86	250.64	308.16	437.95	245.84	425.17	522.3	314.68	711.04	492.42	235.81	903.56	501	23.954	897.1	685.93	189.96	934.13	685.6	111.83	939.51	477.91	138.22
625.87	149.28	19.085	746.23	98.07	33.072	796.79	143.25	2.0662	691.99	60.608	163.23	617.85	24.843	430.68	601.7	-1.064	564.33	353.62	137.56	19.194	473.61	186.48	27.544	525.91	139.77	-1.9243	454.83	250.61	308.22	437.86	245.86	425.28	522.3	314.68	711.04	492.42	235.81	903.56	501.03	23.796	897.09	685.79	189.75	934.02	685.52	111.58	939.56	477.88	138.23
625.85	149.39	19.042	746.03	98.568	32.679	796.83	143.21	2.1455	691.99	60.608	163.23	617.85	24.843	430.68	601.79	-1.1325	564.3	353.69	137.55	19.114	473.53	186.57	27.522	525.82	139.74	-1.938	454.86	250.64	308.16	437.93	245.8	425.22	522.2	314.64	711.14	492.41	235.78	903.48	500.95	23.745	897.14	685.79	189.75	934.02	685.4	111.41	939.52	477.75	138.18
625.92	149.53	18.914	746.03	98.568	32.679	796.83	143.19	2.1634	692.09	60.654	163.26	617.85	24.843	430.68	601.81	-1.262	564.31	353.68	137.56	19.171	473.69	186.63	27.596	525.97	139.78	-1.9563	454.86	250.64	308.16	437.94	245.77	425.27	522.23	314.65	711.09	492.42	235.77	903.55	500.98	23.829	897.04	685.93	189.96	934.13	685.4	111.41	939.52	477.75	138.11
625.88	149.55	18.898	746.3	98.143	33.008	796.69	143.28	2.1331	691.96	60.778	163.38	617.85	24.843	430.68	601.81	-1.262	564.31	353.67	137.55	19.252	473.61	186.7	27.673	525.88	139.75	-1.9701	454.86	250.64	308.16	437.86	245.86	425.28	522.23	314.65	711.09	492.41	235.78	903.48	501.04	23.695	897.06	685.67	189.51	933.94	685.4	111.41	939.52	477.68	138.07
625.95	149.55	18.87	746.1	98.64	32.615	796.77	143.25	2.1115	692.07	60.761	163.32	617.85	24.843	430.68	601.7	-1.2758	564.33	353.68	137.49	19.155	473.53	186.55	27.62	525.8	139.7	-1.9623	454.85	250.53	308.22	437.76	245.81	425.33	522.2	314.64	711.14	492.41	235.78	903.48	500.99	23.728	897.01	685.91	189.52	933.96	685.4	111.41	939.52	477.61	137.78
625.9	149.57	18.869	746.1	98.644	32.62	796.79	143.25	2.0662	691.89	61.061	163.21	617.85	24.843	430.68	601.7	-1.2758	564.33	353.6	137.58	19.234	473.5	186.66	27.83	525.97	139.78	-1.9563	454.83	250.61	308.22	437.78	245.79	425.38	522.2	314.64	711.14	492.41	235.78	903.48	500.94	23.669	897.05	685.87	189.64	933.94	685.85	111.56	939.67	477.64	137.66
625.88	149.62	18.866	746.17	98.717	32.556	796.77	143.25	2.1115	691.9	61.261	163.25	617.85	24.843	430.68	601.67	-1.1462	564.33	353.65	137.57	19.211	473.69	186.63	27.596	525.97	139.78	-1.9563	454.77	250.56	308.21	437.83	245.76	425.26	522.2	314.64	711.14	492.28	235.62	903.43	501.05	23.545	897.08	685.83	189.48	933.9	685.78	111.58	939.73	477.56	137.55
625.87	149.74	18.879	746.17	98.717	32.556	796.76	143.32	2.0772	691.81	61.216	163.22	617.87	24.947	430.58	601.62	-1.1701	564.3	353.68	137.61	19.26	473.53	186.55	27.62	525.88	139.75	-1.9701	454.73	250.5	308.23	437.78	245.79	425.38	522.2	314.64	711.14	492.38	235.6	903.37	500.89	23.583	896.97	685.74	189.46	933.98	685.78	111.58	939.73	477.45	137.38
625.91	149.78	18.914	746.1	98.64	32.615	796.67	143.44	2.1836	691.89	60.948	163.26	617.87	24.947	430.58	601.62	-1.1701	564.3	353.6	137.58	19.234	473.69	186.63	27.596	525.82	139.81	-1.9761	454.75	250.64	308.21	437.78	245.79	425.38	522.2	314.64	711.14	492.47	235.57	903.38	500.94	23.505	896.92	685.83	189.48	933.9	685.78	111.58	939.73	477.42	137.23
625.91	149.83	18.862	746.17	98.717	32.556	796.68	143.53	2.2131	691.84	61.42	163.04	617.87	24.947	430.58	601.58	-1.0515	564.26	353.64	137.54	19.235	473.69	186.63	27.596	525.91	139.77	-1.9243	454.75	250.64	308.21	437.78	245.79	425.38	522.08	314.59	711.21	492.32	235.39	903.36	500.91	23.379	896.96	685.73	189.44	933.98	685.78	111.58	939.73	477.48	137.33
625.95	149.94	18.836	746.16	98.751	32.634	796.79	143.42	2.0588	691.79	61.656	162.9	617.82	25.1	430.64	601.49	-0.98304	564.28	353.62	137.61	19.282	473.69	186.63	27.596	525.89	139.73	-1.9486	454.51	250.58	308.2	437.73	245.79	425.45	522.19	314.62	711.19	492.16	235.23	903.35	500.9	23.405	896.91	685.71	189.35	934.04	685.78	111.58	939.73	477.33	137.01
625.88	149.94	18.864	746.16	98.751	32.634	796.68	143.53	2.2131	691.81	61.607	162.91	617.86	25.034	430.6	601.36	-0.78157	564.27	353.65	137.57	19.211	473.63	186.63	27.675	525.91	139.77	-1.9243	454.62	250.61	308.22	437.78	245.79	425.38	522.13	314.49	711.14	492.16	235.23	903.35	500.86	23.31	896.8	685.45	189.46	933.89	685.78	111.58	939.73	477.22	136.96
625.88	149.91	18.909	746.16	98.751	32.634	796.69	143.45	2.1284	691.7	61.619	162.88	617.88	25.093	430.59	601.25	-0.72214	564.24	353.6	137.58	19.234	473.55	186.49	27.622	525.93	139.86	-1.9157	454.66	250.63	308.16	437.73	245.79	425.45	522.21	314.42	711.11	492.25	235.33	903.27	500.86	23.31	896.8	685.61	189.37	934.04	685.78	111.58	939.73	477.32	136.75
625.88	149.99	18.847	746.16	98.751	32.634	796.68	143.53	2.2131	691.7	61.619	162.88	617.82	25.1	430.64	601.25	-0.72214	564.24	353.65	137.57	19.211	473.61	186.48	27.544	525.97	139.78	-1.9563	454.73	250.5	308.23	437.73	245.79	425.45	522.1	314.38	711.13	492.16	235.23	903.35	500.86	23.31	896.8	685.84	189.37	934.05	685.78	111.58	939.73	477.23	136.86
625.9	150.04	18.796	746.16	98.751	32.634	796.68	143.53	2.2131	691.74	61.644	162.99	617.72	25.078	430.64	601.25	-0.72214	564.24	353.6	137.58	19.234	473.47	186.56	27.699	525.89	139.75	-1.9709	454.51	250.58	308.2	437.73	245.79	425.45	522.21	314.42	711.11	492.27	235.13	903.31	500.86	23.31	896.8	685.59	189.37	934.04	685.69	111.52	939.65	477.3	136.77
625.89	150.1	18.862	746.05	98.852	32.618	796.7	143.53	2.1651	691.69	61.606	162.9	617.79	25.07	430.59	601.22	-0.8334	564.19	353.68	137.61	19.26	473.69	186.63	27.596	525.97	139.78	-1.9563	454.65	250.53	308.22	437.73	245.79	425.45	522.21	314.26	711.09	492.27	235.13	903.31	500.84	23.286	896.76	685.84	189.37	934.05	685.69	111.52	939.65	477.23	136.83
625.95	150.19	18.848	746.16	98.751	32.634	796.68	143.53	2.2131	691.66	61.581	162.79	617.65	24.998	430.62	601.09	-0.65895	564.16	353.6	137.58	19.234	473.7	186.75	27.738	525.99	139.87	-1.9478	454.73	250.5	308.23	437.78	245.79	425.38	522.25	314.38	711.06	492.28	235.2	903.21	500.84	23.286	896.76	685.57	189.21	934.09	685.61	111.53	939.68	477.21	136.79
625.99	150.22	18.795	746.22	98.842	32.607	796.63	143.6	2.2702	691.63	61.689	162.89	617.67	25.057	430.61	601.04	-0.68437	564.2	353.6	137.58	19.234	473.53	186.55	27.62	525.88	139.75	-1.9701	454.73	250.5	308.23	437.72	245.64	425.31	522.25	314.38	711.06	492.27	235.13	903.31	500.84	23.286	896.76	685.61	189.16	934.16	685.61	111.53	939.68	477.21	136.79
625.89	150.18	18.79	746.16	98.751	32.634	796.6	143.53	2.1575	691.7	61.619	162.88	617.65	24.998	430.62	601.15	-0.74379	564.24	353.62	137.61	19.282	473.61	186.48	27.544	525.97	139.78	-1.9563	454.85	250.53	308.22	437.84	245.73	425.32	522.29	314.24	711.11	492.18	235.15	903.24	500.84	23.286	896.76	685.47	188.96	934.18	685.69	111.52	939.65	477.14	136.76
625.96	150.18	18.762	746.16	98.751	32.634	796.7	143.53	2.1651	691.66	61.581	162.79	617.56	25.039	430.56	601.1	-0.81038	564.21	353.6	137.58	19.234	473.5	186.44	27.7	525.97	139.78	-1.9563	454.85	250.53	308.22	437.84	245.73	425.32	522.33	314.35	711.07	492.18	235.15	903.24	500.84	23.286	896.76	685.66	188.91	934.17	685.55	111.3	939.62	477.14	136.76
625.86	150.13	18.839	746.16	98.751	32.634	796.68	143.53	2.2131	691.6	61.459	162.83	617.56	24.952	430.55	601.04	-0.75551	564.26	353.62	137.61	19.282	473.61	186.48	27.544	525.84	139.72	-1.9165	454.85	250.53	308.22	437.84	245.73	425.32	522.29	314.24	711.11	492.18	235.15	903.24	500.79	23.14	896.78	685.73	188.92	934.23	685.43	111.27	939.6	477.14	136.76
625.93	150.22	18.774	746.17	98.717	32.556	796.7	143.53	2.1651	691.71	61.594	162.71	617.65	24.998	430.62	601.08	-1.2089	564.25	353.52	137.58	19.274	473.56	186.66	27.751	525.88	139.75	-1.9701	454.85	250.53	308.22	437.91	245.66	425.36	522.29	314.24	711.11	492.18	235.15	903.24	500.72	23.219	896.75	685.84	188.88	934.26	685.37	111.03	939.58	477.12	136.73
625.87	150.14	18.874	746.17	98.717	32.556	796.7	143.53	2.1651	691.71	61.594	162.71	617.65	24.998	430.62	601.04	-1.0913	564.16	353.55	137.6	19.23	473.55	186.49	27.622	525.86	139.83	-1.9303	454.85	250.53	308.22	437.91	245.66	425.36	522.29	314.24	711.11	492.18	235.15	903.24	500.63	22.937	896.81	685.65	188.72	934.3	685.33	110.91	939.59	477.12	136.73
625.84	150.17	18.852	746.17	98.717	32.556	796.7	143.53	2.1651	691.65	61.465	162.75	617.53	24.887	430.58	600.86	-1.1588	564.22	353.59	137.61	19.319	473.58	186.59	27.753	525.8	139.7	-1.9623	454.85	250.53	308.22	437.91	245.66	425.36	522.58	314.15	711.14	492.27	235.13	903.31	500.75	23.112	896.75	685.79	188.75	934.31	685.38	110.73	939.61	477.13	136.61
626.06	150.07	18.843	746.17	98.717	32.556	796.7	143.36	2.0508	691.65	61.465	162.75	617.63	24.887	430.56	600.86	-1.1588	564.22	353.63	137.66	19.226	473.56	186.44	27.621	525.8	139.72	-1.9846	454.85	250.53	308.22	437.93	245.62	425.44	522.66	314.14	711.14	492.18	235.15	903.24	500.51	22.888	896.76	685.79	188.75	934.31	685.38	110.73	939.61	477.13	136.61
626	150.08	18.801	746.17	98.717	32.556	796.61	143.44	2.0728	691.63	61.331	162.73	617.37	24.829	430.49	601.1	-1.4196	564.28	353.57	137.63	19.279	473.56	186.44	27.621	525.82	139.74	-1.938	454.85	250.53	308.22	437.96	245.49	425.38	522.71	314.08	711.1	492.18	235.15	903.24	500.51	22.72	896.75	685.65	188.72	934.3	685.29	110.78	939.59	477.16	136.48
625.84	150.11	18.82	746.17	98.717	32.556	796.77	143.43	2.2241	691.65	61.465	162.75	617.48	24.841	430.46	600.9	-1.2912	564.26	353.66	137.69	19.275	473.5	186.44	27.7	525.99	139.76	-2.0073	454.85	250.53	308.22	437.96	245.49	425.38	522.71	314.08	711.1	492.31	235.05	903.22	500.46	22.645	896.8	685.79	188.75	934.31	685.38	110.68	939.7	477.16	136.48
625.97	150.07	18.788	746.17	98.717	32.556	796.71	143.45	2.0804	691.55	61.205	162.8	617.46	24.79	430.54	601.1	-1.4196	564.28	353.57	137.63	19.279	473.61	186.48	27.544	525.93	139.8	-1.9938	454.85	250.53	308.22	438.01	245.45	425.42	522.88	314.09	711.05	492.2	235	903.22	500.54	22.636	896.72	685.94	188.78	934.31	685.46	110.68	939.67	477.02	136.46
626.01	150.11	18.824	746.22	98.766	32.487	796.77	143.41	2.1122	691.55	61.306	162.77	617.48	24.841	430.46	600.9	-1.2912	564.26	353.55	137.59	19.281	473.61	186.48	27.544	525.75	139.7	-1.9525	454.88	250.52	308.28	438.19	245.51	425.42	522.96	314.1	711.08	492.23	234.92	903.22	500.37	22.68	896.72	685.61	188.56	934.26	685.44	110.59	939.63	477.02	136.46
625.9	149.98	18.814	746.17	98.717	32.556	796.67	143.44	2.1836	691.52	61.172	162.74	617.48	24.841	430.46	600.99	-1.3712	564.26	353.55	137.6	19.23	473.5	186.44	27.7	525.82	139.7	-2.0355	454.88	250.52	308.28	438.09	245.47	425.46	522.97	314.08	711	492.26	234.77	903.23	500.46	22.597	896.75	685.71	188.51	934.32	685.38	110.68	939.7	477.02	136.46
625.95	150.03	18.838	746.22	98.766	32.487	796.76	143.32	2.0772	691.55	61.306	162.77	617.24	24.716	430.48	601	-1.5036	564.19	353.6	137.58	19.234	473.56	186.44	27.621	525.97	139.78	-1.9563	454.85	250.53	308.22	438.09	245.47	425.46	523.06	314.1	711.03	492.26	234.77	903.23	500.46	22.597	896.75	685.72	188.36	934.37	685.5	110.45	939.56	477.02	136.48
625.88	149.94	18.864	746.22	98.735	32.49	796.76	143.32	2.0772	691.52	61.172	162.74	617.13	24.696	430.49	600.89	-1.5215	564.2	353.6	137.58	19.234	473.5	186.44	27.7	525.82	139.74	-1.938	454.88	250.52	308.28	438.09	245.47	425.46	523.16	314.08	711.01	492.31	234.9	903.28	500.46	22.597	896.75	685.89	188.27	934.41	685.32	110.25	939.67	477.02	136.46
625.95	149.91	18.881	746.17	98.717	32.556	796.76	143.32	2.0772	691.52	61.172	162.74	617.11	24.583	430.59	601	-1.5036	564.19	353.6	137.58	19.329	473.56	186.44	27.621	525.97	139.78	-1.9563	454.88	250.52	308.28	438.19	245.51	425.42	523.18	314.01	711.03	492.36	234.47	903.32	500.46	22.597	896.75	685.74	188.24	934.41	685.46	110.15	939.53	477.02	136.48
625.95	149.97	18.855	746.17	98.717	32.556	796.78	143.32	2.0293	691.52	61.172	162.74	617.13	24.696	430.49	601	-1.5937	564.2	353.62	137.61	19.282	473.63	186.63	27.675	525.88	139.75	-1.9701	454.94	250.38	308.34	438.1	245.39	425.48	523.25	314.05	711.02	492.36	234.45	903.28	500.38	22.583	896.73	685.77	188.12	934.44	685.3	110.17	939.54	477.05	136.34
625.95	149.94	18.836	746.17	98.717	32.556	796.78	143.32	2.0293	691.52	61.172	162.74	617.13	24.696	430.49	601	-1.6463	564.18	353.6	137.58	19.234	473.5	186.44	27.7	525.97	139.78	-1.9563	455.05	250.16	308.3	438.07	245.28	425.51	523.26	313.94	711.07	492.54	234.38	903.37	500.35	22.559	896.67	685.92	188.15	934.44	685.59	109.93	939.51	477.05	136.32
626.02	149.94	18.87	746.27	98.784	32.421	796.79	143.25	2.0662	691.57	61.163	162.67	617.13	24.696	430.49	601	-1.6463	564.18	353.57	137.55	19.276	473.5	186.44	27.7	525.75	139.69	-1.9302	455.04	250.18	308.24	438.2	245.43	425.43	523.27	313.82	711.16	492.58	234.32	903.46	500.3	22.558	896.72	685.95	188.04	934.43	685.38	109.91	939.54	477.05	136.32
625.95	149.91	18.881	746.17	98.717	32.556	796.78	143.32	2.0293	691.57	61.163	162.67	617.11	24.583	430.59	601	-1.6463	564.18	353.61	137.52	19.137	473.5	186.44	27.7	525.97	139.78	-1.9563	455.04	250.18	308.24	438.17	245.33	425.47	523.39	313.86	711.16	492.6	234.32	903.48	500.39	22.458	896.72	685.9	187.85	934.42	685.5	109.66	939.58	476.96	136.29
625.91	149.83	18.862	746.37	98.219	32.949	796.78	143.32	2.0293	691.54	61.063	162.68	617.11	24.583	430.59	601	-1.6463	564.18	353.55	137.45	19.304	473.41	186.52	27.653	525.74	139.75	-1.9685	455.05	250.16	308.3	438.05	245.26	425.57	523.39	313.81	711.23	492.66	234.32	903.54	500.29	22.433	896.63	685.75	187.82	934.41	685.56	109.59	939.61	476.93	136.28
625.98	149.82	18.903	746.22	98.735	32.49	796.77	143.25	2.1115	691.54	61.063	162.68	617.08	24.357	430.5	601	-1.6463	564.18	353.58	137.5	19.082	473.5	186.44	27.7	525.91	139.77	-1.9243	455.05	250.01	308.2	438.11	245.29	425.52	523.39	313.81	711.23	492.69	234.23	903.59	500.16	22.271	896.68	685.75	187.82	934.41	685.47	109.18	939.56	476.89	136.15
625.96	149.76	18.915	746.27	98.784	32.421	796.79	143.25	2.0662	691.56	60.895	162.75	617.17	24.313	430.54	601	-1.6463	564.18	353.46	137.45	19.056	473.36	186.48	27.731	525.91	139.77	-1.9243	454.87	250.13	308.37	438.11	245.27	425.6	523.39	313.81	711.23	492.62	234.19	903.64	500.25	22.301	896.68	685.91	187.78	934.47	685.32	109.05	939.64	476.85	136.03
625.92	149.66	18.9	746.42	98.237	32.883	796.79	143.25	2.0662	691.59	60.97	162.8	617.15	24.302	430.6	601	-1.6463	564.18	353.56	137.38	19.139	473.55	186.49	27.622	525.91	139.77	-1.9243	454.87	249.97	308.27	438.19	245.18	425.61	523.39	313.79	711.27	492.71	234.2	903.65	500.25	22.171	896.68	685.94	187.65	934.49	685.38	108.93	939.7	476.85	136.03
625.81	149.62	18.894	746.48	98.219	32.81	796.78	143.32	2.0293	691.56	60.895	162.75	617.08	24.301	430.48	601	-1.6463	564.18	353.45	137.34	19.083	473.31	186.34	27.734	525.91	139.77	-1.9243	454.87	249.97	308.27	438.23	245.15	425.58	523.51	313.83	711.27	492.66	234.08	903.83	500.25	22.171	896.68	685.87	187.44	934.51	685.42	108.94	939.65	476.85	136.01
625.82	149.57	18.897	746.47	98.287	32.814	796.78	143.32	2.0293	691.61	60.775	162.79	617.08	24.301	430.48	601.07	-1.7353	564.11	353.58	137.34	19.083	473.5	186.44	27.7	525.8	139.72	-1.9846	454.92	249.97	308.2	438.13	245.02	425.68	523.49	313.79	711.32	492.66	234.08	903.83	500.2	22.121	896.74	685.94	187.65	934.49	685.38	108.93	939.7	476.85	136.01
625.88	149.55	18.898	746.37	98.219	32.949	796.79	143.25	2.0662	691.82	60.614	162.92	617.24	24.099	430.46	601.12	-1.7743	564.2	353.49	137.23	19.169	473.39	186.14	27.699	525.78	139.75	-1.9932	454.86	249.77	308.26	438.21	245	425.63	523.54	313.73	711.39	492.66	234.08	903.83	500.23	22.082	896.65	685.87	187.44	934.51	685.38	108.93	939.7	476.85	136.03
625.88	149.55	18.898	746.27	98.542	32.493	796.79	143.25	2.0662	691.91	60.623	162.86	617.31	24.14	430.52	601.11	-1.8612	564.16	353.45	137.24	19.142	473.45	186.3	27.703	525.76	139.69	-1.9313	454.91	249.68	308.22	438.11	244.82	425.69	523.68	313.54	711.39	492.66	234.08	903.83	500.23	22.104	896.69	685.94	187.4	934.56	685.37	108.75	939.72	476.85	136.03
625.88	149.51	18.957	746.57	98.209	32.736	796.79	143.25	2.0662	691.91	60.623	162.86	617.09	24.042	430.4	601.13	-1.8049	564.17	353.45	137.24	19.142	473.45	186.3	27.703	525.76	139.66	-1.9997	454.8	249.52	308.31	438.19	244.92	425.76	523.71	313.52	711.43	492.66	234.08	903.83	500.23	22.082	896.65	685.97	187.35	934.63	685.41	108.7	939.79	476.82	135.92
625.9	149.53	18.938	746.48	98.219	32.81	796.86	143.2	2.1001	692.04	60.65	162.81	617.3	24.061	430.34	601.14	-2.0056	564.09	353.49	137.14	19.192	473.39	186.14	27.699	525.89	139.64	-1.9007	454.72	249.4	308.32	438.4	244.93	425.75	523.6	313.48	711.43	492.81	234.05	903.91	500.23	22.082	896.65	685.97	187.35	934.63	685.33	108.71	939.84	476.78	135.81
625.94	149.28	19.056	746.38	98.54	32.368	796.79	143.25	2.0662	692.04	60.65	162.81	617.25	24.036	430.31	601.14	-2.0056	564.09	353.47	137.04	18.963	473.39	186.14	27.699	525.81	139.65	-2.0094	454.72	249.4	308.32	438.5	244.71	425.69	523.76	313.29	711.34	492.84	234.08	903.98	500.26	21.97	896.69	685.97	187.35	934.63	685.41	108.7	939.79	476.79	135.69
625.9	149.27	19.095	746.32	98.524	32.42	796.79	143.25	2.0662	692.1	60.55	162.76	617.25	24.036	430.31	601.14	-1.9172	564.14	353.38	137.06	19.089	473.41	186.05	27.701	525.9	139.69	-1.9957	454.65	249.26	308.29	438.53	244.63	425.68	523.73	313.13	711.37	492.79	234.01	904	500.13	21.898	896.7	686.05	187.3	934.68	685.42	108.63	939.84	476.79	135.69
625.97	149.21	19.099	746.34	98.443	32.454	796.92	143.08	2.1105	692.13	60.361	162.86	617.25	24.036	430.31	601.13	-2.0295	564.01	353.41	136.9	19.072	473.39	186.14	27.699	525.82	139.61	-1.99	454.54	249.22	308.32	438.62	244.7	425.8	523.96	313.17	711.37	492.8	234.03	903.96	500.17	21.861	896.61	685.9	187.15	934.69	685.33	108.71	939.84	476.72	135.69
625.94	149.06	19.16	746.47	98.461	32.338	796.92	143.08	2.1105	692.28	60.186	163.03	617.28	24.022	430.29	601.18	-2.1125	564.13	353.35	136.75	18.963	473.41	186.05	27.701	525.79	139.57	-2.0142	454.65	249.26	308.29	438.7	244.72	425.7	524.02	313.04	711.36	492.77	233.95	903.97	500.13	21.898	896.7	685.92	186.94	934.76	685.26	108.65	939.91	476.72	135.68
625.94	149.06	19.16	746.48	98.289	32.525	796.99	143.02	2.0612	692.28	60.186	163.03	617.34	23.854	430.37	601.14	-2.2091	564.07	353.37	136.78	18.944	473.41	186.05	27.701	525.75	139.48	-2.0358	454.74	249.23	308.35	438.67	244.62	425.73	523.96	313.17	711.37	492.74	233.92	903.9	500.13	21.898	896.7	685.85	186.99	934.71	685.34	108.64	939.89	476.58	135.64
626	148.95	19.075	746.52	98.202	32.333	797.07	142.99	2.0734	692.31	60.041	163.13	617.58	23.726	430.27	601.15	-2.1852	564.15	353.37	136.66	18.923	473.41	186.05	27.701	525.83	139.51	-2.0209	454.5	248.97	308.37	438.62	244.61	425.64	523.95	312.79	711.28	492.75	233.9	904.05	500.2	21.782	896.59	686.07	186.82	934.65	685.34	108.68	939.98	476.58	135.62
626.01	148.78	19.161	746.47	97.897	32.508	796.99	143.02	2.0612	692.4	60.01	163.24	617.59	23.613	430.31	601.07	-2.388	564.27	353.38	136.63	18.877	473.41	186.05	27.701	525.9	139.61	-2.0763	454.54	248.89	308.3	438.88	244.57	425.79	524.14	312.64	711.23	492.77	233.95	903.97	500.24	21.769	896.54	686.02	186.91	934.76	685.31	108.65	940.06	476.58	135.62
626.05	148.76	19.13	746.68	97.921	32.533	797.07	142.99	2.0734	692.52	60.037	163.19	617.55	23.396	430.32	601.07	-2.388	564.27	353.32	136.5	18.964	473.41	186.05	27.701	525.85	139.52	-2.0047	454.74	248.9	308.29	438.89	244.43	425.88	524.19	312.7	711.3	492.74	233.88	904.1	500.32	21.425	896.45	686.16	186.78	934.67	685.33	108.55	940.1	476.58	135.62
626.04	148.71	19.163	746.54	97.977	32.444	797.07	142.99	2.0734	692.66	59.618	163.27	617.77	23.213	430.32	601.07	-2.4118	564.19	353.34	136.54	18.92	473.41	186.05	27.701	525.93	139.57	-2.0152	454.79	248.67	308.34	438.89	244.43	425.88	524.25	312.59	711.31	492.8	233.87	904.1	500.12	21.778	896.64	686.16	186.75	934.81	685.33	108.55	940.1	476.58	135.62
626.08	148.58	19.137	746.66	97.966	32.553	797.07	142.99	2.0734	692.78	59.665	163.28	617.86	23.213	430.28	601.11	-2.5207	564.25	353.33	136.42	18.964	473.41	186.05	27.701	525.85	139.54	-2.0279	454.9	248.71	308.33	438.97	244.35	425.87	524.38	312.54	711.31	492.83	233.9	904.02	500.27	21.607	896.51	686.11	186.63	934.76	685.33	108.55	940.1	476.5	135.61
626.12	148.49	19.206	746.81	97.929	32.453	797.07	142.99	2.0734	693.02	59.515	163.2	617.86	23.213	430.28	601.15	-2.5999	564.24	353.33	136.42	18.964	473.28	186	27.759	525.74	139.52	-2.0825	454.95	248.68	308.36	439.11	244.35	425.75	524.38	312.54	711.31	492.78	233.64	904.02	500.16	21.359	896.56	686.16	186.75	934.81	685.23	108.19	940.07	476.5	135.61
626.15	148.39	19.202	746.76	97.969	32.492	797.1	142.9	2.0796	693.02	59.515	163.2	618.12	22.988	430.38	601.29	-2.6732	564.15	353.37	136.39	18.915	473.28	186	27.759	525.91	139.59	-2.0539	455.2	248.55	308.35	439.21	244.3	425.92	524.27	312.45	711.28	492.8	233.87	904.1	500.16	21.199	896.5	686.18	186.51	934.89	685.23	108.19	940.07	476.5	135.61
626.14	148.27	19.183	746.69	97.889	32.556	797.13	142.88	2.0391	693.01	59.387	163.1	618.14	22.945	430.3	601.24	-2.6459	564.27	353.36	136.33	18.883	473.41	186.05	27.701	525.97	139.61	-2.0927	455.04	248.43	308.27	439.26	244.09	425.87	524.24	312.5	711.32	492.74	233.72	904.11	500.24	21.206	896.47	686.21	186.56	934.83	685.21	108.23	940.15	476.36	135.53
626.18	148.01	19.255	746.76	97.969	32.492	797.13	142.88	2.0391	693.01	59.387	163.1	618.29	22.77	430.27	601.24	-2.7741	564.26	353.36	136.33	18.883	473.28	186	27.759	525.81	139.52	-2.0997	455.23	248.46	308.28	439.57	244.06	425.88	524.32	312.51	711.35	492.75	233.68	904.17	500.16	21.199	896.5	686.03	186.47	934.89	685.15	108.29	940.28	476.32	135.53
626.16	147.86	19.218	746.78	97.984	32.468	797.13	142.88	2.0391	693.35	59.163	162.92	618.48	22.671	430.31	601.27	-2.8188	564.2	353.36	136.27	18.908	473.28	186	27.759	525.75	139.48	-2.0358	455.46	248.27	308.19	439.57	244.06	425.88	524.32	312.51	711.35	492.68	233.6	904.15	500.16	21.199	896.5	686.13	186.37	934.93	685.17	108.25	940.21	476.32	135.53
626.12	147.76	19.248	746.92	98.069	32.397	797.13	142.88	2.0391	693.33	59.15	162.94	618.51	22.551	430.39	601.37	-2.8245	564.1	353.33	136.27	18.866	473.28	186	27.759	525.76	139.47	-2.1485	455.61	248.24	308.27	439.57	244.06	425.88	524.4	312.49	711.37	492.63	233.46	904.18	500.15	21.176	896.44	685.88	186.5	934.9	685.15	108.29	940.28	476.19	135.46
626.11	147.67	19.206	746.99	97.893	32.634	797.19	142.74	2.0184	693.18	58.944	163.1	618.46	22.534	430.33	601.37	-2.8245	564.1	353.44	136.26	18.883	473.28	186	27.759	525.85	139.5	-2.1336	455.61	248.24	308.27	439.68	244.01	425.91	524.4	312.49	711.37	492.63	233.34	904.12	500.15	21.176	896.44	685.9	186.44	934.95	685.05	108.25	940.24	476.24	135.39
626.14	147.66	19.175	747.15	97.758	32.632	797.19	142.74	2.0184	693.48	58.75	162.79	618.63	22.494	430.37	601.53	-3.0103	564.23	353.44	136.26	18.883	473.28	186	27.759	525.89	139.45	-2.0472	455.78	248.27	308.31	439.75	243.95	425.84	524.46	312.46	711.46	492.63	233.46	904.18	500.07	21.159	896.46	685.76	185.93	935.07	685.05	108.25	940.24	476.17	135.36
626.22	147.68	19.244	747.02	97.715	32.629	797.19	142.74	2.0184	693.49	58.833	162.8	618.88	22.439	430.4	601.59	-2.8397	564.2	353.44	136.26	18.883	473.38	185.95	27.787	525.76	139.29	-2.1552	455.79	248.16	308.26	439.78	243.78	425.78	524.46	312.46	711.46	492.63	233.46	904.18	500.06	21.063	896.36	685.89	185.9	935.13	685.05	108.25	940.24	476.15	135.35
626.17	147.63	19.128	747.01	97.811	32.531	797.19	142.74	2.0184	693.53	58.591	162.84	618.88	22.439	430.4	601.65	-3.0845	564.25	353.43	136.19	18.855	473.28	186	27.759	525.76	139.47	-2.1485	456	248.21	308.44	439.78	243.78	425.78	524.57	312.49	711.47	492.73	233.36	904.12	500.08	20.972	896.34	685.79	185.81	935.09	684.94	108.18	940.31	476.08	135.22
626.24	147.64	19.318	747.01	97.811	32.531	797.19	142.74	2.0184	693.53	58.591	162.84	618.91	22.329	430.42	601.85	-3.0511	564.28	353.47	136.14	18.888	473.28	186	27.759	525.86	139.33	-2.2346	456	248.21	308.44	439.88	243.76	425.76	524.46	312.46	711.46	492.69	233.21	904.11	500.06	21.063	896.36	685.69	185.83	935.09	684.91	108.07	940.29	475.94	135.15
626.28	147.6	19.289	747.15	97.758	32.632	797.19	142.74	2.0184	693.53	58.591	162.84	618.91	22.279	430.41	601.93	-3.0574	564.17	353.47	136.14	18.888	473.28	186	27.759	525.78	139.26	-2.2783	455.91	248.2	308.41	439.94	243.63	425.76	524.55	312.47	711.52	492.69	233.1	904.07	500.06	21.063	896.36	685.78	185.65	935.19	684.78	107.79	940.37	475.86	135.14
626.2	147.47	19.297	747.14	97.691	32.612	797.19	142.74	2.0184	693.55	58.572	162.88	618.91	22.209	430.52	601.88	-3.2031	564.32	353.47	136.14	18.888	473.27	185.92	27.793	525.76	139.2	-2.2499	455.94	248.18	308.33	439.94	243.63	425.76	524.55	312.47	711.52	493.88	233	903.66	499.97	21.04	896.37	685.78	185.65	935.19	684.84	107.71	940.36	475.86	135.14
626.21	147.3	19.311	747.15	97.758	32.632	797.19	142.74	2.0184	693.59	58.623	162.97	618.93	22.164	430.46	601.82	-3.2771	564.34	353.44	136.08	18.871	473.28	186	27.759	525.84	139.24	-2.3206	456	248.21	308.44	440	243.64	425.7	524.55	312.47	711.52	493.88	233	903.66	499.99	20.912	896.35	685.82	185.68	935.12	684.83	107.49	940.51	475.86	135.14
626.29	147.26	19.3	747.28	97.787	32.61	797.19	142.74	2.0184	693.6	58.477	162.83	618.93	22.164	430.46	601.84	-3.5554	564.36	353.47	136.14	18.888	473.27	185.92	27.793	525.74	139.11	-2.3358	456	248.21	308.44	440	243.64	425.7	524.53	312.38	711.57	493.97	232.92	903.61	499.9	20.916	896.27	685.86	185.63	935.24	684.78	107.48	940.56	475.86	135.14
626.3	147.3	19.346	747.33	97.711	32.56	797.19	142.74	2.0184	693.55	58.572	162.88	618.93	22.164	430.46	601.84	-3.5554	564.36	353.44	136.09	18.856	473.48	185.83	27.829	525.74	139.11	-2.3358	456	248.21	308.44	440.12	243.66	425.72	524.58	312.32	711.53	493.97	233.03	903.65	500.01	20.778	896.22	685.74	185.47	935.19	684.75	107.37	940.53	475.86	135.14
626.29	147.26	19.3	747.24	97.752	32.564	797.19	142.74	2.0184	693.74	58.518	162.81	618.93	22.164	430.46	601.78	-3.795	564.35	353.5	136.1	18.861	473.38	185.88	27.802	525.87	139.17	-2.3114	456	248.21	308.44	440	243.64	425.7	524.63	312.2	711.62	494.02	232.61	903.66	499.94	20.751	896.19	685.77	185.2	935.32	684.79	107.28	940.52	475.86	135.14
626.26	147.23	19.348	747.38	97.678	32.47	797.21	142.66	2.04	693.74	58.518	162.81	618.93	22.164	430.46	601.92	-4.0506	564.27	353.44	136.09	18.856	473.38	185.96	27.768	525.8	139.17	-2.2835	455.92	248.09	308.38	440.21	243.63	425.72	524.58	312.02	711.6	493.99	232.78	903.55	499.89	20.73	896.13	685.72	185.01	935.33	684.79	107.28	940.52	475.85	135.11
[truncated: 18,057 more rows]
[truncated: 61 more columns]
