# Supplementary material for: PManalyzer: A Software Facilitating the Study of Sensorimotor Control of Whole-Body Movements
Source: Front Neuroinform. 2019 Apr 5;13:24. doi: 10.3389/fninf.2019.00024 (PMC6461015; doi:10.3389/fninf.2019.00024)
Supplement: Supplementary file 2 [file Data_Sheet_2.ZIP]

Archive with 30 entries (22 files):
- pmanalyzer_software/
- pmanalyzer_software/CoreFunctions/
- pmanalyzer_software/CoreFunctions/1. Readin/
- pmanalyzer_software/CoreFunctions/1. Readin/checkRowCol.m
- pmanalyzer_software/CoreFunctions/1. Readin/PredictMissingMarkers_ForSubmission.m
- pmanalyzer_software/CoreFunctions/1. Readin/readin_PMAnalyzer.m
- pmanalyzer_software/CoreFunctions/2. PCA/
- pmanalyzer_software/CoreFunctions/2. PCA/ManualWeightVector/
- pmanalyzer_software/CoreFunctions/2. PCA/ManualWeightVector/manualWeightsUI.m
- pmanalyzer_software/CoreFunctions/2. PCA/pca_PMAnalyzer.m
- pmanalyzer_software/CoreFunctions/3. Variables Extraction/
- pmanalyzer_software/CoreFunctions/3. Variables Extraction/COM_computation.m
- pmanalyzer_software/CoreFunctions/3. Variables Extraction/data_retrieve_PMAnalyzer.m
- pmanalyzer_software/CoreFunctions/3. Variables Extraction/diff_central.m
- pmanalyzer_software/CoreFunctions/4. OutputVidsAndExcel/
- pmanalyzer_software/CoreFunctions/4. OutputVidsAndExcel/excel_output_PMAnalyzer.m
- pmanalyzer_software/CoreFunctions/4. OutputVidsAndExcel/movie_selfmade.m
- pmanalyzer_software/CoreFunctions/4. OutputVidsAndExcel/movie_selfmade_pca.m
- pmanalyzer_software/CoreFunctions/4. OutputVidsAndExcel/standardPCAPlots.m
- pmanalyzer_software/FunctionsToEdit/
- pmanalyzer_software/FunctionsToEdit/optionsColoringVids.m
- pmanalyzer_software/FunctionsToEdit/optionsNormalization.m
- pmanalyzer_software/FunctionsToEdit/optionsPreProcessing.m
- pmanalyzer_software/FunctionsToEdit/optionsTransformData.m
- pmanalyzer_software/FunctionsToEdit/optionsVariablesComp.m
- pmanalyzer_software/FunctionsToEdit/optionsWeights.m
- pmanalyzer_software/FunctionsToEdit/personalizedPlots.m
- pmanalyzer_software/PrincipalMovementAnalyzer.fig
- pmanalyzer_software/PrincipalMovementAnalyzer.m
- pmanalyzer_software/ReadMe_TandemExampleData.txt
