# Supplementary material for: PManalyzer: A Software Facilitating the Study of Sensorimotor Control of Whole-Body Movements
Source: Front Neuroinform. 2019 Apr 5;13:24. doi: 10.3389/fninf.2019.00024 (PMC6461015; doi:10.3389/fninf.2019.00024)
Supplement: Supplementary file 2 [file Data_Sheet_2.ZIP › pmanalyzer_software/CoreFunctions/3. Variables Extraction/diff_central.m]

function [ x_diff ] = diff_central( x )
%DIFF_CENTRAL SIMILAR to "DIFF" but with central difference!
%   Detailed explanation goes here

if size(x,1) == 1 || size(x,2) == 1
    x_diff = x(3:end)-x(1:end-2);
else
    x_diff = x(3:end,:)-x(1:end-2,:);
%     fprintf('Differences made along rows!')
end
end
